# Supplementary material for: Common schizophrenia risk variants are enriched in open chromatin regions of human glutamatergic neurons
Source: Nat Commun. 2020 Nov 4;11:5581. doi: 10.1038/s41467-020-19319-2 (PMC7643171; doi:10.1038/s41467-020-19319-2)
Supplement: Supplementary file 4 — Supplementary Data 1 [file 41467_2020_19319_MOESM4_ESM.xlsx]

## Sheet: Sample info
Person ID	Gender	Age at death (years)	Heart weight (grams)	Postmortem Interval (hours)	Cause of death	Brain region (Abbreviation)	Brain region (Name)	Cell type	Number of initial paired-end reads	Number of uniquely mapped paired-end reads	Fraction of uniquely mapped to initial paired-end reads	Number of duplicated paired-end reads	Fraction of duplicated to uniquely mapped paired-end reads	Number of mitDNA paired-end reads	Percentage of mitDNA to uniquely mapped, non-duplicated paired-end reads	Number of final paired-end reads	Fraction of final to initial paired-end reads	Normalized strand cross-correlation coefficient (SPP: NSC)	Relative strand cross-correlation coefficient (SPP: RSC)	PCR bottleneck coefficient (PBC)	Number of narrow peaks	Number of gapped peaks	Fraction of reads in peaks (FRiP)	Fraction of reads in blacklisted regions (FRiBR)	TSS enrichment in housekeeping genes
S1	Male	22	580	<24	sudden, natural	ACC	anterior cingulate cortex	GABAergic	56817693	43245878	0.7611	8225504	0.2146	576718	0.0164681	33205875	0.584428	1.05765	0.928884	0.809797	14888	60710	0.0843388	0.00591679	3.325
S1	Male	22	580	<24	sudden, natural	ACC	anterior cingulate cortex	Glutamatergic	72879152	56078810	0.7695	5951440	0.125368	505298	0.0100803	48216450	0.661595	1.04778	0.955773	0.893874	18575	68796	0.0782405	0.00552671	2.665
S1	Male	22	580	<24	sudden, natural	ACC	anterior cingulate cortex	MicrogliaAndAstrocytes	45952131	34896144	0.7594	4686839	0.152818	286712	0.00949085	29100581	0.63328	1.08856	0.940671	0.865692	24739	58093	0.109515	0.00747038	4.114
S1	Male	22	580	<24	sudden, natural	ACC	anterior cingulate cortex	Oligodendrocyte	65393530	42365607	0.6479	5825432	0.167447	318442	0.00871485	34592956	0.528997	1.14766	0.938717	0.862496	31556	70399	0.13173	0.00715413	6.094
S1	Male	22	580	<24	sudden, natural	DLPFC	dorsolateral prefrontal cortex	GABAergic	60592566	47027809	0.7761	7269777	0.177233	463810	0.0116658	37972980	0.626694	1.06167	0.930235	0.845415	24681	65668	0.0942171	0.00591958	4.169
S1	Male	22	580	<24	sudden, natural	DLPFC	dorsolateral prefrontal cortex	Glutamatergic	28889366	21932017	0.7592	1169993	0.068101	201813	0.0097203	20113779	0.696235	1.11827	0.903309	0.946654	13619	75248	0.101557	0.00693639	3.39
S1	Male	22	580	<24	sudden, natural	DLPFC	dorsolateral prefrontal cortex	MicrogliaAndAstrocytes	40994212	32644337	0.7963	3112565	0.113261	236359	0.00800355	28495100	0.695101	1.08799	0.930992	0.904652	15741	57987	0.0861608	0.00883943	4.386
S1	Male	22	580	<24	sudden, natural	DLPFC	dorsolateral prefrontal cortex	Oligodendrocyte	47969973	35636782	0.7429	6076934	0.197204	301396	0.0101961	28086851	0.585509	1.11805	0.932309	0.829476	25738	51440	0.123484	0.00803456	5.563
S1	Male	22	580	<24	sudden, natural	PVC	primary visual cortex	GABAergic	63065006	55196211	0.8752	11473131	0.236207	1226170	0.028044	40583383	0.643517	1.04373	0.921728	0.792139	18399	71116	0.0875542	0.00754028	4.169
S1	Male	22	580	<24	sudden, natural	PVC	primary visual cortex	Glutamatergic	76206899	65720981	0.8624	11971746	0.210849	939406	0.0174776	50346608	0.660657	1.03577	0.895748	0.81784	25273	80904	0.084168	0.0105385	3.58
S1	Male	22	580	<24	sudden, natural	PVC	primary visual cortex	MicrogliaAndAstrocytes	73485022	63465790	0.8637	13154877	0.239016	479412	0.00952899	47335611	0.644153	1.04461	0.941068	0.792725	15256	78345	0.0783049	0.00965809	3.92
S1	Male	22	580	<24	sudden, natural	PVC	primary visual cortex	Oligodendrocyte	87866726	76461872	0.8702	20369120	0.29814	682000	0.0121584	52579686	0.598403	1.05255	0.902031	0.733604	28289	64384	0.105258	0.0080298	4.402
S2	Male	20	375	<24	sudden natural	ACC	anterior cingulate cortex	Glutamatergic	51757418	45370986	0.8766	12674665	0.30674	698780	0.0213718	30561291	0.590472	1.04703	0.872221	0.720644	16478	68708	0.0913792	0.00765672	2.935
S2	Male	20	375	<24	sudden natural	ACC	anterior cingulate cortex	MicrogliaAndAstrocytes	56549128	47023505	0.8316	10419099	0.279815	318184	0.00869251	32873849	0.581333	1.15414	0.900679	0.778428	45393	79726	0.134052	0.00870432	6.308
S2	Male	20	375	<24	sudden natural	ACC	anterior cingulate cortex	Oligodendrocyte	50502201	39780116	0.7877	11340686	0.34648	559779	0.0196832	25071723	0.496448	1.15811	0.860063	0.714916	29100	71105	0.116773	0.0119498	6.272
S2	Male	20	375	<24	sudden natural	DLPFC	dorsolateral prefrontal cortex	GABAergic	74905805	58268199	0.7779	9479860	0.190082	474818	0.0097322	46361837	0.618935	1.05577	0.892081	0.837306	21712	61552	0.0835464	0.00683116	3.65
S2	Male	20	375	<24	sudden natural	DLPFC	dorsolateral prefrontal cortex	Glutamatergic	34577676	26432514	0.7644	1411228	0.06618	195506	0.00781359	24360325	0.70451	1.08215	0.886617	0.94661	10283	60800	0.0932313	0.00654941	2.822
S2	Male	20	375	<24	sudden natural	DLPFC	dorsolateral prefrontal cortex	MicrogliaAndAstrocytes	72361911	57573366	0.7956	10161769	0.205121	243328	0.00513225	45083284	0.623025	1.08215	0.936598	0.823499	32043	60053	0.111428	0.00829828	4.499
S2	Male	20	375	<24	sudden natural	DLPFC	dorsolateral prefrontal cortex	Oligodendrocyte	48443653	34859675	0.7196	5578591	0.185067	289513	0.00988737	27904614	0.576022	1.10322	0.932716	0.83997	28712	53711	0.128639	0.00849292	4.362
S2	Male	20	375	<24	sudden natural	PVC	primary visual cortex	GABAergic	230286939	179781955	0.7807	57468354	0.378754	1338690	0.0109447	108667375	0.471878	1.03696	0.893735	0.680344	45266	107759	0.0803681	0.00666528	4.957
S2	Male	20	375	<24	sudden natural	PVC	primary visual cortex	Glutamatergic	48382820	40205591	0.831	2416594	0.071924	457658	0.0121109	36649012	0.75748	1.05801	0.892622	0.939894	30419	82183	0.0984694	0.00595711	3.146
S2	Male	20	375	<24	sudden natural	PVC	primary visual cortex	MicrogliaAndAstrocytes	73128353	59653618	0.8157	8753426	0.170545	446690	0.0087758	48562126	0.664067	1.09728	0.95946	0.853262	40353	93261	0.119753	0.00752974	6.514
S2	Male	20	375	<24	sudden natural	PVC	primary visual cortex	Oligodendrocyte	71097281	56895750	0.8003	7519568	0.148305	698478	0.0141461	47441816	0.66728	1.07846	0.960892	0.867836	40579	74707	0.134212	0.00650351	4.997
S3	Male	28	370	<24	sudden natural	ACC	anterior cingulate cortex	GABAergic	84514372	70597267	0.8353	27232718	0.461338	982307	0.0226523	36595666	0.433011	1.0456	0.463795	0.614253	22244	81080	0.0903027	0.00741479	4.543
S3	Male	28	370	<24	sudden natural	ACC	anterior cingulate cortex	Glutamatergic	149635349	129833771	0.8677	107641539	0.930345	235087	0.0105932	8829196	0.0590047	1.09886	0.442476	0.170928	9381	89408	0.120676	0.00977056	3.677
S3	Male	28	370	<24	sudden natural	ACC	anterior cingulate cortex	MicrogliaAndAstrocytes	93308872	79448151	0.8515	24037332	0.355814	468115	0.00844808	50066416	0.536567	1.11153	0.945717	0.697446	46537	92923	0.127831	0.00824172	6.439
S3	Male	28	370	<24	sudden natural	ACC	anterior cingulate cortex	Oligodendrocyte	86550406	73845668	0.8532	47931940	0.73132	447692	0.0172762	19113491	0.220837	1.20535	0.937176	0.350917	27063	52406	0.158841	0.0106104	6.15
S3	Male	28	370	<24	sudden natural	DLPFC	dorsolateral prefrontal cortex	GABAergic	56634253	46942823	0.8289	4422046	0.109736	633666	0.0149025	40886994	0.721948	1.05058	0.934763	0.905799	18473	73897	0.0819714	0.00572542	3.453
S3	Male	28	370	<24	sudden natural	DLPFC	dorsolateral prefrontal cortex	Glutamatergic	53284866	43621752	0.8187	4089223	0.108076	441556	0.0111694	38240228	0.717656	1.04646	0.910936	0.906257	21900	77971	0.0926122	0.00593977	2.392
S3	Male	28	370	<24	sudden natural	DLPFC	dorsolateral prefrontal cortex	MicrogliaAndAstrocytes	66796942	54713997	0.8191	11542797	0.244101	348186	0.00806524	40658527	0.608688	1.06453	0.893377	0.789034	23488	57871	0.0943307	0.00852304	4.223
S3	Male	28	370	<24	sudden natural	DLPFC	dorsolateral prefrontal cortex	Oligodendrocyte	58264048	46521773	0.7985	7012659	0.174531	430678	0.0109007	37725184	0.647486	1.06414	0.849164	0.849261	20683	50820	0.0969843	0.00800516	3.726
S3	Male	28	370	<24	sudden natural	PVC	primary visual cortex	GABAergic	45497180	37466433	0.8235	4434000	0.135976	693484	0.020994	31465931	0.691602	1.05332	0.889472	0.881654	7963	52607	0.0742617	0.00816312	3.234
S3	Male	28	370	<24	sudden natural	PVC	primary visual cortex	Glutamatergic	45816629	33614533	0.7337	5247598	0.19339	514481	0.0181366	26346436	0.575041	1.11922	0.83866	0.843889	14048	61740	0.0810808	0.0109449	4.414
S3	Male	28	370	<24	sudden natural	PVC	primary visual cortex	MicrogliaAndAstrocytes	55290780	42910732	0.7761	5183603	0.153756	281970	0.00747393	35604042	0.643942	1.09278	0.857387	0.8792	13638	64490	0.0727684	0.0102462	4.022
S3	Male	28	370	<24	sudden natural	PVC	primary visual cortex	Oligodendrocyte	74659958	58414277	0.7824	8143686	0.161612	442871	0.00880974	48140151	0.644792	1.07132	0.936091	0.860587	31432	62630	0.116383	0.00824383	4.657
S4	Female	22	290	<24	sudden natural, heart	ACC	anterior cingulate cortex	GABAergic	46632769	32242779	0.6914	2948028	0.106967	343756	0.0117344	28289481	0.606644	1.06656	0.875296	0.908568	4048	36350	0.063572	0.00766919	2.739
S4	Female	22	290	<24	sudden natural, heart	ACC	anterior cingulate cortex	Glutamatergic	35395910	25003806	0.7064	1197997	0.058006	174462	0.00732855	23273213	0.657511	1.08999	0.901517	0.952087	10652	63935	0.0854355	0.00661093	3.107
S4	Female	22	290	<24	sudden natural, heart	ACC	anterior cingulate cortex	MicrogliaAndAstrocytes	45483809	33124242	0.7283	3294635	0.117438	178406	0.00598084	28846038	0.634205	1.08769	0.924924	0.900537	9655	45290	0.0690158	0.00932616	3.645
S4	Female	22	290	<24	sudden natural, heart	ACC	anterior cingulate cortex	Oligodendrocyte	65714735	44023242	0.6699	6150138	0.160836	283142	0.00747607	36406341	0.554006	1.07154	0.943308	0.860298	16596	51845	0.0834865	0.00766843	4.047
S4	Female	22	290	<24	sudden natural, heart	DLPFC	dorsolateral prefrontal cortex	GABAergic	59331845	51948370	0.8756	25318677	0.542554	671359	0.0252109	22931477	0.386495	1.08068	0.879872	0.512618	14263	79942	0.0931568	0.0071003	4.072
S4	Female	22	290	<24	sudden natural, heart	DLPFC	dorsolateral prefrontal cortex	Glutamatergic	62513038	54298632	0.8686	11841059	0.249151	698660	0.0164555	39678494	0.634723	1.08761	0.945445	0.781927	63069	113404	0.139887	0.00621904	4.643
S4	Female	22	290	<24	sudden natural, heart	DLPFC	dorsolateral prefrontal cortex	MicrogliaAndAstrocytes	128704555	112875243	0.877	43757681	0.437721	571073	0.00826234	62239424	0.483584	1.08041	0.974935	0.612336	50824	106467	0.127973	0.00703293	4.977
S4	Female	22	290	<24	sudden natural, heart	DLPFC	dorsolateral prefrontal cortex	Oligodendrocyte	59122905	50616464	0.8561	39502061	0.868247	300748	0.0270593	6364570	0.10765	1.29798	0.828621	0.219581	10349	133770	0.135638	0.013415	4.219
S4	Female	22	290	<24	sudden natural, heart	PVC	primary visual cortex	GABAergic	47097385	40148731	0.8525	6170669	0.172704	887648	0.0261242	32134203	0.682293	1.06453	0.916434	0.846305	23178	70367	0.101587	0.00686353	4.5
S4	Female	22	290	<24	sudden natural, heart	PVC	primary visual cortex	Glutamatergic	48448248	41422042	0.855	9207714	0.25373	703943	0.0218519	29976905	0.618741	1.07816	0.913449	0.77771	20685	63491	0.0939419	0.0088198	4.509
S4	Female	22	290	<24	sudden natural, heart	PVC	primary visual cortex	MicrogliaAndAstrocytes	43572454	35676000	0.8188	7045738	0.228295	361464	0.0126252	26937609	0.618226	1.14637	0.927474	0.802508	31891	77635	0.130177	0.0093063	7.189
S4	Female	22	290	<24	sudden natural, heart	PVC	primary visual cortex	Oligodendrocyte	52571526	43362720	0.8248	12103540	0.333823	362219	0.0115876	28195419	0.536325	1.19738	0.905876	0.720877	31276	76325	0.144704	0.00847639	7.154
