# Supplementary material for: Common schizophrenia risk variants are enriched in open chromatin regions of human glutamatergic neurons
Source: Nat Commun. 2020 Nov 4;11:5581. doi: 10.1038/s41467-020-19319-2 (PMC7643171; doi:10.1038/s41467-020-19319-2)
Supplement: Supplementary file 5 — Supplementary Data 2 [file 41467_2020_19319_MOESM5_ESM.xlsx]

## Sheet: Column names
Column name	Explanation
seqnames	hg19 chromosome name
start	peak start
end	peak end
Associated.Gene.Name	name of nearby gene to which the peak is likely to relate (ChIPseeker)
logFC	log fold change for chromatin accesibility
CI.L	confidence interval left
CI.R	confidence interval right
AveExpr	average read count per million
t	t-statistic
P.Value	P-value
adj.P.Val	adjusted P-value
B	log-odds that the peak is differentially accessible

## Sheet: Neuronal
seqnames	start	end	Associated.Gene.Name	logFC	CI.L	CI.R	AveExpr	t	P.Value	adj.P.Val	B
chr1	159111082	159112429	AIM2	2.94676	2.67075	3.22276	4.51552	21.2671	1.41563e-33	1.56739e-29	66.1383
chr8	80522928	80523699	STMN2	4.07224	3.68301	4.46146	3.6264	20.8407	5.23152e-33	9.26774e-29	64.7515
chr12	68221277	68222337	RP11-43N5.1	2.8738	2.58395	3.16366	3.83678	19.7494	1.62035e-31	8.97028e-28	61.4212
chr8	24813225	24814421	CTD-2168K21.2	3.81788	3.42611	4.20964	3.36899	19.4122	4.80635e-31	1.98013e-27	60.2715
chr12	88451856	88452510	RP11-474L23.3	3.59208	3.22027	3.96388	3.54445	19.2448	8.28531e-31	1.18368e-27	59.7796
chr2	172949231	172950340	DLX1	2.665	2.37462	2.95537	3.26521	18.2816	2.02184e-29	2.1926e-26	56.6212
chr5	16809067	16810725	RNA5SP179	2.94217	2.61933	3.26501	3.99412	18.1536	3.11651e-29	4.18255e-26	56.1914
chr11	6294312	6295249	CCKBR	3.60329	3.20695	3.99964	3.56822	18.1095	3.61912e-29	3.58176e-26	56.0346
chr21	35501386	35502592	MRPS6	2.90928	2.58818	3.23038	4.39583	18.0479	4.46191e-29	5.4626e-26	55.821
chr15	56824526	56826647	MNS1	3.87153	3.44369	4.29937	4.07152	18.0253	4.81774e-29	6.41708e-26	55.7543
chr4	152881469	152882863	RP11-73G16.1	3.13489	2.78813	3.48165	3.52319	18.0084	5.10384e-29	6.11949e-26	55.6911
chr7	98466681	98468231	TMEM130	3.30821	2.94158	3.67485	3.37221	17.9737	5.74392e-29	7.37353e-26	55.5373
chr9	77653588	77654596	C9orf41	3.53995	3.14736	3.93255	3.14986	17.9609	6.00007e-29	6.89876e-26	55.496
chr4	54423869	54425079	LNX1	3.04295	2.70392	3.38198	3.84991	17.8786	7.94968e-29	9.51556e-26	55.2575
chr8	9755717	9757002	LINC00599	3.42003	3.03606	3.80399	3.0505	17.7424	1.26789e-28	1.38648e-25	54.732
chr1	163038362	163039392	RGS4	3.02329	2.68113	3.36545	4.12895	17.6006	2.06682e-28	1.66428e-25	54.3061
chr1	60279925	60280960	HOOK1	4.14191	3.66943	4.61439	3.0257	17.462	3.34006e-28	2.4151e-25	53.7243
chr5	66583291	66584105	CTD-2187J20.1	3.28169	2.9036	3.65979	3.33364	17.2893	6.09208e-28	1.79273e-25	53.2366
chr18	56790612	56791495	SEC11C	3.67788	3.25349	4.10227	2.71285	17.2629	6.68239e-28	4.08206e-25	53.0355
chr18	58039601	58040528	MC4R	2.69118	2.37985	3.00252	3.99726	17.2184	7.80704e-28	6.03944e-25	52.9877
chr15	49217732	49218671	RP11-138E16.1	3.80925	3.36849	4.25001	3.0747	17.2152	7.89363e-28	4.59991e-25	52.9226
chr13	31647814	31648790	WDR95P	2.95347	2.6106	3.29634	3.24617	17.1585	9.62815e-28	7.16658e-25	52.7631
chr11	87452275	87453073	RP11-720D4.3	3.2803	2.89807	3.66252	2.86537	17.0951	1.20309e-27	8.4241e-25	52.5545
chr7	49560271	49561380	VWC2	3.1478	2.7799	3.51571	4.01003	17.0431	1.44445e-27	7.39559e-25	52.3762
chr3	143316543	143317626	RP11-501M7.1	3.13133	2.76457	3.49809	3.31749	17.0071	1.64022e-27	8.02673e-25	52.2474
chr12	67892636	67893267	RP11-542B15.1	3.65746	3.22821	4.08672	2.40214	16.9723	1.85419e-27	8.85058e-25	52.1011
chr11	35697468	35698384	TRIM44	3.31535	2.92596	3.70474	3.03434	16.9601	1.93628e-27	1.24913e-24	52.0522
chr9	15268871	15269599	TTC39B	3.22128	2.84217	3.6004	2.39549	16.9252	2.19017e-27	1.3773e-24	51.9299
chr1	112447063	112448208	KCND3-AS1	2.63289	2.32222	2.94355	3.75862	16.8818	2.55415e-27	5.92242e-25	51.8082
chr8	29594269	29595739	LINC00589	2.53335	2.23424	2.83245	3.8397	16.8714	2.64999e-27	1.1849e-24	51.7751
chr8	65297539	65298673	MIR124-2	2.95021	2.59782	3.3026	3.8539	16.6766	5.2956e-27	2.72711e-24	51.0886
chr4	153526666	153527839	RP11-555K12.2	2.95174	2.59815	3.30534	3.15862	16.6286	6.28685e-27	2.45315e-24	50.902
chr7	97480654	97481605	ASNS	3.1962	2.81281	3.57959	3.36083	16.6064	6.80556e-27	2.60119e-24	50.8402
chr20	25218292	25218960	PYGB	3.73356	3.28349	4.18362	2.29174	16.5245	9.12382e-27	3.3189e-24	50.3915
chr8	124665897	124666927	KLHL38	3.04454	2.67732	3.41177	3.59821	16.5145	9.45803e-27	4.3747e-24	50.5137
chr9	91309249	91310265	RP13-60M5.2	3.19606	2.80965	3.58247	2.88062	16.4758	1.08684e-26	3.82774e-24	50.341
chr1	168368075	168368829	RP5-968D22.1	3.4153	3.00236	3.82824	2.95782	16.4748	1.09049e-26	3.83247e-24	50.3418
chr20	15835250	15836357	MACROD2	3.08397	2.71073	3.45722	3.05209	16.4585	1.15637e-26	5.12135e-24	50.3138
chr5	67777831	67778649	CTC-537E7.1	3.38382	2.97341	3.79422	2.70787	16.4239	1.30977e-26	5.68698e-24	50.1089
chr7	35225179	35226826	DPY19L2P1	2.96056	2.60122	3.3199	3.97112	16.4116	1.36919e-26	5.87899e-24	50.1439
chr12	45229186	45230288	NELL2	2.61246	2.29368	2.93125	4.09648	16.3243	1.87563e-26	5.88091e-24	49.815
chr2	11531602	11532326	AC099344.3	3.66922	3.22069	4.11775	2.70023	16.2953	2.08274e-26	8.27268e-24	49.6311
chr12	74513333	74514160	RP11-274M17.1	3.28386	2.88107	3.68666	3.48414	16.2396	2.54723e-26	9.7933e-24	49.5295
chr13	37247787	37249013	SERTM1	2.7517	2.41358	3.08983	3.71999	16.2109	2.82702e-26	8.32196e-24	49.4229
chr1	162851780	162852627	C1orf110	3.2841	2.88043	3.68777	3.1446	16.2058	2.8797e-26	8.44611e-24	49.3942
chr6	144273343	144274081	PLAGL1	3.25976	2.85823	3.66129	3.03785	16.1713	3.26338e-26	1.20692e-23	49.2581
chr15	59510338	59511199	MYO1E	3.6415	3.19293	4.09007	2.63665	16.1708	3.26969e-26	9.38787e-24	49.2052
chr1	111911681	111912580	CHIAP3	2.93542	2.57335	3.29749	2.63881	16.1493	3.53447e-26	8.86881e-24	49.2051
chr11	6593193	6593858	DNHD1	3.28395	2.87661	3.69129	2.62353	16.0591	4.90924e-26	1.33797e-23	48.8735
chr11	125245912	125246654	PKNOX2	3.44652	3.01805	3.87498	2.6251	16.0231	5.59697e-26	1.87432e-23	48.6784
chr12	68246135	68247401	GS1-410F4.4	2.76942	2.42485	3.11399	3.26191	16.0101	5.86981e-26	1.55899e-23	48.6959
chr2	149859160	149859958	KIF5C	2.93628	2.57082	3.30174	3.44498	16.0042	5.99711e-26	1.9858e-23	48.6799
chr1	83469141	83469686	RP11-170N11.1	3.07208	2.68912	3.45505	2.30778	15.9791	6.57214e-26	2.13589e-23	48.5701
chr1	168356249	168357169	MIR557	3.06565	2.68191	3.44939	3.26638	15.9133	8.361e-26	2.61982e-23	48.3456
chr14	69522728	69523727	DDX18P1	3.24263	2.83611	3.64914	2.50084	15.8891	9.13741e-26	2.24198e-23	48.2096
chr15	48483121	48484647	SLC12A1	2.59061	2.26546	2.91575	3.70192	15.8711	9.75931e-26	2.95535e-23	48.1949
chr2	162272282	162273399	TBR1	2.56611	2.24365	2.88856	3.10719	15.8521	1.04659e-25	1.29745e-23	48.1061
chr3	149616511	149617056	RNF13	3.43162	3.00003	3.86321	2.45398	15.8382	1.10121e-25	2.62913e-23	48.0028
chr13	49074629	49075709	RCBTB2	2.65235	2.31782	2.98689	3.93865	15.793	1.30034e-25	2.99944e-23	47.8944
chr9	112470518	112471327	RP11-406O23.2	3.54829	3.10055	3.99603	2.57669	15.7859	1.33477e-25	3.0669e-23	47.8463
chr7	8354703	8355307	RP4-594A5.1	3.27642	2.86223	3.6906	2.06012	15.7575	1.48181e-25	3.32286e-23	47.7484
chr15	59729578	59731039	FAM81A	2.11088	1.84374	2.37802	4.54565	15.74	1.58058e-25	4.49443e-23	47.6687
chr3	114958414	114959125	RP11-190P13.2	3.20776	2.80138	3.61415	2.55763	15.7234	1.68032e-25	4.74e-23	47.6095
chr8	125211365	125212950	FER1L6-AS2	3.07126	2.68159	3.46093	3.8053	15.7001	1.83122e-25	3.56489e-23	47.5613
chr2	214567822	214568941	MIR4438	2.76262	2.41159	3.11365	3.04786	15.6768	1.99543e-25	4.25897e-23	47.4755
chr3	113252243	113253645	SIDT1	2.52348	2.20263	2.84434	3.69109	15.6666	2.07216e-25	4.41212e-23	47.4376
chr7	87256843	87258852	RUNDC3B	1.89623	1.65448	2.13798	5.18496	15.6245	2.42117e-25	4.52442e-23	47.0987
chr6	17418478	17419712	CAP2	2.93424	2.55974	3.30875	3.34813	15.6068	2.58451e-25	6.85405e-23	47.2309
chr7	107724257	107724901	LAMB4	3.29112	2.86994	3.7123	2.91711	15.5652	3.01594e-25	6.06446e-23	47.0681
chr13	46176271	46177284	FAM194B	3.01249	2.62573	3.39925	2.90134	15.5153	3.62893e-25	9.08011e-23	46.879
chr9	112231783	112232649	PTPN3	2.52618	2.20185	2.8505	3.60795	15.5153	3.62906e-25	7.00193e-23	46.8898
chr5	96890456	96891348	RP11-1E3.1	2.7015	2.35388	3.04911	3.81744	15.4805	4.13047e-25	7.81754e-23	46.7474
chr7	37071273	37072229	ELMO1-AS1	2.67246	2.32832	3.01661	3.51488	15.4684	4.31928e-25	1.05106e-22	46.7185
chr9	111730187	111730763	CTNNAL1	4.56393	3.97571	5.15216	2.40696	15.4553	4.53595e-25	8.44069e-23	46.538
chr18	22076427	22077714	RP11-178F10.2	2.8848	2.5129	3.2567	3.69436	15.4515	4.60101e-25	1.11046e-22	46.6574
chr6	112080809	112081781	FYN	2.78538	2.42628	3.14448	3.3625	15.4508	4.61248e-25	1.11172e-22	46.6564
chr1	168408587	168409591	QRSL1P1	2.32843	2.02802	2.62884	4.22079	15.4393	4.8135e-25	4.64445e-23	46.5365
chr7	96626580	96627220	DLX6-AS1	3.31343	2.88588	3.74097	1.78752	15.4373	4.8497e-25	1.16099e-22	46.5681
chr11	17994287	17995129	SERGEF	2.77818	2.41965	3.13671	3.12067	15.4351	4.89009e-25	8.18798e-23	46.5977
chr11	19663583	19664662	SNORA1	2.84541	2.47817	3.21265	3.05027	15.4338	4.91345e-25	4.72033e-23	46.592
chr13	43701606	43702362	LINC00400	3.2482	2.82876	3.66765	3.06647	15.4257	5.06402e-25	9.33509e-23	46.5622
chr1	168706403	168707439	DPT	2.84372	2.47611	3.21132	3.73929	15.4093	5.38275e-25	9.77013e-23	46.4896
chr6	82853741	82855155	IBTK	2.49241	2.17006	2.81477	4.19313	15.4014	5.54339e-25	9.10966e-23	46.421
chr4	182731696	182732493	RP11-540E16.2	2.76372	2.40594	3.1215	2.8226	15.3871	5.84734e-25	1.05164e-22	46.4196
chr5	32531645	32532775	SUB1	2.77844	2.41835	3.13853	3.66272	15.3697	6.23883e-25	1.45042e-22	46.3543
chr18	42892215	42893179	SLC14A2	2.93989	2.55885	3.32094	3.25996	15.3684	6.26946e-25	1.45563e-22	46.3419
chr1	171426288	171427019	CYCSP53	4.23642	3.68701	4.78583	2.65288	15.3596	6.47919e-25	1.03742e-22	46.2232
chr4	54554135	54555114	RP11-317M11.1	3.02676	2.63345	3.42007	3.18511	15.3292	7.25804e-25	1.64632e-22	46.2065
chr6	112600533	112601209	LAMA4	3.06048	2.66271	3.45826	2.90589	15.3262	7.34199e-25	1.66323e-22	46.1845
chr3	114990853	114991576	RP11-190P13.1	2.92748	2.54691	3.30805	2.86241	15.3227	7.43658e-25	1.29922e-22	46.18
chr10	112581789	112583192	RBM20	2.29739	1.99869	2.59609	3.64601	15.3207	7.494e-25	1.68483e-22	46.1644
chr6	143021825	143022365	RP1-67K17.3	2.85242	2.48151	3.22334	2.46702	15.3186	7.55209e-25	1.69565e-22	46.1657
chr4	46995359	46996386	GABRA4	2.74819	2.3906	3.10578	3.53111	15.3089	7.83118e-25	1.35479e-22	46.1219
chr10	92719528	92720732	RP11-236B18.2	3.18111	2.76691	3.59531	3.44499	15.2986	8.13901e-25	1.26811e-22	46.0896
chr10	111654890	111655966	XPNPEP1	2.48456	2.16086	2.80825	3.74503	15.2896	8.41886e-25	1.86195e-22	46.0513
chr11	35064262	35064837	PDHX	3.36731	2.92826	3.80637	2.36292	15.2772	8.81706e-25	7.79421e-23	45.9927
chr11	36521826	36522360	TRAF6	3.04438	2.6473	3.44146	2.77976	15.2722	8.98453e-25	1.96255e-22	45.9764
chr3	161270651	161271518	OTOL1	2.98194	2.59284	3.37104	2.73884	15.2656	9.20796e-25	2.00179e-22	45.9706
chr9	75625958	75626882	ALDH1A1	3.04686	2.64895	3.44477	3.20957	15.2526	9.66776e-25	1.62646e-22	45.9225
chr6	138530718	138531426	PBOV1	2.92281	2.54089	3.30473	3.284	15.2441	9.98054e-25	8.59957e-23	45.8835
chr18	48253201	48254266	RP11-10I6.2	2.70089	2.3479	3.05388	3.30929	15.2413	1.00874e-24	1.52361e-22	45.8754
chr8	94947136	94948010	PSMA2P2	2.35894	2.05063	2.66724	3.07008	15.2411	1.00937e-24	1.67898e-22	45.8597
chr1	192920648	192921735	LINC01032	2.86498	2.49017	3.2398	3.5181	15.226	1.06819e-24	1.76193e-22	45.8191
chrX	110339072	110339980	PAK3	2.51765	2.18806	2.84723	3.40503	15.2161	1.1088e-24	1.65203e-22	45.7722
chr18	42882851	42883629	SLC14A2	2.80455	2.43714	3.17195	2.59946	15.2053	1.15456e-24	2.42051e-22	45.743
chr4	76032852	76033851	RP11-44F21.4	2.61814	2.27443	2.96185	3.46475	15.1732	1.30231e-24	2.69518e-22	45.6236
chr15	52851386	52852127	ARPP19	3.39459	2.94809	3.84109	2.43871	15.1442	1.45224e-24	2.29908e-22	45.4852
chr10	34405379	34406210	Y_RNA	2.82724	2.45533	3.19916	3.06803	15.1425	1.46145e-24	2.3116e-22	45.5108
chr1	229546261	229547216	RN7SKP276	3.0545	2.65201	3.45699	2.8989	15.1169	1.60944e-24	2.50541e-22	45.4109
chr18	74452176	74452764	AC139085.1	3.24792	2.8197	3.67614	2.38951	15.1083	1.66246e-24	2.57662e-22	45.3534
chr11	13345774	13346987	ARNTL	3.49921	3.03784	3.96058	2.95281	15.1078	1.6655e-24	3.32373e-22	45.3643
chr8	102166926	102168521	KB-1460A1.5	2.12937	1.84837	2.41037	4.09804	15.0945	1.75086e-24	3.47333e-22	45.288
chr8	65289194	65290032	LINC00966	2.70271	2.34596	3.05946	3.98708	15.0909	1.77502e-24	1.39755e-22	45.2579
chr6	167657476	167658331	RP11-568A7.2	3.25305	2.82366	3.68245	2.57229	15.0907	1.77634e-24	1.39755e-22	45.3171
chr11	20985076	20985547	NELL1	2.94879	2.55921	3.33837	2.81645	15.0774	1.86767e-24	2.82875e-22	45.259
chr9	77678964	77680094	NMRK1	3.22519	2.79862	3.65176	3.23366	15.0607	1.98928e-24	3.86833e-22	45.2051
chr1	224041055	224041777	PHBP11	3.44717	2.99081	3.90353	1.81208	15.0465	2.09877e-24	4.04315e-22	45.1207
chr18	71717784	71718665	RP11-25L3.3	3.10276	2.69189	3.51364	3.50264	15.0424	2.13089e-24	3.14523e-22	45.1344
chr6	83147301	83148125	TPBG	2.73355	2.37147	3.09563	3.51416	15.0385	2.16291e-24	4.15128e-22	45.1209
chr7	37232751	37233698	ELMO1	2.77778	2.40927	3.14629	3.12359	15.015	2.36342e-24	3.41929e-22	45.0352
chr6	123411870	123412832	CLVS2	2.62822	2.27935	2.97709	3.56295	15.0065	2.44092e-24	4.63466e-22	44.9991
chr4	48915244	48916026	OCIAD2	3.33916	2.89572	3.7826	3.03262	14.9996	2.50481e-24	4.74072e-22	44.9777
chr4	122706300	122707772	EXOSC9	3.2321	2.80278	3.66143	3.87289	14.9962	2.53776e-24	4.78265e-22	44.9548
chr4	72319227	72319798	LDHAL6EP	2.95932	2.56603	3.35261	3.04109	14.9885	2.61191e-24	3.71353e-22	44.9372
chr15	101563551	101564815	LRRK1	2.95074	2.55784	3.34364	2.93288	14.9598	2.91172e-24	5.33973e-22	44.8191
chr3	111480114	111480653	PHLDB2	3.0675	2.65889	3.47612	3.19522	14.9538	2.97828e-24	4.13765e-22	44.8062
chr8	40234912	40235483	CTA-392C11.2	3.20727	2.77967	3.63487	2.83586	14.941	3.12698e-24	4.28407e-22	44.7567
chr14	50549765	50550641	Y_RNA	2.95781	2.56339	3.35223	3.04451	14.9379	3.1636e-24	2.28563e-22	44.7465
chr10	50415755	50416914	C10orf128	2.98464	2.58653	3.38274	3.14584	14.9339	3.21188e-24	2.31016e-22	44.7266
chr1	157126917	157127993	ETV3	2.93405	2.54266	3.32544	3.10465	14.9326	3.22796e-24	4.10805e-22	44.7253
chr5	114432027	114432583	RP11-438C19.1	2.9103	2.52189	3.29872	2.75309	14.9254	3.31754e-24	4.48291e-22	44.695
chr5	55994661	55995802	AC008940.1	2.55235	2.21163	2.89306	3.64329	14.9219	3.36081e-24	4.25571e-22	44.6593
chr8	99148653	99149289	POP1	4.03096	3.49225	4.56968	2.14421	14.9049	3.58446e-24	4.7888e-22	44.502
chr12	94384761	94386394	RN7SKP263	2.3063	1.99806	2.61453	4.21233	14.9043	3.59245e-24	6.40896e-22	44.5793
chr11	93590440	93591827	VSTM5	2.55389	2.21253	2.89524	3.84509	14.903	3.6114e-24	6.43628e-22	44.5925
chr10	51510726	51511697	RP11-109G10.2	2.96464	2.56814	3.36113	2.70396	14.8939	3.73735e-24	4.66252e-22	44.5806
chr3	113316284	113317219	MIR4446	3.23778	2.80471	3.67086	3.22877	14.8924	3.75848e-24	5.00242e-22	44.5764
chr8	71084755	71085521	NCOA2	2.93421	2.54125	3.32718	3.08548	14.8737	4.03608e-24	7.07921e-22	44.5006
chr4	114037365	114038456	ANK2	2.44338	2.11567	2.77109	3.98433	14.852	4.38235e-24	7.5963e-22	44.399
chr6	133316548	133317671	RPL23AP46	2.77015	2.39773	3.14256	3.44811	14.8169	5.00742e-24	8.48875e-22	44.2871
chr8	69242283	69243648	C8orf34	2.54818	2.20531	2.89104	4.14617	14.8043	5.25294e-24	6.64692e-22	44.1823
chr1	214589674	214590176	PTPN14	3.11495	2.69582	3.53408	2.76964	14.8041	5.25746e-24	6.64789e-22	44.2435
chr4	41258596	41259856	UCHL1	2.02261	1.75038	2.29483	4.33767	14.7999	5.34062e-24	6.31577e-22	44.1063
chr5	112386269	112387328	DCP2	2.57602	2.22919	2.92286	3.58751	14.7949	5.44431e-24	6.85967e-22	44.1925
chr7	45318321	45319289	ELK1P1	2.68498	2.32303	3.04692	2.51143	14.7767	5.83449e-24	3.84521e-22	44.1362
chr11	12786862	12787545	TEAD1	3.16704	2.74003	3.59405	2.42939	14.7738	5.89903e-24	3.88052e-22	44.1273
chr8	133155043	133156014	HHLA1	2.37639	2.05582	2.69695	3.61318	14.7667	6.06205e-24	3.97448e-22	44.0543
chr8	110660846	110661197	SYBU	3.12551	2.70373	3.54729	2.40417	14.761	6.19378e-24	7.65161e-22	44.057
chr4	99343578	99344626	RP11-810D13.1	3.09351	2.67594	3.51108	2.80159	14.7571	6.28638e-24	7.73175e-22	44.0649
chr15	98235164	98236372	RP11-461F11.3	3.1213	2.69996	3.54264	3.77304	14.7563	6.30601e-24	4.1116e-22	44.0156
chr12	25610869	25611615	TUBB4BP1	3.24375	2.80585	3.68164	2.93873	14.7555	6.32418e-24	7.75859e-22	44.0545
chr6	21847856	21848624	CASC15	3.00177	2.59636	3.40717	2.83827	14.7491	6.48078e-24	1.06501e-21	44.0327
chr2	184355383	184356553	CACYBPP2	2.56207	2.21587	2.90827	4.16819	14.7416	6.66865e-24	8.11935e-22	43.9508
chr13	103856708	103857657	SLC10A2	2.8291	2.44662	3.21158	2.94153	14.7338	6.8714e-24	1.11883e-21	43.967
chr2	181087321	181087941	CWC22	2.60213	2.25008	2.95418	2.88032	14.7231	7.15672e-24	8.61295e-22	43.9234
chr4	171030527	171031457	APOBEC3AP1	2.71173	2.34463	3.07883	3.60159	14.7143	7.40217e-24	1.19536e-21	43.8968
chr14	21555396	21556206	ARHGEF40	2.67763	2.31482	3.04044	3.79061	14.7012	7.78197e-24	9.22135e-22	43.8204
chr3	16853370	16854023	PLCL2	2.84938	2.4632	3.23557	2.40216	14.6972	7.9004e-24	9.34294e-22	43.8401
chr6	149335056	149335536	RP11-162J8.3	3.35231	2.89771	3.8069	1.70475	14.6892	8.14623e-24	9.58885e-22	43.7789
chr9	103646634	103647675	RP11-62L10.1	2.74686	2.37425	3.11946	3.41363	14.6847	8.28824e-24	9.73014e-22	43.7815
chr2	204303122	204303793	ABI2	3.49113	3.01727	3.96499	2.29007	14.6756	8.57931e-24	1.35943e-21	43.6925
chr2	15874161	15875579	AC008271.1	2.44904	2.11656	2.78153	3.9493	14.6724	8.68408e-24	5.43605e-22	43.6772
chr5	145455867	145456548	SH3RF2	3.21216	2.77502	3.6493	2.00128	14.6372	9.93648e-24	1.07072e-21	43.6081
chr4	83598499	83599584	RP11-57B24.1	2.65052	2.28962	3.01143	3.47957	14.6292	1.02436e-23	1.09648e-21	43.5615
chr3	139013768	139014614	MRPS22	3.1533	2.72388	3.58272	2.81461	14.6273	1.03205e-23	1.17726e-21	43.5744
chr5	149669239	149669942	CAMK2A	3.00057	2.59177	3.40937	3.02826	14.6208	1.05792e-23	1.62826e-21	43.5479
chr12	22380734	22381704	ST8SIA1	2.93842	2.53752	3.33932	3.60213	14.6001	1.14531e-23	1.74272e-21	43.4654
chr4	47147265	47148267	GABRB1	2.60986	2.25364	2.96608	3.24673	14.5943	1.17101e-23	1.7776e-21	43.4488
chrX	145502621	145503177	RNA5SP517	3.05767	2.64025	3.47509	1.84416	14.5912	1.18485e-23	1.79247e-21	43.4227
chr1	182142880	182143858	GS1-122H1.3	3.0424	2.62704	3.45776	2.95713	14.5906	1.18773e-23	1.3317e-21	43.4358
chr7	143215967	143217073	OR10AC1P	2.89526	2.49987	3.29064	2.8835	14.5862	1.20771e-23	1.34983e-21	43.4103
chr8	22638493	22639307	RP11-459E5.1	2.74114	2.3663	3.11597	2.96052	14.5669	1.30041e-23	1.43892e-21	43.3463
chr5	68302763	68303947	7SK	3.14471	2.71437	3.57505	3.35683	14.5562	1.355e-23	1.48816e-21	43.3015
chr1	209756734	209757264	CAMK1G	2.87244	2.47903	3.26585	2.6738	14.5442	1.41913e-23	2.08064e-21	43.2561
chr14	65417567	65418009	RAB15	3.36867	2.90702	3.83033	2.0652	14.5352	1.46907e-23	1.5954e-21	43.1581
chr7	127797493	127798217	MIR129-1	3.05812	2.63891	3.47733	2.58177	14.5311	1.49224e-23	2.17395e-21	43.1892
chr6	7468591	7469391	HNRNPLP1	2.92442	2.52337	3.32548	2.96395	14.5249	1.5281e-23	1.54337e-21	43.1866
chr4	6361724	6362665	PPP2R2C	3.00203	2.59002	3.41404	2.73272	14.5139	1.59382e-23	9.11979e-22	43.1447
chr1	168397152	168397776	RP5-968D22.1	3.28744	2.83615	3.73874	2.83539	14.5103	1.61619e-23	1.72581e-21	43.1301
chr7	37122621	37123918	AC009196.1	2.80454	2.4188	3.19029	3.7715	14.4823	1.79981e-23	1.88775e-21	42.9913
chr5	99931148	99931796	FAM174A	2.981	2.57094	3.39106	2.95369	14.4808	1.81003e-23	2.57965e-21	43.0184
chr1	156637337	156638208	RP11-284F21.7	3.09046	2.66531	3.51562	2.32029	14.4797	1.81824e-23	1.02483e-21	43.0141
chr9	23820627	23822066	ELAVL2	2.26021	1.94915	2.57126	3.76361	14.4741	1.85777e-23	1.0428e-21	42.9287
chr11	125233926	125234920	PKNOX2	3.1835	2.74443	3.62257	2.60845	14.4427	2.09597e-23	2.02854e-21	42.8721
chr2	106266671	106267334	NCK2	3.02576	2.60825	3.44327	2.35164	14.4361	2.14985e-23	1.18224e-21	42.8445
chr10	64201676	64202336	ZNF365	3.21469	2.7708	3.65857	2.57781	14.4259	2.23611e-23	2.28581e-21	42.8056
chr7	55507285	55507956	LANCL2	2.88905	2.4897	3.28841	2.99304	14.4104	2.37412e-23	3.273e-21	42.749
chr12	66033390	66034766	RP11-230G5.2	2.64847	2.28218	3.01476	3.26533	14.4028	2.44434e-23	1.31817e-21	42.6646
chr5	83726853	83727956	CTD-2269F5.1	2.70652	2.3321	3.08094	3.07551	14.399	2.48019e-23	2.50782e-21	42.689
chr5	161494008	161495219	GABRG2	2.57064	2.215	2.92628	3.62018	14.3981	2.48884e-23	3.4152e-21	42.6856
chr2	226264660	226265754	NYAP2	2.67041	2.30079	3.04002	3.48124	14.3917	2.55158e-23	3.47974e-21	42.6691
chr14	70040476	70041923	CCDC177	2.8708	2.47333	3.26826	2.74426	14.3875	2.59336e-23	2.43982e-21	42.6626
chr5	130550084	130551395	LYRM7	2.35637	2.02994	2.68279	3.68076	14.3794	2.67488e-23	2.66963e-21	42.5875
chr10	44758783	44759833	RP11-20J15.2	2.84426	2.45015	3.23838	2.94303	14.3756	2.7147e-23	2.53246e-21	42.6163
chr10	43624524	43625492	RP11-351D16.3	3.0605	2.63617	3.48483	2.84397	14.3671	2.80573e-23	2.77831e-21	42.5844
chr7	92395682	92396904	CDK6	2.25285	1.94048	2.56522	4.00081	14.3662	2.81531e-23	1.48966e-21	42.4834
chr11	6279910	6281103	CCKBR	2.70945	2.3337	3.0852	3.8902	14.3634	2.84544e-23	3.80722e-21	42.5515
chr13	41160281	41161481	FOXO1	2.61821	2.25502	2.9814	3.44835	14.3598	2.88499e-23	3.8485e-21	42.5478
chr1	209763241	209764190	CAMK1G	2.55452	2.19953	2.90951	3.50053	14.3341	3.1864e-23	3.09642e-21	42.4429
chr4	78109519	78110309	CCNG2	2.96841	2.55572	3.38109	3.00588	14.3278	3.26464e-23	1.69154e-21	42.4231
chr15	38827675	38828202	Y_RNA	2.75635	2.37239	3.14031	2.95985	14.2996	3.64135e-23	3.46627e-21	42.3205
chr13	39590737	39591487	PROSER1	2.4162	2.07942	2.75297	3.32107	14.2914	3.75842e-23	4.83874e-21	42.2893
chr6	116550038	116551190	RP3-486I3.5	1.71182	1.47317	1.95048	5.82837	14.2878	3.81177e-23	1.92822e-21	41.8867
chr15	80734953	80735514	ARNT2	3.99765	3.43984	4.55546	2.00751	14.2756	3.99567e-23	3.73926e-21	42.1331
chr10	33269254	33270353	RP11-462L8.1	2.16055	1.8586	2.46251	4.0564	14.2528	4.36465e-23	2.17132e-21	42.0502
chr7	107836339	107836923	NRCAM	3.09565	2.66285	3.52844	2.56371	14.2479	4.44814e-23	5.59657e-21	42.1176
chr18	70450594	70451468	RNA5SP460	2.54348	2.18778	2.89918	2.98744	14.2437	4.52206e-23	5.68163e-21	42.0917
chr9	80203223	80203738	RP11-111E2.1	3.02738	2.60357	3.45119	2.37022	14.2291	4.78432e-23	2.34584e-21	42.0541
chr10	118467717	118468644	HSPA12A	2.82855	2.43251	3.22459	2.78474	14.2267	4.82916e-23	5.99506e-21	42.0455
chr6	139840440	139841322	RP11-12A2.3	2.66495	2.29178	3.03813	3.16632	14.2251	4.85936e-23	6.02411e-21	42.0401
chr10	97334392	97335324	SORBS1	3.33566	2.86802	3.80329	2.47988	14.2087	5.17776e-23	2.51027e-21	41.9761
chr13	49466075	49467147	AL161421.1	2.93401	2.52227	3.34574	3.3	14.1945	5.47179e-23	4.92093e-21	41.9143
chr8	28919520	28920739	CTD-2647L4.5	2.33914	2.01076	2.66751	3.24417	14.1895	5.58001e-23	4.72971e-21	41.879
chr14	91569478	91570398	C14orf159	3.0526	2.62402	3.48118	2.09155	14.1878	5.61559e-23	2.68722e-21	41.8965
chr20	16222326	16223069	PPIAP17	2.74935	2.36334	3.13537	3.23209	14.1876	5.62087e-23	4.75979e-21	41.8769
chr6	56120037	56120862	COL21A1	2.56268	2.20246	2.9229	3.30057	14.1711	5.99259e-23	7.15846e-21	41.8292
chr1	157079687	157080391	ETV3L	2.96038	2.54415	3.37661	1.87381	14.1674	6.07873e-23	2.87777e-21	41.8176
chr18	40857088	40857692	SYT4	2.36167	2.02949	2.69385	3.93134	14.1621	6.20641e-23	5.4919e-21	41.7399
chr21	15860196	15861525	SAMSN1	2.35427	2.02294	2.68561	3.68022	14.1538	6.40804e-23	7.57302e-21	41.6711
chr8	128863463	128864778	PVT1	2.19734	1.88801	2.50668	3.6829	14.1496	6.51485e-23	3.05403e-21	41.6861
chr4	120235171	120235891	FABP2	2.29276	1.96976	2.61575	3.44286	14.1398	6.76735e-23	3.16152e-21	41.6612
chr1	165998578	165999485	RP11-7G12.1	2.6793	2.30178	3.05683	3.08192	14.1371	6.84021e-23	5.97808e-21	41.6987
chr14	58549036	58549862	RP11-349A22.2	2.93756	2.52354	3.35157	2.84782	14.1336	6.93353e-23	6.05367e-21	41.688
chr9	3759272	3759991	RP11-509J21.4	3.23106	2.77565	3.68646	2.00128	14.1328	6.95367e-23	8.09899e-21	41.6826
chr13	26063255	26063870	ATP8A2	2.9789	2.55867	3.39913	2.62405	14.1204	7.29796e-23	5.9496e-21	41.6367
chr5	67776123	67776676	CTC-537E7.1	2.97671	2.55677	3.39665	2.2138	14.1198	7.31621e-23	6.3378e-21	41.6139
chr11	17465107	17465781	ABCC8	3.06744	2.6345	3.50038	1.81593	14.1134	7.49989e-23	3.45905e-21	41.6081
chr4	100675967	100677037	DAPP1	2.66142	2.28577	3.03707	3.55003	14.1126	7.52209e-23	6.47185e-21	41.5817
chr5	169940717	169941518	KCNIP1	2.69217	2.31215	3.07218	2.36805	14.1117	7.54829e-23	8.71705e-21	41.6046
chr4	140684130	140685448	RN7SKP253	2.44162	2.09683	2.78641	3.52597	14.1059	7.72055e-23	6.62651e-21	41.5461
chr18	34836766	34837468	CELF4	2.69788	2.31674	3.07902	3.16981	14.0998	7.9074e-23	3.61874e-21	41.533
chr10	15224432	15225884	RP11-455B2.9	2.48791	2.13634	2.83948	3.25681	14.0963	8.01627e-23	3.66237e-21	41.5201
chr5	58006423	58007149	RAB3C	2.98095	2.5597	3.40221	1.89326	14.0958	8.03258e-23	9.20432e-21	41.5382
chrX	138721390	138721853	MCF2	2.66939	2.29195	3.04683	2.79454	14.0879	8.28162e-23	3.76857e-21	41.5007
chr4	129595956	129596673	RP11-184M15.2	2.5655	2.20265	2.92834	3.41975	14.084	8.4092e-23	3.81878e-21	41.447
chrX	135557163	135557989	Z97632.1	3.30298	2.83554	3.77042	2.36616	14.0753	8.69837e-23	9.86514e-21	41.4264
chr9	7549057	7549721	RP11-366I21.1	2.86901	2.46282	3.2752	2.37155	14.0697	8.88968e-23	1.00435e-20	41.4425
chr1	201029096	201029804	RP11-168O16.2	2.97474	2.55357	3.3959	2.3901	14.0694	8.90303e-23	7.52117e-21	41.4314
chr1	184112396	184113266	Y_RNA	3.51644	3.01801	4.01486	3.05494	14.0534	9.47532e-23	1.06373e-20	41.3795
chr5	79368209	79369087	THBS4	2.95489	2.53603	3.37376	1.85643	14.0523	9.51693e-23	7.96383e-21	41.3652
chr1	92634092	92634658	KIAA1107	2.91667	2.50303	3.3303	2.90928	14.046	9.75297e-23	8.14596e-21	41.3508
chr15	81110816	81111805	MIR549	3.40603	2.92298	3.88909	2.35796	14.0452	9.78088e-23	8.16157e-21	41.3295
chr9	9302669	9303116	AL353733.1	2.8383	2.43561	3.24099	2.16559	14.0398	9.98956e-23	1.1123e-20	41.3263
chr22	17612174	17612997	AC006946.15	2.91874	2.50449	3.333	2.72147	14.0348	1.01879e-22	1.13103e-20	41.3027
chr2	187713526	187714508	ZSWIM2	2.18262	1.87273	2.49251	4.21215	14.0297	1.03935e-22	1.15149e-20	41.2091
chr5	125889943	125890791	RNU6-963P	3.67244	3.15082	4.19406	2.46831	14.0243	1.06128e-22	1.17139e-20	41.2341
chr8	129086631	129087480	PVT1	2.87789	2.46894	3.28685	2.80356	14.0178	1.08884e-22	8.47124e-21	41.2386
chr7	49334346	49335325	RP11-122G11.1	2.70253	2.31838	3.08668	3.44575	14.0137	1.10621e-22	9.08056e-21	41.2027
chr5	63890435	63891317	RGS7BP	2.2871	1.96197	2.61224	3.22355	14.0122	1.1126e-22	9.11726e-21	41.1757
chr11	12431511	12432424	PARVA	2.87139	2.46316	3.27962	3.08351	14.0109	1.11817e-22	1.2273e-20	41.2155
chr3	150630834	150631473	AC020636.1	3.016	2.58699	3.44502	2.68239	14.0036	1.15085e-22	1.25771e-20	41.1784
chr3	108190882	108191538	MYH15	2.96043	2.53896	3.3819	2.85378	13.9917	1.20546e-22	9.2486e-21	41.1403
chr6	17393293	17394640	CAP2	2.14197	1.837	2.44694	4.03351	13.9905	1.21118e-22	9.81983e-21	41.0638
chr9	123185627	123186658	CDK5RAP2	3.03646	2.6041	3.46882	2.75895	13.9894	1.21656e-22	9.85892e-21	41.1286
chr3	24085242	24085899	NPM1P23	2.88396	2.4733	3.29463	2.69533	13.9887	1.21951e-22	1.3262e-20	41.1263
chr5	152193033	152193775	AC091969.1	2.79724	2.3988	3.19568	3.0248	13.9844	1.24024e-22	1.34545e-20	41.095
chr18	60828592	60829865	BCL2	2.23889	1.91951	2.55827	3.93082	13.9637	1.34499e-22	1.44317e-20	40.9748
chr6	112603378	112603787	LAMA4	2.81767	2.41568	3.21967	2.52997	13.962	1.3537e-22	1.08758e-20	41.0263
chr11	94296630	94297198	PIWIL4	2.63783	2.26147	3.01419	2.72156	13.9612	1.35815e-22	1.09016e-20	41.0228
chr18	71646794	71647852	RP11-25L3.3	2.33803	2.00433	2.67174	3.79238	13.9561	1.38536e-22	1.48227e-20	40.9637
chr1	168560069	168560807	RP4-738P11.4	2.88085	2.46958	3.29213	2.51064	13.953	1.40219e-22	1.49491e-20	40.9797
chr12	68628061	68628435	IL26	3.56264	3.05393	4.07136	1.62173	13.9501	1.41834e-22	6.02979e-21	40.9697
chr12	67271361	67272189	GRIP1	2.60732	2.23485	2.97978	2.87636	13.944	1.45253e-22	1.15183e-20	40.9362
chr8	81593944	81594609	ZNF704	2.92671	2.50858	3.34484	2.65585	13.9426	1.46047e-22	1.15706e-20	40.9507
chr11	57131177	57131829	AP000781.1	3.07208	2.63311	3.51105	2.2931	13.9405	1.4726e-22	6.23074e-21	40.9387
chr5	53752795	53753774	HSPB3	2.51943	2.15941	2.87946	3.548	13.9397	1.47733e-22	1.55891e-20	40.9168
chr13	47253554	47254342	LRCH1	2.59455	2.22379	2.9653	2.78832	13.9397	1.47749e-22	1.55891e-20	40.9342
chr3	118360199	118360879	RP11-384F7.1	2.82378	2.42013	3.22744	2.69411	13.9348	1.50575e-22	1.58307e-20	40.9198
chr11	6425944	6427255	APBB1	1.96852	1.68697	2.25006	4.42617	13.9273	1.55087e-22	6.50888e-21	40.6724
chr1	168817271	168818053	SUMO1P2	2.80201	2.40105	3.20296	2.74666	13.9204	1.59356e-22	1.66845e-20	40.8613
chr7	45242193	45243247	RAMP3	2.546	2.18166	2.91034	2.8107	13.9198	1.59703e-22	1.24688e-20	40.847
chr2	152400747	152401516	NEB	3.00067	2.57124	3.4301	2.8833	13.919	1.60217e-22	1.67446e-20	40.8592
chr20	10153712	10154433	RP11-416N4.4	2.58714	2.21682	2.95745	2.94467	13.9165	1.61816e-22	6.74494e-21	40.8386
chr1	160056090	160056675	KCNJ9	2.54306	2.179	2.90712	3.09268	13.9143	1.63158e-22	6.7897e-21	40.8153
chr18	18632856	18634064	ROCK1	2.32941	1.99589	2.66292	3.83117	13.9127	1.64232e-22	1.21326e-20	40.7732
chr1	90069057	90069714	RP11-413E1.4	2.88234	2.46951	3.29516	2.75782	13.9077	1.67437e-22	1.74071e-20	40.8135
chr7	55509366	55509777	LANCL2	3.3033	2.82982	3.77678	2.26888	13.8971	1.74578e-22	1.79912e-20	40.7364
chr3	186665564	186666310	AC007690.1	2.80348	2.40146	3.2055	2.83073	13.8909	1.78837e-22	1.37685e-20	40.7377
chr6	90754475	90755219	BACH2	2.72961	2.33774	3.12147	3.10764	13.8753	1.90144e-22	7.72754e-21	40.6707
chr9	16278326	16279019	C9orf92	2.2734	1.94656	2.60024	2.94986	13.8553	2.05624e-22	2.06618e-20	40.5913
chr9	90451965	90452974	XXyac-YM21GA2.6	3.01836	2.58426	3.45245	2.83057	13.8505	2.09573e-22	1.58254e-20	40.593
chr18	20823961	20824789	RP11-17J14.2	2.60615	2.23093	2.98137	3.10497	13.8355	2.22267e-22	1.6594e-20	40.5314
chr8	24771000	24772003	NEFM	2.12692	1.82059	2.43326	3.80133	13.8302	2.26962e-22	9.0271e-21	40.4112
chr3	115342168	115342778	GAP43	2.76942	2.37052	3.16832	2.68748	13.8295	2.276e-22	1.61215e-20	40.5105
chr4	78104803	78105550	CCNG2	2.74458	2.34916	3.13999	2.58256	13.8261	2.30652e-22	9.15742e-21	40.4974
chr13	110790090	110791089	COL4A1	2.074	1.77511	2.37289	3.66459	13.8222	2.34213e-22	2.31021e-20	40.4451
chr8	143273874	143274640	LINC00051	2.99023	2.55919	3.42126	2.62171	13.8188	2.37338e-22	2.33194e-20	40.4659
chr14	37287474	37289005	RP11-81F13.2	2.54568	2.17869	2.91267	3.83399	13.8176	2.3844e-22	1.75854e-20	40.4115
chr1	223514409	223515103	SUSD4	2.72644	2.33293	3.11995	3.50173	13.8012	2.54312e-22	1.85628e-20	40.37
chr4	77222482	77223049	FAM47E-STBD1	2.98255	2.55191	3.41319	2.55915	13.7958	2.59786e-22	1.89e-20	40.38
chr10	93301167	93301984	RPS27P1	2.97209	2.54291	3.40127	2.75614	13.7943	2.61374e-22	1.9e-20	40.3719
chr9	111774291	111775052	CTNNAL1	2.42559	2.07529	2.7759	3.26188	13.7928	2.62892e-22	2.54214e-20	40.3604
chr9	27506965	27507686	IFNK	2.71353	2.32134	3.10573	2.75326	13.782	2.74361e-22	2.63786e-20	40.327
chr18	30209802	30210612	RP11-386P4.1	2.51048	2.14757	2.87339	2.92158	13.7796	2.769e-22	1.0755e-20	40.2702
chr2	131094619	131095206	CCDC115	2.59167	2.21635	2.96699	2.89994	13.755	3.05124e-22	2.89056e-20	40.2218
chr9	100854064	100855091	TRIM14	2.73553	2.33904	3.13202	2.63951	13.7431	3.19672e-22	3.01868e-20	40.174
chr3	98270017	98270676	GPR15	2.99881	2.56402	3.43361	2.30281	13.7386	3.25449e-22	2.30155e-20	40.1574
chr4	171900738	171901461	RP11-344G13.1	2.69673	2.30562	3.08784	2.71659	13.7345	3.30727e-22	2.33422e-20	40.1253
chr8	119609484	119610255	SAMD12	2.57981	2.20564	2.95398	3.05608	13.734	3.31364e-22	2.22355e-20	40.1238
chr9	114118824	114119399	KIAA0368	3.43075	2.93302	3.92849	2.00541	13.73	3.36596e-22	3.15997e-20	40.0574
chr1	110692917	110693926	SLC6A17	3.00605	2.5698	3.44231	2.61381	13.7257	3.42397e-22	2.40405e-20	40.1065
chr18	46246604	46247210	CTIF	3.15986	2.70064	3.61908	2.18478	13.7064	3.69528e-22	3.43636e-20	40.0098
chr3	170331863	170332839	SLC7A14	2.80468	2.39702	3.21235	3.24859	13.7045	3.72229e-22	3.45596e-20	40.0187
chr11	59102395	59103348	OR5BR1P	2.59842	2.22048	2.97637	3.09673	13.6949	3.8658e-22	3.55943e-20	39.9862
chr3	155677443	155678380	SETP14	3.12093	2.66673	3.57512	3.00663	13.6874	3.98173e-22	2.7425e-20	39.9546
chr11	19598943	19600116	MIR4486	2.29513	1.96108	2.62918	3.85364	13.6859	4.0061e-22	2.75714e-20	39.8989
chr3	117799646	117800254	RP11-384F7.2	3.09423	2.6437	3.54476	2.07577	13.6807	4.08963e-22	3.74024e-20	39.9311
chr10	90146640	90147639	RNLS	2.20019	1.87982	2.52055	3.87665	13.6802	4.09653e-22	2.80956e-20	39.8544
chr8	80524758	80525377	STMN2	2.91181	2.48778	3.33584	2.81563	13.6786	4.12235e-22	2.69477e-20	39.9193
chr5	101631851	101632697	SLCO4C1	2.37229	2.02667	2.71792	3.79495	13.6723	4.22591e-22	2.75433e-20	39.8218
chr1	184664103	184664727	EDEM3	3.17122	2.7092	3.63325	2.5363	13.6723	4.22715e-22	3.8521e-20	39.8729
chr14	68102939	68103560	ARG2	3.3053	2.82374	3.78686	1.94624	13.6722	4.22802e-22	2.88855e-20	39.8549
chr1	67805369	67806773	IL12RB2	2.5973	2.21885	2.97574	3.27314	13.6709	4.25023e-22	2.90037e-20	39.8696
chr5	53751140	53752186	HSPB3	2.60146	2.22228	2.98064	3.70913	13.6664	4.32583e-22	2.81016e-20	39.8117
chr10	105036566	105037474	INA	3.44547	2.94325	3.94769	2.27582	13.6657	4.33809e-22	1.59176e-20	39.8682
chr9	102136134	102136892	NAMA	2.62681	2.24386	3.00975	2.94166	13.6637	4.37193e-22	2.97426e-20	39.8614
chr12	31120894	31121721	RP11-551L14.4	2.45916	2.10064	2.81769	3.00751	13.6632	4.38133e-22	2.84003e-20	39.8225
chr7	121144414	121145194	RP11-3L10.3	2.887	2.46593	3.30807	2.79257	13.6576	4.47945e-22	4.05697e-20	39.8418
chr9	88045439	88046050	STK33P1	2.94356	2.51383	3.3733	2.4624	13.6443	4.72112e-22	4.24762e-20	39.779
chr2	215984850	215985636	ABCA12	2.79496	2.38662	3.20329	2.54272	13.6343	4.91033e-22	3.28875e-20	39.7371
chr7	94287024	94288038	PEG10	1.34478	1.14823	1.54133	6.02536	13.6289	5.01814e-22	3.21277e-20	39.2477
chr1	183233084	183233763	RP11-548N1.1	3.05778	2.61071	3.50486	2.45089	13.624	5.11602e-22	4.56122e-20	39.6985
chrX	68399066	68399842	LINC00269	2.39875	2.04791	2.74959	2.75905	13.6193	5.21182e-22	3.45799e-20	39.6835
chr8	125622494	125622889	MTSS1	3.26109	2.78404	3.73814	2.04644	13.6169	5.26127e-22	3.34666e-20	39.6664
chr5	45765660	45766891	HCN1	2.29249	1.95683	2.62814	3.28576	13.6048	5.51865e-22	3.62895e-20	39.5814
chr2	59515503	59516328	AC007131.2	2.81128	2.39965	3.22291	2.93164	13.6042	5.53142e-22	3.63531e-20	39.6306
chr5	127461919	127462406	KDELC1P1	2.92373	2.49563	3.35183	2.60604	13.6042	5.53242e-22	3.63531e-20	39.6328
chr13	49458299	49458961	AL161421.1	3.48457	2.9742	3.99495	2.65183	13.6	5.62499e-22	4.97244e-20	39.6092
chr8	65182745	65183187	RP11-32K4.1	2.96452	2.53025	3.3988	2.52615	13.5979	5.67184e-22	3.71589e-20	39.6084
chr5	150859850	150860855	RNA5SP197	2.72181	2.32307	3.12055	3.37648	13.5971	5.6895e-22	2.02676e-20	39.5577
chr4	154680275	154681329	RNF175	2.41271	2.05925	2.76617	3.55755	13.597	5.69181e-22	2.02701e-20	39.5406
chr5	23389478	23390323	CTD-2272G21.1	2.56143	2.18617	2.93668	3.44583	13.5967	5.69882e-22	3.72943e-20	39.5715
chr9	114720286	114720944	MIR4668	2.85099	2.43331	3.26868	2.39832	13.5966	5.70058e-22	5.02673e-20	39.5997
chr4	153273484	153274473	FBXW7	2.20702	1.88361	2.53043	4.22504	13.5935	5.77189e-22	2.04993e-20	39.4543
chr4	122686131	122686611	TMEM155	3.38694	2.89044	3.88343	2.37071	13.5884	5.88914e-22	5.16984e-20	39.5457
chr2	229208535	229209467	AC074019.2	2.63257	2.2466	3.01854	2.60544	13.5864	5.93562e-22	3.86584e-20	39.5513
chr21	46648020	46648659	LINC00334	3.39495	2.89719	3.8927	1.86033	13.5861	5.94353e-22	3.86956e-20	39.4999
chr6	25050352	25051207	RP3-425P12.1	3.13128	2.67208	3.59048	2.53242	13.5832	6.01115e-22	5.2613e-20	39.5394
chr3	8637143	8638098	AC034187.2	2.51726	2.1479	2.88661	3.02773	13.5759	6.18828e-22	4.00975e-20	39.5148
chr13	38877638	38878673	UFM1	2.82515	2.4106	3.23971	3.73774	13.575	6.21073e-22	4.02136e-20	39.4652
chr12	80449940	80450516	RNU7-106P	2.57478	2.19694	2.95262	2.45042	13.5741	6.23179e-22	4.0332e-20	39.5095
chr11	18793737	18794223	PTPN5	2.76517	2.35922	3.17111	2.37843	13.5685	6.37064e-22	4.11587e-20	39.4913
chr9	78156409	78157160	RP11-470F18.1	2.80867	2.39633	3.221	3.07273	13.5683	6.37737e-22	5.5544e-20	39.4893
chr10	98776858	98777485	SLIT1	3.20634	2.73555	3.67713	1.96086	13.5663	6.42866e-22	2.24936e-20	39.4764
chr9	23552971	23553953	SUMO2P2	2.27423	1.94008	2.60837	3.69379	13.5576	6.65378e-22	2.32034e-20	39.3631
chr1	105928956	105929900	RP11-414B7.1	2.19674	1.87397	2.51952	3.46264	13.5568	6.67484e-22	5.7907e-20	39.4131
chr10	4846535	4847068	AKR1E2	3.34938	2.85716	3.84161	1.21339	13.5545	6.73524e-22	4.15301e-20	39.4023
chr2	175199198	175199849	SP9	2.99359	2.55314	3.43405	1.67987	13.5385	7.17526e-22	4.39983e-20	39.3731
chr9	103191219	103191990	MSANTD3	2.48392	2.1184	2.84944	3.19742	13.5366	7.23122e-22	4.42649e-20	39.3474
chr11	33499755	33500200	RP1-305G21.1	3.32662	2.83656	3.81668	2.18822	13.5218	7.66669e-22	6.51088e-20	39.2639
chr6	7411026	7411748	RIOK1	3.19249	2.72209	3.66289	2.61988	13.5188	7.7588e-22	6.57964e-20	39.2956
chr4	152930155	152931462	RNA5SP169	2.55627	2.1794	2.93314	3.42321	13.5112	7.99839e-22	4.99976e-20	39.2293
chr18	25138252	25139130	RP11-739N10.1	2.49111	2.12355	2.85867	3.40387	13.5003	8.35165e-22	5.19309e-20	39.1916
chr9	109691764	109692648	ZNF462	2.9281	2.49595	3.36025	2.49857	13.4968	8.46766e-22	7.12281e-20	39.204
chr13	30002375	30003356	MTUS2	2.69212	2.29473	3.08951	3.17705	13.4946	8.54012e-22	5.28616e-20	39.1907
chr11	22603215	22603958	AC103801.2	3.34244	2.84904	3.83584	2.77269	13.4941	8.56006e-22	7.19029e-20	39.2006
chr11	32109788	32110713	RCN1	2.28826	1.9504	2.62612	3.44271	13.4911	8.65975e-22	5.3546e-20	39.1211
chr7	7304824	7305383	AC005532.5	2.66352	2.27024	3.0568	2.08943	13.4908	8.67208e-22	5.35848e-20	39.1853
chr1	91918711	91919307	CDC7	3.35668	2.8609	3.85245	1.65402	13.4867	8.81276e-22	5.43214e-20	39.1655
chr5	102786082	102787242	AC010423.1	2.52123	2.14884	2.89362	3.89668	13.4862	8.83212e-22	7.37336e-20	39.1167
chr11	107146445	107147444	RP11-819C21.1	2.24109	1.90976	2.57242	3.60697	13.4735	9.28849e-22	5.68385e-20	39.0695
chr6	143717598	143718685	RP1-20N2.7	2.2896	1.95108	2.62812	3.50155	13.4727	9.31858e-22	5.70029e-20	39.0733
chr4	156710604	156711473	GUCY1B3	2.7295	2.32592	3.13309	3.36585	13.472	9.34482e-22	7.75388e-20	39.0992
chr6	88677342	88678920	RP11-453D21.1	2.19813	1.87298	2.52328	4.13708	13.4663	9.55682e-22	7.89734e-20	39.0179
chr13	27895185	27896094	AL159977.1	2.73758	2.33252	3.14264	2.16362	13.4625	9.70391e-22	8.0031e-20	39.077
chr5	10338907	10340120	Y_RNA	2.09206	1.78248	2.40164	3.94345	13.4611	9.75572e-22	8.03462e-20	39.0003
chr4	189048231	189049126	RNU6-173P	2.4934	2.12431	2.8625	3.11816	13.4565	9.93537e-22	8.16359e-20	39.045
chr16	80714592	80715599	AC092332.1	3.02405	2.57633	3.47176	2.71598	13.4544	1.00218e-21	8.23083e-20	39.0436
chr18	71806645	71807555	FBXO15	2.76536	2.35586	3.17486	3.33348	13.4516	1.01319e-21	8.31352e-20	39.0193
chr2	201042673	201043543	SPATS2L	2.45179	2.0886	2.81498	2.61056	13.4473	1.03092e-21	6.23736e-20	38.9974
chr6	76255849	76256578	RP11-474L11.3	2.92407	2.49091	3.35723	2.53282	13.4468	1.03277e-21	6.24625e-20	39.015
chr18	44111217	44112404	LOXHD1	2.48195	2.11428	2.84961	3.20492	13.4467	1.0331e-21	6.24625e-20	38.9946
chr4	140432425	140432879	SETD7	3.09565	2.63705	3.55426	2.39086	13.4461	1.03569e-21	6.25337e-20	39.0064
chr8	99449580	99450743	KB-1517D11.4	2.7601	2.35066	3.16955	3.00135	13.428	1.11293e-21	6.49249e-20	38.931
chr9	108738414	108739140	RP11-6F6.1	2.55626	2.17705	2.93547	2.96926	13.4279	1.11334e-21	9.089e-20	38.94
chr6	157534995	157535660	ARID1B	3.24733	2.76554	3.72913	2.26902	13.426	1.12205e-21	9.15159e-20	38.9127
chrX	36822349	36823108	RP11-492O8.1	3.04652	2.59399	3.49904	1.75658	13.4104	1.19383e-21	9.64384e-20	38.8695
chr2	86476628	86477575	REEP1	2.84119	2.41885	3.26354	2.52857	13.4003	1.2428e-21	7.2924e-20	38.8317
chr13	37005886	37006890	CCNA1	2.73002	2.32403	3.13601	2.91053	13.3947	1.27089e-21	7.30856e-20	38.7956
chr1	64156952	64158123	RN7SL130P	2.32907	1.98271	2.67544	3.10754	13.3946	1.27131e-21	1.01907e-19	38.802
chr8	126818940	126820070	RP11-697B24.1	2.59146	2.20608	2.97684	3.42112	13.3946	1.27136e-21	7.45032e-20	38.7821
chr2	213823914	213824669	MIR4776-2	2.6783	2.27965	3.07696	2.64169	13.3827	1.33303e-21	7.76805e-20	38.7419
chr10	104428161	104429051	TRIM8	2.76227	2.35098	3.17356	2.54907	13.3782	1.35702e-21	7.89489e-20	38.7452
chr10	44675669	44676762	RP11-20J15.2	2.6465	2.25243	3.04056	3.08305	13.3778	1.35906e-21	7.72905e-20	38.7259
chr9	109640838	109642664	ZNF462	1.97751	1.68287	2.27216	4.35305	13.3692	1.40658e-21	4.4889e-20	38.5116
chr1	62317771	62318630	RNU6-1177P	2.80632	2.38798	3.22465	2.96736	13.3626	1.4444e-21	8.34024e-20	38.6795
chr1	163405893	163406289	RP11-408E1.1	2.93872	2.50063	3.37682	2.37294	13.362	1.44766e-21	8.35632e-20	38.6787
chr4	138974633	138975589	SLC7A11-AS1	2.742	2.33322	3.15078	3.16948	13.3616	1.44975e-21	1.14654e-19	38.6701
chr2	151084934	151085888	AC113610.1	2.57444	2.19032	2.95857	3.07383	13.3503	1.51648e-21	1.19134e-19	38.6268
chr1	220512324	220512933	RP11-302I18.3	2.6286	2.23639	3.02081	2.765	13.3501	1.51781e-21	1.19186e-19	38.634
chr11	61338756	61339961	SYT7	2.97306	2.52897	3.41715	2.82641	13.3356	1.60842e-21	1.24971e-19	38.5757
chr2	122715153	122715694	AC018737.3	2.808	2.38854	3.22746	1.91931	13.3348	1.61374e-21	9.16861e-20	38.5718
chr15	57828927	57829643	CTD-2515H24.4	2.94842	2.50798	3.38886	2.70251	13.3346	1.61447e-21	1.25279e-19	38.5732
chr1	107373691	107374534	RP11-233E12.1	2.66956	2.27075	3.06836	2.69857	13.3339	1.61897e-21	9.19536e-20	38.5486
chr12	88890079	88891092	KITLG	2.59797	2.20961	2.98634	3.6056	13.3252	1.67665e-21	9.49557e-20	38.4804
chr3	100355935	100356522	GPR128	2.85163	2.42483	3.27843	2.37414	13.3091	1.7875e-21	1.36964e-19	38.4684
chr4	91047881	91049454	CCSER1	1.88031	1.59862	2.162	4.73983	13.2967	1.87878e-21	5.7925e-20	38.1714
chr2	84709393	84710240	SUCLG1	2.69692	2.29286	3.10098	1.84774	13.2954	1.8881e-21	1.05083e-19	38.4184
chr2	13068337	13069029	AC064875.2	2.83301	2.40833	3.25768	2.59817	13.2883	1.94293e-21	1.07864e-19	38.3902
chr2	210422086	210422768	MAP2	2.44539	2.07868	2.81209	2.56009	13.2834	1.98076e-21	1.09621e-19	38.3535
chr4	16035976	16036519	PROM1	2.90527	2.46957	3.34096	1.80889	13.2827	1.98699e-21	1.5048e-19	38.3634
chr7	127613955	127614339	SND1	3.33465	2.83448	3.83481	2.0453	13.2805	2.00403e-21	1.51652e-19	38.3043
chr7	34026566	34027443	BMPER	2.58453	2.19677	2.97229	2.92406	13.277	2.03227e-21	1.12156e-19	38.3306
chr18	65027106	65028041	RP11-563H6.1	2.66219	2.26271	3.06167	3.49905	13.2747	2.05139e-21	1.12918e-19	38.3001
chr14	25317396	25318280	STXBP6	2.36475	2.00984	2.71966	3.5132	13.2724	2.06997e-21	1.13705e-19	38.2803
chr12	30263767	30264493	RP11-776A13.1	2.45337	2.08506	2.82167	3.35627	13.2689	2.09895e-21	1.14941e-19	38.2899
chr4	141967336	141967887	RNF150	2.96323	2.51825	3.40822	2.62232	13.2649	2.13331e-21	1.60068e-19	38.2977
chr11	126418555	126419486	KIRREL3-AS1	2.77073	2.35422	3.18724	2.41624	13.251	2.25513e-21	1.22209e-19	38.2425
chr14	69014274	69015447	RAD51B	2.14687	1.82412	2.46962	3.6537	13.2499	2.2647e-21	1.22577e-19	38.1541
chr9	27329173	27329761	EQTN	2.68081	2.27772	3.0839	2.69259	13.2479	2.2836e-21	1.70119e-19	38.2306
chr12	15489927	15490497	RERG	2.82026	2.39614	3.24438	2.84323	13.2458	2.3022e-21	1.24442e-19	38.2224
chr5	112299325	112300043	DCP2	2.46678	2.0958	2.83776	3.13548	13.2453	2.30752e-21	1.71469e-19	38.2027
chr18	22119710	22120471	RP11-178F10.4	2.62962	2.23412	3.02512	3.02228	13.2442	2.31733e-21	1.72053e-19	38.2129
chr7	13056995	13057647	AC011288.2	2.74193	2.32948	3.15438	3.49162	13.2423	2.33461e-21	1.73119e-19	38.1836
chr10	87992184	87992929	MIR346	2.57998	2.19183	2.96814	2.05078	13.2401	2.35598e-21	1.74558e-19	38.1997
chr2	22497275	22498096	AC099799.1	2.54978	2.16613	2.93343	2.35819	13.2388	2.36834e-21	1.27563e-19	38.1832
chr7	16629368	16629977	AC005014.5	2.80147	2.37984	3.22311	2.90497	13.2352	2.40214e-21	1.76975e-19	38.1781
chr1	53848740	53849336	RP11-117D22.2	4.19445	3.56306	4.82583	1.07537	13.233	2.42317e-21	1.78342e-19	38.0693
chr13	28674209	28675185	FLT3	2.4056	2.04323	2.76797	2.4252	13.2236	2.51631e-21	1.31209e-19	38.1131
chr6	135229942	135230560	RP3-352A20.1	2.70914	2.30084	3.11744	2.93326	13.217	2.58406e-21	1.37759e-19	38.1022
chr21	18833279	18833946	RNU7-168P	2.60156	2.20945	2.99368	3.55465	13.2159	2.59478e-21	7.73812e-20	38.0312
chr10	100099636	100100495	PYROXD2	3.04422	2.58468	3.50377	2.4885	13.1955	2.81675e-21	8.32903e-20	38.0211
chr6	131708723	131709844	RPL21P67	2.31574	1.96603	2.66545	3.40024	13.1905	2.87271e-21	2.07125e-19	37.9738
chr11	8679532	8680732	TRIM66	2.83473	2.40646	3.26301	3.16036	13.1847	2.94028e-21	1.50935e-19	37.9632
chr7	89747682	89749372	DPY19L2P4	1.95854	1.66263	2.25444	4.85864	13.1843	2.94559e-21	1.54934e-19	37.7689
chr10	30100553	30101392	SVIL	2.33619	1.98312	2.68925	3.48452	13.1805	2.9911e-21	1.57095e-19	37.906
chr11	95432840	95433565	RP11-644L4.1	2.87785	2.44291	3.31278	2.80517	13.1803	2.99376e-21	1.53148e-19	37.9573
chr9	112629439	112630254	PALM2	2.31871	1.96805	2.66936	3.05647	13.1717	3.09767e-21	1.57825e-19	37.8912
chr1	110082325	110082725	GPR61	3.09726	2.62886	3.56566	1.91276	13.1715	3.10019e-21	9.06578e-20	37.921
chr10	80166514	80167353	LINC00856	2.52674	2.14459	2.90889	3.00513	13.1706	3.11146e-21	1.62304e-19	37.9187
chr4	119667419	119668218	SEC24D	2.60134	2.20782	2.99486	2.91158	13.1677	3.14807e-21	2.24964e-19	37.9099
chr6	129857360	129858064	RP1-69D17.4	2.71981	2.30829	3.13134	3.18007	13.165	3.18222e-21	1.65659e-19	37.8744
chr18	19411171	19411991	MIR1-2	2.49833	2.12026	2.8764	3.38625	13.1631	3.20687e-21	1.6264e-19	37.8477
chr11	22359046	22360027	SLC17A6	2.45198	2.08087	2.82308	2.75438	13.1614	3.2294e-21	9.38939e-20	37.8399
chr6	138571767	138572464	PBOV1	2.72423	2.3119	3.13657	2.5818	13.1605	3.24088e-21	2.30945e-19	37.8832
chr15	61490063	61490633	RP11-39M21.2	3.12873	2.65497	3.60249	1.90819	13.155	3.31288e-21	2.35696e-19	37.8253
chr5	71584704	71585269	MRPS27	3.23559	2.7456	3.72559	1.93835	13.1534	3.3337e-21	2.36987e-19	37.8021
chr18	31628254	31628963	NOL4	2.50966	2.12941	2.8899	3.12023	13.147	3.42116e-21	2.42718e-19	37.8207
chr4	72101105	72102324	SLC4A4	2.1037	1.78491	2.42249	4.23312	13.145	3.4483e-21	1.73593e-19	37.6736
chr7	16489767	16490681	SOSTDC1	2.41274	2.04705	2.77842	3.25686	13.1427	3.48094e-21	2.46072e-19	37.7968
chr9	119479349	119479946	TRIM32	3.00964	2.55343	3.46585	2.34314	13.141	3.50407e-21	1.01199e-19	37.8061
chr2	114798170	114798895	U3	2.74142	2.32585	3.157	2.15227	13.1402	3.51526e-21	1.01505e-19	37.7972
chr1	173398457	173399559	RP11-296O14.3	1.88041	1.59532	2.1655	4.37386	13.1388	3.5361e-21	1.81573e-19	37.6557
chr14	51655110	51655795	TMX1	2.88553	2.44801	3.32306	2.26241	13.1372	3.55852e-21	2.51086e-19	37.7878
chr7	143633087	143633711	OR2F2	2.86678	2.43209	3.30147	1.83807	13.1369	3.56308e-21	1.82852e-19	37.7907
chr1	175440078	175440934	TNR	2.48426	2.10714	2.86138	2.71744	13.1219	3.78338e-21	1.92596e-19	37.7267
chr3	100235410	100236843	TMEM45A	2.46291	2.08879	2.83703	3.64314	13.1135	3.91336e-21	2.72722e-19	37.6448
chr2	47768873	47769599	MSH2	2.96343	2.51322	3.41364	1.74313	13.1116	3.94272e-21	2.74337e-19	37.687
chr12	107421326	107421857	CRY1	2.60807	2.21183	3.00432	2.73642	13.1111	3.95122e-21	1.99819e-19	37.6797
chr7	29897108	29898215	WIPF3	2.52489	2.14098	2.90879	2.99547	13.1008	4.11859e-21	2.07277e-19	37.6277
chr5	160344686	160345189	RP11-109J4.1	2.77966	2.35675	3.20256	1.88895	13.0926	4.25645e-21	2.94202e-19	37.6142
chr4	78352446	78353182	RP11-625I7.1	2.40371	2.03797	2.76945	2.95962	13.0915	4.27455e-21	2.95222e-19	37.5811
chr12	45048986	45049509	NELL2	2.57894	2.18653	2.97135	2.76803	13.0913	4.27945e-21	2.13854e-19	37.6036
chr7	130874914	130875650	AC009362.2	3.53583	2.99776	4.07391	2.11993	13.0897	4.3057e-21	2.15105e-19	37.5834
chr9	73201979	73202807	Metazoa_SRP	2.30172	1.95141	2.65204	3.28726	13.088	4.33558e-21	2.16476e-19	37.5648
chr13	69387894	69388554	RN7SL761P	2.60358	2.20731	2.99985	2.68713	13.0876	4.34305e-21	2.99602e-19	37.5602
chr5	133265441	133266312	CTD-2131I18.1	2.56914	2.17799	2.96029	2.27251	13.0835	4.41591e-21	2.19991e-19	37.567
chr9	124599594	124600338	TTLL11	2.83624	2.4044	3.26807	2.41178	13.083	4.42474e-21	2.17073e-19	37.5766
chr10	18834523	18835258	RP11-499P20.2	2.65409	2.24963	3.05854	3.09792	13.0715	4.63318e-21	2.30038e-19	37.515
chr5	42691435	42692154	GHR	2.3841	2.02074	2.74747	3.36935	13.0695	4.66991e-21	2.27777e-19	37.477
chr15	61208932	61210336	RP11-554D20.1	2.18015	1.84786	2.51245	3.58544	13.069	4.68104e-21	2.32069e-19	37.4674
chr5	63255093	63255515	HTR1A	2.69771	2.28636	3.10906	2.77396	13.0636	4.78238e-21	2.32469e-19	37.4891
chr3	111629533	111630558	PHLDB2	2.34155	1.98435	2.69875	3.45769	13.0578	4.89562e-21	3.33693e-19	37.447
chr5	74339395	74339986	RP11-229C3.2	2.62413	2.22382	3.02444	2.03148	13.0576	4.89997e-21	2.41659e-19	37.4755
chr10	123992119	123992907	TACC2	3.48944	2.95707	4.0218	1.83834	13.0564	4.92266e-21	3.3515e-19	37.3872
chr15	62748289	62749127	TLN2	3.05363	2.58773	3.51953	2.18146	13.0558	4.9352e-21	2.3894e-19	37.4664
chr2	217357427	217358150	RPL37A	3.23396	2.74038	3.72755	2.21941	13.0512	5.02863e-21	2.47041e-19	37.4476
chr8	110659805	110660226	SYBU	2.64945	2.24479	3.05412	3.04793	13.042	5.21813e-21	2.55148e-19	37.3939
chr12	117562775	117563602	RP11-103B5.2	2.9812	2.52575	3.43666	2.06532	13.0385	5.29221e-21	3.57384e-19	37.3802
chr2	215350190	215350634	VWC2L-IT1	2.83195	2.39927	3.26463	2.01228	13.0375	5.31255e-21	2.59121e-19	37.3946
chr6	10014552	10015195	OFCC1	2.97549	2.5208	3.43018	2.97758	13.0353	5.3599e-21	2.61144e-19	37.3763
chr2	131512886	131514041	AMER3	2.40303	2.03577	2.7703	3.09101	13.0335	5.39957e-21	1.4766e-19	37.3328
chr11	17373082	17374364	NCR3LG1	2.02835	1.71833	2.33838	3.54109	13.0324	5.42294e-21	2.60277e-19	37.3116
chr3	167571914	167573108	RP11-298O21.6	2.58103	2.18643	2.97563	3.35577	13.0291	5.49552e-21	3.69046e-19	37.3276
chr7	117445901	117446776	CTTNBP2	2.46264	2.08602	2.83926	3.50173	13.025	5.58711e-21	2.70428e-19	37.3001
chr2	60795408	60796332	BCL11A	2.69532	2.28299	3.10766	2.38915	13.0208	5.68153e-21	2.7049e-19	37.3279
chr2	216362972	216363680	AC012462.3	3.36751	2.85221	3.88281	2.11987	13.0175	5.75868e-21	2.77369e-19	37.3152
chr2	64557647	64558322	AC114752.1	2.15846	1.82811	2.4888	3.3019	13.0152	5.81169e-21	2.761e-19	37.2566
chr14	33014367	33015433	AKAP6	2.63213	2.22925	3.03501	2.95272	13.014	5.83995e-21	3.90547e-19	37.3009
chr8	49243772	49245103	RNU6-295P	2.38242	2.01772	2.74712	3.1818	13.0125	5.87625e-21	2.82187e-19	37.2365
chr14	94808150	94809256	SERPINA6	2.74542	2.32512	3.16573	2.52931	13.0114	5.90186e-21	2.79552e-19	37.2909
chr11	102147031	102147936	RP11-864G5.1	2.43637	2.06324	2.80949	3.10883	13.0067	6.0146e-21	2.8805e-19	37.2447
chr3	115617532	115618361	LSAMP	2.8157	2.38446	3.24694	2.43699	13.0061	6.02906e-21	4.01376e-19	37.266
chr4	84456550	84458050	AGPAT9	2.14684	1.81798	2.47569	3.91642	13.0039	6.08273e-21	2.91077e-19	37.1594
chr5	163039290	163040536	MAT2B	2.21838	1.87856	2.5582	3.65342	13.0036	6.09042e-21	2.91366e-19	37.1927
chr6	166117275	166117986	RNU6-730P	2.45326	2.07733	2.82918	2.28202	12.9993	6.19626e-21	1.66871e-19	37.2246
chr3	142971664	142972291	RP13-635I23.3	2.79405	2.3659	3.22221	2.57856	12.999	6.20335e-21	2.9623e-19	37.2426
chr8	38008064	38008785	STAR	2.71338	2.29755	3.1292	2.38786	12.9982	6.22528e-21	2.97176e-19	37.2386
chr2	107652675	107653376	AC005040.3	2.89809	2.45393	3.34224	2.33495	12.9974	6.24456e-21	2.97776e-19	37.2311
chr12	102938293	102938923	RP11-210L7.1	2.11521	1.79096	2.43947	2.81123	12.9941	6.32895e-21	4.19449e-19	37.1856
chr8	112705484	112706156	RP11-58O3.2	2.72834	2.3098	3.14687	2.52825	12.985	6.5648e-21	3.10456e-19	37.1712
chr6	143929072	143929893	PHACTR2	2.49376	2.11116	2.87636	3.13733	12.9835	6.60439e-21	3.11995e-19	37.1563
chr12	31130061	31130393	RP11-551L14.4	2.42986	2.05704	2.80268	2.37124	12.9826	6.62744e-21	1.77271e-19	37.1536
chr11	109292155	109293231	C11orf87	2.26957	1.9213	2.61784	3.53813	12.981	6.67238e-21	1.78419e-19	37.0768
chr5	41751855	41752366	OXCT1	2.6231	2.22045	3.02575	2.81415	12.9767	6.78746e-21	3.19357e-19	37.1445
chr9	119574844	119575742	TRIM32	3.08287	2.60957	3.55617	2.70487	12.9747	6.84297e-21	4.50147e-19	37.1456
chr13	81049841	81050476	RNU6-61P	2.45606	2.07898	2.83315	2.71465	12.9741	6.85878e-21	4.5102e-19	37.1206
chr3	186103891	186104372	DGKG	2.93894	2.48768	3.39021	1.62333	12.9729	6.89387e-21	1.83636e-19	37.1382
chr9	122244689	122245736	RP11-295D22.1	2.50491	2.12024	2.88958	3.14469	12.9712	6.93947e-21	3.25567e-19	37.1156
chr11	6270988	6271787	CCKBR	2.68772	2.27495	3.10049	2.89183	12.9704	6.96208e-21	3.23204e-19	37.1148
chr2	220916141	220917021	AC009310.1	2.54107	2.1508	2.93135	2.2826	12.9696	6.98461e-21	3.27424e-19	37.1148
chr9	84103868	84104408	RP11-232A1.2	2.67192	2.26149	3.08234	2.28099	12.9679	7.03443e-21	3.29238e-19	37.1176
chr1	168578442	168579202	RP4-738P11.4	2.81609	2.3835	3.24868	2.8783	12.9672	7.05345e-21	3.3004e-19	37.1048
chr5	16540263	16540982	FAM134B	2.48861	2.10621	2.87101	3.1491	12.9635	7.16084e-21	3.34359e-19	37.0794
chr7	53835789	53836668	RNU2-29P	2.42044	2.04839	2.79248	3.24175	12.9591	7.2864e-21	3.39506e-19	37.0401
chr12	64855306	64855870	TBK1	2.80942	2.37749	3.24135	2.22386	12.9563	7.37103e-21	3.42817e-19	37.0673
chr5	92189389	92190436	LDHBP3	2.29094	1.93844	2.64344	3.68509	12.9459	7.68667e-21	4.9843e-19	36.961
chr6	106188549	106189343	RP3-359N14.1	2.80874	2.37649	3.241	2.80185	12.9435	7.76184e-21	3.5864e-19	37.0171
chr3	115418088	115418645	RP11-326J18.1	2.99701	2.53574	3.45827	2.33932	12.9425	7.79296e-21	3.59796e-19	37.013
chr3	41346044	41346878	ULK4	2.85099	2.41218	3.2898	2.3068	12.942	7.80837e-21	3.60133e-19	37.015
chr2	106646550	106647713	C2orf40	2.21421	1.87336	2.55506	3.30438	12.9401	7.86758e-21	3.6258e-19	36.9617
chr1	162900486	162901384	RP11-331H2.3	2.34896	1.9872	2.71072	3.0283	12.9341	8.06137e-21	3.70643e-19	36.9641
chr2	216221323	216222037	FN1	2.84477	2.40659	3.28295	1.99077	12.9322	8.12494e-21	3.73469e-19	36.9755
chr2	54056431	54057200	snoU13	2.57152	2.1752	2.96784	2.28421	12.9247	8.37372e-21	5.37471e-19	36.9447
chr8	22263094	22263814	SLC39A14	3.22635	2.72888	3.72382	2.16779	12.9189	8.5739e-21	3.92071e-19	36.9124
chr4	170150673	170151020	RP11-327O17.2	3.11851	2.63763	3.59939	2.05268	12.9178	8.60998e-21	5.50442e-19	36.9044
chr21	35964483	35965547	RCAN1	2.67322	2.26094	3.08551	2.65861	12.9156	8.68659e-21	3.96508e-19	36.9086
chr10	115514541	115515058	PLEKHS1	3.2727	2.76767	3.77773	1.39749	12.9083	8.94857e-21	2.31661e-19	36.8791
chr5	53201942	53203064	RNU6-272P	2.33462	1.97431	2.69492	3.21967	12.907	8.99527e-21	5.72389e-19	36.8522
chr20	17087550	17088190	RNU6-27P	2.84327	2.40439	3.28215	2.02819	12.9048	9.07432e-21	5.7659e-19	36.8666
chr1	200481269	200481807	RP11-469A15.2	2.9827	2.52219	3.44321	2.36991	12.9018	9.18496e-21	5.82367e-19	36.8529
chr7	97501346	97502284	ASNS	1.73204	1.46458	1.9995	4.62647	12.8998	9.26247e-21	4.15619e-19	36.6158
chr8	74679405	74680142	STAU2	2.85055	2.41009	3.291	2.17487	12.8916	9.57472e-21	6.03838e-19	36.8087
chr18	42437549	42438386	MIR4319	2.2664	1.91615	2.61665	3.37908	12.8895	9.65343e-21	2.47772e-19	36.7303
chr7	42660934	42661645	AC027269.2	2.73879	2.31538	3.1622	2.89415	12.8847	9.84377e-21	4.38372e-19	36.7312
chr6	48035974	48036835	PTCHD4	2.46601	2.08462	2.8474	3.42143	12.8796	1.00489e-20	4.49426e-19	36.7198
chr1	168940109	168941025	RPL29P7	2.53465	2.1426	2.9267	3.21058	12.8781	1.01097e-20	4.48748e-19	36.7266
chr6	123316842	123318279	CLVS2	2.13444	1.80423	2.46464	4.57116	12.8759	1.01999e-20	4.55261e-19	36.5591
chr2	105554616	105555362	AC010884.2	3.18612	2.6931	3.67914	2.57831	12.873	1.03219e-20	6.44764e-19	36.7387
chr8	99172083	99172962	POP1	2.40934	2.0365	2.78218	3.03057	12.8723	1.03497e-20	4.57341e-19	36.6945
chr9	84009715	84010760	RPS20P25	2.25663	1.90742	2.60583	3.36232	12.8723	1.03514e-20	4.60978e-19	36.6957
chr11	6163435	6164618	OR52B1P	2.57455	2.17606	2.97305	3.16068	12.8694	1.04733e-20	6.5306e-19	36.7092
chr1	162874628	162875834	C1orf110	2.43612	2.05883	2.81342	3.36771	12.8617	1.08044e-20	4.78385e-19	36.6578
chr12	25304277	25304794	CASC1	3.04355	2.57217	3.51493	2.24245	12.8614	1.08168e-20	6.72593e-19	36.6745
chr2	16956145	16957325	AC008069.1	2.33902	1.97658	2.70146	3.60136	12.8551	1.10989e-20	2.80644e-19	36.57
chr10	121473255	121474128	INPP5F	2.90149	2.45189	3.3511	2.3241	12.8549	1.1106e-20	6.88399e-19	36.6607
chr5	19837588	19838102	CDH18	2.65662	2.24491	3.06832	2.14538	12.8535	1.11681e-20	4.92334e-19	36.6566
chr4	88477012	88477662	SPARCL1	2.86275	2.41895	3.30656	2.44844	12.8492	1.13656e-20	7.02436e-19	36.6434
chr9	7724015	7724463	RP11-77E14.2	3.06007	2.58568	3.53447	1.51905	12.849	1.13748e-20	7.02607e-19	36.6379
chr4	152611849	152612639	PET112	2.65768	2.24565	3.0697	2.67697	12.8486	1.13919e-20	7.03168e-19	36.6419
chr13	44734485	44735326	SMIM2	3.42702	2.89546	3.95858	2.8917	12.8423	1.16873e-20	5.11848e-19	36.6101
chr3	72816386	72818399	RP11-624D20.1	1.80347	1.52366	2.08327	3.99874	12.839	1.18464e-20	5.15375e-19	36.3801
chr2	208873910	208874554	RNU6-360P	2.60139	2.19777	3.005	1.75179	12.8384	1.18712e-20	5.18749e-19	36.6003
chr15	27703370	27704187	RP11-100M12.2	2.67283	2.25806	3.0876	2.17165	12.8365	1.19662e-20	7.34013e-19	36.5917
chr2	209864400	209865747	HSPA8P6	2.31444	1.95518	2.67371	3.23979	12.8323	1.21682e-20	5.29635e-19	36.4899
chr12	88829252	88830110	Y_RNA	2.67187	2.2571	3.08663	3.47155	12.8319	1.21881e-20	5.30243e-19	36.5262
chr6	18022763	18023584	KIF13A	2.44459	2.06485	2.82433	2.49245	12.8232	1.26253e-20	3.14659e-19	36.5092
chr14	38334412	38335019	LINC00517	2.55476	2.15789	2.95163	3.3389	12.8227	1.26551e-20	7.7067e-19	36.5
chr18	47597677	47598462	ADAD1P2	2.58485	2.18325	2.98646	2.37308	12.8207	1.2757e-20	5.49058e-19	36.5117
chr15	31842576	31843240	RP11-126F18.2	2.85445	2.4109	3.29801	2.34177	12.8189	1.28474e-20	5.55514e-19	36.5216
chr2	225021098	225021788	AC019109.1	2.78556	2.35266	3.21846	2.05906	12.8175	1.29239e-20	5.58413e-19	36.5156
chr6	109661151	109662148	CCDC162P	2.5581	2.16054	2.95565	2.39402	12.8174	1.2927e-20	5.55028e-19	36.5136
chr5	89630286	89631209	RP11-61G23.2	2.313	1.95347	2.67253	2.52273	12.815	1.30541e-20	5.63214e-19	36.4903
chr13	52334346	52335438	DHRS12	2.06522	1.74419	2.38625	4.15171	12.8145	1.30789e-20	5.64145e-19	36.3775
chr3	109272125	109273294	MIR4445	2.11485	1.78595	2.44375	3.95476	12.8083	1.34141e-20	8.12144e-19	36.3867
chr6	11354148	11354922	NEDD9	2.54358	2.14791	2.93925	2.88843	12.8053	1.35791e-20	5.8246e-19	36.453
chr8	71163259	71163883	NCOA2	2.75777	2.32874	3.18681	2.92499	12.8039	1.36534e-20	8.25787e-19	36.4571
chr6	44246571	44247554	RP11-444E17.6	2.95273	2.49334	3.41211	2.71677	12.8034	1.36821e-20	8.26955e-19	36.4609
chr6	143018799	143019509	RP1-67K17.3	2.10821	1.78011	2.4363	3.09251	12.7994	1.39094e-20	8.38693e-19	36.4226
chr21	33336744	33337406	HUNK	2.97471	2.51144	3.43797	1.99782	12.7907	1.44041e-20	8.64989e-19	36.4096
chr3	159942655	159943879	C3orf80	1.93939	1.63731	2.24148	4.03694	12.7884	1.45429e-20	3.57325e-19	36.2229
chr5	115906104	115906511	SEMA6A	2.83858	2.39635	3.28081	1.96144	12.7858	1.4694e-20	8.78524e-19	36.3902
chr7	24742274	24742836	DFNA5	2.69719	2.27698	3.1174	2.75871	12.7856	1.47062e-20	6.22815e-19	36.3734
chr6	127494650	127495264	RSPO3	2.72598	2.30127	3.15068	2.3982	12.7855	1.47138e-20	8.79414e-19	36.389
chr1	110679387	110680141	SLC6A17	2.65806	2.24382	3.07231	2.74987	12.7817	1.49403e-20	6.3273e-19	36.3676
chr7	47236912	47237656	TNS3	2.51506	2.12308	2.90704	2.51421	12.7809	1.49876e-20	6.34582e-19	36.3521
chr15	86325226	86326035	RP11-158M2.6	2.75048	2.32157	3.17939	2.34369	12.7739	1.54254e-20	3.77071e-19	36.3391
chr6	48037084	48037664	PTCHD4	2.62067	2.21196	3.02939	2.82382	12.7724	1.55198e-20	6.53831e-19	36.3299
chr5	30736758	30737358	RPL19P11	2.65242	2.23868	3.06616	3.03405	12.7701	1.56643e-20	9.31823e-19	36.3093
chr9	94942967	94943584	BEND3P2	3.47785	2.93531	4.02039	2.01692	12.7691	1.57292e-20	9.35367e-19	36.2518
chr2	206774656	206775124	RN7SKP178	3.36526	2.84011	3.8904	1.29034	12.7649	1.59965e-20	6.7184e-19	36.2643
chr2	117750284	117751301	MTND1P28	2.31017	1.94963	2.67072	2.69646	12.7633	1.6102e-20	6.7611e-19	36.2646
chr18	43715049	43715786	HAUS1	2.58377	2.18049	2.98704	2.49752	12.7624	1.61616e-20	9.58449e-19	36.2958
chr11	15732230	15732876	RP11-396O20.2	2.73586	2.30881	3.16291	2.42823	12.7613	1.62346e-20	6.78942e-19	36.2897
chr6	119774451	119775270	MAN1A1	2.18458	1.84352	2.52563	3.65288	12.7591	1.6375e-20	9.67924e-19	36.2049
chr8	125283581	125284477	RP11-383J24.1	2.43698	2.0562	2.81776	2.90701	12.7485	1.7099e-20	4.13307e-19	36.2027
chr7	86561174	86561930	KIAA1324L	2.37557	2.00428	2.74685	3.12027	12.745	1.734e-20	1.02054e-18	36.2058
chr9	81148096	81148901	RP11-216F5.1	2.42551	2.04642	2.8046	3.04611	12.7449	1.73479e-20	7.22598e-19	36.2013
chr9	112179205	112179740	PTPN3	3.00547	2.53559	3.47535	1.94652	12.7411	1.7623e-20	1.0341e-18	36.2053
chr6	84712692	84713391	RP4-676J13.2	2.50177	2.11063	2.8929	2.82605	12.7408	1.76392e-20	1.03471e-18	36.203
chr12	43151333	43151966	RP11-25I15.3	2.74793	2.31795	3.17791	2.19573	12.7302	1.84162e-20	7.57657e-19	36.1515
chr7	9665122	9666172	AC096553.5	2.3214	1.95811	2.6847	3.24338	12.7283	1.85581e-20	7.67594e-19	36.0771
chr5	76240347	76241399	RNU6ATAC36P	2.50771	2.11517	2.90026	2.96701	12.7254	1.87807e-20	1.09298e-18	36.1353
chr10	4386623	4387198	LINC00703	2.68886	2.26789	3.10984	2.69877	12.7229	1.89701e-20	7.83173e-19	36.1329
chr1	175854341	175855046	RP11-222A5.1	1.97279	1.6639	2.28167	3.28946	12.7222	1.90245e-20	7.85234e-19	36.0766
chr20	17419919	17420467	PCSK2	2.69587	2.27375	3.11799	1.66917	12.7216	1.90736e-20	7.81798e-19	36.1317
chr2	177644436	177645626	AC092162.1	2.22878	1.87973	2.57782	3.30245	12.7194	1.92463e-20	7.92911e-19	36.0739
chr5	49952524	49953482	RP11-269M20.3	2.83499	2.39098	3.27901	3.28135	12.7185	1.93189e-20	7.91304e-19	36.0792
chr2	87034260	87035824	CD8A	1.94488	1.64021	2.24954	3.69824	12.7159	1.95191e-20	7.98393e-19	36.0127
chr8	120327646	120328190	RP11-4K16.2	2.98405	2.51642	3.45168	2.02688	12.7111	1.99027e-20	8.16159e-19	36.0862
chr12	95177405	95178208	KRT19P2	2.70884	2.28429	3.13339	2.58267	12.7097	2.00178e-20	8.20689e-19	36.0773
chr12	14584728	14585364	ATF7IP	3.06782	2.58698	3.54866	2.37015	12.709	2.00779e-20	8.22648e-19	36.0819
chr8	132759508	132760359	CTD-2008O4.1	2.51547	2.12119	2.90974	2.89081	12.7087	2.01008e-20	8.18831e-19	36.0176
chr9	116939839	116940533	COL27A1	2.9108	2.4545	3.3671	2.29483	12.7069	2.02484e-20	4.81158e-19	36.0713
chr5	57451612	57453192	PGAM1P1	2.31262	1.94996	2.67528	4.53291	12.7024	2.06252e-20	8.42368e-19	35.8649
chr15	46657673	46658442	SNORD11	2.4815	2.09216	2.87084	3.32931	12.6959	2.1172e-20	8.62025e-19	35.9837
chr6	152956970	152958356	SYNE1	1.65992	1.39949	1.92036	4.85421	12.6959	2.11739e-20	1.21431e-18	35.7865
chr9	15370186	15371340	RPL7P33	2.35766	1.98762	2.72769	3.31443	12.6915	2.15548e-20	1.23336e-18	35.9738
chr2	215410766	215411324	VWC2L-IT1	2.71934	2.29242	3.14626	2.58342	12.688	2.18621e-20	8.8804e-19	35.9753
chr10	49606979	49607682	MAPK8	2.60508	2.19593	3.01424	2.64696	12.6827	2.23431e-20	5.25229e-19	35.9648
chr11	18812747	18814098	PTPN5	2.27264	1.91553	2.62975	3.70009	12.6769	2.28804e-20	9.18702e-19	35.8503
chr13	76378127	76378786	LMO7	2.51581	2.12032	2.9113	2.83369	12.6712	2.34094e-20	1.32705e-18	35.9223
chr18	60852981	60853600	snoU13	2.70411	2.27897	3.12924	2.82589	12.67	2.35266e-20	9.46361e-19	35.9113
chr7	53015846	53016943	RP11-398K14.1	2.59044	2.18315	2.99774	3.41715	12.669	2.36239e-20	9.49846e-19	35.8589
chr4	154350087	154350884	KIAA0922	2.73051	2.30115	3.15987	2.51668	12.6677	2.37516e-20	9.53899e-19	35.9124
chr14	40083301	40084137	RP11-111A21.1	2.34431	1.97558	2.71304	3.03017	12.6645	2.40641e-20	1.36154e-18	35.8757
chr14	85292210	85293116	RNU6-976P	2.39644	2.0195	2.77338	3.448	12.6641	2.40977e-20	1.36301e-18	35.8565
chr15	33873166	33873956	Y_RNA	2.69468	2.27064	3.11872	2.81733	12.6584	2.4663e-20	9.87146e-19	35.8607
chr2	166693467	166694487	AC009495.3	2.41374	2.03391	2.79358	2.64667	12.6583	2.46725e-20	9.87165e-19	35.853
chr14	93496152	93496858	ITPK1	2.1677	1.82651	2.50889	2.59172	12.6555	2.49574e-20	5.79685e-19	35.8035
chr2	73520591	73521108	EGR4	3.09391	2.60691	3.5809	1.81324	12.655	2.50056e-20	1.40807e-18	35.8314
chr11	19610963	19611980	SNORA1	2.51735	2.12105	2.91365	2.82771	12.6532	2.51992e-20	1.00137e-18	35.8403
chr7	123160423	123161703	IQUB	2.32062	1.95519	2.68605	3.37253	12.6498	2.55502e-20	1.43509e-18	35.8003
chr7	123047971	123048283	RP11-332K15.1	2.78428	2.34582	3.22274	1.82741	12.6492	2.56104e-20	1.01931e-18	35.8359
chr10	123928186	123928650	TACC2	3.43959	2.89792	3.98126	1.6099	12.6489	2.56437e-20	1.43989e-18	35.7548
chr3	27250170	27251266	MINOS1P3	2.17413	1.83172	2.51653	3.33804	12.6482	2.57172e-20	1.02058e-18	35.7756
chr1	111033409	111034284	RP11-470L19.2	2.39468	2.01741	2.77196	2.59316	12.6435	2.62059e-20	1.03811e-18	35.8062
chrX	85218700	85219102	CHM	3.56899	3.00668	4.1313	1.57842	12.643	2.62646e-20	1.47148e-18	35.7339
chrX	9908248	9908992	AC002365.1	3.03379	2.55578	3.5118	2.03095	12.6423	2.63418e-20	6.08013e-19	35.8133
chr18	2139719	2140382	RP11-161I6.2	2.41906	2.03786	2.80025	2.61596	12.6409	2.64894e-20	1.05099e-18	35.7791
chr6	136474378	136475264	PDE7B	2.78474	2.34592	3.22357	2.76208	12.6407	2.65152e-20	1.05177e-18	35.7962
chr3	156333384	156334108	TIPARP-AS1	2.17274	1.83017	2.51532	3.0499	12.6337	2.72774e-20	1.07863e-18	35.6712
chr4	107286023	107286959	GIMD1	2.44539	2.05975	2.83103	3.02961	12.6313	2.75429e-20	1.53436e-18	35.7494
chr1	230343968	230344683	GALNT2	2.98106	2.51092	3.4512	1.99596	12.6306	2.76295e-20	1.5385e-18	35.7575
chr11	12101562	12102129	RP13-631K18.5	3.65076	3.07483	4.22668	1.5285	12.6269	2.80473e-20	1.10512e-18	35.6721
chr6	141200824	141201845	RP3-460G2.2	2.26403	1.90683	2.62124	3.32074	12.6253	2.82246e-20	1.11186e-18	35.6924
chr14	21652206	21652914	CTD-2552B11.3	2.87663	2.42264	3.33063	2.15619	12.6215	2.86642e-20	1.58728e-18	35.7195
chr14	60174238	60175398	RTN1	2.37078	1.9966	2.74497	3.84811	12.6207	2.87668e-20	1.13021e-18	35.629
chr1	109701027	109701473	KIAA1324	3.11075	2.61973	3.60176	1.82533	12.6196	2.88877e-20	1.59673e-18	35.6972
chr1	145074951	145076241	PDE4DIP	1.61741	1.36204	1.87277	4.95182	12.6162	2.92899e-20	1.14612e-18	35.391
chr11	48099885	48100639	MIR3161	2.7772	2.33846	3.21594	2.31413	12.609	3.01703e-20	1.17907e-18	35.6706
chr5	16179606	16181023	MARCH11	2.12387	1.78833	2.45942	3.53603	12.6083	3.02547e-20	6.86523e-19	35.5852
chr10	90317459	90317939	RNLS	3.37365	2.84063	3.90668	1.81176	12.6077	3.0333e-20	1.66829e-18	35.6276
chrX	137601244	137601909	KRT8P6	2.71164	2.28306	3.14022	2.77114	12.6031	3.08983e-20	1.69674e-18	35.6542
chr12	68625483	68625907	IL26	3.16785	2.66706	3.66864	1.56256	12.6005	3.12278e-20	1.21611e-18	35.6424
chr8	119344493	119345123	AC023590.1	2.36029	1.98708	2.7335	2.51859	12.5977	3.15898e-20	1.72947e-18	35.62
chr16	70795050	70795555	VAC14	2.91739	2.45599	3.37879	2.00785	12.595	3.19406e-20	1.7464e-18	35.6011
chr3	135498351	135499117	U8	2.73608	2.30333	3.16883	2.45075	12.5942	3.20446e-20	1.24463e-18	35.6078
chr1	101352193	101352845	EXTL2	2.8705	2.41637	3.32462	2.82737	12.591	3.24717e-20	1.26012e-18	35.5911
chr3	38139256	38139925	DLEC1	3.11932	2.62565	3.61299	1.57955	12.5864	3.30776e-20	7.42964e-19	35.5885
chr14	99916240	99917056	U6	3.01333	2.53626	3.4904	2.30798	12.5818	3.3705e-20	1.83157e-18	35.5671
chr11	36130474	36131231	LDLRAD3	2.83251	2.38399	3.28102	2.27066	12.5798	3.39843e-20	1.3102e-18	35.5618
chrX	128851726	128852265	XPNPEP2	3.09872	2.60792	3.58952	1.8846	12.5765	3.44488e-20	1.32494e-18	35.5319
chr2	214054103	214054814	RP11-105N14.3	2.87168	2.4168	3.32656	2.15818	12.5754	3.46003e-20	1.3299e-18	35.5372
chr12	102489493	102489808	NUP37	2.42182	2.03817	2.80546	2.45421	12.5744	3.47399e-20	1.33007e-18	35.5317
chr5	150019776	150020513	SYNPO	3.0194	2.54096	3.49784	2.06211	12.5711	3.52192e-20	1.90858e-18	35.5081
chr1	174402567	174402979	GPR52	3.34665	2.81619	3.87712	1.83723	12.567	3.58133e-20	1.37058e-18	35.481
chr12	93579850	93580438	RP11-511B23.3	2.32141	1.95342	2.6894	3.08998	12.5659	3.59659e-20	1.94607e-18	35.4704
chr11	33574973	33575450	KIAA1549L	3.11501	2.62109	3.60893	1.89815	12.5627	3.64459e-20	1.39148e-18	35.4707
chr8	80525397	80525774	STMN2	3.27771	2.75797	3.79745	2.08141	12.5622	3.65219e-20	8.10361e-19	35.4903
chr7	24648527	24649134	MPP6	2.5851	2.17508	2.99513	2.44173	12.5589	3.70138e-20	1.99728e-18	35.4774
chr2	60871884	60872585	RN7SL361P	2.71932	2.28787	3.15076	2.51097	12.5548	3.76335e-20	2.02702e-18	35.4613
chr4	152661318	152662233	PET112	2.68384	2.25766	3.11001	2.33644	12.5444	3.92791e-20	2.1035e-18	35.4191
chr13	31616487	31617083	WDR95P	2.6302	2.21239	3.04801	2.37367	12.5398	4.00175e-20	2.14045e-18	35.4007
chr1	183386994	183387886	NMNAT2	2.26806	1.90776	2.62835	2.99235	12.5394	4.00886e-20	8.80786e-19	35.3381
chr1	211765415	211766119	RP11-359E8.5	2.50879	2.11025	2.90733	2.45536	12.5392	4.01175e-20	2.14451e-18	35.3962
chr12	30853891	30854432	IPO8	2.56794	2.15992	2.97596	2.58723	12.5367	4.05328e-20	8.89662e-19	35.3642
chr18	14117364	14118201	AC006557.1	2.44774	2.05863	2.83685	2.97033	12.5307	4.15404e-20	2.21256e-18	35.3446
chr9	110159425	110160303	RP11-363D24.1	3.03565	2.55273	3.51858	2.16856	12.5214	4.31478e-20	2.28667e-18	35.3232
chr18	13452379	13452842	MIR5190	2.6713	2.24631	3.09628	2.50013	12.5207	4.32689e-20	1.61849e-18	35.3207
chr6	87646558	87647631	HTR1E	2.09288	1.75991	2.42585	3.75	12.5204	4.33208e-20	1.62043e-18	35.2017
chrX	100119637	100120589	HNRNPA1P26	2.98064	2.50638	3.45489	2.75845	12.5191	4.35519e-20	1.62839e-18	35.2988
chr17	68257195	68257710	CALM2P1	3.43105	2.88486	3.97723	1.96292	12.5131	4.46344e-20	2.3519e-18	35.2495
chr7	36155063	36155882	MARK2P13	2.33855	1.96623	2.71086	2.90477	12.5116	4.49094e-20	2.36498e-18	35.2655
chr11	12264710	12265665	MICAL2	2.61427	2.19789	3.03064	2.58359	12.5068	4.57969e-20	1.70549e-18	35.2553
chr4	99649536	99650081	BTF3P13	2.86364	2.40752	3.31975	2.31949	12.506	4.59414e-20	2.41359e-18	35.2644
chr16	81649489	81650047	CMIP	2.93865	2.47055	3.40676	1.5992	12.5049	4.61553e-20	1.71379e-18	35.2567
chr3	18992729	18993213	RNU6-138P	2.56063	2.15273	2.96853	2.2118	12.5047	4.61904e-20	1.71402e-18	35.2395
chr4	170761553	170762455	RP11-205M3.1	2.28955	1.92483	2.65428	2.80912	12.5045	4.62364e-20	1.71536e-18	35.2382
chr5	94129108	94129881	CTC-484P3.3	2.41925	2.03385	2.80465	2.94046	12.5039	4.63396e-20	1.71884e-18	35.2295
chr1	94071140	94071911	BCAR3	2.51146	2.11136	2.91157	2.71845	12.5036	4.64076e-20	2.43519e-18	35.2438
chr2	152889740	152890254	CACNB4	2.83811	2.38588	3.29034	2.33397	12.5011	4.68749e-20	1.73687e-18	35.2441
chr8	96813908	96814798	AC116154.1	2.28235	1.91866	2.64603	3.41795	12.5007	4.69649e-20	2.46297e-18	35.2
chr12	25476363	25477102	KRAS	2.80765	2.3601	3.2552	2.3715	12.4962	4.78236e-20	2.50134e-18	35.2243
chr13	51899748	51900416	SERPINE3	2.56114	2.15286	2.96942	2.41963	12.4955	4.79713e-20	1.03347e-18	35.1769
chr1	184160228	184160860	Y_RNA	2.56921	2.15962	2.9788	3.1094	12.4949	4.80923e-20	1.77789e-18	35.1922
chr4	108918300	108919390	HADH	2.23935	1.88234	2.59635	3.58618	12.4948	4.81088e-20	1.77813e-18	35.121
chr15	66769357	66769802	CTD-3185P2.2	3.16143	2.65734	3.66552	1.54978	12.4927	4.85207e-20	1.04357e-18	35.2006
chr13	88759453	88760260	RP11-545P6.2	2.38907	2.00812	2.77002	3.10195	12.4921	4.86344e-20	1.79493e-18	35.1631
chr3	185710711	185711439	RN7SL637P	2.93519	2.46711	3.40327	1.81774	12.4909	4.88776e-20	1.05031e-18	35.1972
chr15	79594724	79595170	TMED3	3.17429	2.66799	3.6806	1.75966	12.4887	4.93264e-20	2.57084e-18	35.1544
chr18	23637197	23637855	SS18	2.6066	2.19071	3.02249	2.91579	12.4845	5.01715e-20	1.84858e-18	35.143
chr18	46183511	46184324	MIR4743	2.67573	2.2488	3.10266	2.73251	12.4844	5.01909e-20	2.60898e-18	35.1755
chr4	75922642	75923840	RP11-44F21.3	2.33816	1.96502	2.7113	3.5778	12.4819	5.0704e-20	2.62948e-18	35.1034
chr12	75771950	75772691	GLIPR1L1	2.94638	2.47616	3.4166	2.36738	12.4816	5.07789e-20	1.86398e-18	35.1483
chr3	59404269	59404962	RP11-285B24.1	2.67981	2.25205	3.10758	1.97645	12.4789	5.13348e-20	1.09712e-18	35.1482
chr14	89935688	89936790	FOXN3	2.60084	2.18568	3.01601	2.81966	12.4788	5.13601e-20	1.88269e-18	35.144
chr3	188856775	188858061	TPRG1	2.45415	2.06233	2.84596	3.4798	12.4767	5.18101e-20	1.90184e-18	35.0752
chr1	176983353	176984130	MIR488	2.42134	2.03474	2.80794	2.83563	12.4758	5.19871e-20	1.90203e-18	35.1289
chr3	151940062	151940467	MBNL1	2.65722	2.23295	3.0815	2.32246	12.4755	5.20528e-20	1.90404e-18	35.1384
chr9	127888209	127889038	SCAI	2.4444	2.05409	2.83471	2.25927	12.475	5.21591e-20	1.90714e-18	35.1174
chr13	47527162	47527812	HTR2A	3.08981	2.59639	3.58323	2.33214	12.4737	5.24511e-20	2.70602e-18	35.1289
chr6	28554756	28555832	SCAND3	2.5364	2.13126	2.94153	2.76923	12.4708	5.30684e-20	2.73449e-18	35.1127
chr12	15494252	15494714	RERG	2.67158	2.24475	3.0984	2.56575	12.468	5.36914e-20	2.76579e-18	35.1048
chr1	110742984	110743828	SLC6A17	2.66349	2.23789	3.0891	2.94668	12.4659	5.41495e-20	1.98033e-18	35.0755
chr13	47691321	47692031	GNG5P5	2.25691	1.89626	2.61757	3.04065	12.4654	5.42642e-20	2.7888e-18	35.0707
chr10	45474108	45474596	C10orf10	2.52531	2.12172	2.9289	3.03295	12.4638	5.46036e-20	1.98179e-18	35.0778
chr8	126231367	126231926	RN7SL329P	2.41378	2.02794	2.79963	2.8198	12.4614	5.51546e-20	2.00056e-18	35.0593
chr9	73436578	73437382	MIR204	2.36105	1.98361	2.73848	3.01415	12.4607	5.53052e-20	2.83819e-18	35.0611
chr2	161080422	161081320	ITGB6	2.51064	2.10918	2.91211	3.18889	12.4571	5.61391e-20	2.87515e-18	35.0356
chr6	11702508	11703190	SNORA67	2.56677	2.15622	2.97732	2.23335	12.4537	5.69273e-20	1.20344e-18	35.0451
chr12	63484345	63485046	RSL24D1P5	2.6336	2.21235	3.05485	2.2707	12.4536	5.69522e-20	2.05776e-18	35.0387
chr1	109168184	109168605	FAM102B	3.34205	2.80745	3.87665	1.94433	12.4527	5.71566e-20	2.9222e-18	35.0206
chr9	122573228	122573631	RP11-360A18.2	3.12173	2.62226	3.6212	1.94275	12.4498	5.78385e-20	2.10178e-18	35.0329
chr6	2818104	2819446	SERPINB1	2.59904	2.1832	3.01489	2.75298	12.4497	5.78504e-20	2.08384e-18	35.0243
chr5	160844692	160845436	GABRB2	2.52784	2.12331	2.93237	2.49341	12.4474	5.83978e-20	2.97792e-18	35.0026
chr5	33257952	33258558	RP11-113I22.1	2.25601	1.89495	2.61707	2.97793	12.4464	5.86375e-20	2.98774e-18	34.9951
chr4	154418981	154420381	KIAA0922	2.36404	1.98563	2.74246	3.83358	12.4443	5.91581e-20	3.01062e-18	34.945
chr3	75329818	75330678	MYLKP1	2.39339	2.01027	2.77652	3.04686	12.4438	5.92798e-20	2.12797e-18	34.9772
chr13	76380189	76380617	LMO7	2.63813	2.21565	3.06062	2.41512	12.4383	6.0616e-20	3.07598e-18	34.9897
chr8	30664946	30665786	PPP2CB	1.98627	1.66812	2.30443	3.68884	12.436	6.12145e-20	2.1899e-18	34.843
chr2	151943682	151944431	AC023469.1	2.3819	2.00035	2.76344	2.89896	12.4353	6.13689e-20	3.10884e-18	34.9624
chr7	86230003	86230645	GRM3	2.55031	2.14155	2.95908	2.88366	12.4279	6.32605e-20	1.32202e-18	34.845
chr11	41302619	41303461	RP11-63C8.1	2.23612	1.87767	2.59457	3.63524	12.4263	6.36766e-20	1.32961e-18	34.8331
chr8	58585745	58586452	CTD-2339F6.1	2.47958	2.08205	2.87712	2.87537	12.4245	6.41515e-20	2.30706e-18	34.9024
chr1	168604007	168604671	RP4-738P11.4	2.66265	2.23569	3.08961	2.74897	12.4225	6.46917e-20	2.30126e-18	34.9064
chr3	33244268	33244870	AC123900.2	2.91792	2.44995	3.3859	1.83503	12.4202	6.53054e-20	1.36036e-18	34.9122
chr5	17403810	17404697	RP11-321E2.3	2.46372	2.06856	2.85888	3.17079	12.4193	6.55303e-20	2.35028e-18	34.863
chr8	129875586	129876397	AC068570.1	2.68325	2.25288	3.11362	2.95804	12.4193	6.55405e-20	1.36387e-18	34.8672
chr7	73120480	73121055	STX1A	2.83342	2.37892	3.28792	1.84138	12.4181	6.58728e-20	1.36966e-18	34.9084
chr14	49405514	49406273	SNORD112	2.30212	1.93276	2.67148	3.59886	12.4153	6.66251e-20	2.36434e-18	34.8086
chr2	216880401	216881129	MREG	2.71129	2.27626	3.14632	2.15765	12.4147	6.67765e-20	2.36924e-18	34.8864
chr1	117635597	117636277	TTF2	2.31135	1.94015	2.68255	2.93307	12.4033	6.99872e-20	2.49514e-18	34.8045
chr14	94179434	94180068	UNC79	2.90922	2.44197	3.37647	2.09595	12.4024	7.02409e-20	2.50369e-18	34.8431
chr3	159902285	159902942	IL12A-AS1	2.83815	2.3823	3.29399	2.91418	12.4022	7.03163e-20	2.48092e-18	34.8247
chr18	34857712	34858326	RP11-797E24.3	2.51545	2.11141	2.91949	2.73339	12.4014	7.05216e-20	3.51422e-18	34.8371
chr6	65300390	65301902	HNRNPDP2	2.18282	1.83219	2.53346	3.8097	12.4007	7.07404e-20	3.52386e-18	34.6884
chr8	18743385	18743748	PSD3	2.63114	2.20843	3.05385	2.24973	12.3989	7.12596e-20	1.46908e-18	34.8179
chr15	38474812	38475770	RP11-346D14.1	2.38776	2.00392	2.7716	3.33906	12.3913	7.3517e-20	2.60839e-18	34.7245
chr7	97361060	97361524	TAC1	2.94509	2.47159	3.41858	1.5994	12.3896	7.402e-20	3.66586e-18	34.7877
chr5	95743874	95744474	PCSK1	2.61056	2.19085	3.03028	2.72882	12.3895	7.40561e-20	2.60198e-18	34.7834
chr5	14706806	14707471	ANKH	2.3204	1.94732	2.69348	2.67136	12.389	7.42221e-20	2.60678e-18	34.7811
chr2	230534387	230535425	AC007559.1	2.22211	1.86478	2.57944	2.79858	12.3873	7.47262e-20	3.69567e-18	34.7398
chr13	30258386	30259028	SLC7A1	2.58791	2.17146	3.00435	2.14758	12.3786	7.74406e-20	3.815e-18	34.7474
chr9	124456567	124457093	DAB2IP	3.08845	2.59138	3.58552	1.17462	12.3766	7.80891e-20	2.75077e-18	34.7329
chr11	132057123	132058161	NTM	3.06352	2.5702	3.55684	2.27756	12.37	8.02214e-20	3.94213e-18	34.713
chr12	40549957	40550862	AC079630.2	2.19717	1.84334	2.55099	3.05188	12.3696	8.03655e-20	3.94593e-18	34.6799
chr10	105314415	105314983	NEURL1	2.64723	2.22091	3.07354	2.16912	12.3692	8.04917e-20	2.80694e-18	34.7103
chr14	65419782	65420264	RAB15	2.78669	2.3379	3.23549	2.04173	12.3686	8.07119e-20	2.81296e-18	34.7064
chr3	132655743	132656226	RP11-79L21.1	2.77483	2.32788	3.22177	1.43559	12.3669	8.12673e-20	3.98689e-18	34.698
chr3	111431341	111432016	PLCXD2	2.1054	1.76627	2.44454	3.18227	12.3662	8.14953e-20	3.99618e-18	34.6163
chr16	55945770	55946451	CES5A	2.66056	2.23186	3.08927	2.74892	12.3622	8.28368e-20	4.04819e-18	34.6733
chr5	34803775	34804357	RAI14	2.6601	2.23145	3.08875	2.57334	12.3617	8.30309e-20	4.05656e-18	34.6776
chr8	124730665	124731515	ANXA13	2.41975	2.02976	2.80974	2.62858	12.3593	8.38406e-20	1.69996e-18	34.5888
chr6	118049812	118050526	NUS1	2.58682	2.16978	3.00386	2.51448	12.3556	8.51164e-20	2.94675e-18	34.6459
chr6	124209910	124210962	RP11-374A22.1	2.11285	1.77217	2.45354	3.45199	12.3536	8.58242e-20	2.96755e-18	34.5796
chr14	23651684	23652233	SLC7A8	2.20489	1.84932	2.56047	2.6719	12.3519	8.64194e-20	4.20703e-18	34.629
chr10	34780664	34781519	TCEB2P4	2.58892	2.17137	3.00646	2.67352	12.3509	8.68004e-20	1.75315e-18	34.613
chr12	105073982	105074580	MIR3922	2.66029	2.2312	3.08938	2.23598	12.3498	8.71721e-20	3.0435e-18	34.6306
chr8	71094052	71094826	NCOA2	2.40093	2.01366	2.78821	3.12982	12.3492	8.73774e-20	1.7636e-18	34.5527
chr1	199491842	199492551	AL450244.1	2.31709	1.94332	2.69085	3.00021	12.3488	8.75541e-20	3.01876e-18	34.5789
chr14	21563849	21564555	ZNF219	2.3962	2.00967	2.78273	2.74113	12.3486	8.75957e-20	4.25961e-18	34.6195
chr10	95179739	95180575	MYOF	2.73356	2.29243	3.17469	2.76229	12.3435	8.9463e-20	3.07799e-18	34.5929
chr3	146091790	146092402	RP11-758I14.2	2.93336	2.45988	3.40684	2.53973	12.3408	9.04783e-20	3.1099e-18	34.5918
chr7	16709065	16709624	BZW2	2.5996	2.17978	3.01941	2.44493	12.3347	9.27757e-20	4.48197e-18	34.5698
chr3	175979709	175980379	RP11-78E6.1	2.77406	2.32605	3.22207	2.00494	12.3342	9.29669e-20	3.18863e-18	34.5565
chr9	89020717	89021735	RP11-359J6.1	2.56523	2.15095	2.97952	2.72186	12.334	9.30227e-20	3.18993e-18	34.5529
chr1	160061409	160062614	IGSF8	1.92029	1.6101	2.23047	3.52285	12.3318	9.38787e-20	1.87834e-18	34.3436
chr4	129375309	129375972	RP11-420A23.1	2.01674	1.69089	2.34259	3.67334	12.3286	9.51257e-20	1.90071e-18	34.4064
chr9	122467059	122467998	RP11-295D22.1	2.72437	2.28411	3.16463	2.82818	12.3264	9.59756e-20	3.27849e-18	34.5229
chr5	152697945	152698678	AC091969.1	2.4013	2.01322	2.78937	2.99953	12.3257	9.62592e-20	4.63006e-18	34.5085
chr5	90358997	90359664	CTD-2266L18.1	2.85838	2.3963	3.32046	2.27069	12.322	9.7734e-20	3.33213e-18	34.5191
chr6	134314026	134314794	TBPL1	2.41114	2.02102	2.80125	2.39365	12.3114	1.02089e-19	3.46659e-18	34.4528
chr10	91574086	91574629	LINC00865	2.79326	2.3413	3.24522	1.73163	12.311	1.02272e-19	3.49289e-18	34.4703
chr13	51416255	51416758	DLEU7	3.03214	2.54152	3.52275	1.89695	12.3107	1.02377e-19	4.88979e-18	34.4576
chr3	32653740	32654573	IGBP1P3	3.13477	2.62753	3.642	2.68985	12.3105	1.02479e-19	4.89206e-18	34.4686
chr8	58242739	58243598	RP11-756K15.2	2.47386	2.07357	2.87416	2.82543	12.3104	1.02515e-19	3.47841e-18	34.4254
chr6	87663987	87664532	RPL7P29	2.39266	2.00543	2.77988	2.44056	12.3083	1.03389e-19	4.9315e-18	34.4619
chr5	149674839	149675725	CAMK2A	2.14849	1.80077	2.49621	3.00774	12.3077	1.03636e-19	3.53267e-18	34.4002
chr11	33619773	33620732	KIAA1549L	2.36439	1.98158	2.7472	3.24363	12.3031	1.0562e-19	3.58856e-18	34.3877
chr9	71888049	71888553	AL358113.1	2.60116	2.17999	3.02233	2.0504	12.3023	1.05971e-19	5.0438e-18	34.4354
chr4	13730186	13730813	AC007126.1	2.80454	2.35032	3.25876	2.48806	12.2991	1.07372e-19	3.62377e-18	34.4213
chr5	124894848	124895486	RP11-756H20.1	2.83429	2.37494	3.29364	2.38018	12.2908	1.1114e-19	3.73393e-18	34.3856
chr9	87532316	87533028	UBE2V1P10	2.35483	1.97295	2.73671	2.79962	12.2833	1.14598e-19	5.39066e-18	34.3496
chr9	108224012	108224642	FSD1L	2.76845	2.31944	3.21746	2.19792	12.2817	1.15368e-19	5.42258e-18	34.3541
chr8	98208995	98209738	KB-1000E4.2	2.50083	2.09519	2.90648	3.57871	12.2806	1.159e-19	5.44613e-18	34.2776
chr8	104087486	104088730	MTND1P5	2.20844	1.85018	2.5667	3.18135	12.2791	1.1661e-19	3.89694e-18	34.2996
chr18	57996144	57996936	RP11-396N11.1	2.56603	2.14968	2.98238	2.97354	12.2766	1.17805e-19	3.93244e-18	34.2874
chr18	5297518	5298003	ZBTB14	2.48088	2.07814	2.88361	2.51297	12.2705	1.20798e-19	4.01704e-18	34.2831
chr15	92406481	92407418	SLCO3A1	2.46738	2.06677	2.86799	2.97473	12.2686	1.21781e-19	2.36944e-18	34.2381
chr8	81703460	81704143	RN7SL308P	2.608	2.18453	3.03147	2.89781	12.2678	1.22139e-19	4.08017e-18	34.2803
chr14	97646661	97647182	RP11-359N5.1	2.93457	2.45806	3.41108	2.07631	12.2673	1.22411e-19	4.06454e-18	34.2967
chr14	96532339	96533070	C14orf132	2.70144	2.26263	3.14025	2.31498	12.263	1.24577e-19	5.82296e-18	34.2795
chr2	38098922	38099662	LINC00211	2.61685	2.19152	3.04218	2.70481	12.2556	1.2847e-19	2.4824e-18	34.2223
chr7	38624174	38625625	AMPH	2.07231	1.73548	2.40913	3.58542	12.2554	1.28538e-19	5.98441e-18	34.1643
chr2	129453109	129454173	AC012451.1	2.2602	1.8927	2.62771	3.18241	12.2508	1.31003e-19	2.52723e-18	34.1496
chr6	11711367	11712308	SNORA67	2.54071	2.12753	2.95389	2.8041	12.2489	1.32074e-19	2.5451e-18	34.1845
chr11	126787636	126788215	RP11-688I9.4	2.5925	2.17078	3.01422	2.32794	12.2454	1.33944e-19	2.57777e-18	34.1961
chr9	74800418	74801076	GDA	2.67304	2.23819	3.10789	2.66834	12.2445	1.34442e-19	4.41875e-18	34.1942
chr11	17773616	17774081	KCNC1	2.54562	2.13138	2.95987	2.43198	12.241	1.36447e-19	4.4879e-18	34.1764
chr15	60651536	60652282	ANXA2	2.19293	1.836	2.54986	2.99779	12.2383	1.37946e-19	4.53301e-18	34.1234
chr7	132424131	132424706	SNORD46	2.46506	2.06364	2.86648	2.56077	12.2323	1.41393e-19	4.63338e-18	34.1286
chr10	113241260	113241843	RP11-309P22.1	2.86645	2.3996	3.33329	1.96296	12.2307	1.42324e-19	4.65957e-18	34.1395
chr1	95975337	95976019	RP11-286B14.1	2.35142	1.96845	2.73439	2.49635	12.2306	1.42398e-19	4.64738e-18	34.113
chr1	114895428	114896345	RP4-591B8.3	2.38317	1.995	2.77133	2.70059	12.2297	1.42938e-19	2.73335e-18	34.0799
chr4	157684682	157685085	PDGFC	2.52338	2.11234	2.93442	2.13068	12.2287	1.43542e-19	6.61172e-18	34.1308
chr11	18404836	18405855	MIR3159	2.25343	1.88624	2.62061	3.30427	12.2247	1.45883e-19	6.70734e-18	34.082
chr4	90674256	90675293	RP11-115D19.1	1.97033	1.64926	2.2914	3.58517	12.2243	1.46139e-19	2.78674e-18	33.9956
chr9	95623041	95623787	ZNF484	3.15511	2.6409	3.66933	1.99165	12.2222	1.47411e-19	4.79862e-18	34.1112
chr2	95967573	95968262	KCNIP3	2.60577	2.18107	3.03046	2.37721	12.2219	1.4761e-19	2.8106e-18	34.0704
chr4	77681314	77681747	RP11-359D14.2	2.99812	2.50947	3.48676	1.40372	12.2218	1.47652e-19	2.81104e-18	34.1118
chr7	11296096	11296691	NPM1P11	2.76489	2.31413	3.21566	2.33731	12.2182	1.49844e-19	4.87157e-18	34.0756
chr8	125219540	125220825	FER1L6-AS2	2.50381	2.09553	2.91209	3.35369	12.2159	1.51288e-19	2.87194e-18	33.9866
chr20	31268700	31269444	C20orf203	2.98224	2.49585	3.46863	1.99749	12.2135	1.52834e-19	4.96604e-18	34.0778
chr4	122926170	122927094	TRPC3	2.46271	2.06075	2.86467	3.06096	12.2041	1.58828e-19	7.22938e-18	34.0153
chrX	106995178	106995835	TSC22D3	2.29197	1.91786	2.66609	2.22183	12.2035	1.59242e-19	3.0081e-18	33.9872
chr4	91773259	91773860	TMSB4XP8	2.48907	2.08267	2.89548	2.8882	12.1999	1.61614e-19	5.20833e-18	33.9932
chr10	99620886	99621596	GOLGA7B	2.64211	2.2107	3.07351	2.39657	12.1996	1.61848e-19	5.21587e-18	34.0048
chr4	74173932	74174662	RP11-580P21.1	2.03691	1.7043	2.36952	3.67782	12.1987	1.62412e-19	5.22834e-18	33.892
chr9	140032550	140033683	GRIN1	2.80433	2.34638	3.26229	2.2912	12.1979	1.62957e-19	3.0675e-18	33.9993
chr1	119555096	119555770	RP4-712E4.2	2.48378	2.07815	2.88941	2.21161	12.1973	1.63364e-19	3.0745e-18	33.9852
chr8	132404384	132405031	SNORA72	2.57007	2.15035	2.9898	2.74588	12.1972	1.63429e-19	5.25537e-18	33.9987
chr6	18416173	18417103	snoU13	2.40821	2.01491	2.8015	2.53701	12.1972	1.63466e-19	7.4233e-18	33.9685
chr8	125287767	125288178	RP11-383J24.1	2.97786	2.49152	3.4642	2.08677	12.1968	1.63715e-19	5.26361e-18	34.0071
chr6	6317982	6318561	F13A1	2.6354	2.20498	3.06583	2.24131	12.1963	1.64009e-19	3.08566e-18	33.977
chr8	105901266	105901943	RP11-200A13.1	2.30053	1.92479	2.67627	2.75442	12.1961	1.64165e-19	5.2771e-18	33.9575
chr7	127358248	127358890	SND1	2.80513	2.3468	3.26347	2.4884	12.1913	1.67461e-19	5.38012e-18	33.9772
chr7	16299729	16300490	ISPD-AS1	2.30421	1.92755	2.68086	3.36669	12.1858	1.71273e-19	7.75002e-18	33.9017
chr3	185956726	185957731	DGKG	2.29603	1.92068	2.67138	2.54144	12.1849	1.7192e-19	7.77732e-18	33.957
chr3	150933991	150934988	GPR171	2.19182	1.83344	2.55019	3.11357	12.1827	1.73504e-19	7.83586e-18	33.9204
chr5	7540513	7541618	ADCY2	2.0958	1.75302	2.43857	2.98863	12.1791	1.76082e-19	5.62321e-18	33.8961
chr9	107106185	107106952	RP11-217O12.1	2.44854	2.04806	2.84901	3.1286	12.1789	1.76243e-19	7.94446e-18	33.905
chr7	135442672	135443692	FAM180A	2.0111	1.68216	2.34005	2.87742	12.1785	1.76537e-19	5.63392e-18	33.8619
chr4	82256144	82256945	RNU5A-2P	2.36454	1.97772	2.75136	3.03764	12.1763	1.7814e-19	8.01776e-18	33.8952
chr14	51533116	51533870	RP11-1140I5.1	2.61954	2.19099	3.04808	2.51511	12.1761	1.78309e-19	8.02331e-18	33.9207
chr3	16481099	16481957	RFTN1	2.57412	2.15296	2.99528	2.14229	12.1747	1.79319e-19	5.70525e-18	33.9023
chr1	110672653	110673182	UBL4B	3.51808	2.94247	4.09369	1.77178	12.1746	1.79404e-19	8.07055e-18	33.8704
chr18	67816491	67817320	RTTN	2.38454	1.99427	2.7748	3.26849	12.1709	1.82204e-19	8.18403e-18	33.87
chr12	71313982	71315200	PTPRR	2.15028	1.79832	2.50224	3.74809	12.1698	1.83041e-19	8.2133e-18	33.8212
chr4	142029086	142029615	RNF150	2.59243	2.16804	3.01682	2.46894	12.1681	1.84311e-19	8.26146e-18	33.8903
chr16	66879572	66880308	CA7	2.94174	2.46004	3.42343	2.09935	12.165	1.8669e-19	5.91744e-18	33.8796
chr8	80524075	80524539	STMN2	3.07192	2.56887	3.57497	2.22481	12.1641	1.87334e-19	5.95384e-18	33.8755
chr20	17301115	17301612	PCSK2	2.72274	2.27685	3.16863	2.22694	12.1635	1.87812e-19	8.39972e-18	33.8731
chr3	159513451	159514367	RNU2-31P	1.97221	1.64922	2.29519	3.12734	12.1633	1.87976e-19	3.49354e-18	33.7209
chr1	213097982	213098780	VASH2	2.92139	2.44276	3.40002	1.64478	12.1583	1.91926e-19	8.54918e-18	33.8513
chr1	109656178	109657183	KIAA1324	2.13465	1.78485	2.48444	3.22403	12.1559	1.93824e-19	3.59167e-18	33.754
chr4	146676572	146677420	ZNF827	2.35982	1.97309	2.74656	2.9263	12.1547	1.94757e-19	8.66658e-18	33.826
chr5	124194368	124195394	RP11-284A20.2	2.08619	1.74426	2.42813	3.05507	12.1531	1.96082e-19	8.71239e-18	33.7109
chr9	35848105	35848702	OR13E1P	2.99947	2.50782	3.49111	2.0038	12.1527	1.96407e-19	8.72467e-18	33.8234
chr4	77579235	77580103	AC107072.2	2.34935	1.96421	2.7345	3.05423	12.1508	1.97989e-19	8.78814e-18	33.7942
chr11	35065333	35065888	PDHX	2.93736	2.45565	3.41906	2.4287	12.1465	2.01489e-19	6.32763e-18	33.802
chr5	158979664	158980207	AC008703.2	2.69219	2.25054	3.13383	2.50028	12.1426	2.04794e-19	9.03827e-18	33.7879
chr5	34800432	34801254	RAI14	2.3698	1.98102	2.75857	2.90105	12.142	2.05268e-19	9.05244e-18	33.7701
chr15	58813637	58814226	RP11-50C13.2	2.34042	1.95631	2.72454	2.47248	12.137	2.09565e-19	6.55222e-18	33.7317
chr1	164736670	164737605	PBX1	2.32354	1.94219	2.70489	2.78952	12.137	2.09592e-19	9.21561e-18	33.7513
chr2	217555960	217556491	AC007563.5	2.41356	2.01739	2.80972	2.39798	12.1356	2.10809e-19	6.5853e-18	33.7388
chr7	22433295	22434226	AC099759.1	2.4292	2.03037	2.82803	3.36911	12.1325	2.13471e-19	6.66259e-18	33.6815
chr6	114257134	114257835	HDAC2	2.17129	1.81467	2.52791	3.02726	12.128	2.17525e-19	9.52658e-18	33.6943
chr3	18127245	18127968	AC132807.1	2.36475	1.97631	2.75319	2.40461	12.1266	2.18782e-19	6.81035e-18	33.6998
chr4	73206563	73207764	RP11-373J21.1	2.10287	1.75743	2.44831	3.73079	12.1261	2.19245e-19	9.58767e-18	33.6226
chr12	68671455	68672189	MDM1	2.59127	2.16517	3.01737	2.2052	12.1138	2.30682e-19	7.12692e-18	33.6591
chr10	21350721	21351383	NEBL	2.78958	2.33073	3.24843	2.19732	12.1102	2.34149e-19	7.21768e-18	33.6567
chr12	76600396	76600942	RP11-54A9.1	2.38628	1.99373	2.77883	2.27813	12.1089	2.35349e-19	7.24962e-18	33.6294
chrX	100520644	100521353	TAF7L	2.48066	2.07255	2.88876	2.36227	12.1081	2.36131e-19	7.27878e-18	33.6364
chr15	52539222	52540253	MYO5C	2.41146	2.01471	2.80822	2.3839	12.107	2.37227e-19	7.2973e-18	33.6149
chr3	111481371	111482016	PHLDB2	2.32068	1.9387	2.70266	3.07925	12.1018	2.42364e-19	7.43853e-18	33.5799
chr1	223903916	223904466	CAPN2	2.62266	2.19094	3.05438	2.16844	12.1009	2.43305e-19	7.46614e-18	33.6101
chr7	22484823	22485632	STEAP1B	2.07587	1.734	2.41774	2.72446	12.0955	2.48818e-19	7.6221e-18	33.5238
chr17	9929313	9930225	GAS7	2.57318	2.14941	2.99694	2.8117	12.0954	2.48894e-19	7.62312e-18	33.5672
chr5	126113047	126114404	LMNB1	1.6008	1.33715	1.86446	5.39049	12.0943	2.50067e-19	7.64846e-18	33.2096
chr10	114344858	114346113	RP11-214N15.5	2.59222	2.16527	3.01917	2.90448	12.094	2.50335e-19	1.08298e-17	33.571
chr9	88944457	88944951	ZCCHC6	2.98962	2.49718	3.48206	1.68776	12.0933	2.51106e-19	7.68156e-18	33.5829
chr6	133151300	133152022	SNORA33	1.96713	1.64306	2.29119	3.4525	12.0914	2.53041e-19	1.092e-17	33.5106
chr3	185730774	185731786	RN7SL637P	2.63167	2.1981	3.06523	2.53527	12.0908	2.53754e-19	1.09455e-17	33.5771
chr12	12030785	12031531	ETV6	2.26892	1.89509	2.64275	2.96488	12.0899	2.54649e-19	4.5859e-18	33.5114
chr11	125123457	125124297	RP11-687M24.8	2.70643	2.26038	3.15247	2.54597	12.0864	2.58413e-19	7.87652e-18	33.5539
chr1	168862121	168862928	SUMO1P2	2.37665	1.98495	2.76835	2.85427	12.0861	2.58694e-19	4.64931e-18	33.5083
chr11	15141372	15141733	INSC	3.07249	2.56593	3.57905	1.35123	12.082	2.63132e-19	8.00797e-18	33.5289
chr1	175462791	175463634	TNR-IT1	2.36752	1.97704	2.758	2.85799	12.0775	2.68107e-19	8.14118e-18	33.4867
chr5	123854987	123855572	CTD-2308B18.3	2.49196	2.08075	2.90316	2.38057	12.0715	2.7476e-19	8.33321e-18	33.4884
chr9	108090663	108092458	SLC44A1	1.85097	1.54553	2.1564	4.11954	12.0713	2.75042e-19	8.32038e-18	33.3257
chr9	5518099	5518953	PDCD1LG2	2.5865	2.15968	3.01333	2.91219	12.071	2.75413e-19	1.17651e-17	33.477
chr4	83675053	83676143	MIR575	2.0784	1.73541	2.4214	3.44794	12.0703	2.76121e-19	8.37306e-18	33.4128
chr3	17101083	17102053	PLCL2-AS1	2.25601	1.88368	2.62833	2.36112	12.0697	2.76817e-19	8.38984e-18	33.471
chr12	89777286	89778764	RP11-1109F11.5	1.62396	1.35594	1.89198	4.4224	12.0693	2.77375e-19	1.18375e-17	33.3076
chr8	99007260	99008603	MATN2	2.36836	1.97745	2.75928	3.48503	12.0682	2.78534e-19	1.18841e-17	33.4362
chrX	94068389	94069059	CCNB1IP1P3	2.72793	2.27761	3.17825	1.92792	12.0667	2.8032e-19	8.47716e-18	33.4703
chr11	11584822	11585745	RP11-483L5.1	2.9339	2.44951	3.41829	2.27509	12.065	2.82263e-19	1.20143e-17	33.4724
chr11	12222474	12223136	MICAL2	2.87315	2.39874	3.34756	1.99432	12.0637	2.83828e-19	8.55405e-18	33.4668
chr3	158907739	158908510	IQCJ-SCHIP1	2.16771	1.80977	2.52564	2.98406	12.0635	2.8406e-19	8.5771e-18	33.4315
chrX	107454324	107454971	COL4A6	2.57029	2.14586	2.99471	2.31491	12.0631	2.8457e-19	8.58957e-18	33.4627
chr1	197072144	197072905	ASPM	2.44051	2.03748	2.84354	3.38788	12.062	2.8583e-19	5.08133e-18	33.3443
chr4	151201350	151202209	LRBA	2.48129	2.07142	2.89117	3.14558	12.0588	2.89635e-19	1.22956e-17	33.4283
chr3	124162216	124162771	KALRN	3.13351	2.61583	3.65118	1.33666	12.0574	2.91353e-19	5.16625e-18	33.4409
chr5	27702990	27703962	LINC01021	2.44876	2.0442	2.85332	3.38391	12.057	2.91829e-19	8.79221e-18	33.3566
chr6	136814826	136815652	NDUFS5P1	2.4806	2.07076	2.89043	2.8372	12.0567	2.92196e-19	1.23954e-17	33.419
chr11	123553529	123554367	RP11-634B22.4	2.80862	2.34455	3.27269	2.1333	12.0556	2.93471e-19	1.24435e-17	33.4333
chr12	49393482	49394006	DDN	3.95993	3.30553	4.61432	1.42316	12.0538	2.95672e-19	8.88228e-18	33.3419
chr14	51909890	51910510	SETP2	2.49669	2.08386	2.90951	2.46346	12.0469	3.04302e-19	1.28627e-17	33.3926
chr2	157288847	157289395	GPD2	2.38853	1.99354	2.78352	2.30572	12.0455	3.06107e-19	1.29359e-17	33.3656
chr1	68623087	68623654	WLS	2.85901	2.38617	3.33185	1.63941	12.0443	3.07548e-19	1.29937e-17	33.3877
chr6	55443287	55444310	HMGCLL1	1.85359	1.54692	2.16027	4.52141	12.0399	3.13303e-19	1.32085e-17	33.1449
chr2	39964782	39965292	THUMPD2	2.81063	2.3454	3.27586	2.04258	12.0341	3.20808e-19	1.34832e-17	33.3413
chr1	210909959	210910586	IPO8P1	2.71022	2.26156	3.15889	2.29451	12.0326	3.22872e-19	9.61138e-18	33.3359
chr11	95430997	95431666	RP11-644L4.1	2.72981	2.27784	3.18178	2.7279	12.031	3.25027e-19	5.69527e-18	33.2994
chr11	12178440	12179112	MICAL2	2.86039	2.38656	3.33422	2.24965	12.0249	3.33335e-19	1.39501e-17	33.307
chr2	135931892	135932623	RAB3GAP1	2.89773	2.41746	3.378	2.50087	12.0185	3.42299e-19	1.01234e-17	33.2785
chr12	40298854	40299394	SLC2A13	2.13455	1.7807	2.48839	3.14308	12.0162	3.45559e-19	6.01517e-18	33.182
chr6	155427630	155428457	TIAM2	2.32292	1.93755	2.70829	2.85314	12.007	3.58991e-19	1.05639e-17	33.2008
chr16	49676095	49676782	ZNF423	2.55549	2.13143	2.97954	1.80398	12.0042	3.632e-19	1.50789e-17	33.2211
chr9	104402275	104402982	GRIN3A	2.69136	2.2447	3.13802	2.62067	12.0025	3.65839e-19	1.51707e-17	33.2049
chr3	107667746	107668847	LINC00636	2.11509	1.76391	2.46626	3.10474	11.9974	3.73693e-19	1.09549e-17	33.1347
chr21	33621418	33622096	AP000265.1	2.7757	2.3148	3.2366	1.44124	11.9962	3.75423e-19	1.55354e-17	33.1889
chr1	178509703	178510244	C1orf220	2.6695	2.22623	3.11277	2.40102	11.9961	3.75681e-19	1.09895e-17	33.1778
chrX	137729932	137730648	MIR504	2.61853	2.18362	3.05343	2.45639	11.9934	3.79945e-19	1.57041e-17	33.1743
chr5	133772005	133772656	AC005355.1	2.93047	2.44375	3.4172	1.94325	11.9931	3.80428e-19	1.1121e-17	33.1727
chr4	110495191	110496038	CCDC109B	2.57656	2.14854	3.00458	2.81158	11.991	3.83762e-19	1.12e-17	33.1468
chr14	31547825	31548390	AP4S1	3.18745	2.65774	3.71715	1.55578	11.9864	3.91046e-19	1.60991e-17	33.1139
chr11	17802686	17803383	KCNC1	2.54301	2.12038	2.96565	2.80501	11.9856	3.92337e-19	1.14052e-17	33.1205
chr9	14790671	14791399	FREM1	2.45539	2.04722	2.86357	3.32413	11.9827	3.97199e-19	1.15522e-17	33.0819
chr5	54722954	54723503	SKIV2L2	2.91649	2.43162	3.40137	2.49468	11.9814	3.99239e-19	6.83103e-18	33.1051
chr8	90973487	90974168	NBN	2.47502	2.06354	2.8865	2.54856	11.9813	3.99383e-19	1.63966e-17	33.1227
chr14	54815963	54817334	CDKN3	2.20029	1.83431	2.56627	3.21338	11.9757	4.08766e-19	1.18497e-17	33.044
chr3	123861387	123861844	MIR5002	2.89656	2.41477	3.37836	1.55533	11.9756	4.09025e-19	6.97934e-18	33.1058
chr4	184755407	184756191	STOX2	2.68408	2.23762	3.13054	1.76032	11.9754	4.09289e-19	1.1863e-17	33.1023
chr21	27352269	27352858	APP	2.39386	1.99564	2.79207	3.02071	11.9746	4.10723e-19	1.18987e-17	33.062
chr11	13461447	13462370	BTBD10	1.98198	1.65227	2.31169	3.54887	11.9741	4.11558e-19	1.18801e-17	32.9625
chr12	10372749	10373445	KLRD1	2.07555	1.73026	2.42084	2.78483	11.9738	4.12059e-19	7.02165e-18	33.0034
chr20	14637799	14638648	MACROD2-IT1	2.28194	1.9023	2.66158	2.47064	11.9732	4.13121e-19	1.69058e-17	33.0709
chr6	47772328	47773085	OPN5	2.41295	2.01142	2.81448	3.01208	11.9704	4.18021e-19	1.70787e-17	33.0544
chr1	92738557	92739082	GLMN	3.14925	2.62518	3.67332	1.62316	11.9701	4.18487e-19	7.12228e-18	33.0825
chr5	149994646	149995231	CTB-140J7.2	2.87924	2.40008	3.35841	1.67938	11.9694	4.19672e-19	1.21163e-17	33.0811
chr1	88793181	88793940	CTA-21C21.1	2.18556	1.82171	2.5494	3.3204	11.9653	4.2688e-19	1.73925e-17	33.0083
chr11	94880573	94881179	RP11-712B9.5	1.99092	1.65934	2.3225	3.02521	11.9603	4.35822e-19	7.37621e-18	32.9514
chr2	219827865	219828326	AC097468.7	2.46006	2.05034	2.86977	2.19879	11.9602	4.3604e-19	1.25059e-17	33.0412
chr2	64902977	64903410	AC007365.4	3.32168	2.76826	3.8751	1.39279	11.956	4.43756e-19	1.80097e-17	32.9626
chr18	32207481	32208065	DTNA	2.57722	2.14751	3.00693	2.77379	11.9469	4.60818e-19	7.7526e-18	32.9417
chr3	16562333	16562962	RFTN1	2.79801	2.33137	3.26465	1.89752	11.9439	4.66646e-19	1.33034e-17	32.9696
chr2	150638905	150639647	AC007364.1	2.86702	2.38879	3.34526	2.64502	11.9418	4.70732e-19	1.89698e-17	32.9614
chr4	76250272	76251312	RP11-542G1.3	2.39209	1.99295	2.79124	3.60746	11.9378	4.78501e-19	1.36172e-17	32.8504
chr5	10456650	10457282	ROPN1L	2.48893	2.07359	2.90428	2.59242	11.9366	4.80861e-19	1.93252e-17	32.9437
chr6	17589552	17590006	SUMO2P13	3.08382	2.56916	3.59848	1.75123	11.9356	4.82908e-19	1.37272e-17	32.9314
chr3	159590128	159590714	SCHIP1	2.11048	1.75823	2.46274	2.63771	11.9346	4.84971e-19	1.37726e-17	32.9107
chr7	28145980	28146675	RNU6-979P	2.63814	2.19781	3.07847	2.25727	11.9344	4.85411e-19	1.94595e-17	32.9373
chr3	156201875	156202640	KCNAB1	2.33957	1.94907	2.73007	2.90443	11.9343	4.85641e-19	1.37866e-17	32.8994
chr7	133507564	133508240	EXOC4	2.84297	2.36841	3.31752	2.25253	11.9334	4.87398e-19	1.95259e-17	32.9326
chr5	32324964	32325516	MTMR12	2.56871	2.13986	2.99757	2.00829	11.9313	4.91762e-19	1.39369e-17	32.9233
chr11	12140603	12141166	MICAL2	3.50695	2.92126	4.09264	1.91225	11.9272	5.00031e-19	1.41447e-17	32.8858
chr12	9516944	9518134	RP13-735L24.1	2.24751	1.87216	2.62287	4.0683	11.9271	5.00336e-19	8.35317e-18	32.643
chr10	18550047	18551118	CACNB2	2.22884	1.85658	2.6011	3.33315	11.9264	5.01762e-19	1.41835e-17	32.8389
chr15	61343592	61344349	RP11-39M21.1	2.4756	2.06209	2.88911	2.8148	11.9254	5.03819e-19	1.42009e-17	32.8585
chr5	114701747	114702498	CTNNAP1	2.24545	1.87028	2.62063	2.97922	11.9221	5.10793e-19	1.44089e-17	32.848
chrX	106964486	106965659	TSC22D3	1.88468	1.56964	2.19972	3.38673	11.9165	5.2289e-19	8.68389e-18	32.6708
chr3	161090237	161091061	SPTSSB	2.03909	1.69799	2.3802	3.76687	11.9077	5.42447e-19	8.97335e-18	32.6632
chr3	126554404	126555059	CHCHD6	3.53541	2.94399	4.12683	1.72199	11.9075	5.42757e-19	8.97763e-18	32.8097
chr2	218583179	218583824	AC010886.2	2.67936	2.23109	3.12764	1.62959	11.906	5.46166e-19	1.52972e-17	32.8196
chr12	32033180	32033713	RP11-428G5.5	2.67384	2.22643	3.12124	2.11292	11.9045	5.49723e-19	2.18156e-17	32.8149
chr9	73107454	73108268	KLF9	2.30824	1.92174	2.69473	2.71946	11.8964	5.68585e-19	1.58574e-17	32.7312
chr8	54666619	54667085	ATP6V1H	2.83445	2.3598	3.3091	1.47636	11.8952	5.71214e-19	9.39395e-18	32.7762
chr3	112324068	112324707	RP11-572C15.6	2.32908	1.93905	2.71911	3.31332	11.895	5.71721e-19	2.25873e-17	32.7183
chr2	206854152	206855117	AC007679.3	2.57531	2.14396	3.00665	2.63431	11.8927	5.77363e-19	2.27899e-17	32.7619
chr7	16416575	16417614	ISPD	2.33969	1.94775	2.73163	3.13799	11.8909	5.81655e-19	2.29439e-17	32.7131
chr1	59616280	59617540	RP11-470E16.1	2.31931	1.93074	2.70789	3.25521	11.8895	5.8494e-19	1.62674e-17	32.7009
chr4	72246362	72247199	SLC4A4	2.36441	1.96827	2.76055	3.52732	11.8892	5.85855e-19	9.60886e-18	32.6378
chr2	106243870	106244492	NCK2	2.03535	1.69432	2.37638	2.89009	11.8885	5.87561e-19	9.63596e-18	32.6414
chr6	131034110	131034705	RP11-102N11.1	2.4372	2.02861	2.84579	2.61129	11.8817	6.04258e-19	1.67599e-17	32.7019
chr14	83949238	83949987	RNU6ATAC28P	2.32686	1.93672	2.71699	3.03993	11.8805	6.07268e-19	2.3864e-17	32.6719
chr6	161650102	161650585	AGPAT4	2.25856	1.87986	2.63725	2.8359	11.8801	6.08308e-19	9.94124e-18	32.6596
chr5	58962261	58962883	MIR582	2.48309	2.06638	2.8998	2.24369	11.8697	6.35421e-19	2.48514e-17	32.6574
chr11	61215486	61215799	RN7SL23P	3.57803	2.97756	4.17849	1.24421	11.8696	6.3545e-19	1.75372e-17	32.6089
chr5	109593718	109594673	TMEM232	2.29756	1.91194	2.68317	3.06545	11.8683	6.38966e-19	1.7615e-17	32.5562
chr6	161867230	161868356	AL035697.1	2.6472	2.20285	3.09155	2.29945	11.867	6.42533e-19	1.77023e-17	32.6332
chr6	24899961	24900575	FAM65B	2.76876	2.30399	3.23353	2.24472	11.8666	6.43501e-19	1.77274e-17	32.6565
chr13	51732869	51733672	RPL5P31	2.84514	2.36753	3.32275	2.34988	11.8661	6.44873e-19	2.51853e-17	32.6574
chr3	188043652	188044343	LPP	2.58902	2.15437	3.02367	2.43511	11.8653	6.47051e-19	2.52537e-17	32.6498
chr14	99893886	99894442	SETD3	2.78761	2.3196	3.25562	1.88612	11.8647	6.48676e-19	2.53115e-17	32.6489
chr12	96290524	96291301	CCDC38	2.77015	2.30506	3.23523	2.44878	11.8644	6.49436e-19	2.53356e-17	32.6477
chr13	30936888	30937497	LINC00426	2.71915	2.26262	3.17568	2.1995	11.8643	6.49677e-19	1.78654e-17	32.648
chr6	144128464	144129044	RP3-468K18.5	2.36477	1.96774	2.76181	2.67608	11.8642	6.50065e-19	2.53434e-17	32.6422
chr7	90862355	90863029	FZD1	2.68063	2.23049	3.13077	2.6075	11.8623	6.55298e-19	1.79953e-17	32.6312
chr1	168341642	168342094	MIR557	2.76007	2.29659	3.22356	2.17028	11.8622	6.55581e-19	2.5536e-17	32.6384
chr13	38442739	38443092	TRPC4	2.43249	2.024	2.84098	2.63752	11.8617	6.5695e-19	2.55724e-17	32.6299
chr6	24078272	24078845	NRSN1	2.75173	2.28953	3.21393	2.37909	11.8593	6.63483e-19	2.5787e-17	32.6248
chr1	181454366	181454895	CACNA1E	2.48835	2.07036	2.90634	2.8157	11.8583	6.66245e-19	1.83044e-17	32.5831
chr13	52635366	52636205	NEK5	2.81708	2.34383	3.29034	2.35706	11.8572	6.69148e-19	1.83358e-17	32.6197
chr2	11559800	11560668	LINC00570	2.39348	1.99132	2.79563	2.37675	11.8555	6.74071e-19	2.61298e-17	32.6014
chr9	117111150	117111769	AKNA	2.45171	2.03974	2.86368	2.49511	11.8545	6.76855e-19	1.85757e-17	32.5977
chr14	89815400	89816281	RP11-356K23.1	2.05126	1.70656	2.39597	3.871	11.8538	6.78779e-19	1.09855e-17	32.4312
chr5	7828381	7828769	C5orf49	2.64731	2.20243	3.09218	1.47165	11.8535	6.79731e-19	2.63089e-17	32.6055
chr2	152934433	152935153	AC079790.2	2.53839	2.11182	2.96497	2.27194	11.8533	6.80201e-19	1.85926e-17	32.5999
chr18	56029057	56029851	NEDD4L	2.12642	1.76903	2.48381	2.81094	11.8519	6.84146e-19	2.64624e-17	32.5659
chr2	30902078	30903095	CAPN13	2.12033	1.76396	2.4767	3.14791	11.8519	6.84293e-19	1.87566e-17	32.5081
chr2	192676303	192677534	AC098872.3	1.73444	1.4428	2.02608	4.6063	11.8466	6.99589e-19	1.1279e-17	32.2572
chr12	58978410	58979481	RP11-362K2.2	2.26558	1.88462	2.64654	2.86609	11.8462	7.00567e-19	2.70326e-17	32.511
chr12	39038405	39039046	CPNE8	2.26907	1.88752	2.65062	2.52803	11.8461	7.00923e-19	1.90766e-17	32.5254
chr7	117469652	117470130	CTTNBP2	2.24269	1.86557	2.61981	2.89248	11.8459	7.01375e-19	1.9086e-17	32.5389
chr3	16517216	16517684	RFTN1	2.54476	2.11685	2.97268	1.65037	11.8459	7.0163e-19	1.90892e-17	32.5716
chr1	60432824	60433527	RN7SL475P	2.84181	2.36382	3.3198	2.06007	11.8428	7.10579e-19	1.94196e-17	32.5611
chr13	24361351	24362258	MTCO3P2	2.23246	1.85695	2.60797	2.9971	11.8425	7.11497e-19	1.93347e-17	32.5126
chr8	119805086	119806016	RPS26P35	2.384	1.98299	2.78501	2.90652	11.8422	7.12419e-19	2.74417e-17	32.5264
chr18	71403040	71403861	RN7SL401P	2.27103	1.88898	2.65309	3.25686	11.8406	7.17147e-19	1.94703e-17	32.4314
chr6	88654808	88655642	RP11-453D21.1	2.34313	1.94889	2.73736	3.02805	11.8392	7.21503e-19	2.77558e-17	32.5084
chr2	119007485	119008114	AC093901.1	2.78525	2.31623	3.25427	1.74541	11.8292	7.5223e-19	1.20607e-17	32.4904
chr5	126137349	126138026	LMNB1	2.37559	1.97552	2.77567	2.63933	11.8278	7.56339e-19	2.89764e-17	32.4869
chr3	24402215	24403175	RPL31P20	2.43242	2.02276	2.84208	3.04462	11.8275	7.57515e-19	2.90152e-17	32.4565
chr13	22249218	22249746	FGF9	2.55336	2.12327	2.98345	3.03218	11.8258	7.62703e-19	2.05936e-17	32.4518
chr2	109413987	109415386	CCDC138	2.3587	1.96134	2.75605	2.68433	11.8243	7.67644e-19	2.93406e-17	32.4769
chr2	30337953	30338883	AC016907.3	2.03494	1.69209	2.37778	3.11446	11.8232	7.70976e-19	2.07758e-17	32.4249
chr9	79833519	79833970	VPS13A	2.96241	2.4633	3.46152	2.12947	11.823	7.71647e-19	2.94737e-17	32.478
chr7	102920141	102921648	DPY19L2P2	1.47172	1.22372	1.71972	4.37334	11.8208	7.78794e-19	2.09673e-17	32.2526
chr6	4281767	4282591	RP3-527G5.1	2.70576	2.24979	3.16173	2.53649	11.8204	7.80064e-19	2.97438e-17	32.4635
chr4	53805380	53805953	RP11-752D24.2	2.76084	2.29558	3.22609	2.23323	11.8203	7.80501e-19	2.10005e-17	32.4655
chr9	72784874	72785790	MAMDC2	2.35306	1.95644	2.74968	2.84106	11.8178	7.88706e-19	3.0054e-17	32.4385
chr13	79881057	79882475	RBM26	2.05917	1.71206	2.40628	3.36321	11.8169	7.91725e-19	3.01496e-17	32.3956
chr2	191706267	191707228	GLS	2.36916	1.96968	2.76864	3.12762	11.8135	8.031e-19	3.05586e-17	32.3977
chr18	28456268	28456744	RP11-25I11.1	2.58945	2.15279	3.02611	2.2056	11.8125	8.06155e-19	2.16349e-17	32.4102
chr6	28603021	28603537	RP11-373N24.2	2.83906	2.36021	3.3179	1.67394	11.8103	8.13843e-19	3.09054e-17	32.4179
chr8	86874991	86875898	CTA-392E5.1	2.08668	1.73473	2.43863	3.30827	11.8101	8.14413e-19	2.18202e-17	32.337
chr6	126289176	126289977	RNA5SP216	2.27517	1.89123	2.65911	3.22217	11.804	8.35533e-19	2.2332e-17	32.3383
chr15	58623887	58625105	ALDH1A2	1.75909	1.4622	2.05598	4.23418	11.8023	8.41279e-19	3.18177e-17	32.215
chr1	149910851	149911633	MTMR11	2.54699	2.1171	2.97687	2.38819	11.8019	8.4262e-19	3.18471e-17	32.3907
chr8	41569974	41570868	ANK1	2.29466	1.90733	2.68198	3.02479	11.8012	8.45345e-19	2.255e-17	32.3452
chrX	67415288	67415931	OPHN1	2.72041	2.2612	3.17962	1.79522	11.8006	8.47436e-19	2.276e-17	32.3871
chr18	56165004	56165455	AC105105.1	2.80524	2.33171	3.27877	1.79519	11.8005	8.47727e-19	2.26033e-17	32.3855
chr5	154004318	154005034	MIR3141	2.95085	2.45265	3.44906	1.53993	11.7983	8.55666e-19	2.27876e-17	32.3767
chr5	14190163	14190791	TRIO	2.32741	1.93445	2.72037	2.98573	11.7979	8.5687e-19	3.23514e-17	32.338
chr1	174606507	174607230	RABGAP1L	2.69432	2.2394	3.14924	2.56429	11.7975	8.58201e-19	2.30212e-17	32.3518
chr13	48459401	48459984	LINC00444	2.61106	2.17014	3.05198	2.49156	11.796	8.63661e-19	3.25808e-17	32.3637
chr18	44806376	44806794	CTD-2130O13.1	2.76146	2.29505	3.22787	1.35752	11.7936	8.72302e-19	3.28718e-17	32.3576
chr3	65874908	65875433	MAGI1-AS1	2.70807	2.25067	3.16548	2.33498	11.7934	8.73336e-19	1.37933e-17	32.3368
chr13	110784695	110785387	COL4A1	2.27762	1.89289	2.66235	2.76022	11.7924	8.7672e-19	3.30172e-17	32.3314
chr8	60746061	60746794	RP11-960H2.1	2.34923	1.95227	2.74619	2.52581	11.7885	8.91151e-19	2.36437e-17	32.2905
chr12	87028151	87028977	MGAT4C	1.93167	1.60507	2.25828	2.95017	11.7812	9.18964e-19	2.42762e-17	32.2058
chr7	89807452	89808044	AC004969.1	3.18026	2.64251	3.718	2.21297	11.7805	9.21503e-19	3.45421e-17	32.3052
chr1	164465156	164465669	PBX1	2.71308	2.25432	3.17184	2.15627	11.7803	9.22333e-19	3.45647e-17	32.3044
chr12	5107052	5107599	RP11-429A20.3	2.43774	2.02552	2.84997	2.55495	11.7797	9.24597e-19	1.45156e-17	32.275
chr5	80417235	80418531	CTD-2193P3.2	2.1726	1.80517	2.54003	3.22691	11.7785	9.29363e-19	2.45071e-17	32.2199
chr6	143004589	143005149	RP11-440G9.1	2.88438	2.39656	3.37221	2.69167	11.7779	9.31489e-19	3.48722e-17	32.2891
chr11	18014348	18015265	SERGEF	2.4317	2.02039	2.843	2.79233	11.7768	9.35757e-19	3.50172e-17	32.2751
chr10	30934254	30934916	RP11-14C22.3	2.6252	2.18114	3.06926	2.44722	11.7761	9.38447e-19	2.49359e-17	32.2735
chr12	71051051	71051942	PTPRR	2.39846	1.99272	2.80419	2.99745	11.7752	9.41906e-19	3.52249e-17	32.2315
chr5	108763084	108763822	PJA2	2.86803	2.38283	3.35324	2.45091	11.7744	9.45204e-19	2.48892e-17	32.2773
chr11	116363395	116363937	AP001891.1	2.64456	2.19706	3.09207	1.40745	11.7716	9.56328e-19	2.51433e-17	32.2687
chr1	226653751	226654336	RN7SKP165	2.6129	2.17075	3.05505	1.88394	11.7716	9.56529e-19	2.53455e-17	32.2675
chr2	20709516	20710286	AC012065.4	2.29612	1.90754	2.68471	2.4587	11.7704	9.6102e-19	2.52479e-17	32.2286
chr8	96235441	96236145	KB-1047C11.1	2.28602	1.89911	2.67293	3.197	11.7692	9.66082e-19	3.60226e-17	32.2236
chr13	25945748	25947308	ATP8A2	2.14052	1.77822	2.50281	3.44186	11.769	9.66876e-19	1.51044e-17	32.1312
chr2	120005891	120006653	STEAP3-AS1	2.55403	2.1217	2.98635	2.19804	11.7679	9.71438e-19	1.5169e-17	32.2195
chrX	68106991	68107405	EFNB1	3.14504	2.61267	3.6774	0.862154	11.7678	9.71679e-19	1.51714e-17	32.2453
chr4	42606840	42607786	ATP8A1	2.32935	1.93504	2.72367	3.4099	11.7671	9.74621e-19	3.62875e-17	32.1795
chr12	67865572	67866080	RP11-473M14.3	2.38464	1.98082	2.78846	2.58975	11.763	9.91395e-19	1.54347e-17	32.1288
chr20	40260521	40260924	CHD6	3.63807	3.02193	4.25422	1.08786	11.7617	9.96837e-19	2.60999e-17	32.1472
chr4	157114860	157115380	AC108211.1	2.23892	1.85973	2.61811	3.01368	11.7614	9.97894e-19	2.61237e-17	32.1832
chr14	22959364	22960074	TRAJ48	2.45047	2.03537	2.86556	2.61898	11.7592	1.00723e-18	2.63602e-17	32.1984
chr4	99226595	99227324	RP11-323J4.1	2.59731	2.15721	3.03742	2.42666	11.7557	1.02192e-18	3.7818e-17	32.1986
chr6	152466393	152466926	SYNE1	2.6001	2.15952	3.04069	2.31668	11.7555	1.02289e-18	3.78263e-17	32.2022
chr7	22091741	22092679	RAPGEF5	2.24969	1.86848	2.6309	2.72098	11.7555	1.02294e-18	3.78263e-17	32.1762
chr5	100108284	100109172	RN7SKP62	2.05851	1.70966	2.40736	3.09419	11.7542	1.02848e-18	3.79737e-17	32.1048
chr12	55223830	55224463	MUCL1	2.55841	2.12484	2.99198	1.61123	11.7541	1.02898e-18	2.68462e-17	32.1944
chr5	34001252	34001954	RP11-1084J3.3	2.20419	1.83059	2.57778	2.98912	11.7525	1.03588e-18	3.82228e-17	32.1529
chr14	56139710	56140169	KTN1	3.03905	2.52392	3.55418	2.14567	11.7517	1.03922e-18	2.70935e-17	32.1866
chr3	170302375	170304086	SLC7A14	1.68446	1.39893	1.96998	4.28399	11.7516	1.03975e-18	1.60798e-17	31.9197
chr9	101244248	101244929	GABBR2	2.97135	2.46764	3.47507	2.26511	11.7503	1.04541e-18	2.72244e-17	32.1785
chr5	49736462	49737905	EMB	1.64971	1.37002	1.92939	4.15843	11.7494	1.0494e-18	3.86574e-17	31.9704
chr8	95617556	95618048	RP11-267M23.7	2.86124	2.37589	3.34658	1.61436	11.7431	1.07733e-18	2.79759e-17	32.1514
chr14	68089450	68089937	ARG2	2.54797	2.11576	2.98017	2.12018	11.743	1.07772e-18	2.7982e-17	32.1482
chr8	16988981	16989574	RP11-468H14.2	2.60893	2.16637	3.0515	2.36877	11.7425	1.07975e-18	3.96107e-17	32.1484
chr2	106385647	106386243	NCK2	2.82642	2.34695	3.30589	2.22098	11.7424	1.08043e-18	2.83052e-17	32.1469
chr6	3209382	3209854	RP1-40E16.9	2.58091	2.14309	3.01874	1.59451	11.7423	1.08103e-18	1.66527e-17	32.1473
chr10	73848099	73848989	SPOCK2	2.09627	1.74062	2.45192	2.78205	11.7409	1.08699e-18	2.84561e-17	32.0983
chr3	101362450	101363269	Y_RNA	2.2388	1.85895	2.61864	2.86565	11.7405	1.08902e-18	3.99175e-17	32.1196
chr2	88899494	88900034	EIF2AK3	2.44375	2.02912	2.85838	2.35167	11.7402	1.09033e-18	2.82719e-17	32.1266
chr12	106355883	106356443	ST13P3	2.8814	2.39243	3.37038	1.87172	11.7381	1.09996e-18	1.69119e-17	32.1281
chr13	74492149	74492848	KLF12	2.29497	1.90551	2.68443	2.8641	11.7379	1.10075e-18	2.85003e-17	32.051
chr7	30909355	30910470	FAM188B	2.12924	1.7679	2.49059	3.24597	11.7376	1.10226e-18	2.85227e-17	32.0578
chr11	32044900	32045810	RP1-17K7.2	1.98913	1.65144	2.32682	3.32965	11.7335	1.1213e-18	2.89311e-17	31.9601
chr10	54375093	54375734	RP11-556E13.1	2.52934	2.09993	2.95875	2.57558	11.7332	1.12287e-18	4.10397e-17	32.1018
chr5	150810235	150810736	CTB-23I7.1	3.11643	2.58725	3.64562	1.4558	11.7309	1.13376e-18	2.921e-17	32.0989
chr6	34482341	34482704	PACSIN1	3.04968	2.53177	3.56759	1.48405	11.7294	1.1406e-18	1.7465e-17	32.0932
chr14	23643339	23644083	SLC7A8	2.39767	1.99045	2.8049	2.97595	11.7282	1.14623e-18	2.95099e-17	32.0551
chr5	109216580	109217524	AC011366.3	2.01702	1.67442	2.35962	3.04243	11.7275	1.14976e-18	4.18925e-17	32.0277
chr14	39771240	39771869	CTAGE5	2.50606	2.08038	2.93174	2.39058	11.7269	1.1525e-18	4.19754e-17	32.0715
chr10	123914071	123914805	TACC2	2.29321	1.90368	2.68273	2.68628	11.7269	1.15285e-18	4.19794e-17	32.0701
chr16	46856020	46856691	C16orf87	2.61807	2.17335	3.06279	2.11418	11.7267	1.15373e-18	2.969e-17	32.0807
chr13	76799958	76800472	RN7SL571P	2.16601	1.79798	2.53404	2.69513	11.7236	1.16878e-18	3.03639e-17	31.9843
chr15	92611163	92611812	SLCO3A1	2.56448	2.12864	3.00032	2.28874	11.7206	1.18357e-18	3.03295e-17	32.0536
chr16	73160196	73161018	C16orf47	2.5212	2.09271	2.9497	1.80064	11.7204	1.18425e-18	3.03334e-17	32.0544
chr3	115231360	115232452	GAP43	2.08409	1.72987	2.4383	3.39656	11.72	1.18644e-18	4.30962e-17	31.9743
chr9	112647910	112648530	PALM2	2.34252	1.94434	2.74071	2.42521	11.7187	1.19285e-18	3.09621e-17	32.0296
chr10	48401396	48402075	RBP3	2.8316	2.35027	3.31294	2.44188	11.7183	1.19464e-18	3.05564e-17	32.0393
chr5	178097342	178097781	CLK4	3.35776	2.78698	3.92854	0.435862	11.7182	1.19546e-18	1.82144e-17	32.0312
chr4	103541517	103542342	NFKB1	2.06849	1.7168	2.42017	3.86656	11.7158	1.20742e-18	3.12851e-17	31.8676
chr5	157186147	157186886	CTC-370J7.1	2.46446	2.04543	2.88348	2.24347	11.7155	1.2089e-18	3.08685e-17	32.0309
chr12	27236741	27237673	C12orf71	2.04808	1.69983	2.39633	3.38446	11.7148	1.21237e-18	4.39568e-17	31.9641
chr8	94647895	94648598	ZNF317P1	2.12252	1.7616	2.48343	3.28041	11.7145	1.21386e-18	1.84535e-17	31.9127
chr10	14372591	14373100	FRMD4A	2.90988	2.415	3.40476	2.10415	11.7126	1.2236e-18	1.85904e-17	32.0166
chr2	110068662	110069130	MIR4266	2.70409	2.2442	3.16398	1.31661	11.7125	1.22436e-18	3.12124e-17	32.0206
chrX	135122132	135122872	GAPDHP67	3.14275	2.60824	3.67726	2.01489	11.7121	1.22646e-18	4.44316e-17	32.0205
chr13	97973981	97974734	MBNL2	2.44541	2.02947	2.86134	2.79752	11.7113	1.2303e-18	4.45525e-17	31.9944
chr8	119626541	119627731	SAMD12	1.9561	1.62338	2.28881	3.76265	11.7111	1.23128e-18	3.18196e-17	31.8572
chr3	5539164	5539648	AC026202.5	2.81288	2.33428	3.29147	1.47621	11.7075	1.25021e-18	4.52087e-17	32.0042
chrX	105969198	105970575	RNF128	1.9782	1.6416	2.3148	3.72221	11.7066	1.25479e-18	1.9012e-17	31.8205
chr12	27664168	27664948	PPFIBP1	2.11442	1.75461	2.47423	3.21912	11.7058	1.25921e-18	4.54971e-17	31.9348
chr11	76547375	76547868	ACER3	3.1923	2.64889	3.7357	1.11389	11.7019	1.2795e-18	3.24596e-17	31.9627
chr4	140840104	140840538	MAML3	2.80296	2.32571	3.28022	2.14547	11.6989	1.29588e-18	4.66696e-17	31.9683
chr1	96002577	96003264	RP11-286B14.1	2.36454	1.96191	2.76716	2.9687	11.6983	1.2993e-18	3.29149e-17	31.9194
chr2	211727008	211727926	CPS1	2.18236	1.81066	2.55406	2.75861	11.6954	1.31516e-18	3.32596e-17	31.8687
chr7	41731817	41732309	INHBA	2.54546	2.11191	2.97901	2.62116	11.6952	1.31601e-18	3.37875e-17	31.9171
chr7	30818086	30818834	FAM188B	2.51215	2.08424	2.94005	2.55087	11.6943	1.32097e-18	4.74095e-17	31.9356
chr12	85304918	85307170	SLC6A15	1.63068	1.3529	1.90846	5.36265	11.6935	1.32537e-18	3.39932e-17	31.4454
chr14	69017171	69017494	RAD51B	3.81558	3.16551	4.46565	1.11906	11.6917	1.33537e-18	3.36698e-17	31.836
chr16	72325053	72326031	RP11-328J14.2	2.42952	2.01557	2.84347	2.78853	11.691	1.33936e-18	4.79818e-17	31.9155
chr9	87766629	87767227	UBE2V1P10	2.48625	2.06261	2.9099	2.14507	11.6902	1.34417e-18	4.81248e-17	31.933
chr11	110779347	110779886	RP11-97I14.1	2.48831	2.06429	2.91233	2.48135	11.6896	1.34732e-18	3.39517e-17	31.9179
chr1	181451681	181452177	CACNA1E	1.95324	1.62039	2.2861	2.9128	11.6891	1.35025e-18	3.45414e-17	31.8478
chr9	111651805	111652336	IKBKAP	3.41125	2.82989	3.9926	2.08368	11.6883	1.35478e-18	3.41154e-17	31.9163
chr14	49406842	49407426	SNORD112	2.39657	1.98813	2.805	3.12127	11.6882	1.35535e-18	3.4125e-17	31.8654
chr2	204426728	204427616	RAPH1	2.61549	2.16939	3.06158	2.29812	11.679	1.40845e-18	5.01932e-17	31.8865
chr5	36151097	36151442	LMBRD2	2.0659	1.71349	2.41832	2.83611	11.6771	1.41949e-18	3.61613e-17	31.817
chr15	58688146	58688730	LIPC	3.1629	2.62302	3.70279	2.05762	11.6698	1.46349e-18	5.19978e-17	31.8487
chr13	21069200	21070173	CRYL1	1.67269	1.38714	1.95825	3.98758	11.6682	1.47366e-18	5.23326e-17	31.6934
chrX	100470202	100470780	DRP2	3.02937	2.51218	3.54655	2.05313	11.6678	1.4762e-18	5.24071e-17	31.839
chr7	130712017	130712609	LINC-PINT	2.52009	2.08979	2.9504	2.28897	11.6659	1.48783e-18	3.70864e-17	31.8291
chr2	184520743	184521233	CACYBPP2	2.66497	2.20981	3.12013	1.92917	11.6629	1.50662e-18	3.74702e-17	31.8042
chrX	137857499	137858228	RP1-106C24.1	2.13785	1.77271	2.503	3.01069	11.6625	1.50898e-18	2.2426e-17	31.7236
chr2	103251316	103252060	SLC9A2	2.46579	2.04461	2.88696	2.43183	11.6621	1.51173e-18	2.24594e-17	31.7834
chr4	103519198	103519756	NFKB1	2.62404	2.17578	3.07231	2.45336	11.6605	1.52199e-18	5.38279e-17	31.806
chr12	92421703	92422702	C12orf79	2.27806	1.88885	2.66726	3.51141	11.6592	1.53024e-18	5.40765e-17	31.7204
chr1	198267670	198268307	NEK7	2.21983	1.84053	2.59913	2.83136	11.6579	1.53874e-18	3.81619e-17	31.7579
chr11	93210731	93211331	SMCO4	2.15396	1.78584	2.52207	2.80864	11.6555	1.5539e-18	3.91519e-17	31.6703
chr2	180940519	180941041	CWC22	2.72821	2.26188	3.19453	1.88334	11.6539	1.56475e-18	3.87473e-17	31.776
chr10	91621332	91622055	RP11-248C1.3	2.54918	2.11344	2.98491	2.67397	11.6536	1.56642e-18	5.52226e-17	31.7717
chr10	45476466	45477236	RASSF4	1.97833	1.64013	2.31653	3.67294	11.6522	1.57536e-18	3.96418e-17	31.6256
chr9	117045175	117045736	COL27A1	3.25408	2.69773	3.81042	1.47006	11.651	1.58336e-18	3.98036e-17	31.7638
chr1	168402395	168403055	RP5-968D22.1	2.6191	2.17119	3.06702	2.58446	11.6476	1.60617e-18	3.96125e-17	31.7399
chr1	117640099	117640496	TTF2	2.88283	2.38975	3.37591	1.88109	11.6462	1.6157e-18	3.98088e-17	31.7487
chr4	16005448	16005997	RNU6-350P	2.66763	2.21135	3.1239	1.71171	11.646	1.61719e-18	5.67754e-17	31.7471
chr8	56284226	56284768	SBF1P1	2.29509	1.90253	2.68764	2.20834	11.6459	1.61768e-18	5.67814e-17	31.7313
chr11	43596665	43597761	HSD17B12	2.03001	1.68279	2.37723	3.56832	11.6458	1.61818e-18	5.67873e-17	31.6708
chr6	116396130	116396661	FRK	2.66925	2.21265	3.12586	2.52167	11.6447	1.626e-18	5.69493e-17	31.7272
chr10	97624712	97625393	RP11-248J23.7	2.2943	1.9018	2.6868	3.08906	11.6436	1.63348e-18	4.08831e-17	31.6707
chr16	77922558	77923219	RP11-281J9.1	2.75013	2.27958	3.22069	1.92051	11.6418	1.64588e-18	5.75545e-17	31.7333
chr6	68339775	68340579	Y_RNA	2.13507	1.76968	2.50047	3.2274	11.6393	1.66282e-18	4.08447e-17	31.6339
chr9	17600329	17601592	PABPC1P11	1.81264	1.50241	2.12287	3.87934	11.6388	1.66648e-18	4.09232e-17	31.574
chr11	61047460	61048146	VWCE	2.8189	2.33644	3.30136	1.76764	11.6385	1.66867e-18	4.09714e-17	31.7115
chr8	80342604	80343782	RP11-758H6.1	2.38623	1.97778	2.79468	3.92284	11.6373	1.67733e-18	4.11669e-17	31.549
chr11	35447113	35447760	SLC1A2	2.47122	2.0481	2.89435	2.87877	11.6338	1.70202e-18	2.49876e-17	31.6418
chr7	64085770	64086662	ZNF107	2.33925	1.93871	2.73979	2.17564	11.6336	1.70333e-18	2.49999e-17	31.649
chr4	79020179	79020643	FRAS1	2.64898	2.19539	3.10258	1.7135	11.6329	1.70797e-18	5.94091e-17	31.696
chr2	202825048	202825568	AC007358.1	2.73457	2.26631	3.20283	1.52334	11.6327	1.70985e-18	4.18773e-17	31.6958
chr15	49238046	49238896	RP11-138E16.1	2.53758	2.10302	2.97213	2.3964	11.6319	1.71533e-18	5.96416e-17	31.6893
chr12	59973294	59973801	RNU4-20P	2.60586	2.1596	3.05212	1.81046	11.6317	1.71661e-18	4.20262e-17	31.6835
chr21	19225781	19226274	CHODL-AS1	2.29718	1.90375	2.69061	2.69159	11.6307	1.7239e-18	2.52703e-17	31.5868
chr22	33501433	33501925	RP1-302D9.1	3.25312	2.69597	3.81028	1.35899	11.6306	1.7246e-18	2.52764e-17	31.6742
chr18	19921514	19922302	RP11-535A5.1	2.28124	1.8905	2.67199	2.31927	11.6295	1.73276e-18	2.53852e-17	31.6293
chr9	107521291	107521872	NIPSNAP3B	2.50775	2.0782	2.93731	2.23493	11.6292	1.73526e-18	4.24183e-17	31.673
chr21	23289189	23289777	AP000472.3	2.15197	1.78332	2.52062	2.29248	11.6279	1.74476e-18	6.05816e-17	31.6418
chr3	178180967	178181550	RP11-33A14.3	2.67416	2.216	3.13232	1.87841	11.6265	1.75447e-18	4.2818e-17	31.6608
chr10	35205117	35205853	RNU6-847P	2.30336	1.90869	2.69803	2.59662	11.6254	1.76313e-18	4.29987e-17	31.6486
chr11	19658326	19658751	SNORA1	3.06791	2.54207	3.59375	1.30751	11.6216	1.79122e-18	4.42996e-17	31.6502
chr17	48643029	48643718	RP11-94C24.11	2.47596	2.05145	2.90047	2.28565	11.618	1.81848e-18	2.65273e-17	31.6077
chr1	163631112	163631900	RP4-640E24.1	2.65782	2.20205	3.11359	2.56694	11.616	1.83364e-18	4.44489e-17	31.6106
chr8	75080714	75081188	RP1-16A9.1	2.32822	1.92893	2.7275	2.53765	11.615	1.84148e-18	4.46085e-17	31.601
chr18	24037865	24038926	KCTD1	2.19353	1.81719	2.56988	3.55352	11.6102	1.87857e-18	6.47203e-17	31.5305
chr2	8400263	8400899	LINC00298	2.41813	2.00323	2.83303	2.33474	11.6096	1.88376e-18	2.73894e-17	31.5384
chr1	117189075	117189809	IGSF3	2.20594	1.82744	2.58443	2.71124	11.6094	1.88494e-18	4.55119e-17	31.5745
chr12	73187394	73188004	AC131213.1	2.22986	1.84724	2.61248	2.48811	11.6089	1.88868e-18	4.55835e-17	31.5403
chr4	571275	572324	RP11-1263C18.1	2.38155	1.97289	2.79022	2.3936	11.6084	1.89315e-18	4.65216e-17	31.5584
chrX	66423833	66424617	RP6-22P16.1	2.75769	2.28429	3.2311	1.806	11.6036	1.93125e-18	4.64339e-17	31.5692
chr16	85452384	85452880	AC092377.1	3.10055	2.56821	3.63289	0.858788	11.6019	1.94514e-18	2.81754e-17	31.566
chr14	100420823	100421566	RNU1-47P	3.4178	2.83099	4.00461	1.84523	11.6019	1.94572e-18	4.67627e-17	31.5644
chr2	161509680	161510037	RBMS1	2.7307	2.2618	3.19959	1.77782	11.6006	1.95635e-18	2.83263e-17	31.5504
chr3	192813799	192814659	VEZF1P1	2.15985	1.78897	2.53073	2.44381	11.6002	1.95884e-18	4.70344e-17	31.5087
chr2	233763814	233764209	NGEF	2.97628	2.46518	3.48738	0.956669	11.5997	1.96346e-18	4.71059e-17	31.5434
chr1	169842750	169843353	RN7SL333P	2.65463	2.19875	3.11052	2.07262	11.5991	1.96821e-18	6.75328e-17	31.5571
chr21	16624154	16624657	AJ006998.2	2.44251	2.02302	2.862	2.45048	11.5984	1.97408e-18	4.73031e-17	31.5368
chr1	116797993	116798643	U3	2.35549	1.95093	2.76004	2.3214	11.598	1.9772e-18	6.7815e-17	31.5185
chr5	126736855	126737615	MEGF10	2.22563	1.84329	2.60797	2.85298	11.5954	1.99927e-18	4.78549e-17	31.4367
chr15	59466684	59467467	MIR2116	2.14436	1.77595	2.51277	3.23561	11.5944	2.0072e-18	2.89859e-17	31.4251
chr15	23642890	23643334	RP11-529J17.3	2.89958	2.40138	3.39777	1.62983	11.5935	2.01515e-18	6.8983e-17	31.5338
chr11	94463046	94463826	RP11-867G2.8	2.39493	1.98344	2.80643	2.80974	11.5933	2.01645e-18	4.92306e-17	31.4861
chr2	127201938	127202539	YWHAZP2	2.48308	2.0564	2.90976	2.03356	11.5922	2.02613e-18	4.84391e-17	31.5119
chr14	32370736	32371433	RP11-159D23.2	2.26776	1.87807	2.65745	2.42639	11.592	2.02748e-18	4.84582e-17	31.512
chr2	140442797	140443541	MRPS18BP2	2.35958	1.95404	2.76512	2.63744	11.59	2.04474e-18	4.88229e-17	31.4649
chr8	100872109	100873121	VPS13B	2.28845	1.89508	2.68181	3.13919	11.5884	2.05896e-18	5.01442e-17	31.4296
chr1	233774246	233774831	KCNK1	2.36269	1.95648	2.7689	2.48277	11.5861	2.07871e-18	4.9529e-17	31.4893
chr8	108204745	108205458	HMGB1P46	2.3121	1.91455	2.70964	2.70321	11.585	2.08798e-18	4.97297e-17	31.4286
chr18	55114084	55114892	ONECUT2	2.47165	2.04666	2.89664	2.10207	11.5848	2.08964e-18	4.97492e-17	31.482
chr14	79301069	79301862	RP11-232C2.1	2.4866	2.05903	2.91416	2.71739	11.5846	2.09131e-18	7.14522e-17	31.4663
chr14	69428748	69429503	ACTN1	2.83914	2.35089	3.32738	2.1063	11.5832	2.1044e-18	7.18718e-17	31.4912
chr3	26728756	26729394	LRRC3B	2.66472	2.20636	3.12309	2.27052	11.5803	2.12979e-18	5.06166e-17	31.4614
chr4	153238130	153238937	RP11-461L13.5	2.13205	1.76531	2.49879	2.79873	11.5802	2.1306e-18	5.0629e-17	31.4252
chr5	6316732	6318073	CTD-2324F15.2	2.2356	1.85103	2.62017	3.31763	11.5797	2.13492e-18	7.2844e-17	31.4104
chr3	73776169	73777298	RP11-451J24.1	2.04183	1.69056	2.39309	3.53543	11.5787	2.14424e-18	7.31057e-17	31.3602
chr6	141095047	141096136	RPS3AP24	2.16471	1.79228	2.53715	3.3642	11.578	2.15069e-18	5.10379e-17	31.3657
chr11	8224069	8224490	RP11-379P15.1	2.66043	2.2027	3.11815	1.85166	11.5778	2.15197e-18	5.10615e-17	31.4599
chr8	13329069	13329924	DLC1	2.05895	1.70468	2.41321	3.35227	11.5771	2.15852e-18	7.35217e-17	31.4007
chr13	81146903	81147641	HNRNPA1P31	2.37918	1.96963	2.78873	3.06161	11.5717	2.20822e-18	5.22354e-17	31.3747
chr3	155926027	155926709	KCNAB1-AS2	2.3239	1.92385	2.72395	2.88015	11.5714	2.21117e-18	5.22889e-17	31.397
chr12	67072261	67073175	GRIP1	1.95667	1.6198	2.29355	3.2844	11.5699	2.22448e-18	3.18107e-17	31.2638
chr9	117149377	117150699	AKNA	1.71496	1.41967	2.01025	4.19919	11.5686	2.23704e-18	5.40502e-17	31.1571
chr1	230535248	230535962	PGBD5	2.90998	2.40892	3.41104	1.76724	11.5686	2.23741e-18	5.2799e-17	31.4256
chr21	27162276	27163418	AP000226.9	1.82336	1.50939	2.13734	3.86685	11.568	2.24304e-18	5.29178e-17	31.2837
chr11	107463495	107463980	ELMOD1	2.42399	2.00657	2.84141	2.65139	11.5675	2.2477e-18	3.21168e-17	31.3763
chr3	112775826	112776558	RP11-572M11.1	2.46984	2.04446	2.89522	2.73387	11.5657	2.26473e-18	7.68143e-17	31.4079
chr15	40530847	40531818	PAK6	2.35527	1.94959	2.76096	2.81979	11.5646	2.27457e-18	5.35753e-17	31.3599
chr5	22887689	22888125	CDH12	2.51131	2.07875	2.94387	2.09768	11.5646	2.27497e-18	5.35753e-17	31.3924
chr2	12909893	12910144	MIR3125	3.06272	2.53518	3.59026	1.18525	11.5646	2.2753e-18	3.24745e-17	31.4145
chr2	1828116	1828880	AC093390.1	2.49865	2.06824	2.92906	2.50849	11.5639	2.28124e-18	7.72707e-17	31.4048
chr10	103090474	103091098	RP11-107I14.5	2.72728	2.25748	3.19707	1.69716	11.5638	2.28265e-18	5.5032e-17	31.4102
chr8	135951265	135951850	RP11-1057B8.1	2.47443	2.04816	2.90069	2.00229	11.5631	2.28906e-18	5.51642e-17	31.3933
chr2	197278459	197279250	HECW2	2.23144	1.84699	2.61589	2.85851	11.5618	2.30207e-18	5.41014e-17	31.3651
chr12	27772268	27772727	RP11-1060J15.3	2.6129	2.16271	3.06309	2.19189	11.5613	2.30693e-18	7.80364e-17	31.4009
chr15	89147264	89148053	RP11-97O12.2	2.33908	1.93595	2.7422	2.8211	11.558	2.33884e-18	5.48346e-17	31.3555
chr6	97324223	97325395	NDUFAF4	2.25161	1.86347	2.63975	3.28735	11.5554	2.36462e-18	7.97748e-17	31.295
chr2	209536282	209537097	AC019185.3	2.34659	1.94204	2.75115	2.2817	11.5542	2.37605e-18	5.55745e-17	31.3369
chr12	98836239	98836709	SLC9A7P1	2.78929	2.30833	3.27024	1.71857	11.5523	2.3952e-18	5.59486e-17	31.363
chr7	107579738	107580638	LAMB1	2.286	1.89181	2.68019	2.88129	11.5518	2.40066e-18	8.07907e-17	31.3325
chr6	140666633	140667742	MIR3668	2.15283	1.78158	2.52407	3.4946	11.5512	2.40609e-18	8.09478e-17	31.253
chr18	40858260	40858944	SYT4	2.14592	1.77586	2.51599	2.99575	11.5509	2.40925e-18	8.10182e-17	31.3088
chr5	7684107	7684825	ADCY2	2.32477	1.92383	2.72572	2.13942	11.5498	2.4203e-18	8.13435e-17	31.3318
chr5	82151724	82152577	CTD-2218K11.3	2.10058	1.73828	2.46288	3.05804	11.5491	2.42791e-18	8.15836e-17	31.2856
chr14	59414477	59415543	RP11-112J1.2	2.01185	1.66476	2.35894	3.2172	11.546	2.45975e-18	8.25597e-17	31.2586
chr6	110135714	110136177	RP1-249I4.2	3.17585	2.62786	3.72385	1.18271	11.5442	2.47809e-18	8.31279e-17	31.3245
chr20	11053426	11054067	C20orf187	2.32703	1.92543	2.72864	2.27062	11.542	2.50123e-18	8.38564e-17	31.2684
chr2	17591476	17592168	PSMC1P10	2.47885	2.05102	2.90667	2.15455	11.5415	2.50655e-18	5.82195e-17	31.2925
chr8	17220003	17220901	MTMR7	2.3864	1.97438	2.79842	2.49609	11.5374	2.5503e-18	8.53723e-17	31.2916
chr11	45200729	45201262	PRDM11	2.80704	2.32235	3.29172	1.91412	11.5364	2.5607e-18	3.61316e-17	31.2887
chr10	27094159	27095098	RNU6-946P	2.3201	1.91942	2.72078	3.08991	11.5342	2.58472e-18	5.97867e-17	31.2259
chr12	66285711	66286307	RP11-366L20.2	2.18808	1.81004	2.56611	2.89749	11.5295	2.63599e-18	3.71084e-17	31.1569
chr20	15581196	15581667	ENSAP1	2.90315	2.40151	3.40479	1.48778	11.5281	2.65188e-18	8.83852e-17	31.2631
chr5	71865051	71865937	CTC-347C20.2	2.37575	1.96521	2.7863	2.43031	11.5271	2.6633e-18	8.87193e-17	31.2509
chr1	177395358	177396405	RP1-35C21.1	2.33113	1.92828	2.73398	3.05924	11.5266	2.6689e-18	6.15306e-17	31.1987
chr8	19344402	19344983	CSGALNACT1	2.80726	2.3221	3.29243	1.87935	11.5258	2.67751e-18	8.91223e-17	31.2518
chr8	80669589	80670176	HEY1	2.32506	1.92322	2.72691	2.40179	11.5254	2.68135e-18	8.91697e-17	31.2456
chr15	93323982	93324601	CTD-2313J17.5	3.09261	2.55799	3.62723	2.07059	11.5228	2.71092e-18	6.23637e-17	31.2418
chr4	41934073	41934939	TMEM33	2.46666	2.0402	2.89313	2.27935	11.5215	2.72609e-18	6.26508e-17	31.2067
chr13	49402853	49403759	PSME2P2	2.56499	2.12148	3.0085	2.52115	11.5202	2.74095e-18	3.84362e-17	31.1976
chr8	10762916	10763908	RP11-177H2.2	2.63182	2.17673	3.0869	1.97952	11.5197	2.74693e-18	3.85048e-17	31.2026
chr20	32258010	32258559	NECAB3	2.87153	2.37499	3.36807	1.75318	11.5196	2.74815e-18	6.51031e-17	31.2282
chr5	35151193	35151868	PRLR	2.08225	1.72218	2.44233	3.10088	11.5192	2.75232e-18	3.85682e-17	31.1064
chr7	95271414	95272300	AC002451.3	2.30711	1.90813	2.7061	3.06534	11.5183	2.76279e-18	9.16201e-17	31.1669
chr14	77389891	77390252	RP11-488C13.4	3.27275	2.70673	3.83877	1.38541	11.5175	2.77252e-18	9.19254e-17	31.1695
chr3	28417852	28418481	ZCWPW2	2.5177	2.08222	2.95318	2.47219	11.5163	2.78586e-18	6.3853e-17	31.1603
chr4	22532819	22533509	GPR125	2.5603	2.11742	3.00317	2.13006	11.5157	2.79375e-18	9.24973e-17	31.1863
chr6	107875866	107876982	RP1-67A8.3	2.23394	1.8475	2.62037	3.01119	11.5152	2.79958e-18	9.26664e-17	31.1757
chr10	21695611	21696190	RNMTL1P1	2.75869	2.28144	3.23593	1.90809	11.5143	2.80967e-18	3.9288e-17	31.1843
chr22	18514430	18514977	XXbac-B476C20.17	2.93432	2.42666	3.44197	1.4592	11.5138	2.81637e-18	3.9363e-17	31.2043
chr1	52411869	52412371	RNA5SP48	3.21446	2.65828	3.77064	1.42585	11.5125	2.83094e-18	6.48024e-17	31.1869
chr8	109045792	109046396	RSPO2	2.42255	2.00339	2.84172	2.6458	11.5124	2.83241e-18	6.48277e-17	31.1705
chr4	20821514	20822138	RP11-362J17.1	2.2442	1.85581	2.63259	1.94932	11.5098	2.86328e-18	9.45452e-17	31.1742
chr8	26369946	26370668	PNMA2	2.09238	1.73024	2.45453	3.14586	11.509	2.87285e-18	6.57194e-17	31.1211
chr5	91700629	91701400	AC120120.1	2.07004	1.71172	2.42836	2.7963	11.5077	2.88909e-18	6.60228e-17	31.0729
chr12	23714544	23715299	SOX5	2.20101	1.82001	2.58202	2.83111	11.5071	2.89578e-18	6.61586e-17	31.1398
chr7	108958037	108958815	AC002386.1	2.29817	1.90032	2.69601	2.86931	11.5065	2.90348e-18	6.63174e-17	31.0802
chr18	47368212	47368770	RP11-886H22.1	2.79755	2.31323	3.28188	1.39429	11.5059	2.91047e-18	9.5907e-17	31.1691
chr14	100240867	100241788	EML1	2.20899	1.82656	2.59142	2.60531	11.5059	2.91063e-18	6.64385e-17	31.1414
chr18	22079802	22080179	RP11-178F10.2	2.9041	2.40127	3.40692	1.9088	11.5047	2.92609e-18	9.63677e-17	31.1607
chr5	116929809	116930254	RP11-74D3.2	2.2874	1.89135	2.68346	2.1733	11.5045	2.92841e-18	6.67662e-17	31.1268
chr9	112080687	112081031	EPB41L4B	2.80238	2.31713	3.28764	1.91444	11.5036	2.93866e-18	9.67457e-17	31.1585
chr12	68695769	68696279	MDM1	2.56434	2.12021	3.00846	2.04843	11.5014	2.9663e-18	6.75605e-17	31.1365
chr11	60686426	60687087	TMEM109	2.09505	1.73218	2.45792	2.24191	11.5006	2.97713e-18	6.77636e-17	31.0966
chr2	213707362	213707930	PCED1CP	2.77836	2.29712	3.25959	1.97701	11.5004	2.97866e-18	6.77811e-17	31.1356
chr3	18118795	18119381	AC132807.1	2.32223	1.92	2.72446	2.29713	11.5003	2.97975e-18	6.77972e-17	31.1141
chr5	33577152	33577634	ADAMTS12	2.43436	2.01268	2.85604	2.57759	11.4995	2.99027e-18	6.80017e-17	31.1232
chr1	59949705	59950211	FGGY	3.08489	2.55048	3.6193	1.70081	11.4986	3.0011e-18	9.8533e-17	31.138
chr4	78977288	78978272	FRAS1	2.09931	1.73563	2.46299	3.59923	11.4985	3.00327e-18	4.1761e-17	30.9769
chr6	17381596	17382316	RP1-273P12.1	2.52866	2.09057	2.96675	2.30376	11.4976	3.01451e-18	9.89489e-17	31.1326
chr12	68190905	68191795	RP11-43N5.1	2.11817	1.75111	2.48524	2.8119	11.4947	3.05103e-18	6.92322e-17	31.048
chr9	1979764	1980369	RP11-443B9.1	2.48547	2.05471	2.91623	1.95456	11.4934	3.06774e-18	1.0051e-16	31.1059
chr1	170586637	170587408	RP1-79C4.1	2.59248	2.14311	3.04185	2.45337	11.4918	3.08832e-18	7.00337e-17	31.0945
chr1	213259115	213259826	RPS6KC1	2.91991	2.41364	3.42617	2.36165	11.4887	3.12922e-18	1.02335e-16	31.0995
chr8	62200300	62201442	CLVS1	1.77675	1.46864	2.08486	4.44577	11.4868	3.15398e-18	7.37793e-17	30.7969
chr1	63190652	63191503	RP11-230B22.1	2.07919	1.71862	2.43976	2.35666	11.4863	3.16098e-18	7.15531e-17	31.0222
chr9	7263646	7264257	KDM4C	2.38297	1.96971	2.79624	1.90981	11.4859	3.16601e-18	1.03309e-16	31.0645
chr14	81671844	81672453	SNORA79	2.6047	2.15296	3.05644	2.40052	11.4855	3.17173e-18	7.17506e-17	31.0692
chr5	76504305	76504973	PDE8B	2.53309	2.09365	2.97253	2.02969	11.4823	3.21438e-18	7.26689e-17	31.0504
chr5	117781689	117782327	CTD-2281M20.1	2.32198	1.91916	2.7248	2.32709	11.4822	3.21555e-18	1.04675e-16	31.0323
chr5	14249682	14250937	TRIO	1.6197	1.33867	1.90073	4.75891	11.4803	3.24164e-18	7.32291e-17	30.7817
chr14	69535576	69536225	DDX18P1	3.23516	2.67377	3.79655	1.44111	11.4791	3.25755e-18	1.05906e-16	31.0229
chr9	101240155	101240584	GABBR2	2.80406	2.31744	3.29069	1.8542	11.4782	3.26987e-18	1.06245e-16	31.0562
chr9	74473671	74474175	TMEM2	2.79591	2.31052	3.28129	2.04754	11.474	3.32828e-18	7.75499e-17	31.0358
chr8	93706292	93707103	RP11-100L22.1	2.3127	1.9112	2.71419	2.87054	11.474	3.32847e-18	1.07954e-16	30.9933
chr12	46746061	46746492	SLC38A2	3.23264	2.67141	3.79387	1.35757	11.4735	3.33544e-18	7.50323e-17	31.0075
chrX	135342653	135343437	MAP7D3	2.88861	2.38705	3.39017	2.39105	11.4722	3.35419e-18	1.08649e-16	31.0319
chr4	186133753	186134158	SNX25	2.90267	2.39866	3.40669	1.23862	11.4718	3.35918e-18	4.62111e-17	31.0301
chr2	118067038	118067929	AC092170.1	2.39726	1.98095	2.81357	2.39758	11.4704	3.37916e-18	4.6441e-17	30.9498
chr11	126819310	126820180	KIRREL3-AS2	2.0227	1.67135	2.37404	2.91434	11.4678	3.41691e-18	7.94062e-17	30.9382
chr6	10626565	10627045	GCNT6	2.44399	2.01945	2.86853	2.02597	11.4672	3.42519e-18	1.10706e-16	30.9976
chr4	99490221	99490595	TSPAN5	2.40711	1.98891	2.82531	2.43834	11.4654	3.45139e-18	4.73162e-17	30.9674
chr3	18758186	18758721	AC144521.1	2.44884	2.02321	2.87448	2.14204	11.4605	3.5236e-18	7.88049e-17	30.9577
chr8	58982409	58983382	FAM110B	1.91355	1.58093	2.24616	3.79836	11.4597	3.53464e-18	8.19593e-17	30.7938
chr3	100980055	100981346	IMPG2	2.33995	1.93311	2.74678	3.78745	11.4568	3.57831e-18	1.15172e-16	30.8594
chr8	10850365	10851084	XKR6	2.67826	2.2125	3.14403	2.05226	11.4542	3.61841e-18	1.16293e-16	30.9572
chr11	12108149	12108784	RP13-631K18.5	3.00886	2.48553	3.5322	2.10252	11.4525	3.6439e-18	8.41403e-17	30.9493
chr8	24814639	24815173	NEFL	2.63994	2.18074	3.09914	1.82298	11.4518	3.65479e-18	1.17313e-16	30.9474
chr5	73251075	73251901	RP11-428C6.2	2.24956	1.85824	2.64087	2.63952	11.4511	3.66534e-18	1.17567e-16	30.9274
chr13	46425658	46426357	SIAH3	2.50872	2.07222	2.94523	2.62806	11.4483	3.70838e-18	8.24791e-17	30.9161
chr4	122763827	122764940	BBS7	2.21844	1.83238	2.60449	3.42824	11.4466	3.73571e-18	1.19651e-16	30.8383
chr20	14647770	14648463	MACROD2-IT1	2.36501	1.95342	2.77659	2.7522	11.4459	3.74591e-18	8.322e-17	30.8854
chr14	40133900	40134731	RP11-111A21.1	2.53587	2.09439	2.97735	3.19406	11.4419	3.80995e-18	8.45684e-17	30.8195
chr8	97315289	97315880	Y_RNA	2.7926	2.30643	3.27877	2.08339	11.4419	3.81059e-18	1.21697e-16	30.9064
chr15	59514423	59514720	MYO1E	3.23541	2.672	3.79882	1.20715	11.4389	3.85869e-18	1.23056e-16	30.8426
chr1	249117714	249118027	SH3BP5L	3.11344	2.57126	3.65562	1.15003	11.4386	3.86296e-18	5.2399e-17	30.8922
chr3	82004917	82005619	RP11-260O18.1	2.23213	1.84332	2.62094	3.0557	11.4356	3.91344e-18	8.66375e-17	30.8067
chr7	57438824	57439472	MIR3147	2.45527	2.02755	2.88299	2.34156	11.4346	3.9298e-18	8.69454e-17	30.8414
chr14	36002403	36003762	INSM2	2.04294	1.68697	2.39891	3.93362	11.4321	3.97109e-18	9.07374e-17	30.6495
chr12	70937199	70937811	PTPRB	2.29136	1.89211	2.69062	2.5004	11.432	3.97291e-18	8.78116e-17	30.8448
chr12	70329323	70329905	MYRFL	2.39989	1.98166	2.81813	2.46522	11.4302	4.00351e-18	8.83995e-17	30.8379
chr5	71597370	71597974	MRPS27	2.58737	2.13643	3.03831	2.29672	11.4292	4.0189e-18	8.8677e-17	30.8474
chr11	6328634	6329652	RP11-304C12.4	2.305	1.90326	2.70674	2.938	11.4288	4.0267e-18	1.27953e-16	30.8113
chr6	157556491	157557459	ARID1B	2.07005	1.70923	2.43088	3.16737	11.4278	4.04331e-18	8.9134e-17	30.7739
chr11	103944744	103945570	PDGFD	2.18308	1.80252	2.56363	3.31668	11.427	4.0573e-18	8.93978e-17	30.75
chr10	23983136	23984069	KIAA1217	2.00885	1.65861	2.3591	3.29131	11.425	4.09093e-18	5.51744e-17	30.6915
chr2	216532911	216533537	AC012668.2	2.81275	2.32234	3.30317	1.93121	11.4248	4.09507e-18	9.01852e-17	30.8178
chr2	106400138	106400742	NCK2	2.56184	2.11514	3.00855	2.24381	11.4238	4.11176e-18	5.54301e-17	30.8007
chr4	5846632	5847679	CRMP1	2.41031	1.99002	2.8306	2.47926	11.4236	4.11588e-18	1.30503e-16	30.8182
chr4	60401948	60403264	Y_RNA	2.15039	1.77541	2.52536	3.55	11.4234	4.11835e-18	1.30537e-16	30.7105
chr11	45185733	45186194	PRDM11	2.58682	2.13568	3.03797	1.88091	11.4217	4.14914e-18	9.13078e-17	30.8219
chr6	126354587	126355258	TRMT11	2.05441	1.69607	2.41275	3.44546	11.4201	4.17652e-18	9.18648e-17	30.7078
chr10	91628674	91629797	RP11-248C1.3	2.32312	1.91782	2.72843	3.04731	11.4174	4.22492e-18	1.33533e-16	30.756
chr11	108856376	108857074	RNU6-654P	2.44712	2.02014	2.87411	2.82739	11.4163	4.2439e-18	9.31963e-17	30.7493
chr20	5858976	5859536	RNU1-55P	2.95526	2.43959	3.47094	1.92815	11.4156	4.25624e-18	9.66791e-17	30.7949
chr11	78665316	78666293	TENM4	2.22301	1.83503	2.61099	2.8411	11.4132	4.29954e-18	9.74877e-17	30.7287
chr2	155553549	155554732	AC061961.2	1.78514	1.47352	2.09676	4.38458	11.4111	4.33798e-18	1.36692e-16	30.5397
chr11	43852284	43853048	HSD17B12	2.52444	2.08363	2.96525	2.35107	11.4075	4.40383e-18	1.38594e-16	30.7559
chr20	4543656	4544051	RPL7AL2	3.20991	2.64935	3.77047	1.47323	11.4065	4.42381e-18	9.67276e-17	30.7315
chr2	17824353	17824810	SMC6	2.55363	2.10766	2.9996	2.41138	11.406	4.43199e-18	1.39431e-16	30.7428
chr5	14035707	14036627	DNAH5	2.29899	1.89743	2.70054	2.84122	11.4042	4.46518e-18	9.75118e-17	30.7092
chr2	86647978	86648486	KDM3A	3.0784	2.5405	3.61631	1.15076	11.3999	4.54868e-18	9.91885e-17	30.7284
chr3	30478560	30479116	AC116035.1	2.36816	1.95433	2.78198	2.41304	11.3992	4.56192e-18	9.94529e-17	30.6713
chr13	51483490	51484832	RNASEH2B	1.59737	1.31823	1.8765	4.41606	11.3991	4.5635e-18	6.08977e-17	30.4285
chr1	168269895	168270436	TBX19	2.89513	2.38914	3.40112	2.02429	11.3973	4.59757e-18	1.03504e-16	30.7209
chr2	153429603	153430143	FMNL2	1.97158	1.62694	2.31621	3.01326	11.3955	4.63279e-18	1.00824e-16	30.6393
chr1	201599833	201600531	NAV1	2.66407	2.19836	3.12979	2.2587	11.3947	4.64818e-18	1.45741e-16	30.7096
chr12	76178307	76178937	AC131012.1	2.02151	1.66808	2.37494	3.02534	11.3933	4.67678e-18	1.05122e-16	30.5613
chr12	3731351	3732443	EFCAB4B	2.42363	1.99985	2.84741	2.61864	11.3922	4.69774e-18	6.24504e-17	30.6428
chr11	36052269	36052998	MIR3973	2.30677	1.90339	2.71015	2.52566	11.3913	4.71619e-18	1.02425e-16	30.6739
chr3	49674285	49674940	BSN-AS1	2.84011	2.34335	3.33687	1.57285	11.3886	4.77037e-18	6.33286e-17	30.6838
chr20	56257501	56258121	PMEPA1	2.91134	2.4021	3.42059	1.77277	11.388	4.78268e-18	1.03717e-16	30.6799
chr11	27740967	27741340	BDNF	2.74161	2.26205	3.22117	1.61092	11.3879	4.78433e-18	6.3492e-17	30.6755
chr2	17359459	17359963	RN7SKP168	2.44664	2.01868	2.87461	1.85854	11.3878	4.78494e-18	1.49605e-16	30.6751
chr20	9110874	9111473	PLCB4	2.70736	2.23376	3.18096	1.61928	11.3872	4.79874e-18	1.49957e-16	30.6774
chr1	168554198	168554951	RP4-738P11.4	2.4211	1.99747	2.84472	2.3471	11.3844	4.85461e-18	1.51516e-16	30.6493
chr21	27041670	27042132	JAM2	2.57948	2.12806	3.0309	1.82988	11.3824	4.89694e-18	1.05948e-16	30.6485
chr14	89960283	89960917	FOXN3	2.53908	2.09466	2.9835	2.32942	11.3805	4.93474e-18	1.06662e-16	30.6452
chr18	20792840	20794050	TMEM241	1.9395	1.60001	2.27898	3.37866	11.3801	4.94364e-18	1.06828e-16	30.5527
chr12	43108136	43108826	RP11-25I15.3	2.36485	1.95091	2.7788	2.45858	11.3799	4.94746e-18	1.54088e-16	30.6083
chr9	4689598	4690185	CDC37L1	2.38285	1.96576	2.79995	2.45064	11.3799	4.94837e-18	1.06904e-16	30.6183
chr14	44432107	44432661	RP11-305B6.2	2.49818	2.06086	2.93551	2.19957	11.3789	4.96898e-18	1.0731e-16	30.6126
chr3	71180990	71181510	FOXP1	1.96025	1.6171	2.30341	2.61177	11.3788	4.9705e-18	1.0733e-16	30.579
chr2	233791184	233791484	NGEF	3.22433	2.65975	3.7889	0.334049	11.3762	5.02662e-18	6.64336e-17	30.6132
chr8	20974064	20974616	AC021613.1	2.8076	2.31589	3.29931	1.44289	11.3739	5.07567e-18	6.70119e-17	30.6153
chr5	68343863	68344426	CTC-498J12.1	2.44815	2.01938	2.87692	2.29168	11.3735	5.08411e-18	6.71083e-17	30.5908
chr18	36331579	36332384	RP11-687D19.1	2.19808	1.81308	2.58308	3.08343	11.3726	5.10151e-18	1.58523e-16	30.5595
chr15	61518572	61519277	RORA	2.33291	1.92428	2.74153	2.87475	11.3723	5.10855e-18	6.74158e-17	30.5383
chr10	45359268	45360856	TMEM72	1.40264	1.15682	1.64845	4.68491	11.3662	5.24202e-18	6.89512e-17	30.2284
chr6	145527378	145528397	AL356739.1	2.25043	1.85604	2.64483	3.44834	11.366	5.24544e-18	1.12485e-16	30.4683
chr3	100975375	100975823	snoU13	2.46374	2.03191	2.89557	2.39569	11.3647	5.27537e-18	1.63496e-16	30.5744
chr11	123380249	123380792	GRAMD1B	1.98425	1.63638	2.33211	3.43114	11.3622	5.33221e-18	1.14194e-16	30.4796
chr4	176827006	176828071	GPM6A	2.30932	1.90446	2.71419	3.30588	11.3621	5.33431e-18	1.14225e-16	30.4869
chr6	27598482	27599339	TRNAI6	2.53759	2.0927	2.98247	2.25442	11.3619	5.33706e-18	1.65177e-16	30.5729
chr13	39553880	39554913	STOML3	1.89561	1.56306	2.22816	3.59837	11.3546	5.50408e-18	1.21321e-16	30.3942
chr8	116497636	116498280	TRPS1	2.75311	2.2701	3.23612	2.49152	11.3539	5.52149e-18	1.2169e-16	30.5169
chr8	64438637	64439169	RP11-45K10.2	2.2557	1.85994	2.65146	2.5305	11.3533	5.53449e-18	1.21885e-16	30.4609
chr18	8816764	8817583	SOGA2	2.46554	2.03293	2.89815	2.70897	11.3526	5.55143e-18	1.70915e-16	30.5131
chr4	84303479	84304328	RP11-576N17.4	2.51388	2.07276	2.955	2.47823	11.3518	5.56984e-18	7.27608e-17	30.4848
chr2	131484816	131485857	GPR148	1.65001	1.36044	1.93957	3.75932	11.3506	5.59881e-18	1.23143e-16	30.3454
chr14	66376799	66377433	CTD-2014B16.2	2.72032	2.24289	3.19774	1.97562	11.35	5.61367e-18	1.72622e-16	30.5246
chr7	126483181	126484000	AC000367.1	2.20395	1.81713	2.59077	3.2392	11.3495	5.62486e-18	1.72906e-16	30.4487
chr15	62851165	62851790	TLN2	2.90257	2.39304	3.41209	1.98786	11.3475	5.67325e-18	1.246e-16	30.5143
chr8	37695898	37696340	BRF2	2.78976	2.29994	3.27957	1.92476	11.3452	5.72707e-18	7.46111e-17	30.4981
chr2	106212855	106214074	NCK2	2.27171	1.87284	2.67058	2.92542	11.3448	5.73626e-18	1.25813e-16	30.4374
chr2	219824062	219824539	CDK5R2	2.26132	1.86417	2.65847	2.75413	11.3418	5.81042e-18	1.78115e-16	30.4629
chr18	29161677	29162181	TTR	2.51522	2.07345	2.95699	2.5591	11.3412	5.82537e-18	1.78512e-16	30.4718
chr4	45096651	45097276	RP11-362I1.1	2.14385	1.76726	2.52043	2.55504	11.34	5.85463e-18	1.23973e-16	30.4147
chr21	43447832	43448820	ZNF295-AS1	2.671	2.20178	3.14022	2.36032	11.3391	5.87646e-18	1.24376e-16	30.4642
chr10	25145951	25146501	RP11-129O7.2	2.06799	1.70469	2.43129	2.29174	11.3386	5.88989e-18	7.65297e-17	30.4049
chr8	55650917	55651643	RP11-550I15.1	2.2549	1.85874	2.65106	2.63455	11.338	5.90433e-18	1.24921e-16	30.4044
chr9	95793771	95794675	FGD3	2.44088	2.012	2.86976	2.07195	11.3369	5.93227e-18	1.25437e-16	30.4485
chr3	99903759	99904613	TMEM30C	2.05789	1.6963	2.41947	3.07401	11.3368	5.93431e-18	1.2545e-16	30.3846
chr7	16820174	16820711	TSPAN13	2.68543	2.21358	3.15728	2.38977	11.3368	5.93555e-18	1.81605e-16	30.4602
chr6	160509252	160510582	IGF2R	1.74039	1.43459	2.0462	3.82674	11.3367	5.93782e-18	1.298e-16	30.2852
chr3	161935123	161936012	TOMM22P6	2.14137	1.7651	2.51763	3.52551	11.3365	5.94247e-18	1.25593e-16	30.3184
chr18	5506188	5506726	EPB41L3	2.54091	2.09426	2.98756	1.77575	11.3318	6.05986e-18	7.84735e-17	30.4236
chr12	94376502	94377086	RN7SKP263	2.62891	2.16674	3.09109	2.22183	11.3305	6.09424e-18	1.86075e-16	30.4416
chr10	28506638	28507141	MPP7	2.72165	2.24292	3.20037	2.15233	11.3246	6.24723e-18	1.31267e-16	30.4156
chr4	140144820	140145447	RNU6-506P	2.35472	1.94049	2.76895	2.28247	11.3234	6.28081e-18	1.3191e-16	30.3768
chr9	72664046	72664710	MAMDC2	2.08618	1.71907	2.4533	2.79082	11.3196	6.38165e-18	1.94015e-16	30.321
chr13	44485971	44486519	LINC00284	3.05068	2.51373	3.58762	1.69464	11.3174	6.44127e-18	1.3496e-16	30.3845
chr8	90936380	90937515	NBN	1.90006	1.56559	2.23452	3.79103	11.3161	6.47548e-18	1.96463e-16	30.2215
chr20	20064307	20065241	C20orf26	1.93008	1.59032	2.26984	2.80952	11.3158	6.48435e-18	1.40688e-16	30.3116
chr2	163695920	163696463	KCNH7	2.26699	1.86787	2.66611	2.73985	11.3142	6.52905e-18	1.36646e-16	30.325
chr5	168671019	168671496	MIR585	2.55315	2.10365	3.00265	1.76675	11.3141	6.53022e-18	1.36646e-16	30.3693
chr4	148985957	148986887	ARHGAP10	1.9443	1.60199	2.28661	3.69245	11.3141	6.53034e-18	1.97882e-16	30.2643
chr3	115385500	115386289	RP11-326J18.1	2.75363	2.26879	3.23848	2.13409	11.3131	6.55849e-18	1.98573e-16	30.37
chr8	94114640	94115265	C8orf87	2.00877	1.65502	2.36251	2.88807	11.3115	6.60431e-18	1.38033e-16	30.2437
chr12	93740570	93741516	snoU13	2.0838	1.71683	2.45078	3.10405	11.3109	6.61931e-18	2.00312e-16	30.3077
chr4	124697332	124697805	LINC01091	2.22666	1.83448	2.61884	2.40824	11.3096	6.65698e-18	1.39013e-16	30.2949
chr4	43340405	43341171	RP11-1E6.1	2.27008	1.87015	2.67001	3.08376	11.3067	6.74022e-18	1.40576e-16	30.2772
chr12	13823061	13823838	RN7SKP162	2.72092	2.24156	3.20028	2.91431	11.3066	6.74054e-18	1.40576e-16	30.2898
chr1	176872369	176873122	PAPPA2	2.3313	1.92047	2.74214	2.3286	11.3035	6.83013e-18	1.42283e-16	30.3156
chr12	69492989	69493431	AC139931.1	3.05352	2.51538	3.59167	1.3013	11.3027	6.85379e-18	1.42675e-16	30.3281
chr6	142997062	142997898	RP11-440G9.1	2.44649	2.0153	2.87767	2.75978	11.3022	6.86929e-18	2.0731e-16	30.2931
chr12	65218046	65218934	TBC1D30	1.75864	1.44864	2.06864	3.45161	11.3005	6.91777e-18	1.49051e-16	30.179
chr14	23652710	23653189	SLC7A8	2.28851	1.88505	2.69197	2.71248	11.2988	6.96745e-18	1.4482e-16	30.2794
chr3	138108469	138109460	MRAS	1.76963	1.45764	2.08161	2.95179	11.2987	6.97021e-18	1.4486e-16	30.202
chr6	151726975	151727525	HSPA8P15	2.5404	2.09252	2.98827	2.36482	11.2986	6.97309e-18	1.44903e-16	30.2957
chrX	18891263	18891772	HAUS1P2	3.22455	2.65604	3.79306	1.42178	11.2982	6.98378e-18	1.50236e-16	30.2943
chr10	91565211	91565940	LINC00865	2.33236	1.92094	2.74377	2.68928	11.2926	7.15145e-18	1.53433e-16	30.2225
chr10	49705094	49705642	ARHGAP22	2.43787	2.00781	2.86793	2.3477	11.2917	7.17932e-18	1.53993e-16	30.2606
chr13	46437737	46438833	SIAH3	2.18425	1.79891	2.56959	3.23655	11.291	7.19959e-18	1.54391e-16	30.1878
chr12	24531302	24532080	RP11-444D3.1	2.18628	1.80057	2.57199	3.79369	11.2908	7.20641e-18	9.17512e-17	30.1051
chr15	56783139	56783729	MNS1	2.52438	2.07902	2.96974	2.53975	11.2908	7.20846e-18	2.16697e-16	30.2649
chr4	45439864	45440455	RP11-270L13.1	2.32271	1.91293	2.7325	2.74551	11.2907	7.20968e-18	1.49259e-16	30.2164
chr11	9296252	9296958	DENND5A	2.9237	2.40782	3.43957	2.10786	11.2892	7.25466e-18	2.17937e-16	30.2721
chr1	111362315	111363251	NRBF2P3	2.59503	2.13708	3.05299	2.16255	11.2874	7.31012e-18	1.50985e-16	30.2562
chr12	75603159	75603896	KCNC2	2.08686	1.71856	2.45515	3.2116	11.2869	7.32834e-18	2.20002e-16	30.1964
chr12	7315238	7315904	CLSTN3	2.56348	2.11094	3.01602	2.30075	11.2837	7.42558e-18	2.2277e-16	30.2444
chr2	150828472	150829125	AC007364.1	2.43818	2.00773	2.86863	2.30737	11.2829	7.45173e-18	1.53499e-16	30.2073
chr5	68003249	68004294	VWA8P1	2.68536	2.21125	3.15946	3.07428	11.2826	7.46208e-18	1.5364e-16	30.1791
chr13	51615047	51615816	RNA5SP29	2.64257	2.17601	3.10912	2.36338	11.2824	7.46731e-18	2.23832e-16	30.2399
chr6	56124003	56124582	COL21A1	2.30546	1.89839	2.71253	2.61577	11.2815	7.49687e-18	2.24642e-16	30.2162
chr8	21912331	21912570	DMTN	3.02452	2.49042	3.55861	1.34927	11.2801	7.53922e-18	9.54946e-17	30.2339
chr9	71354458	71354971	PIP5K1B	2.33867	1.92564	2.7517	2.52094	11.279	7.57531e-18	1.55773e-16	30.2088
chr8	120220102	120220717	MAL2	2.37167	1.95281	2.79054	2.7588	11.2787	7.58396e-18	1.61686e-16	30.1745
chr6	130088138	130089130	RPL5P21	1.8653	1.53586	2.19473	3.74403	11.2786	7.58831e-18	9.60615e-17	30.041
chr2	41781960	41782876	AC010739.1	2.53288	2.08553	2.98022	2.01181	11.2786	7.58997e-18	1.61763e-16	30.1854
chr18	38951594	38952235	RP11-142I20.1	2.36022	1.94335	2.77709	2.95422	11.278	7.60608e-18	2.27684e-16	30.1756
chr12	46789099	46789746	RP11-474P2.4	2.47973	2.04175	2.91771	2.10241	11.2778	7.61318e-18	9.6335e-17	30.2013
chr18	65176521	65177525	CTD-2541J13.2	1.46757	1.20836	1.72678	4.23037	11.2778	7.61365e-18	1.6221e-16	29.7966
chr5	73213205	73213794	ARHGEF28	2.29852	1.89252	2.70451	2.2507	11.2773	7.62895e-18	1.56785e-16	30.1881
chr6	52199518	52200486	PAQR8	2.04128	1.68069	2.40186	2.9357	11.2764	7.66003e-18	1.57296e-16	30.1599
chr2	173095499	173096238	snoU13	2.13956	1.76161	2.51751	2.36005	11.2763	7.66214e-18	1.57321e-16	30.1719
chr6	152630763	152631179	SYNE1	2.91668	2.40143	3.43192	1.86127	11.2759	7.67502e-18	1.57549e-16	30.2167
chr8	67660021	67660666	PTTG3P	2.03895	1.67871	2.3992	2.95554	11.2743	7.72628e-18	9.76546e-17	30.0547
chr2	105716539	105717267	AC104655.2	2.0098	1.65469	2.36491	2.50939	11.2738	7.74483e-18	1.58798e-16	30.1321
chr7	22396333	22397588	RAPGEF5	1.85289	1.52551	2.18028	3.64617	11.2737	7.74654e-18	1.64645e-16	30.0433
chr7	121245157	121245859	AC004875.1	2.16822	1.78511	2.55133	3.06487	11.2735	7.75251e-18	1.58887e-16	30.1242
chr2	100498248	100498793	AFF3	2.4474	2.01495	2.87984	2.14709	11.2734	7.75686e-18	9.79851e-17	30.1858
chr12	76864234	76864691	OSBPL8	2.4887	2.04892	2.92848	2.39205	11.2725	7.78795e-18	2.32578e-16	30.198
chr8	131097998	131098519	AC131568.1	2.2852	1.88137	2.68903	2.87384	11.272	7.80291e-18	2.32985e-16	30.1685
chr9	20361655	20362204	MLLT3	2.35093	1.93541	2.76645	1.86931	11.2701	7.86479e-18	2.34675e-16	30.1749
chr18	12255295	12255935	CIDEA	3.10156	2.55337	3.64975	1.83525	11.2701	7.86605e-18	1.61041e-16	30.1864
chr8	120911798	120912408	RNA5SP277	2.47898	2.04082	2.91714	2.7154	11.2699	7.8742e-18	1.61189e-16	30.155
chr9	111929195	111930303	FRRS1L	1.95882	1.61255	2.30508	3.334	11.2685	7.92076e-18	9.98348e-17	30.0268
chr10	65307702	65308331	REEP3	2.3633	1.94546	2.78114	2.66147	11.2665	7.98767e-18	1.63342e-16	30.1363
chr15	38286602	38287306	RP11-1008C21.1	2.12605	1.75012	2.50197	2.86106	11.2655	8.01936e-18	1.63914e-16	30.1187
chr20	57898133	57898662	EDN3	3.2023	2.63585	3.76874	1.35236	11.2611	8.16994e-18	2.42717e-16	30.1263
chr10	17155960	17156680	CUBN	1.96352	1.6161	2.31094	2.49241	11.258	8.27985e-18	1.74681e-16	30.0378
chr10	35706698	35707421	CCNY	2.21229	1.82085	2.60373	2.97402	11.2578	8.28601e-18	2.45712e-16	30.0869
chr4	57523994	57524365	HOPX	2.43479	2.00396	2.86561	2.06738	11.2574	8.29952e-18	1.68887e-16	30.1158
chr10	16874694	16875126	RSU1	2.43448	2.00367	2.86529	1.85241	11.2565	8.33294e-18	1.69444e-16	30.1148
chr9	122731223	122731884	RP11-360A18.1	1.83691	1.5118	2.16201	3.54523	11.2549	8.38697e-18	1.05187e-16	29.9569
chr8	75690715	75691698	RP11-758M4.3	2.08357	1.71478	2.45237	3.65155	11.2538	8.42788e-18	2.49585e-16	30.0071
chr1	88968455	88969282	RP11-76N22.1	2.34358	1.92871	2.75845	2.84515	11.2523	8.4793e-18	2.50898e-16	30.0528
chr21	16272532	16273292	AF127577.8	2.32151	1.91047	2.73255	2.79129	11.2503	8.55422e-18	2.52903e-16	30.0665
chr3	66139229	66140466	SLC25A26	1.96493	1.61702	2.31284	3.53186	11.2501	8.56191e-18	1.80031e-16	29.9747
chr1	92496933	92497768	EPHX4	2.40238	1.97695	2.8278	2.70233	11.2486	8.61346e-18	2.54315e-16	30.071
chr5	6546025	6546856	CTD-2195M18.2	2.28325	1.87888	2.68763	2.77239	11.2473	8.66366e-18	1.75384e-16	30.0541
chr3	157112198	157112711	VEPH1	2.56449	2.11028	3.01869	2.06356	11.2467	8.68257e-18	1.75747e-16	30.0692
chr7	55197649	55198786	EGFR	1.71548	1.41163	2.01932	3.74283	11.2463	8.69901e-18	1.76039e-16	29.8679
chr18	29966007	29967058	AC021224.1	2.05983	1.69498	2.42468	3.45894	11.2458	8.71667e-18	1.76336e-16	29.9454
chr13	107028673	107029586	LINC00460	2.20294	1.81267	2.5932	2.79353	11.244	8.78383e-18	1.77614e-16	29.9937
chr11	125203384	125204386	PKNOX2	2.53437	2.08534	2.9834	2.64383	11.2428	8.82873e-18	1.78399e-16	30.0516
chr1	95472221	95472639	ALG14	2.74651	2.25981	3.23321	2.00391	11.2409	8.9015e-18	2.61816e-16	30.0705
chr12	68389942	68390507	RPL39P28	2.35356	1.93648	2.77064	2.1485	11.2405	8.91432e-18	1.79801e-16	30.0385
chr1	184573418	184574015	C1orf21	2.3538	1.93665	2.77094	2.30291	11.2398	8.94138e-18	2.62902e-16	30.0585
chr1	79594282	79594882	AC093430.1	2.27855	1.8747	2.6824	2.78551	11.2387	8.9819e-18	2.63962e-16	30.019
chr10	101084948	101085351	CNNM1	2.96438	2.43894	3.48982	1.72843	11.238	9.00988e-18	2.64696e-16	30.0545
chr13	76334214	76335048	LMO7	2.24109	1.8438	2.63838	3.29869	11.2365	9.0672e-18	2.66159e-16	29.9809
chr1	166083606	166084373	RP11-375H19.2	2.44212	2.00916	2.87508	2.70904	11.2357	9.0993e-18	2.66925e-16	30.03
chr5	63801480	63803282	RGS7BP	1.69152	1.39157	1.99148	5.26976	11.2331	9.19885e-18	1.14446e-16	29.5485
chr18	76550724	76551383	RP11-715C4.1	2.36066	1.94203	2.77929	1.84517	11.2325	9.22032e-18	2.70117e-16	30.024
chr4	107957318	107958643	DKK2	1.77382	1.45925	2.08839	3.90446	11.2323	9.23115e-18	1.92662e-16	29.8423
chr2	207592934	207593852	DYTN	2.28764	1.88194	2.69334	2.50182	11.232	9.24042e-18	2.70661e-16	30.0197
chr1	177088092	177088924	ASTN1	2.16762	1.78319	2.55206	2.88153	11.2315	9.26188e-18	2.71245e-16	29.9806
chr9	18910897	18911445	ADAMTSL1	2.59015	2.13076	3.04953	2.63655	11.2312	9.27271e-18	1.15251e-16	29.9725
chrX	13842845	13843768	GPM6B	2.0945	1.72299	2.46601	2.46654	11.2302	9.31385e-18	1.86817e-16	29.952
chr18	42702352	42702835	RP11-846C15.2	2.54753	2.09563	2.99943	2.28522	11.2294	9.34456e-18	1.16034e-16	29.9956
chr14	31375885	31376637	STRN3	2.17508	1.78924	2.56092	2.85974	11.2292	9.35225e-18	1.16118e-16	29.9367
chr8	42005206	42005679	RP11-589C21.5	3.20811	2.63898	3.77724	1.12421	11.2283	9.38781e-18	1.88205e-16	30.0116
chr4	15361862	15362455	C1QTNF7	2.70327	2.22361	3.18292	1.74188	11.2264	9.46442e-18	2.764e-16	30.0061
chr7	9528048	9528548	AC079756.1	2.42631	1.99579	2.85682	2.2965	11.2263	9.46871e-18	1.89644e-16	29.9596
chr15	77956292	77956786	CTD-2632K10.1	3.01097	2.47666	3.54529	1.74121	11.2251	9.51654e-18	1.90516e-16	30.0009
chr6	127621445	127621995	ECHDC1	2.44289	2.00938	2.87641	2.40825	11.2249	9.52451e-18	1.90632e-16	29.9829
chr5	94737129	94737899	FAM81B	2.19615	1.8064	2.5859	2.97789	11.2242	9.55222e-18	2.78893e-16	29.9531
chr7	42779118	42779582	AC027269.2	2.48099	2.04065	2.92134	1.79996	11.2231	9.59808e-18	1.18903e-16	29.9674
chr18	42077208	42077988	CTC-782O7.1	2.26349	1.86172	2.66526	2.95767	11.2223	9.62751e-18	2.80885e-16	29.9399
chr4	157059005	157059598	FTH1P21	1.98683	1.63416	2.33949	2.84247	11.2221	9.63568e-18	2.81077e-16	29.93
chr3	18106062	18106492	AC132807.1	2.76265	2.2722	3.25311	1.7603	11.2203	9.70995e-18	1.94081e-16	29.9786
chr1	184087127	184087629	Y_RNA	3.36869	2.77063	3.96675	1.73178	11.2201	9.71966e-18	1.94253e-16	29.9761
chr3	159245959	159246693	RP11-441M10.1	2.0605	1.69465	2.42634	2.95941	11.2191	9.76071e-18	2.84396e-16	29.9201
chr6	53918429	53919454	MLIP-AS1	2.02028	1.66148	2.37908	3.48305	11.2159	9.8929e-18	2.87916e-16	29.8572
chr8	36957245	36958012	SMARCE1P4	2.0646	1.69787	2.43132	2.93679	11.2144	9.95687e-18	2.0635e-16	29.8063
chr12	13892428	13893143	RN7SKP162	1.83671	1.51044	2.16298	3.52575	11.2135	9.99297e-18	1.23399e-16	29.783
chr9	4027060	4027900	GLIS3	2.16551	1.78078	2.55025	2.78904	11.2119	1.00618e-17	2.00232e-16	29.8986
chr12	108442151	108442847	WSCD2	2.68282	2.20617	3.15946	1.91697	11.2117	1.00719e-17	1.24277e-16	29.9416
chr20	16016878	16017593	MACROD2	2.44017	2.00657	2.87377	2.19299	11.2101	1.01381e-17	2.94485e-16	29.9108
chr11	47327843	47328773	MADD	2.70015	2.2203	3.18	1.7823	11.2088	1.01932e-17	2.02712e-16	29.9305
chr10	123513340	123514038	RP11-78A18.2	2.89868	2.38351	3.41385	1.79961	11.208	1.02279e-17	2.03264e-16	29.9331
chr5	106943346	106944115	EFNA5	2.12836	1.75007	2.50665	2.83433	11.2073	1.02607e-17	2.97692e-16	29.9
chr7	124066539	124067194	SSU72P8	2.02383	1.66409	2.38357	2.79895	11.2063	1.03042e-17	2.98905e-16	29.8642
chr4	148763642	148764188	ARHGAP10	2.4631	2.02523	2.90096	2.62619	11.2052	1.03517e-17	2.99938e-16	29.9138
chr2	163694708	163695349	KCNH7	2.13637	1.7565	2.51624	2.95607	11.2027	1.04633e-17	2.07517e-16	29.8518
chr3	107003382	107004299	RP11-446H18.5	2.16533	1.78029	2.55037	3.1527	11.202	1.04944e-17	2.08023e-16	29.8236
chr12	67878226	67878949	RP11-542B15.1	2.18662	1.79776	2.57549	2.44975	11.201	1.05382e-17	2.08845e-16	29.8532
chrX	69388402	69388931	IGBP1-AS1	2.87537	2.364	3.38674	1.79381	11.2005	1.05586e-17	3.05383e-16	29.9003
chr9	120051846	120052523	RN7SKP125	2.50558	2.05992	2.95125	2.53489	11.199	1.0628e-17	1.3053e-16	29.8563
chr9	6619748	6620895	GLDC	1.91385	1.57342	2.25428	3.12113	11.1985	1.06514e-17	3.07765e-16	29.8137
chr4	48911654	48912018	OCIAD2	3.01743	2.48068	3.55417	1.96922	11.1982	1.06626e-17	2.11121e-16	29.892
chr4	37246117	37246677	KIAA1239	2.64574	2.17507	3.1164	2.50271	11.1973	1.07047e-17	2.2049e-16	29.848
chr1	77503614	77504117	RP4-564M11.2	2.20913	1.81613	2.60212	2.10317	11.1973	1.07049e-17	2.11911e-16	29.8509
chr5	68244986	68245989	CTC-340D7.1	2.46001	2.02234	2.89768	2.6286	11.1962	1.07543e-17	3.10384e-16	29.8605
chr9	124592497	124593130	TTLL11	3.04757	2.50532	3.58982	1.54877	11.1953	1.07969e-17	3.11564e-16	29.8799
chr6	145333673	145334625	UTRN	1.98146	1.62881	2.3341	3.90894	11.1925	1.09225e-17	3.1488e-16	29.6643
chr15	57519214	57519976	TCF12	2.79082	2.29403	3.28761	2.49547	11.1902	1.10313e-17	3.17858e-16	29.852
chr6	166422246	166422881	LINC00473	2.3147	1.90266	2.72674	2.40596	11.1902	1.10329e-17	3.17858e-16	29.8469
chr5	60745917	60746707	RPL3P6	2.09746	1.72398	2.47093	2.64459	11.1869	1.1186e-17	3.21743e-16	29.8196
chr11	58961173	58961599	DTX4	2.5524	2.09789	3.00691	2.14781	11.1862	1.1219e-17	2.20978e-16	29.8389
chr2	127193825	127194528	YWHAZP2	2.26794	1.86406	2.67183	2.20137	11.1856	1.12489e-17	2.21491e-16	29.8026
chr15	79375476	79375906	RASGRF1	2.99065	2.45807	3.52323	0.888494	11.1856	1.1249e-17	1.37417e-16	29.8389
chr10	25082858	25083467	ARHGAP21	2.53461	2.08323	2.98598	2.13077	11.1854	1.12555e-17	2.21573e-16	29.8173
chr7	76024198	76024574	SRCRB4D	2.5321	2.08117	2.98303	1.58281	11.1854	1.12594e-17	2.21625e-16	29.8384
chr1	94077123	94077750	BCAR3	2.76345	2.27131	3.25558	2.24351	11.1852	1.12647e-17	2.21691e-16	29.8362
chr9	126841384	126842264	RP11-85O21.5	2.38205	1.95782	2.80628	2.07579	11.1848	1.12854e-17	1.37792e-16	29.8061
chr4	4397582	4398353	NSG1	2.74986	2.26008	3.23963	1.96331	11.1839	1.13308e-17	2.22882e-16	29.8329
chr14	65954736	65955209	FUT8	2.72723	2.24143	3.21303	1.82188	11.1826	1.13925e-17	3.27099e-16	29.8275
chr10	30385546	30386078	KIAA1462	2.59836	2.13546	3.06126	1.88719	11.1813	1.1453e-17	3.28677e-16	29.82
chr4	161693834	161694269	RPS14P7	2.21243	1.81826	2.60661	2.61565	11.1805	1.14951e-17	3.29673e-16	29.7912
chr10	79305757	79306277	RNA5SP321	2.60538	2.14118	3.06959	1.19413	11.1801	1.15145e-17	1.40319e-16	29.8121
chr9	91429340	91430081	MIR4289	2.65183	2.17933	3.12432	2.30441	11.1796	1.15385e-17	2.2654e-16	29.8063
chr8	20829250	20829647	RP11-421P23.1	2.64097	2.17039	3.11155	1.7238	11.1791	1.15612e-17	2.36064e-16	29.8102
chr11	123381484	123382530	GRAMD1B	1.54713	1.27144	1.82281	4.31473	11.1788	1.15775e-17	1.40941e-16	29.501
chr7	51589274	51589759	ROBO2P1	2.75757	2.26607	3.24907	1.75754	11.1759	1.17192e-17	3.35338e-16	29.7923
chr12	49958597	49959538	MCRS1	2.44816	2.01178	2.88455	2.2504	11.1751	1.17612e-17	2.39594e-16	29.7703
chr12	11946475	11947616	ETV6	1.65174	1.35728	1.94621	4.00335	11.1734	1.18428e-17	2.3205e-16	29.5824
chr6	127436209	127436967	RSPO3	2.10531	1.72997	2.48065	2.86981	11.1731	1.18594e-17	3.38911e-16	29.7379
chr11	94134368	94134864	GPR83	2.43572	2.00135	2.87009	2.48824	11.1699	1.2024e-17	1.45896e-16	29.7228
chr9	73727842	73728616	TRPM3	2.4496	2.01273	2.88646	2.95419	11.1692	1.20565e-17	2.36004e-16	29.7123
chr9	14942108	14942460	LDHAP4	2.58422	2.12332	3.04512	1.48138	11.1687	1.20811e-17	3.44637e-16	29.7678
chr1	244250904	244251455	RP11-278H7.4	3.09456	2.54264	3.64649	1.07747	11.1686	1.2089e-17	2.36456e-16	29.7607
chr18	23597743	23598346	SS18	2.38745	1.96162	2.81327	2.59555	11.1682	1.21061e-17	1.46811e-16	29.7057
chr15	68938491	68939161	CORO2B	2.69701	2.21597	3.17805	1.93806	11.1681	1.21141e-17	2.46134e-16	29.7572
chr13	21295802	21296494	AL512652.1	2.45251	2.01508	2.88995	2.31007	11.168	1.21184e-17	2.36979e-16	29.7541
chr18	20837901	20838721	RP11-17J14.2	2.11215	1.7354	2.4889	3.04185	11.1673	1.21538e-17	2.46855e-16	29.6736
chr1	49360988	49361627	BEND5	2.83847	2.33213	3.34481	1.27167	11.1666	1.21911e-17	3.47414e-16	29.76
chr11	7969232	7969784	OR10A3	2.82825	2.32371	3.33279	1.54716	11.1661	1.22165e-17	2.38766e-16	29.7583
chr8	95951055	95951485	TP53INP1	2.12939	1.74941	2.50936	1.9811	11.163	1.23802e-17	2.5105e-16	29.6898
chr4	146210567	146211120	RPS23P4	2.47377	2.03227	2.91527	2.64402	11.1611	1.24787e-17	3.55006e-16	29.7127
chr14	93175166	93175501	LGMN	2.53591	2.08327	2.98855	1.44666	11.1599	1.25434e-17	2.54099e-16	29.7213
chr8	56363106	56363637	SBF1P1	2.18935	1.79855	2.58014	2.03072	11.1595	1.25643e-17	2.54493e-16	29.6825
chr17	53468634	53469261	MMD	2.47254	2.03114	2.91395	2.12961	11.1579	1.26462e-17	3.59252e-16	29.721
chr3	134363545	134364258	KY	1.8942	1.55601	2.2324	2.93946	11.1568	1.27088e-17	3.60742e-16	29.6242
chr14	71673352	71673992	RP6-91H8.1	2.56683	2.10853	3.02514	2.14682	11.1563	1.27356e-17	2.47982e-16	29.7115
chr14	77750848	77751259	POMT2	2.81528	2.31252	3.31803	1.1004	11.1543	1.2841e-17	1.54897e-16	29.7085
chr5	152892719	152893196	GRIA1	2.41328	1.98217	2.84438	2.38311	11.1508	1.30343e-17	2.53297e-16	29.6739
chr4	17057347	17057851	MTND5P4	2.26669	1.86175	2.67162	2.5953	11.1502	1.3068e-17	2.53812e-16	29.6591
chr2	166116751	166117281	SCN2A	2.29903	1.88831	2.70974	1.85644	11.1502	1.30694e-17	3.70443e-16	29.6794
chrX	100474624	100475215	DRP2	2.50381	2.05641	2.95121	2.73375	11.1477	1.32066e-17	2.66285e-16	29.6225
chr6	36760892	36761532	CPNE5	2.68691	2.20668	3.16715	1.42251	11.145	1.33596e-17	1.60518e-16	29.6652
chr21	31009445	31009842	RP11-313P22.1	2.39899	1.97016	2.82781	2.32907	11.1437	1.34346e-17	3.7958e-16	29.6222
chr11	12821599	12822218	RP11-47J17.3	2.61843	2.15035	3.08652	1.94877	11.1428	1.34848e-17	2.71369e-16	29.6591
chr5	125839138	125840104	GRAMD3	2.00258	1.64458	2.36059	3.17326	11.1424	1.35069e-17	2.61419e-16	29.5574
chr16	48010592	48010955	RP11-523L20.1	2.8303	2.3243	3.3363	0.846431	11.1419	1.35347e-17	3.81922e-16	29.6468
chr9	73036271	73037093	KLF9	1.57877	1.2965	1.86103	3.94768	11.1415	1.35585e-17	2.62246e-16	29.4224
chr10	130710671	130711580	RP11-442O18.2	2.35387	1.93292	2.77481	2.12747	11.1386	1.37263e-17	3.86833e-16	29.6401
chr3	88274412	88275198	C3orf38	1.92051	1.57701	2.26401	2.84375	11.1371	1.38155e-17	2.77076e-16	29.5057
chr18	71731733	71732416	FBXO15	2.2887	1.87934	2.69806	2.74717	11.1368	1.38344e-17	2.67029e-16	29.6025
chr4	68736715	68737272	TMPRSS11D	2.10597	1.72925	2.4827	2.86226	11.1356	1.39047e-17	2.68275e-16	29.566
chr20	53235726	53236149	DOK5	2.82061	2.31599	3.32523	1.69583	11.1341	1.39915e-17	3.93806e-16	29.6198
chr6	158957983	158958832	TMEM181	2.09988	1.72415	2.47562	2.97702	11.1325	1.40856e-17	2.81668e-16	29.525
chr8	54225884	54226639	OPRK1	2.47982	2.03607	2.92358	2.79217	11.1315	1.41461e-17	2.72393e-16	29.5676
chr11	57965746	57966235	OR1S2	2.89566	2.3774	3.41392	1.8241	11.1295	1.4268e-17	2.7456e-16	29.5961
chr21	23848910	23849993	MAPK6PS2	2.2399	1.839	2.64081	2.98827	11.1293	1.42821e-17	2.74802e-16	29.4801
chrX	110674188	110674953	HMGB1P12	2.41724	1.98458	2.84989	2.25503	11.1289	1.4304e-17	4.01392e-16	29.5938
chr3	24200381	24200864	THRB	2.19124	1.79896	2.58352	2.03943	11.1269	1.44283e-17	2.8787e-16	29.5742
chr18	20674585	20675235	CABLES1	2.37505	1.94983	2.80027	2.24671	11.1259	1.44871e-17	4.06142e-16	29.5804
chr21	36154900	36155788	AP000330.8	2.7472	2.25531	3.23909	2.20488	11.1251	1.45367e-17	2.79245e-16	29.5764
chr5	102143407	102143938	PAM	2.26398	1.8586	2.66935	2.49342	11.1248	1.4552e-17	2.90165e-16	29.5448
chr8	62399631	62400845	CLVS1	2.0413	1.67578	2.40683	3.37632	11.1243	1.4588e-17	4.08841e-16	29.5096
chr6	20377777	20378627	E2F3	2.48458	2.03965	2.92951	2.84121	11.1235	1.46328e-17	1.74255e-16	29.5036
chr1	168372197	168372734	RP5-968D22.1	2.64852	2.17421	3.12282	2.26787	11.123	1.46668e-17	4.10857e-16	29.579
chr4	144241293	144242055	Y_RNA	2.42048	1.98696	2.85399	2.70214	11.1219	1.47382e-17	2.8284e-16	29.5244
chr5	16116594	16117367	RP11-19O2.1	2.17759	1.78752	2.56767	2.62073	11.1201	1.48509e-17	4.15422e-16	29.5341
chr2	45964112	45964721	PRKCE	2.58207	2.1195	3.04464	1.93927	11.1191	1.49093e-17	2.96766e-16	29.5554
chr6	49948356	49949081	DEFB113	2.1785	1.7882	2.56881	3.08055	11.1182	1.49663e-17	2.8669e-16	29.4705
chr7	83965657	83966146	SEMA3A	2.31215	1.89789	2.7264	2.61217	11.1179	1.49851e-17	4.18646e-16	29.5173
chr2	18038233	18038885	KCNS3	2.31245	1.89813	2.72676	2.63919	11.1178	1.49937e-17	4.18821e-16	29.5199
chr13	80489321	80490113	LINC00382	1.98295	1.62755	2.33835	2.79757	11.1141	1.52298e-17	4.24613e-16	29.4458
chr4	46947299	46947786	COX7B2	2.29004	1.87958	2.7005	2.4307	11.1136	1.52636e-17	2.91975e-16	29.5199
chr17	46061241	46061639	CDK5RAP3	2.80685	2.30375	3.30996	0.900782	11.1131	1.52927e-17	2.92436e-16	29.532
chr10	49797403	49798119	ARHGAP22	1.96189	1.61022	2.31357	2.63832	11.1126	1.53264e-17	1.81758e-16	29.4206
chr4	40914466	40915319	APBB2	2.3164	1.90115	2.73166	2.60069	11.1117	1.53874e-17	4.28468e-16	29.5008
chr20	15983159	15983693	MACROD2	2.71955	2.23192	3.20717	1.66834	11.1094	1.55391e-17	4.32487e-16	29.5142
chr2	149574495	149575310	RNU2-9P	2.01241	1.65152	2.37331	3.64912	11.1073	1.56738e-17	2.98949e-16	29.3619
chr18	8844365	8845175	SOGA2	2.42595	1.99075	2.86115	2.28206	11.1038	1.59135e-17	3.03195e-16	29.4837
chr6	80407149	80407763	SH3BGRL2	2.54844	2.09126	3.00561	2.22303	11.1037	1.59189e-17	4.4181e-16	29.4885
chr11	125038853	125039193	PKNOX2	2.97826	2.44388	3.51263	1.59907	11.1018	1.60462e-17	1.89634e-16	29.4901
chr10	113098417	113099072	RP11-381K7.1	2.29284	1.88142	2.70426	2.36368	11.101	1.60998e-17	4.46479e-16	29.4759
chr8	58324903	58325501	RPL30P10	2.08711	1.71257	2.46164	3.00097	11.1002	1.61554e-17	4.47742e-16	29.4213
chr18	66402483	66403418	CCDC102B	1.83657	1.50698	2.16616	3.67422	11.0997	1.61909e-17	4.48443e-16	29.3354
chr11	95249673	95250442	RP11-338H14.1	2.39036	1.96137	2.81934	2.7887	11.0994	1.62124e-17	4.48901e-16	29.4455
chr14	77393087	77393450	RP11-488C13.4	2.65332	2.17712	3.12951	1.93385	11.0989	1.62435e-17	1.91736e-16	29.4622
chr10	90005731	90006667	MED6P1	1.99061	1.63332	2.34789	2.94497	11.0982	1.62934e-17	3.21283e-16	29.3862
chr15	89891833	89892791	LINC00925	2.7312	2.24098	3.22143	2.58289	11.0979	1.63137e-17	4.51281e-16	29.4647
chr4	25401105	25402101	ANAPC4	2.22733	1.82751	2.62715	2.6946	11.0968	1.63894e-17	4.53022e-16	29.4402
chr6	97544822	97545850	KLHL32	1.7828	1.46272	2.10288	3.7616	11.0949	1.65247e-17	3.25301e-16	29.1973
chr2	123286539	123287296	AC062020.2	2.17628	1.78553	2.56703	2.65574	11.0941	1.65776e-17	3.1436e-16	29.3808
chr1	221956707	221957278	DUSP10	2.26166	1.85557	2.66774	2.50963	11.094	1.6587e-17	4.57625e-16	29.3977
chr14	93128754	93129217	RIN3	2.70008	2.21525	3.18491	1.07976	11.0935	1.66218e-17	4.58515e-16	29.4554
chr13	46924148	46925031	KIAA0226L	2.38528	1.95698	2.81359	2.75394	11.0934	1.66323e-17	3.15297e-16	29.4156
chr2	220503753	220504189	RP11-256I23.3	2.6327	2.15993	3.10548	1.45062	11.0924	1.67016e-17	3.16509e-16	29.4499
chr5	120966130	120966645	RP11-510I6.2	2.12295	1.74165	2.50424	2.85804	11.0907	1.68234e-17	4.63445e-16	29.3957
chr5	38712572	38713050	RP11-122C5.1	2.53997	2.08377	2.99618	2.6422	11.0903	1.68475e-17	4.6397e-16	29.4118
chr5	167761282	167762208	WWC1	2.08073	1.70698	2.45449	3.11376	11.0894	1.69171e-17	4.65574e-16	29.3707
chr7	30590579	30591155	GGCT	2.69079	2.20742	3.17416	1.5886	11.0886	1.69722e-17	3.21008e-16	29.4332
chr20	60534068	60534818	MIR1257	2.87147	2.35559	3.38735	1.85984	11.0875	1.70487e-17	3.34909e-16	29.4305
chr14	25235418	25236390	STXBP6	2.15438	1.76727	2.5415	2.84545	11.0857	1.71852e-17	3.24528e-16	29.3684
chr1	160050970	160051496	KCNJ9	1.54837	1.27011	1.82663	3.83493	11.0843	1.72884e-17	3.39204e-16	29.1807
chr2	68567580	68568266	CNRIP1	2.64919	2.17304	3.12534	2.2123	11.0828	1.73937e-17	4.77356e-16	29.4104
chr11	100508460	100508874	RN7SL222P	2.51063	2.0593	2.96196	1.93992	11.0807	1.75495e-17	2.0563e-16	29.3709
chr18	44308134	44308918	ST8SIA5	2.47574	2.03068	2.9208	1.7637	11.0807	1.75509e-17	2.05634e-16	29.3715
chr4	20371918	20372276	SLIT2-IT1	2.38061	1.95257	2.80866	1.70522	11.0785	1.7714e-17	4.85472e-16	29.3861
chr8	135307697	135308434	RP11-513H8.1	2.30543	1.89085	2.72001	2.45764	11.077	1.78295e-17	2.08497e-16	29.335
chr18	42901296	42902077	SLC14A2	2.24913	1.8446	2.65366	3.59194	11.075	1.7984e-17	3.37955e-16	29.2598
chr3	112788810	112789698	RP11-572M11.1	2.17047	1.78002	2.56093	2.82466	11.073	1.81378e-17	3.54183e-16	29.303
chr3	19487939	19488924	KCNH8	2.0948	1.71788	2.47171	3.00717	11.0708	1.83049e-17	3.43203e-16	29.2246
chr13	45666571	45667266	RP11-321C24.1	2.75382	2.25819	3.24945	1.88943	11.0676	1.85525e-17	5.06489e-16	29.3478
chr6	90389365	90389826	RP1-122O8.7	2.59114	2.12464	3.05764	2.03527	11.0642	1.88289e-17	3.51965e-16	29.328
chr7	127807142	127807904	MIR129-1	2.20155	1.80509	2.598	2.92289	11.0616	1.90361e-17	5.18333e-16	29.2701
chr10	27377137	27377671	RNU6-490P	2.68776	2.20371	3.1718	2.05915	11.0608	1.91011e-17	3.56452e-16	29.3155
chr6	150611503	150612069	RNU4-7P	2.53945	2.08207	2.99683	2.23769	11.0596	1.91985e-17	3.72964e-16	29.3039
chr20	48040949	48041567	KCNB1	2.53904	2.0817	2.99638	1.98442	11.0588	1.92602e-17	2.23531e-16	29.2856
chr12	25420475	25421514	KRAS	2.19232	1.79742	2.58722	2.77455	11.0585	1.92848e-17	5.24782e-16	29.2732
chr1	168330483	168331144	RP5-1059H15.1	2.57015	2.10716	3.03313	2.09934	11.0579	1.93373e-17	5.26131e-16	29.3071
chr3	24555124	24555965	MIR4792	2.20813	1.8103	2.60596	2.45411	11.0562	1.94725e-17	3.7783e-16	29.2087
chr2	218798954	218799447	TNS1	2.47381	2.0281	2.91951	1.6779	11.0561	1.94864e-17	3.62878e-16	29.2934
chr10	54375788	54376413	RP11-556E13.1	2.43819	1.99884	2.87754	2.57638	11.0544	1.9626e-17	5.33494e-16	29.2612
chr14	55969510	55970291	RPL7AP4	2.71795	2.22818	3.20773	2.40168	11.0542	1.96418e-17	3.65502e-16	29.2733
chr11	25796935	25797554	RP11-405K6.1	2.28493	1.87316	2.6967	2.95233	11.0534	1.97107e-17	5.35632e-16	29.227
chr8	59099517	59100278	RP11-716D16.1	2.17344	1.78175	2.56513	3.07685	11.0531	1.97339e-17	5.36173e-16	29.2321
chr15	60834105	60834698	CTD-2501E16.2	2.78302	2.28147	3.28456	1.90832	11.0531	1.97366e-17	5.36173e-16	29.287
chr1	112445751	112446149	KCND3-AS1	2.84461	2.33195	3.35727	1.96029	11.0528	1.97607e-17	2.28711e-16	29.2592
chr15	93774573	93775328	RP11-326A13.1	2.65583	2.17716	3.1345	2.57102	11.0521	1.98193e-17	5.38252e-16	29.2734
chr13	100000055	100000647	MIR623	2.59186	2.12471	3.05901	2.28918	11.0518	1.98437e-17	5.38834e-16	29.269
chr1	227641674	227642036	BTF3P9	3.16624	2.59554	3.73694	0.697509	11.0514	1.98816e-17	5.39697e-16	29.2478
chr3	16460710	16461727	RFTN1	2.07212	1.69862	2.44563	2.68703	11.0509	1.99237e-17	3.70398e-16	29.1879
chr18	32326325	32327126	DTNA	1.93072	1.58266	2.27878	2.83284	11.0495	2.00371e-17	3.72193e-16	29.1649
chr13	104368984	104369642	ATP6V1G1P7	2.06137	1.68975	2.43299	2.90974	11.0493	2.0054e-17	3.72391e-16	29.1955
chr20	18771549	18772162	LINC00652	2.85145	2.33738	3.36551	2.05038	11.0491	2.00724e-17	3.72654e-16	29.2668
chrX	137720921	137721553	RP6-27P15.2	2.5718	2.1081	3.03549	2.14604	11.048	2.01679e-17	3.74271e-16	29.2558
chr6	56755321	56756105	RPL17P26	1.93862	1.58908	2.28817	3.10417	11.0477	2.01892e-17	3.74627e-16	29.1548
chr9	9032100	9032434	RPS26P3	2.68694	2.20246	3.17141	1.32612	11.0475	2.02055e-17	5.47566e-16	29.2607
chr2	67522456	67523445	AC023115.4	2.13369	1.74893	2.51845	2.85801	11.0463	2.03119e-17	5.49862e-16	29.2094
chr3	184455697	184456265	RP11-329B9.3	2.74049	2.24626	3.23473	1.79723	11.0452	2.04092e-17	3.78431e-16	29.2532
chr8	128579201	128579699	CASC8	2.34358	1.92091	2.76625	2.30912	11.0448	2.04422e-17	3.95087e-16	29.2231
chr10	106655154	106655743	SORCS3-AS1	2.32506	1.90572	2.74441	2.51917	11.0444	2.04771e-17	5.53996e-16	29.2274
chr13	22257202	22257560	FGF9	2.9109	2.38583	3.43596	1.59638	11.0432	2.05859e-17	3.81348e-16	29.2447
chr12	22949839	22950555	RP11-114G22.1	2.39742	1.96496	2.82988	2.64102	11.0428	2.06199e-17	3.81938e-16	29.1616
chr13	27867205	27867737	RASL11A	2.53117	2.07448	2.98786	1.90585	11.0403	2.08364e-17	3.85786e-16	29.2147
chr13	65866469	65867489	STARP1	1.85176	1.51752	2.18601	3.46183	11.0357	2.12458e-17	5.72866e-16	29.0899
chr1	210969750	210970190	IPO8P1	2.53231	2.07511	2.9895	1.62603	11.0329	2.14999e-17	3.96456e-16	29.1935
chr7	144205662	144206296	RNU6ATAC40P	2.40658	1.97208	2.84109	2.01738	11.0328	2.15146e-17	3.96685e-16	29.1744
chr15	61287205	61287629	RP11-39M21.1	2.62047	2.1473	3.09364	1.67164	11.0317	2.16146e-17	5.81925e-16	29.192
chr10	102618173	102618805	Y_RNA	3.12702	2.56234	3.6917	0.79364	11.0308	2.17001e-17	2.49171e-16	29.1928
chr2	82169076	82170070	RN7SL201P	2.08518	1.70862	2.46175	3.18311	11.0302	2.17541e-17	5.85109e-16	29.1031
chr1	175719435	175720279	TNR	2.46221	2.01755	2.90688	2.85112	11.0299	2.17786e-17	5.85628e-16	29.1453
chr11	34367319	34368240	RP1-145M24.1	2.0994	1.72025	2.47855	2.67724	11.0297	2.17988e-17	4.18024e-16	29.1381
chr15	78342113	78342810	TBC1D2B	3.10618	2.54521	3.66716	1.28599	11.0296	2.18029e-17	4.01626e-16	29.1888
chr10	67079849	67080484	RP11-428G2.1	2.10313	1.72329	2.48297	2.70501	11.0293	2.18351e-17	4.02094e-16	29.1264
chr1	209757622	209758061	CAMK1G	2.60897	2.13777	3.08017	2.01647	11.0292	2.18448e-17	4.02229e-16	29.1837
chr16	73946187	73946633	RPSAP56	2.72972	2.23667	3.22277	1.23479	11.0283	2.193e-17	4.03757e-16	29.1814
chr20	24483694	24484286	RP11-526K17.2	2.13974	1.75322	2.52626	2.68441	11.0272	2.2035e-17	2.52607e-16	29.0888
chr14	96493663	96494630	RP11-241N4.2	2.46074	2.01619	2.90529	2.39883	11.0261	2.21301e-17	4.0706e-16	29.1164
chr6	120057602	120058210	MIR3144	2.16351	1.77265	2.55438	2.85311	11.0258	2.21585e-17	4.07456e-16	29.1075
chr4	89150507	89150909	ABCG2	2.83109	2.31953	3.34265	1.24669	11.024	2.23374e-17	2.55792e-16	29.1617
chr3	170571787	170572478	RNY5P3	2.3449	1.92109	2.7687	2.51812	11.0214	2.25797e-17	6.05053e-16	29.1311
chr15	92612854	92613341	SLCO3A1	2.63064	2.15518	3.1061	1.60157	11.0211	2.26083e-17	4.14307e-16	29.1527
chr15	40531892	40532788	PAK6	2.09065	1.71276	2.46854	2.77211	11.0204	2.26803e-17	6.07387e-16	29.101
chr18	33932314	33933058	FHOD3	2.09167	1.71353	2.46981	2.72128	11.0185	2.28641e-17	4.18519e-16	29.0835
chr1	218093140	218093801	LINC00210	2.12351	1.73961	2.50741	3.06515	11.0183	2.28788e-17	6.11778e-16	29.074
chr3	186016522	186017155	DGKG	2.36311	1.93583	2.79038	2.19843	11.0169	2.302e-17	2.62879e-16	29.1024
chr13	53441989	53442835	PCDH8	2.45395	2.01018	2.89772	2.70401	11.0151	2.31936e-17	4.23631e-16	29.0818
chr14	91723655	91724734	CTD-2547L24.4	2.30902	1.89144	2.72659	2.70625	11.0147	2.32336e-17	4.24317e-16	29.0853
chr5	79041036	79041665	CMYA5	2.52795	2.07077	2.98512	1.67462	11.0145	2.32518e-17	4.24606e-16	29.1159
chr21	35319583	35321182	LINC00649	1.4709	1.20488	1.73692	4.46076	11.0141	2.32913e-17	6.21963e-16	28.8216
chr9	19576033	19576864	RP11-363E7.3	2.06866	1.69452	2.4428	2.86389	11.0137	2.33319e-17	4.25893e-16	29.0498
chrX	145929742	145930212	CXorf51A	3.06445	2.51013	3.61877	1.50865	11.0121	2.34883e-17	6.26656e-16	29.1115
chr5	8599049	8599660	MTND6P2	2.40817	1.97255	2.84378	2.87387	11.0119	2.35121e-17	6.27197e-16	29.0524
chr3	18103953	18104703	AC132807.1	2.23104	1.82742	2.63467	2.98252	11.0105	2.36491e-17	4.30618e-16	29.0275
chr5	149637783	149638334	CAMK2A	2.6882	2.20177	3.17462	2.1775	11.0084	2.38643e-17	4.34224e-16	29.0951
chr20	42590431	42590990	TOX2	2.94434	2.41153	3.47715	1.19694	11.0076	2.39425e-17	6.37621e-16	29.0959
chr1	118070061	118070936	VPS25P1	2.20257	1.80398	2.60116	2.86792	11.0074	2.39678e-17	4.35884e-16	29.0322
chr12	48578877	48579209	C12orf68	2.72619	2.23281	3.21956	1.9678	11.0067	2.40348e-17	2.73304e-16	29.0875
chr3	115059673	115060448	RP11-190P13.1	2.18631	1.79058	2.58204	2.38823	11.005	2.42115e-17	6.44012e-16	29.0655
chr14	24047362	24048658	JPH4	1.86299	1.52573	2.20024	4.24822	11.0035	2.43631e-17	2.76701e-16	28.7574
chr12	14556367	14557193	ATF7IP	2.0513	1.67991	2.42268	3.34414	11.0024	2.44867e-17	6.50159e-16	28.9803
chr11	17927949	17928639	SERGEF	2.0807	1.70398	2.45743	2.97605	11.0019	2.4534e-17	4.44948e-16	28.9962
chr7	20181270	20181799	MACC1-AS1	2.28578	1.87192	2.69963	2.66461	11.0019	2.45356e-17	6.5136e-16	29.043
chr10	135150277	135150699	CALY	3.1747	2.59983	3.74956	1.44523	11.0005	2.46758e-17	2.79893e-16	29.0671
chrX	55668285	55668774	RP11-167P23.4	2.99931	2.45617	3.54246	0.855456	10.9999	2.47481e-17	4.48464e-16	29.0615
chr7	16793002	16794129	TSPAN13	1.84239	1.50872	2.17607	4.29164	10.9986	2.48821e-17	4.50568e-16	28.8031
chr6	5108239	5108921	LYRM4	2.92924	2.3987	3.45977	2.12887	10.9982	2.49264e-17	4.7192e-16	29.0484
chr6	1311685	1312411	FOXQ1	2.31716	1.89745	2.73686	1.96564	10.9974	2.5006e-17	4.52719e-16	29.0193
chr10	10336624	10337505	CUX2P1	1.99385	1.63259	2.35511	3.27441	10.994	2.53706e-17	4.79306e-16	28.8624
chr11	99230294	99230821	AP003558.1	2.44405	2.00113	2.88697	1.71918	10.9917	2.5626e-17	6.78173e-16	29.0203
chr1	90189184	90189920	LRRC8C	2.44127	1.99885	2.88369	2.18723	10.9915	2.56419e-17	4.63475e-16	28.9875
chr1	226543479	226544318	PARP1	2.31809	1.89795	2.73823	2.96389	10.9904	2.57604e-17	6.81324e-16	28.9649
chr2	129566153	129566942	AC012451.1	2.45888	2.01318	2.90458	2.35617	10.9894	2.58771e-17	6.84103e-16	29.0128
chr2	210782018	210782601	UNC80	2.45507	2.01005	2.90009	1.95262	10.9891	2.59112e-17	4.68104e-16	28.9923
chr13	51644173	51644632	GUCY1B2	1.92073	1.57254	2.26892	3.27719	10.9882	2.60109e-17	4.69713e-16	28.9096
chr2	69370909	69371390	RNA5SP96	2.69109	2.20321	3.17898	1.84395	10.9873	2.61098e-17	4.91803e-16	29.0093
chr2	2832431	2833170	AC011995.1	2.33797	1.91408	2.76186	2.5925	10.9865	2.61935e-17	4.72756e-16	28.9605
chr1	222002927	222003416	RNU6-403P	2.32053	1.8998	2.74126	2.46994	10.9865	2.61943e-17	6.91458e-16	28.9859
chr5	37469493	37469885	WDR70	3.18129	2.60445	3.75812	1.42535	10.9858	2.62782e-17	6.9357e-16	28.9858
chr5	16457583	16458055	ZNF622	2.56849	2.10275	3.03422	2.09095	10.9854	2.63212e-17	4.7459e-16	28.9961
chr14	52183288	52183686	FRMD6	2.77211	2.26943	3.27479	1.55803	10.9849	2.63763e-17	4.75488e-16	28.9992
chr14	29176849	29177579	BTF3P2	2.22211	1.81914	2.62509	2.72778	10.9842	2.6455e-17	6.97403e-16	28.9466
chr21	22155694	22156653	LINC00320	1.97328	1.6154	2.33117	3.45148	10.9831	2.65724e-17	7.00188e-16	28.8815
chr3	113488322	113488937	RP11-271C24.2	2.56063	2.09618	3.02509	2.29916	10.982	2.67022e-17	4.80775e-16	28.9682
chr1	94437919	94438332	ABCA4	2.88257	2.3597	3.40545	1.48862	10.9815	2.67579e-17	4.81631e-16	28.9827
chr4	122177293	122178133	TNIP3	2.10235	1.72094	2.48376	3.3283	10.9796	2.69732e-17	7.09798e-16	28.8771
chr14	69052226	69053050	RAD51B	2.2946	1.87828	2.71092	3.02868	10.9789	2.70596e-17	3.04669e-16	28.8705
chr9	75764099	75764920	ANXA1	1.95433	1.59973	2.30893	3.16476	10.9784	2.7118e-17	4.87173e-16	28.8644
chr10	4855112	4855448	AKR1E2	3.12035	2.55415	3.68656	0.828831	10.9776	2.72043e-17	5.10302e-16	28.9709
chr3	156803945	156804583	LINC00881	2.00528	1.64138	2.36918	3.41452	10.9767	2.73087e-17	7.17454e-16	28.8617
chr15	92625279	92626225	SLCO3A1	1.98635	1.62574	2.34696	3.09576	10.9724	2.78198e-17	3.12434e-16	28.8133
chr3	138119365	138119915	MRAS	2.51743	2.06034	2.97451	2.20152	10.9709	2.79983e-17	7.34046e-16	28.9285
chr21	22194773	22195528	PPIAP1	1.97574	1.61698	2.3345	3.27085	10.9699	2.81115e-17	7.36579e-16	28.8435
chr10	123923507	123924223	TACC2	2.00223	1.63861	2.36585	2.66918	10.9685	2.82768e-17	5.27961e-16	28.8587
chr7	16504991	16505939	SOSTDC1	1.99875	1.63572	2.36177	3.42816	10.9672	2.84357e-17	7.44083e-16	28.8201
chr21	33507873	33508827	AP000261.1	2.24557	1.83761	2.65353	3.33737	10.9645	2.87733e-17	5.36497e-16	28.7879
chr9	30751236	30751572	AL590726.2	2.46253	2.01514	2.90992	1.48283	10.9642	2.881e-17	7.5221e-16	28.9104
chr2	102798731	102799085	AC007271.3	2.90928	2.38072	3.43784	1.4836	10.964	2.88232e-17	7.52445e-16	28.9072
chr8	80383352	80384043	RP11-758H6.1	2.15393	1.76256	2.5453	2.9696	10.9629	2.89669e-17	7.55862e-16	28.8421
chr4	170204230	170204750	SH3RF1	2.29854	1.88088	2.71621	1.60518	10.9624	2.90224e-17	5.17814e-16	28.8815
chr11	18386004	18386671	GTF2H1	2.69939	2.20874	3.19004	1.98602	10.9591	2.94402e-17	5.47835e-16	28.8898
chr1	181438787	181439364	CACNA1E	2.52253	2.06396	2.9811	1.79413	10.9574	2.9654e-17	5.5135e-16	28.883
chrX	102087505	102088507	LINC00630	2.31768	1.89634	2.73903	2.56921	10.9571	2.96872e-17	5.51781e-16	28.8357
chr16	75687983	75688278	TERF2IP	2.91836	2.3878	3.44892	1.25706	10.9568	2.97237e-17	5.28782e-16	28.8715
chr8	138597059	138597755	CTD-3145H4.1	2.64124	2.16089	3.12159	1.88334	10.9528	3.02376e-17	5.60731e-16	28.8367
chr7	30766382	30767187	AC006022.4	2.374	1.94221	2.80579	2.28004	10.9518	3.03676e-17	7.88002e-16	28.849
chr5	6338084	6338754	CTD-2324F15.2	2.33791	1.91267	2.76315	1.80671	10.9515	3.03999e-17	7.88723e-16	28.8407
chr6	165597921	165598501	RP11-534P19.1	2.60512	2.13127	3.07898	1.58965	10.9511	3.04529e-17	5.39964e-16	28.8516
chrX	147637006	147637757	AFF2-IT1	2.38192	1.94863	2.81521	2.30471	10.9503	3.05623e-17	5.66396e-16	28.8166
chrX	139876271	139876631	CDR1	3.44294	2.81648	4.0694	1.19618	10.9475	3.09254e-17	8.00511e-16	28.7993
chr2	20773451	20774330	RP11-130L8.2	1.68228	1.37614	1.98842	3.57277	10.946	3.11247e-17	5.75554e-16	28.6041
chr15	99948409	99949583	RP11-20G13.2	1.77762	1.45413	2.10112	3.35105	10.9459	3.1144e-17	5.50585e-16	28.7257
chr3	18020848	18021335	AC132807.1	2.33277	1.90822	2.75731	2.73323	10.9452	3.1226e-17	8.08144e-16	28.7955
chr3	114415989	114416698	ZBTB20-AS2	2.36369	1.93341	2.79398	2.40924	10.9425	3.15941e-17	8.16711e-16	28.8098
chr14	29744028	29744642	RP11-562L8.1	2.07837	1.70003	2.45671	2.92681	10.9425	3.15985e-17	8.16711e-16	28.758
chr6	37681221	37681790	MDGA1	3.04124	2.48755	3.59493	0.686702	10.9412	3.17644e-17	3.52047e-16	28.8166
chr2	172967058	172967883	DLX2	2.16955	1.77447	2.56463	2.66573	10.9387	3.21079e-17	5.91759e-16	28.7
chr3	141218162	141218592	RASA2	2.71056	2.21691	3.2042	1.24999	10.9377	3.22446e-17	5.68434e-16	28.8037
chr13	92468594	92469010	GPC5	2.36049	1.93058	2.79039	1.82201	10.9372	3.23099e-17	8.33154e-16	28.7859
chr11	6434942	6435552	APBB1	1.97388	1.61438	2.33338	2.99515	10.9371	3.2322e-17	5.95039e-16	28.6775
chr5	131348774	131349652	ACSL6	2.01691	1.64957	2.38425	2.99123	10.9369	3.23569e-17	5.69904e-16	28.7218
chr11	107011576	107012086	RP11-382M14.1	2.34493	1.91781	2.77205	2.5604	10.936	3.24786e-17	5.7182e-16	28.7614
chr4	185020369	185021229	ENPP6	2.288	1.87114	2.70485	2.80001	10.9332	3.2868e-17	8.4619e-16	28.7488
chr12	94367895	94368520	RP11-1060G2.2	1.88011	1.53757	2.22266	2.79659	10.933	3.28924e-17	3.6373e-16	28.6402
chr3	188605965	188606796	TPRG1	2.36594	1.93486	2.79703	2.7666	10.9326	3.2959e-17	8.4804e-16	28.735
chr15	56788575	56789103	MNS1	2.44069	1.99592	2.88545	2.65782	10.9311	3.31638e-17	8.52815e-16	28.7499
chr5	114284108	114285310	RP11-438C19.2	1.94777	1.59281	2.30273	3.62584	10.9303	3.32718e-17	8.54971e-16	28.6607
chr18	42535914	42537042	MIR4319	2.02999	1.66001	2.39997	3.25852	10.9292	3.34286e-17	6.13292e-16	28.641
chr3	10411917	10412643	MIR885	2.7712	2.26606	3.27634	1.75454	10.9278	3.36346e-17	5.90647e-16	28.7616
chr4	119910173	119911056	RP11-358D17.1	1.88322	1.53994	2.22651	3.27287	10.9277	3.36514e-17	8.64224e-16	28.6789
chr10	69908167	69908655	RN7SKP202	3.36595	2.75234	3.97956	0.810479	10.9269	3.37714e-17	8.66677e-16	28.7494
chr7	24934738	24935333	OSBPL3	2.13225	1.74353	2.52097	2.6158	10.9265	3.38206e-17	5.93677e-16	28.7135
chr11	6162481	6162954	OR52B1P	2.72218	2.2259	3.21847	2.24812	10.9262	3.38688e-17	8.68798e-16	28.7489
chr2	45986302	45987058	PRKCE	2.75891	2.25593	3.2619	2.00343	10.926	3.38888e-17	3.73722e-16	28.7401
chr6	14842174	14842859	RNU6-793P	2.7216	2.22539	3.21781	1.97158	10.9255	3.39652e-17	5.96018e-16	28.7506
chr11	30981819	30982328	DCDC1	2.01274	1.64577	2.37971	2.90909	10.9254	3.39853e-17	8.71282e-16	28.6919
chr7	44438031	44438571	NUDCD3	2.56848	2.10015	3.0368	2.24279	10.9247	3.40815e-17	5.97842e-16	28.7272
chr2	131774487	131775515	ARHGEF4	2.37661	1.94323	2.80999	2.71511	10.9236	3.42364e-17	8.77592e-16	28.7062
chr15	63349029	63349405	TPM1	3.41076	2.78872	4.03279	1.11491	10.9223	3.44387e-17	6.30322e-16	28.7209
chr4	184556359	184556970	RNU6-479P	2.5718	2.1027	3.0409	1.53876	10.9207	3.46665e-17	6.07202e-16	28.7166
chr21	37305971	37306654	FKSG68	2.26807	1.85437	2.68177	1.94584	10.9206	3.46869e-17	6.075e-16	28.7026
chr7	83550594	83551794	AC006322.1	1.92394	1.57298	2.27491	3.35771	10.9197	3.48095e-17	8.91381e-16	28.6039
chr3	185771707	185772650	ETV5	2.45978	2.01097	2.90858	2.46174	10.9174	3.51647e-17	3.86469e-16	28.6721
chr7	8190900	8191937	AC007009.2	1.74611	1.4275	2.06473	3.23378	10.9166	3.52857e-17	6.16712e-16	28.5572
chr1	240123544	240124108	RP11-438O11.1	2.43712	1.99237	2.88187	1.59297	10.9154	3.54644e-17	9.06711e-16	28.6874
chr12	3602304	3603191	PRMT8	2.41933	1.9778	2.86086	2.38046	10.9148	3.55538e-17	3.90383e-16	28.6574
chr5	149643340	149643841	CAMK2A	2.94936	2.41108	3.48764	1.95466	10.9143	3.56198e-17	6.22239e-16	28.7058
chr8	99376523	99377475	KB-1458E12.1	2.25029	1.83955	2.66104	3.1512	10.913	3.58184e-17	9.14836e-16	28.6382
chr4	160279322	160279790	RAPGEF2	2.29404	1.87525	2.71283	2.59095	10.9114	3.6071e-17	3.95286e-16	28.6161
chrX	78626595	78626978	RP1-164L12.1	2.55772	2.09078	3.02466	1.32987	10.9112	3.61057e-17	3.95609e-16	28.6799
chr20	19901810	19902361	RIN2	2.24503	1.83516	2.6549	2.1208	10.9108	3.61684e-17	9.23375e-16	28.6379
chr15	92920304	92920938	ST8SIA2	2.71053	2.21566	3.20541	2.075	10.9104	3.62268e-17	3.96763e-16	28.6721
chr3	17129972	17131360	PLCL2-AS1	1.97411	1.61362	2.33461	3.24732	10.9082	3.65655e-17	6.3725e-16	28.5229
chr6	162545590	162546379	KRT8P44	2.20431	1.80172	2.60691	1.89079	10.9064	3.68417e-17	6.41623e-16	28.6383
chr4	111405898	111406299	ENPEP	2.39894	1.96078	2.8371	2.07662	10.906	3.69086e-17	9.40951e-16	28.6674
chr2	195873758	195874795	AC010983.1	1.85246	1.51412	2.19081	3.70492	10.906	3.69099e-17	9.40951e-16	28.5136
chr7	127525922	127526631	SND1	2.10772	1.72269	2.49276	2.96185	10.9041	3.72082e-17	9.476e-16	28.6036
chr6	26327733	26328493	HIST1H3PS1	2.3593	1.92823	2.79037	1.89462	10.9022	3.75142e-17	4.09622e-16	28.5902
chr12	55334600	55335091	TESPA1	2.41912	1.97712	2.86113	1.6807	10.902	3.75443e-17	4.099e-16	28.608
chr5	102114076	102114735	PAM	2.50469	2.04699	2.96239	2.58676	10.9007	3.7752e-17	9.60207e-16	28.6113
chr8	30495722	30496779	SMIM18	1.98553	1.62264	2.34842	3.4444	10.899	3.80344e-17	6.90427e-16	28.476
chr7	24768166	24768610	DFNA5	2.63646	2.15457	3.11835	1.62661	10.8982	3.81664e-17	6.62803e-16	28.6261
chr6	1856571	1857062	GMDS	2.48189	2.0282	2.93558	1.82006	10.8969	3.83781e-17	6.95882e-16	28.5985
chr5	57595022	57595869	PGAM1P1	2.16996	1.77325	2.56667	2.82345	10.8958	3.85573e-17	9.78583e-16	28.5719
chr1	225088929	225089451	DNAH14	2.57598	2.10502	3.04695	1.92152	10.8953	3.86382e-17	6.69969e-16	28.595
chr15	60715616	60716116	NARG2	3.12542	2.55396	3.69689	1.76959	10.8942	3.88114e-17	9.84609e-16	28.6205
chr9	20930759	20931365	FOCAD	2.16562	1.76961	2.56163	2.37867	10.8932	3.89857e-17	6.75244e-16	28.5746
chr6	145243277	145243994	UTRN	2.24597	1.83526	2.65668	3.05018	10.893	3.90078e-17	6.7556e-16	28.5369
chr15	79461256	79462503	MIR184	2.03555	1.6633	2.40779	2.80816	10.8926	3.90811e-17	4.25029e-16	28.4481
chr2	14654135	14654644	AC011897.2	2.36638	1.93362	2.79913	1.98783	10.8923	3.91267e-17	6.77304e-16	28.5842
chr2	231554846	231555568	AC098823.3	2.37541	1.941	2.80982	2.28654	10.8923	3.91276e-17	6.77304e-16	28.5516
chr7	136553125	136553549	CHRM2	2.14915	1.75612	2.54219	2.36928	10.8921	3.9166e-17	9.92751e-16	28.5876
chr4	82735967	82736736	RP11-112L18.1	2.20673	1.80313	2.61033	2.90214	10.8912	3.93095e-17	9.96246e-16	28.5524
chr1	217076772	217077131	ESRRG	2.21294	1.8082	2.61768	2.3975	10.8911	3.93378e-17	4.27558e-16	28.5527
chr16	65992993	65993620	RP11-356O24.1	2.20516	1.80182	2.60851	2.5781	10.8903	3.94635e-17	6.82519e-16	28.5761
chr5	87404447	87405213	TMEM161B	2.01214	1.64409	2.38018	3.22032	10.8902	3.94863e-17	6.82846e-16	28.4813
chr6	165591423	165592038	RP11-534P19.1	2.70956	2.21393	3.20518	1.46928	10.8899	3.95288e-17	6.83515e-16	28.595
chr2	14017457	14018175	AC016730.1	2.23736	1.82809	2.64663	2.29288	10.8894	3.96096e-17	6.84645e-16	28.5393
chr2	209547984	209548594	PTH2R	2.4619	2.01152	2.91228	1.6711	10.8886	3.97543e-17	6.86877e-16	28.587
chr11	25983081	25983453	RP11-20J1.1	2.29621	1.87613	2.71629	2.49442	10.8882	3.9814e-17	1.00744e-15	28.5715
chr4	113525563	113526134	C4orf21	1.87039	1.5282	2.21259	3.28536	10.8877	3.99029e-17	1.00955e-15	28.4956
chr8	134144005	134144522	TG	2.68162	2.19096	3.17227	1.34175	10.8867	4.00682e-17	7.23269e-16	28.5804
chr20	52600754	52601525	BCAS1	2.42373	1.98026	2.8672	2.20384	10.8867	4.00683e-17	4.34644e-16	28.5566
chr14	33166977	33167406	AKAP6	2.81585	2.30061	3.33108	1.79216	10.8863	4.01416e-17	6.92759e-16	28.5884
chr9	71153070	71153445	TMEM252	2.61178	2.13381	3.08974	1.44669	10.8848	4.03989e-17	4.37909e-16	28.5684
chr5	160336092	160336928	RP11-109J4.1	1.92125	1.56964	2.27287	2.65963	10.8842	4.05082e-17	1.02311e-15	28.5007
chr4	76393867	76394320	RCHY1	2.42997	1.98524	2.8747	2.13518	10.8838	4.05784e-17	6.99344e-16	28.5647
chr18	77861108	77861813	ADNP2	2.50556	2.04685	2.96426	1.84902	10.8804	4.11626e-17	7.41137e-16	28.5549
chr1	94032831	94033362	BCAR3	2.91939	2.38491	3.45386	1.78786	10.8804	4.11679e-17	7.0785e-16	28.5637
chr4	159835343	159835738	FNIP2	2.47446	2.02142	2.9275	2.14985	10.8798	4.12782e-17	7.09678e-16	28.5408
chr1	198071333	198072197	NEK7	2.27027	1.8546	2.68594	2.85347	10.8794	4.1347e-17	1.04222e-15	28.5019
chr8	29133443	29133988	AC084262.1	2.73051	2.2304	3.23062	1.66255	10.8758	4.19888e-17	7.54402e-16	28.5185
chr20	4050192	4050927	RP11-352D3.2	3.03176	2.47647	3.58705	1.73053	10.8756	4.20152e-17	7.21089e-16	28.5433
chr8	62275355	62276063	CLVS1	2.3186	1.89392	2.74327	2.61858	10.8755	4.20356e-17	7.213e-16	28.498
chr12	3390905	3391334	TSPAN9	2.79717	2.28477	3.30957	1.2244	10.874	4.23072e-17	7.59583e-16	28.5351
chr8	37310720	37311415	RP11-150O12.2	2.18279	1.78292	2.58266	2.87844	10.8735	4.23921e-17	1.06613e-15	28.3997
chr9	112630372	112630895	PALM2	2.49358	2.03675	2.95042	2.35354	10.8728	4.25178e-17	1.06899e-15	28.5136
chr11	20070675	20071074	NAV2-AS2	2.75557	2.25068	3.26046	1.84089	10.8716	4.27375e-17	1.0736e-15	28.5266
chr9	112675270	112676004	PALM2	2.40665	1.96568	2.84762	2.37965	10.8713	4.28034e-17	7.33125e-16	28.4951
chr7	41668223	41669038	INHBA	2.25296	1.84012	2.6658	3.01436	10.8706	4.29317e-17	1.07787e-15	28.4438
chr10	31131668	31132355	RP11-330O11.3	2.41985	1.97638	2.86332	2.26252	10.8693	4.31709e-17	4.65309e-16	28.4908
chr14	20800883	20801878	CCNB1IP1	1.64676	1.34491	1.94861	4.17944	10.8673	4.35394e-17	7.44723e-16	28.2598
chr10	6162556	6163240	RBM17	3.05651	2.49624	3.61677	1.95114	10.8671	4.3574e-17	7.79798e-16	28.5065
chr15	58175504	58176350	ALDH1A2	2.42669	1.98186	2.87152	2.33803	10.8668	4.3636e-17	7.46159e-16	28.4857
chr10	51589023	51589632	TIMM23	2.57602	2.10371	3.04833	1.88307	10.8643	4.40973e-17	7.53102e-16	28.4902
chr10	43761213	43761988	RASGEF1A	2.06622	1.6873	2.44514	2.88485	10.862	4.45247e-17	1.11281e-15	28.4253
chr14	89058128	89058889	ZC3H14	2.49634	2.03854	2.95414	2.36148	10.8619	4.45508e-17	7.60187e-16	28.466
chr4	15503957	15504590	AC007016.3	2.57985	2.10668	3.05302	1.88383	10.8608	4.47652e-17	1.11851e-15	28.458
chr22	27054606	27055077	MIAT	2.91346	2.37901	3.4479	1.49582	10.8588	4.5138e-17	1.12719e-15	28.4596
chr10	16654077	16655383	C1QL3	1.83204	1.49594	2.16814	3.48816	10.8579	4.53163e-17	8.09017e-16	28.3165
chr7	115198193	115198656	SNORA25	2.41398	1.97111	2.85685	2.59324	10.8576	4.5369e-17	1.13184e-15	28.4336
chr2	99510422	99510958	KIAA1211L	3.17863	2.59546	3.76179	0.985773	10.8575	4.54033e-17	7.73393e-16	28.4643
chr5	159906812	159907508	MIR146A	2.18919	1.78752	2.59085	2.66129	10.8567	4.55534e-17	7.75725e-16	28.4076
chr12	104040752	104041480	RP11-341G23.2	2.26325	1.84795	2.67856	2.77727	10.8554	4.5806e-17	7.79728e-16	28.3978
chr6	152799306	152800315	SYNE1	1.94973	1.59193	2.30752	3.24697	10.8547	4.59469e-17	1.14481e-15	28.38
chr20	47961524	47961935	SNORD12	2.98343	2.43592	3.53093	1.44501	10.8544	4.59991e-17	4.92734e-16	28.4532
chr9	112282695	112283391	MIR3927	1.98092	1.61737	2.34448	2.9323	10.8536	4.61485e-17	7.84955e-16	28.3803
chr8	99045047	99045407	MATN2	3.29972	2.69406	3.90538	1.45307	10.8524	4.63913e-17	7.88857e-16	28.429
chr21	31201185	31202622	GRIK1-AS1	1.87922	1.53426	2.22418	3.60965	10.8513	4.66074e-17	1.1598e-15	28.2979
chr8	80580246	80580644	STMN2	2.61336	2.13363	3.09309	1.55938	10.8513	4.6619e-17	7.92349e-16	28.441
chr2	51397306	51397875	AC007680.2	2.20804	1.80267	2.61341	1.82386	10.85	4.68646e-17	1.16554e-15	28.4236
chr12	3415243	3415799	RP5-1063M23.1	3.13018	2.55536	3.70501	1.08421	10.8471	4.74571e-17	5.06942e-16	28.4235
chr7	51230384	51231109	COBL	1.54222	1.259	1.82545	4.08676	10.8466	4.75523e-17	8.45611e-16	28.1668
chr7	86770368	86771084	AC005076.5	2.29331	1.87211	2.71452	2.28902	10.8454	4.77906e-17	8.11017e-16	28.3685
chr8	93107299	93108227	RUNX1T1	1.80887	1.47663	2.1411	3.53113	10.8452	4.78338e-17	5.10473e-16	28.2181
chr6	7267420	7268240	RP11-69L16.4	2.03259	1.65921	2.40596	3.01922	10.8439	4.81153e-17	1.19413e-15	28.3463
chr5	74346281	74346643	RP11-229C3.2	2.47109	2.01715	2.92502	1.69736	10.8437	4.81495e-17	8.16482e-16	28.3923
chr15	90379731	90380417	AP3S2	2.48367	2.02736	2.93997	1.95911	10.8422	4.8467e-17	8.21393e-16	28.3892
chr4	94352144	94352804	RP11-703C10.1	2.31772	1.89189	2.74356	2.4648	10.8418	4.85384e-17	8.22288e-16	28.3292
chr7	82039528	82040333	CACNA2D1	2.10204	1.71581	2.48828	2.95945	10.841	4.87076e-17	8.24682e-16	28.3032
chr1	180899674	180900143	KIAA1614	2.85441	2.32983	3.379	1.80189	10.8387	4.91804e-17	5.23173e-16	28.3748
chr5	68041020	68041698	VWA8P1	2.3485	1.91688	2.78012	2.82962	10.8385	4.9227e-17	8.32204e-16	28.322
chr2	186320859	186321636	AC080125.1	2.22054	1.81243	2.62866	2.49398	10.8382	4.93005e-17	8.33207e-16	28.3124
chr2	16899501	16900520	AC008069.1	2.11727	1.72812	2.50643	3.04648	10.8377	4.9402e-17	1.2234e-15	28.3159
chr13	65939831	65940477	STARP1	2.40157	1.96014	2.84299	2.14168	10.8372	4.95112e-17	8.3629e-16	28.3402
chr3	27410176	27411243	NEK10	1.40938	1.1503	1.66846	4.69948	10.8361	4.97273e-17	8.81017e-16	27.9947
chr6	144093246	144094124	PHACTR2	2.00818	1.63901	2.37736	3.11842	10.8355	4.98646e-17	8.41537e-16	28.2707
chr6	6008021	6008408	NRN1	2.61299	2.13258	3.09339	1.26227	10.8345	5.00819e-17	5.32188e-16	28.3591
chr6	112169441	112169981	FYN	2.44265	1.99347	2.89183	2.36285	10.8323	5.0542e-17	8.94035e-16	28.3258
chr3	150087877	150088461	TSC22D2	2.1262	1.73519	2.5172	2.85398	10.8317	5.06704e-17	1.25176e-15	28.2982
chr8	143897494	143898437	GML	2.38303	1.94476	2.8213	2.13397	10.8309	5.08521e-17	5.39499e-16	28.2845
chr2	48353233	48353761	AC079807.4	3.0096	2.45609	3.56311	1.65524	10.8308	5.08648e-17	8.5711e-16	28.3505
chr10	115718468	115719099	AL162407.1	2.60814	2.12844	3.08785	1.86823	10.8302	5.09976e-17	8.59167e-16	28.3516
chr6	49874234	49874979	CRISP1	1.95484	1.59525	2.31442	3.29246	10.829	5.12753e-17	1.26547e-15	28.2363
chr7	45960386	45961022	IGFBP3	1.97893	1.61485	2.343	3.33091	10.8272	5.16644e-17	9.12234e-16	28.1948
chr2	110271603	110272023	SH3RF3	2.61226	2.13165	3.09287	1.79451	10.8268	5.17414e-17	5.47916e-16	28.329
chr14	24539972	24540942	CPNE6	1.86899	1.52511	2.21286	3.14131	10.8265	5.18181e-17	1.27726e-15	28.2382
chr12	46972027	46972477	OR7A19P	2.59919	2.12092	3.07746	2.0008	10.8253	5.20739e-17	5.51108e-16	28.3091
chr7	127594814	127595650	SND1	2.03192	1.65797	2.40586	3.13113	10.8236	5.24625e-17	1.29243e-15	28.2392
chr21	17807810	17808638	LINC00478	2.10412	1.71688	2.49136	2.77542	10.8235	5.24882e-17	8.81865e-16	28.2621
chr10	81918222	81918917	ANXA11	2.09509	1.70949	2.48068	2.62348	10.8231	5.25773e-17	5.55771e-16	28.2444
chr10	97063165	97063909	PDLIM1	2.34794	1.91575	2.78012	2.4243	10.8217	5.28923e-17	9.31952e-16	28.281
chr3	155807816	155808619	RP11-294L13.1	1.97296	1.60979	2.33613	2.95824	10.8215	5.29354e-17	1.30172e-15	28.2511
chr10	126248870	126249582	LHPP	2.15714	1.76004	2.55423	2.37908	10.8209	5.3067e-17	8.90661e-16	28.2677
chr9	88687141	88687868	GOLM1	2.39677	1.95546	2.83808	2.17715	10.8183	5.3657e-17	1.31746e-15	28.2923
chr10	34985188	34986091	RP11-8L18.2	2.29875	1.87547	2.72202	2.92509	10.818	5.37425e-17	5.66635e-16	28.2024
chr12	90401975	90402452	RP11-654D12.3	2.33002	1.90091	2.75913	2.5536	10.8161	5.41821e-17	1.32796e-15	28.2445
chr9	119897094	119897611	AL354981.1	2.62713	2.14329	3.11097	1.86107	10.8158	5.42362e-17	9.52802e-16	28.2847
chr14	70014490	70015549	RP11-1046B16.1	2.31352	1.88741	2.73963	2.36831	10.8151	5.43944e-17	1.33205e-15	28.2794
chr1	81874765	81875371	HNRNPA3P14	2.29129	1.86926	2.71333	2.69215	10.8147	5.44902e-17	1.33422e-15	28.2312
chr21	44739247	44739641	LINC00322	2.56196	2.09007	3.03385	0.974934	10.8147	5.45001e-17	9.56773e-16	28.2855
chr9	92698117	92698694	RP11-406A20.1	2.63623	2.15061	3.12185	1.64022	10.8134	5.47914e-17	1.34048e-15	28.2809
chr2	140422401	140423227	MRPS18BP2	2.14194	1.74735	2.53654	2.6221	10.8128	5.49321e-17	9.19004e-16	28.1913
chr3	167217494	167218334	SERPINI2	2.06298	1.68292	2.44304	2.99661	10.8125	5.50213e-17	9.20236e-16	28.1815
chr15	88152495	88153452	LINC00052	2.23016	1.81929	2.64102	2.62535	10.8123	5.50561e-17	9.2073e-16	28.2396
chr4	48916278	48916837	OCIAD2	2.28248	1.86198	2.70299	2.44393	10.8122	5.5085e-17	9.21039e-16	28.2361
chr15	82274052	82274736	RP11-276M12.1	2.35306	1.91949	2.78664	1.96711	10.8105	5.54827e-17	9.26553e-16	28.2581
chr14	77389084	77389310	RP11-488C13.4	2.79139	2.27699	3.30578	1.47556	10.8094	5.57506e-17	9.76695e-16	28.265
chr1	168367535	168367942	RP5-968D22.1	2.59536	2.11698	3.07374	2.16616	10.807	5.63201e-17	1.37503e-15	28.2527
chr14	31065827	31066467	G2E3	2.24176	1.82855	2.65497	2.465	10.8068	5.63618e-17	9.39374e-16	28.2022
chr13	38444196	38444948	TRPC4	1.98509	1.61914	2.35104	3.36814	10.8053	5.67233e-17	5.94805e-16	28.0852
chr12	88317920	88318356	RPS4XP15	2.55538	2.08428	3.02649	2.35366	10.8048	5.68437e-17	1.38667e-15	28.2287
chr6	109076536	109077235	LINC00222	2.58916	2.11182	3.0665	1.9036	10.8046	5.68905e-17	9.46672e-16	28.2423
chr1	101349580	101350260	EXTL2	2.10347	1.71555	2.49139	2.82823	10.8012	5.77265e-17	1.00762e-15	28.1314
chr14	38826585	38827495	RP11-96D24.1	2.06394	1.68325	2.44463	2.98747	10.7995	5.81414e-17	1.4156e-15	28.1334
chr10	31550524	31551414	RNA5SP309	2.8855	2.35323	3.41776	2.00495	10.7988	5.83325e-17	1.41966e-15	28.2207
chr14	65470164	65470958	RP11-840I19.5	2.32295	1.89444	2.75146	2.18471	10.7983	5.84418e-17	1.42193e-15	28.2113
chr9	122828467	122829462	RP11-360A18.1	2.31083	1.88455	2.73711	2.70228	10.7982	5.84774e-17	1.42241e-15	28.1689
chr15	22984434	22985179	CYFIP1	2.18776	1.78408	2.59143	2.71212	10.7955	5.91682e-17	6.18101e-16	28.1209
chr4	78978286	78979256	FRAS1	1.91006	1.55759	2.26254	3.55465	10.7943	5.94573e-17	1.03417e-15	28.0268
chr11	9025248	9025766	NRIP3	2.25391	1.83797	2.66986	2.3722	10.794	5.95326e-17	9.86837e-16	28.1784
chr12	102285081	102285925	DRAM1	2.19204	1.78751	2.59657	2.67723	10.7939	5.95602e-17	9.87165e-16	28.1434
chr1	207979154	207979674	C1orf132	1.99035	1.62295	2.35776	2.84319	10.791	6.02944e-17	1.04749e-15	28.1076
chr21	27879230	27879735	KB-1466C5.1	2.19121	1.78665	2.59576	2.58235	10.7891	6.08085e-17	1.47486e-15	28.1362
chr21	17428618	17429660	LINC00478	2.00787	1.63716	2.37858	2.67034	10.789	6.08333e-17	1.00633e-15	28.1262
chr2	15440317	15441133	NBAS	2.1086	1.71925	2.49794	2.67005	10.788	6.10891e-17	1.01023e-15	28.1194
chr10	85755434	85755832	RNU1-65P	2.58795	2.11005	3.06584	1.4915	10.787	6.13341e-17	1.48679e-15	28.1696
chr4	160288125	160289231	RP11-138A23.1	1.85593	1.51321	2.19865	2.84264	10.7869	6.13685e-17	1.01408e-15	28.0028
chr1	154302094	154302453	ATP8B2	2.81771	2.29723	3.33818	1.56571	10.7839	6.21678e-17	1.5048e-15	28.157
chr2	234054347	234054825	INPP5D	3.50315	2.85604	4.15026	0.68633	10.7835	6.22806e-17	1.02787e-15	28.1283
chr8	42154589	42155266	IKBKB	2.70234	2.20311	3.20158	1.87435	10.7823	6.25819e-17	1.03236e-15	28.1323
chr1	237142069	237143275	RPL35P1	2.02513	1.65095	2.39931	3.07448	10.7808	6.29999e-17	1.03838e-15	28.0548
chr12	65051630	65052266	RP11-338E21.3	2.2808	1.85935	2.70224	2.08058	10.7801	6.31814e-17	1.0408e-15	28.1092
chr8	19711934	19712315	INTS10	2.80236	2.28452	3.32019	1.63857	10.7799	6.32429e-17	1.5274e-15	28.1412
chr16	81555198	81556133	CMIP	2.21348	1.80442	2.62254	2.46541	10.7788	6.35374e-17	1.04617e-15	28.103
chr7	127621030	127621508	SND1	2.26496	1.84635	2.68357	2.52425	10.7778	6.37997e-17	1.53961e-15	28.1029
chr10	43762197	43762663	RASGEF1A	2.58875	2.11028	3.06723	2.24529	10.7773	6.39449e-17	1.05202e-15	28.1073
chr8	18744187	18744896	PSD3	1.76645	1.43993	2.09297	3.19475	10.7764	6.42002e-17	6.65644e-16	27.9519
chr10	93144712	93145440	HECTD2	2.38301	1.9425	2.82352	2.29524	10.7759	6.43316e-17	1.55117e-15	28.1122
chr5	56710679	56711145	SALL4P1	2.36026	1.92395	2.79657	2.24347	10.7757	6.43824e-17	1.05822e-15	28.0979
chr7	77824619	77825099	MAGI2	2.54954	2.07823	3.02084	1.68129	10.7755	6.44395e-17	1.05906e-15	28.0987
chr6	112173880	112174224	FYN	2.58915	2.11042	3.06788	1.51926	10.7733	6.50501e-17	1.56637e-15	28.1138
chr1	201571754	201572507	AC096677.1	2.86665	2.33649	3.39681	2.16309	10.7707	6.57684e-17	1.5819e-15	28.1012
chr6	166469968	166470503	GAPDHP72	2.59274	2.1132	3.07228	1.34661	10.7699	6.59913e-17	1.08235e-15	28.0861
chr18	47447678	47448572	MYO5B	2.24059	1.82613	2.65506	2.68598	10.7684	6.64167e-17	1.59559e-15	28.0117
chr10	45536437	45537453	DUXAP4	2.68111	2.18513	3.17709	2.48859	10.7678	6.65796e-17	1.59907e-15	28.0722
chr7	5870746	5871197	ZNF815P	2.85465	2.32654	3.38275	1.23746	10.7674	6.6714e-17	1.09289e-15	28.0864
chr2	161298784	161299436	RBMS1	2.54596	2.07491	3.01702	2.29198	10.7661	6.70848e-17	1.09815e-15	28.0539
chr6	6006930	6007248	NRN1	2.52379	2.05676	2.99083	1.35601	10.7643	6.75935e-17	6.9752e-16	28.0552
chr3	76349188	76349727	ROBO2	2.09543	1.70764	2.48322	2.33331	10.7636	6.78052e-17	1.10831e-15	28.017
chr11	9098747	9099293	SCUBE2	2.5885	2.10936	3.06765	1.81569	10.7611	6.8518e-17	1.64117e-15	28.0622
chr2	151341602	151342167	RND3	2.05822	1.6772	2.43923	3.16682	10.7605	6.87116e-17	1.12126e-15	27.9509
chr12	13569220	13569945	RNA5SP353	2.19355	1.78745	2.59965	2.61839	10.7596	6.89768e-17	1.12548e-15	27.9799
chr2	175646648	175647219	AC018890.4	2.36418	1.92644	2.80191	2.39456	10.7584	6.93208e-17	1.18903e-15	28.0106
chr18	51699688	51700908	MBD2	1.82092	1.48374	2.1581	3.90769	10.7573	6.96539e-17	1.6659e-15	27.874
chr2	144694142	144695256	AC016910.1	1.57784	1.28566	1.87002	4.30669	10.757	6.97472e-17	7.17405e-16	27.7145
chr5	37370854	37372119	NUP155	1.06266	0.86585	1.25946	5.39843	10.7556	7.01662e-17	1.67589e-15	27.5708
chr17	31545861	31546266	ASIC2	3.4387	2.80179	4.07561	0.865936	10.7546	7.04494e-17	1.68198e-15	27.9565
chr7	151511038	151511832	PRKAG2	2.31472	1.88599	2.74345	1.97641	10.7546	7.04563e-17	7.24109e-16	27.9729
chr8	49013552	49014925	UBE2V2	1.8143	1.47826	2.15034	3.14857	10.7546	7.04607e-17	1.68202e-15	27.9462
chr4	7858817	7859433	AFAP1	2.64014	2.15113	3.12914	2.05465	10.7545	7.04986e-17	1.14746e-15	28.0233
chr9	113018199	113019310	TXN	1.32648	1.08073	1.57223	4.79695	10.752	7.12464e-17	1.69894e-15	27.676
chr10	95398661	95399098	PDE6C	2.76435	2.25219	3.27652	1.10239	10.7513	7.14505e-17	7.33561e-16	28.0213
chr6	123190509	123190924	ATP5LP2	2.04343	1.66482	2.42203	3.02058	10.751	7.15584e-17	1.16332e-15	27.9324
chr7	24966635	24967413	OSBPL3	2.33676	1.90376	2.76975	2.89729	10.7501	7.18348e-17	1.71159e-15	27.9518
chr5	149553935	149554350	CDX1	2.93833	2.39385	3.48281	0.803823	10.7498	7.19353e-17	7.37897e-16	28.0148
chr4	154154815	154155614	TRIM2	2.37725	1.93671	2.81778	2.43354	10.7492	7.21154e-17	1.71735e-15	27.9901
chrX	109170771	109171421	RPS5P7	2.71223	2.20957	3.21488	2.27703	10.7482	7.24104e-17	1.23723e-15	27.981
chrX	44499420	44499880	CHTF8P1	2.77883	2.26382	3.29384	0.75357	10.7479	7.25112e-17	1.1773e-15	28.0031
chr18	31246482	31247126	ASXL3	2.08144	1.69565	2.46723	2.8261	10.747	7.27775e-17	1.73126e-15	27.9398
chr3	72319092	72319732	AC112219.1	2.28499	1.8614	2.70859	1.98913	10.7452	7.33668e-17	1.74387e-15	27.9635
chr21	29326884	29327437	AJ006995.3	2.4374	1.98554	2.88926	2.82385	10.7449	7.34579e-17	1.19125e-15	27.9133
chr5	23089319	23089980	CTD-2234B20.1	1.94437	1.58385	2.30489	2.4778	10.7431	7.40102e-17	1.19977e-15	27.9098
chr18	21718366	21719552	CABYR	1.43633	1.16996	1.7027	4.73201	10.7412	7.46247e-17	1.77139e-15	27.6534
chr1	111235210	111235954	KCNA3	2.49428	2.0317	2.95686	2.01864	10.7408	7.47424e-17	1.21009e-15	27.9706
chr8	119578213	119578679	SAMD12	2.41157	1.96431	2.85884	2.18344	10.7403	7.49128e-17	7.6547e-16	27.9273
chr9	38339459	38339933	RP11-113O24.3	2.49659	2.03355	2.95962	1.5921	10.7403	7.49162e-17	1.21268e-15	27.961
chr4	15428855	15429530	C1QTNF7	2.23547	1.82085	2.6501	2.1714	10.7397	7.51107e-17	1.78245e-15	27.9187
chr8	124145144	124145552	TBC1D31	2.5514	2.07808	3.02472	1.52164	10.7375	7.58177e-17	1.22548e-15	27.9632
chr3	186927240	186927776	RP11-208N14.4	2.36373	1.92518	2.80227	1.74538	10.7364	7.61724e-17	1.23054e-15	27.9234
chr22	32322979	32323533	C22orf24	3.29593	2.68437	3.9075	1.62674	10.7353	7.65339e-17	1.81404e-15	27.9506
chr4	48545786	48546240	FRYL	2.88011	2.34568	3.41453	1.98877	10.7349	7.66407e-17	1.81633e-15	27.9488
chr20	35083207	35083919	DLGAP4	2.69001	2.19078	3.18923	1.95577	10.7334	7.7158e-17	1.31115e-15	27.9332
chr3	120365527	120366070	HGD	2.76055	2.24814	3.27296	2.12215	10.7314	7.78129e-17	1.25407e-15	27.9234
chr1	108558917	108559601	AL390036.1	2.20691	1.79722	2.6166	2.6341	10.7302	7.82087e-17	1.25976e-15	27.8777
chr4	73284083	73284808	RP11-373J21.1	1.93641	1.57692	2.29591	3.07727	10.7296	7.84144e-17	1.2625e-15	27.8203
chr1	75138819	75140106	C1orf173	1.80729	1.47175	2.14283	4.07136	10.729	7.86195e-17	8.00667e-16	27.6391
chr11	102680758	102681098	AP000619.6	2.52523	2.05635	2.99411	2.05024	10.7279	7.89787e-17	1.33977e-15	27.9117
chr4	27241248	27241750	Y_RNA	2.36018	1.92192	2.79845	1.83713	10.7272	7.92161e-17	1.27459e-15	27.8902
chr15	64162139	64162918	MIR422A	2.7823	2.2656	3.299	1.74259	10.7261	7.96024e-17	1.34865e-15	27.9139
chr12	64398345	64398856	SRGAP1	2.40601	1.95916	2.85286	1.76816	10.7254	7.98425e-17	1.28362e-15	27.8969
chr2	200335789	200336084	SATB2	2.94828	2.40065	3.4959	0.884707	10.7242	8.02457e-17	1.28929e-15	27.8998
chr14	51777025	51777755	LINC00519	2.02067	1.64531	2.39602	3.16422	10.7234	8.05323e-17	1.89865e-15	27.8131
chr2	188483201	188483871	TFPI	2.2999	1.87261	2.72718	2.58147	10.7218	8.10866e-17	1.91019e-15	27.8591
chr2	214546077	214546714	MIR4438	2.17115	1.76778	2.57452	1.92226	10.7217	8.11196e-17	1.30167e-15	27.8571
chr1	212407958	212408613	RP11-15I11.3	2.24714	1.82958	2.66469	2.32823	10.72	8.16923e-17	1.30992e-15	27.846
chr12	104583703	104584432	RP11-818F20.4	2.92189	2.37895	3.46483	1.84313	10.72	8.17107e-17	1.92336e-15	27.8884
chr2	233453453	233454005	AC073254.1	2.35458	1.91694	2.79222	2.18697	10.717	8.2769e-17	1.94672e-15	27.8689
chr15	57061254	57061830	ZNF280D	2.61258	2.12697	3.0982	1.95079	10.7167	8.28665e-17	1.94798e-15	27.8739
chr4	15495011	15495489	AC007016.3	2.58984	2.10845	3.07123	1.42836	10.7165	8.29282e-17	1.94917e-15	27.872
chr6	16542301	16542794	AL034375.1	3.04716	2.48071	3.61362	1.25235	10.7154	8.33159e-17	1.95647e-15	27.8668
chr4	169980759	169981379	RP11-483A20.3	2.36292	1.92364	2.8022	2.31765	10.7149	8.34976e-17	1.3356e-15	27.8186
chr2	133343806	133344402	GPR39	2.13271	1.73622	2.5292	1.85286	10.7146	8.36035e-17	1.33693e-15	27.8303
chr13	75149278	75150575	LINC00347	1.56626	1.27505	1.85747	4.96007	10.7136	8.39585e-17	8.49869e-16	27.4122
chr7	311271	312045	AC187652.1	2.71494	2.21016	3.21973	1.67563	10.7136	8.39868e-17	1.34173e-15	27.8599
chr3	71942122	71942734	RN7SL271P	2.47731	2.01668	2.93793	1.99911	10.7129	8.42136e-17	1.34487e-15	27.8533
chr21	32666327	32667387	TIAM1	2.17742	1.77253	2.5823	2.69376	10.7125	8.4359e-17	1.97886e-15	27.8127
chr3	140303448	140304047	RP11-13L2.1	2.16408	1.76167	2.56648	2.34493	10.7124	8.43984e-17	1.34709e-15	27.8136
chr4	122688369	122689175	TMEM155	2.16022	1.75852	2.56193	3.0007	10.7121	8.4517e-17	1.98204e-15	27.7928
chr4	44370424	44371149	KCTD8	2.26184	1.84122	2.68247	2.85994	10.7114	8.47834e-17	1.98776e-15	27.7827
chr11	86451311	86453053	CTD-2005H7.2	1.60267	1.30462	1.90071	4.09908	10.7112	8.48256e-17	8.57903e-16	27.5688
chr2	127690825	127691387	AC114783.1	2.6671	2.17105	3.16316	1.51194	10.71	8.52866e-17	1.35955e-15	27.8381
[truncated: 103,551 more rows]

## Sheet: Glutamatergic
seqnames	start	end	Associated.Gene.Name	logFC	CI.L	CI.R	AveExpr	t	P.Value	adj.P.Val	B
chr12	68221277	68222337	RP11-43N5.1	2.93245	2.62021	3.24469	3.83678	18.7077	4.85557e-30	8.60174e-25	57.8936
chr2	191269018	191269693	MFSD6	3.16551	2.79809	3.53294	2.7577	17.1616	9.52722e-28	8.43883e-23	52.6008
chr11	15218938	15220214	INSC	3.03883	2.67178	3.40588	3.19034	16.4915	1.02734e-26	3.63989e-22	50.3441
chr5	62898539	62899705	CTD-2049O17.1	2.67292	2.34648	2.99937	3.48532	16.3099	1.97525e-26	5.83198e-22	49.7385
chr11	8082123	8082987	RP11-236J17.5	2.76327	2.42272	3.10383	2.83541	16.1629	3.36439e-26	8.1723e-22	49.1177
chr2	162272282	162273399	TBR1	2.56611	2.24365	2.88856	3.10719	15.8521	1.04659e-25	1.29745e-23	48.1061
chr2	37027446	37028431	VIT	3.11182	2.71565	3.50799	2.48323	15.6463	2.23374e-25	3.95712e-21	47.1496
chr2	152385161	152386128	NEB	2.84256	2.47392	3.2112	2.8373	15.36	6.47066e-25	1.04208e-20	46.2299
chr14	59331470	59333012	RP11-112J1.2	2.35578	2.04938	2.66219	3.51073	15.315	7.65456e-25	1.05889e-20	46.1401
chr7	45447305	45448800	ELK1P1	2.4773	2.155	2.7996	3.4404	15.311	7.77049e-25	1.05889e-20	46.1038
chr9	112209682	112210744	PTPN3	2.65738	2.31061	3.00415	2.87106	15.2649	9.23345e-25	1.14197e-20	45.9312
chr1	202218544	202219558	snoU13	2.85055	2.47827	3.22282	2.51696	15.2526	9.66938e-25	1.14197e-20	45.7983
chr11	17591067	17592118	OTOG	2.88547	2.50579	3.26514	2.55898	15.1385	1.48353e-24	1.64257e-20	45.3534
chr7	16358674	16359768	ISPD	2.23935	1.94231	2.53638	3.35224	15.0173	2.34262e-24	2.44118e-20	45.0321
chr3	98113474	98114396	OR5K3	2.68756	2.33048	3.04463	3.29891	14.9928	2.57053e-24	2.52985e-20	44.9295
chr5	131540017	131540646	AC063976.7	3.37173	2.92327	3.82019	1.90379	14.9764	2.73443e-24	2.54952e-20	44.5241
chr1	167095571	167096426	DUSP27	3.0214	2.61844	3.42435	2.55272	14.9359	3.18756e-24	2.82342e-20	44.6145
chr12	67892636	67893267	RP11-542B15.1	3.20207	2.77321	3.63094	2.40214	14.8727	4.05093e-24	3.12271e-20	44.313
chr8	68690473	68691303	CPA6	2.57802	2.23258	2.92347	2.85976	14.8657	4.15899e-24	3.12271e-20	44.436
chr11	6416392	6417449	APBB1	2.47991	2.14756	2.81226	3.10987	14.8634	4.19578e-24	3.12271e-20	44.4252
chr11	27782583	27783486	BDNF	2.73542	2.36773	3.10312	3.01587	14.819	4.96782e-24	3.52024e-20	44.2638
chr3	17881467	17882367	AC104297.1	2.6175	2.26362	2.97137	2.70236	14.7337	6.8736e-24	4.55942e-20	43.8919
chr11	21506435	21507517	RNA5SP337	2.52732	2.18556	2.86907	3.72067	14.7308	6.94909e-24	4.55942e-20	43.9666
chr5	125752120	125753321	GRAMD3	2.61461	2.2607	2.96851	3.15946	14.7163	7.34639e-24	4.64796e-20	43.9043
chr1	162886333	162887435	C1orf110	2.58678	2.23607	2.93749	2.9958	14.6922	8.05182e-24	4.91861e-20	43.7895
chr2	155808749	155809533	CBX3P6	2.3778	2.05308	2.70252	3.31147	14.5862	1.20809e-23	7.13385e-20	43.4063
chr6	91570427	91571349	MAP3K7	2.25091	1.94209	2.55972	3.3736	14.519	1.5629e-23	8.65224e-20	43.1569
chr7	112150209	112151188	NPM1P14	2.28809	1.97366	2.60251	3.17246	14.4957	1.70979e-23	9.17855e-20	43.0646
chr6	134668893	134670056	SGK1	2.20536	1.90187	2.50886	3.53819	14.4747	1.85337e-23	9.48099e-20	42.9872
chr7	143215967	143217073	OR10AC1P	3.03456	2.61688	3.45225	2.8835	14.4719	1.87316e-23	9.48099e-20	42.8792
chr9	90486739	90488112	XXyac-YM21GA2.4	2.69124	2.31949	3.06299	2.71813	14.4204	2.28373e-23	1.1238e-19	42.7028
chr21	19032790	19033710	AP000432.2	2.60609	2.24584	2.96635	2.89354	14.4098	2.379e-23	1.13904e-19	42.7109
chr11	6593193	6593858	DNHD1	2.91217	2.50899	3.31535	2.62353	14.3879	2.58875e-23	1.20685e-19	42.5526
chr4	119767968	119768660	SEC24D	2.66684	2.29739	3.03629	2.59729	14.3788	2.6818e-23	1.21817e-19	42.5765
chr11	27739847	27740832	BDNF	2.60498	2.24168	2.96828	3.32638	14.2829	3.8847e-23	1.65109e-19	42.2418
chr6	55508548	55509070	RP11-228O6.2	2.76547	2.37973	3.15121	2.46488	14.2809	3.91448e-23	1.65109e-19	42.1655
chr13	77963008	77964000	MYCBP2	2.54953	2.19354	2.90552	2.85718	14.266	4.1468e-23	1.69508e-19	42.153
chr14	50824223	50825130	CDKL1	2.61072	2.24609	2.97535	2.1139	14.2621	4.21014e-23	1.69508e-19	42.0174
chr4	139880339	139881008	RP11-371F15.3	2.57148	2.21156	2.9314	2.69262	14.2317	4.73689e-23	1.82424e-19	42.0079
chr2	214567822	214568941	MIR4438	2.56974	2.20899	2.93049	3.04786	14.1893	5.58248e-23	2.06031e-19	41.8741
chr8	94947136	94948010	PSMA2P2	2.22188	1.90979	2.53396	3.07008	14.1816	5.75246e-23	2.07971e-19	41.8521
chr7	126728447	126729899	GRM8	2.0377	1.75134	2.32406	3.85097	14.1745	5.91304e-23	2.09501e-19	41.8417
chr11	6378162	6379239	RP11-304C12.3	2.29366	1.97088	2.61645	3.25447	14.1546	6.38971e-23	2.21951e-19	41.7572
chr3	111721134	111721810	TAGLN3	2.07127	1.7782	2.36435	3.18589	14.0778	8.61609e-23	2.8532e-19	41.469
chr6	133451489	133452538	MTCYBP4	2.53446	2.17578	2.89314	3.24816	14.0754	8.69719e-23	2.8532e-19	41.4623
chr5	1326275	1327988	CLPTM1L	2.73077	2.34376	3.11777	2.65036	14.0556	9.39402e-23	3.02576e-19	41.3264
chr11	11193438	11194538	RP11-179A10.3	2.58435	2.21775	2.95096	2.44307	14.0421	9.90129e-23	3.05682e-19	41.2669
chr7	16813785	16814444	TSPAN13	2.48168	2.12946	2.8339	2.77498	14.035	1.01807e-22	3.05682e-19	41.2787
chr11	9153665	9154536	SCUBE2	2.50216	2.14683	2.85748	2.36725	14.0271	1.0497e-22	3.09928e-19	41.2257
chr5	25694805	25695384	RNU6-374P	2.44833	2.10051	2.79614	2.92998	14.0217	1.0724e-22	3.1144e-19	41.2425
chr3	99925232	99926133	SNORD61	2.19231	1.88047	2.50416	3.36687	14.0037	1.1501e-22	3.28616e-19	41.1874
chr2	160074042	160074904	TANC1	2.34344	2.00823	2.67865	2.67077	13.9258	1.55986e-22	4.28793e-19	40.8353
chr2	181087321	181087941	CWC22	2.53917	2.17585	2.90249	2.88032	13.9215	1.58656e-22	4.28793e-19	40.8249
chr8	124680856	124681918	KLHL38	2.1405	1.83419	2.44682	3.39046	13.9197	1.59752e-22	4.28793e-19	40.8622
chr7	8354703	8355307	RP4-594A5.1	2.91128	2.4936	3.32897	2.06012	13.8841	1.83677e-22	4.85654e-19	40.507
chr6	97304449	97305468	GPR63	2.44522	2.09328	2.79716	2.85098	13.8396	2.18716e-22	5.61536e-19	40.5251
chr7	117653317	117654185	AC003084.2	2.28172	1.95291	2.61053	3.14472	13.8227	2.33733e-22	5.91518e-19	40.4778
chr12	68246135	68247401	GS1-410F4.4	2.35506	2.01462	2.6955	3.26191	13.7798	2.7665e-22	6.87308e-19	40.306
chr5	108644839	108645648	CTD-2587M2.1	2.44442	2.091	2.79783	2.49917	13.7774	2.79343e-22	6.87308e-19	40.2411
chr21	32417650	32418762	KRTAP19-8	2.53942	2.17153	2.9073	2.9561	13.7499	3.11256e-22	7.3826e-19	40.1742
chr5	31502239	31503079	Y_RNA	2.57553	2.20194	2.94912	3.02109	13.7325	3.33302e-22	7.7691e-19	40.124
chr7	45318321	45319289	ELK1P1	2.58907	2.21296	2.96517	2.51143	13.7124	3.60753e-22	8.135e-19	39.941
chr8	74925829	74926862	LY96	2.46277	2.10497	2.82056	2.70046	13.711	3.62776e-22	8.135e-19	40.0152
chr7	116686032	116686796	ST7	2.25003	1.92192	2.57814	3.0496	13.6599	4.43933e-22	9.59068e-19	39.8422
chr13	52093839	52095050	INTS6-AS1	2.35473	2.01098	2.69847	2.79676	13.6451	4.70529e-22	9.85279e-19	39.7705
chrX	78514359	78515214	KIF4CP	2.52109	2.15305	2.88913	2.38742	13.6449	4.70968e-22	9.85279e-19	39.7538
chr6	84983022	84983762	KIAA1009	2.57856	2.2021	2.95502	2.77611	13.6439	4.72751e-22	9.85279e-19	39.7679
chr18	68093839	68094671	RPS2P6	2.69571	2.302	3.08941	2.68317	13.6389	4.82281e-22	9.93454e-19	39.7282
chr3	23210495	23211543	UBE2E2-AS1	2.66087	2.27189	3.04984	2.53715	13.6264	5.06705e-22	1.03177e-18	39.6606
chr6	27393533	27394520	MCFD2P1	2.57003	2.19411	2.94595	2.44021	13.6183	5.23259e-22	1.05337e-18	39.6333
chr9	104137720	104139130	FYTTD1P1	2.06989	1.76594	2.37384	3.36609	13.5651	6.45818e-22	1.28548e-18	39.4743
chr18	10705435	10706519	RP11-856M7.2	2.67842	2.28497	3.07187	2.60637	13.5603	6.58175e-22	1.29552e-18	39.3871
chr11	15145293	15145821	INSC	2.88909	2.46451	3.31368	2.02891	13.5543	6.74117e-22	1.30255e-18	39.3312
chr5	40348035	40348776	AC108105.1	2.57558	2.19704	2.95411	2.75149	13.5534	6.76451e-22	1.30255e-18	39.4028
chr7	134425110	134425867	CALD1	2.42607	2.06937	2.78277	2.14962	13.548	6.90997e-22	1.31625e-18	39.3429
chr5	102631004	102631631	C5orf30	2.56852	2.19069	2.94634	2.82896	13.5415	7.09095e-22	1.33636e-18	39.3533
chr6	3137345	3138025	BPHL	2.55905	2.18216	2.93594	1.87032	13.5252	7.56379e-22	1.39577e-18	39.2277
chr2	17021850	17022671	AC008069.2	2.31317	1.97208	2.65425	2.78814	13.509	8.06749e-22	1.47337e-18	39.2191
chr2	85076304	85077285	TRABD2A	2.27051	1.93398	2.60704	2.88198	13.4392	1.06448e-21	1.92424e-18	38.9599
chr18	26608405	26609024	RNU6-408P	2.43245	2.07005	2.79485	2.86504	13.3701	1.40182e-21	2.48334e-18	38.6962
chr4	82573118	82573703	RP11-112L18.1	2.55915	2.17765	2.94065	2.53373	13.3622	1.44652e-21	2.53716e-18	38.6663
chr12	19841257	19841940	RNU1-146P	2.34653	1.99634	2.69673	2.66126	13.3474	1.53459e-21	2.66525e-18	38.5991
chr10	109307710	109308711	RNA5SP326	2.20914	1.87885	2.53943	2.99572	13.3231	1.69077e-21	2.908e-18	38.5148
chr11	29802343	29803364	RPL7AP58	2.28477	1.94295	2.6266	3.6598	13.3143	1.75095e-21	2.98255e-18	38.487
chr1	212811291	212812391	RP11-338C15.2	2.38222	2.02531	2.73913	2.6821	13.2956	1.88717e-21	3.17581e-18	38.3933
chr11	103136839	103137717	DYNC2H1	2.40012	2.04045	2.75979	3.09272	13.2925	1.91005e-21	3.17581e-18	38.3921
chr14	54913033	54913655	CNIH1	2.79995	2.38025	3.21966	1.97155	13.2888	1.93898e-21	3.18051e-18	38.2715
chr4	182731696	182732493	RP11-540E16.2	2.40116	2.03963	2.76268	2.8226	13.2301	2.45135e-21	3.84302e-18	38.1293
chr18	41080989	41081725	SYT4	2.21239	1.87851	2.54627	3.13823	13.1993	2.77324e-21	4.30951e-18	38.0362
chr6	105811926	105812917	PREP	2.15184	1.82677	2.47691	3.13014	13.1859	2.92706e-21	4.50899e-18	37.9823
chr8	128664742	128665542	CASC11	2.17907	1.84958	2.50856	2.76538	13.1737	3.07312e-21	4.69318e-18	37.9272
chr6	105043203	105043933	RP11-427E4.1	2.48256	2.10711	2.85801	2.71457	13.1713	3.10378e-21	4.69949e-18	37.9023
chr8	26040827	26041844	RNA5SP258	2.26932	1.92555	2.61308	2.59602	13.1496	3.38604e-21	5.08342e-18	37.8047
chr8	99309155	99309926	NIPAL2	2.61145	2.21543	3.00746	2.39247	13.1355	3.58245e-21	5.28866e-18	37.7492
chr11	6088572	6089855	OR52X1P	2.12435	1.80205	2.44665	3.26997	13.1295	3.67009e-21	5.37326e-18	37.7603
chr11	124617450	124618704	RP11-677M14.2	2.40004	2.0356	2.76448	2.63368	13.1181	3.84137e-21	5.5246e-18	37.6819
chr10	50374127	50375128	C10orf128	2.3666	2.00719	2.726	2.65742	13.1165	3.86588e-21	5.5246e-18	37.6847
chr1	101670977	101671665	RP5-1033H2.1	2.50115	2.12131	2.88099	2.90137	13.1165	3.86702e-21	5.5246e-18	37.6941
chr14	53473828	53474613	RP11-368P15.1	2.28953	1.94031	2.63876	2.75472	13.0593	4.86629e-21	6.78797e-18	37.4602
chr12	66033390	66034766	RP11-230G5.2	2.46192	2.08619	2.83765	3.26533	13.052	5.01102e-21	6.93526e-18	37.4468
chr8	67431018	67431705	RNU6-1324P	2.19005	1.85565	2.52445	3.3442	13.0458	5.13804e-21	7.00164e-18	37.4273
chr1	193502779	193503494	RP11-21J7.1	2.32835	1.97276	2.68395	2.80205	13.0428	5.20014e-21	7.0042e-18	37.4028
chr2	12906463	12907277	MIR3125	2.41533	2.04643	2.78424	2.56023	13.0419	5.21899e-21	7.0042e-18	37.3885
chr3	30900111	30900891	GADL1	2.49359	2.11251	2.87467	2.78517	13.0343	5.38129e-21	7.16772e-18	37.3622
chr14	88336058	88336898	RP11-1152H15.1	2.29538	1.94428	2.64648	2.91514	13.0227	5.63933e-21	7.45536e-18	37.3244
chr10	47107223	47108164	NPY4R	2.02439	1.71431	2.33448	3.44505	13.0046	6.06647e-21	7.90212e-18	37.2601
chr5	114432027	114432583	RP11-438C19.1	2.4514	2.07578	2.82701	2.75309	13.0003	6.17256e-21	7.98162e-18	37.236
chr12	68513120	68514269	RP11-444B24.2	2.3999	2.03203	2.76777	3.24151	12.9949	6.30757e-21	8.09709e-18	37.2243
chr6	149335056	149335536	RP11-162J8.3	2.89282	2.44884	3.33681	1.70475	12.9788	6.73199e-21	8.51847e-18	36.9878
chr2	215984850	215985636	ABCA12	2.73785	2.31722	3.15848	2.54272	12.9654	7.10544e-21	8.92725e-18	37.0603
chr13	107248474	107249471	LINC00551	2.59793	2.19845	2.99741	2.544	12.9542	7.43479e-21	9.2104e-18	37.0171
chr7	143633087	143633711	OR2F2	3.08573	2.61035	3.56112	1.83807	12.9298	8.2021e-21	1.00904e-17	36.7235
chr11	87371596	87372710	RNU6-1063P	2.16578	1.83137	2.50019	3.35526	12.9009	9.22047e-21	1.11687e-17	36.8508
chr11	39367175	39368159	RNU6-99P	2.02744	1.71437	2.3405	3.18148	12.9	9.25295e-21	1.11687e-17	36.8469
chr6	130715147	130716328	TMEM200A	1.91398	1.61843	2.20954	3.72866	12.8996	9.26777e-21	1.11687e-17	36.8322
chr1	201005204	201006129	RP11-168O16.2	2.1166	1.78967	2.44352	2.91758	12.8966	9.38222e-21	1.11852e-17	36.8212
chr7	109723786	109724803	RPL3P8	2.1808	1.84395	2.51766	3.24695	12.8959	9.40771e-21	1.11852e-17	36.831
chr12	89703173	89704141	RP11-13A1.3	1.9647	1.66075	2.26866	3.28911	12.8756	1.0213e-20	1.20617e-17	36.7486
chr6	143035924	143037034	RP1-67K17.3	2.19232	1.85306	2.53158	2.83997	12.872	1.03619e-20	1.21565e-17	36.7318
chr14	64116844	64117729	U3	2.36129	1.9956	2.72698	2.46975	12.8622	1.07839e-20	1.25572e-17	36.6652
chr6	145168948	145169699	UTRN	2.36047	1.99482	2.72612	2.84627	12.8592	1.09137e-20	1.25572e-17	36.668
chr12	67271361	67272189	GRIP1	2.46616	2.08361	2.84872	2.87636	12.8413	1.17324e-20	1.3333e-17	36.5902
chr2	101980962	101981960	AC092570.1	2.40554	2.03214	2.77894	2.28384	12.8325	1.21581e-20	1.3333e-17	36.5308
chr4	99621793	99622794	RP11-1299A16.1	2.18785	1.84824	2.52746	2.72498	12.8325	1.21605e-20	1.3333e-17	36.5668
chr11	30583503	30584255	MPPED2	2.16986	1.83302	2.5067	2.79849	12.832	1.21876e-20	1.3333e-17	36.5629
chr1	162898863	162899575	RP11-331H2.3	2.34509	1.98084	2.70933	2.7687	12.8247	1.25528e-20	1.36427e-17	36.5389
chr6	134666799	134667457	SGK1	2.15925	1.82376	2.49474	2.71297	12.8205	1.27664e-20	1.37061e-17	36.5135
chr6	47709478	47710054	RP11-550C4.6	2.22911	1.88274	2.57549	2.77	12.8193	1.28305e-20	1.37061e-17	36.5155
chr7	112361218	112361987	MIPEPP1	2.3864	2.01557	2.75722	2.59188	12.819	1.28433e-20	1.37061e-17	36.5142
chr5	133265441	133266312	CTD-2131I18.1	2.67668	2.25964	3.09372	2.27251	12.7848	1.47563e-20	1.56533e-17	36.2942
chr4	89706922	89707687	FAM13A	2.46243	2.07854	2.84631	2.38135	12.7775	1.52019e-20	1.60301e-17	36.3107
chr1	156637337	156638208	RP11-284F21.7	2.81339	2.37428	3.25251	2.32029	12.7624	1.61565e-20	1.68387e-17	36.1866
chr4	54548386	54549774	RP11-317M11.1	2.18607	1.84487	2.52727	3.15174	12.7624	1.61589e-20	1.68387e-17	36.2965
chr2	16863574	16864560	FAM49A	2.15558	1.81815	2.49301	2.70493	12.725	1.88088e-20	1.93722e-17	36.1392
chr14	30756942	30757717	CTD-2251F13.1	2.31992	1.95632	2.68351	3.04456	12.7096	2.00288e-20	2.05095e-17	36.084
chr10	92832731	92833822	DDX18P6	2.34965	1.98131	2.71799	2.59762	12.7066	2.02749e-20	2.06421e-17	36.0552
chr4	99885074	99885902	RNU7-149P	2.30231	1.94134	2.66328	2.53647	12.7049	2.041e-20	2.0661e-17	36.0544
chr4	122655705	122656298	TMEM155	2.14135	1.80531	2.47739	2.72784	12.6934	2.13913e-20	2.14096e-17	36.0193
chr12	88847966	88848691	Y_RNA	2.16358	1.82396	2.5032	2.91449	12.6898	2.17034e-20	2.15296e-17	36.0031
chr7	51392013	51392688	COBL	2.23324	1.88265	2.58383	2.60012	12.6885	2.18229e-20	2.15296e-17	35.9792
chr3	22978929	22979551	RANP7	2.43609	2.0527	2.81948	2.78851	12.657	2.48047e-20	2.41439e-17	35.8723
chr3	156333384	156334108	TIPARP-AS1	2.17274	1.83017	2.51532	3.0499	12.6337	2.72774e-20	1.07863e-18	35.6712
chr13	76824203	76824982	RN7SL571P	2.35128	1.98035	2.72222	2.70947	12.6266	2.80736e-20	2.70288e-17	35.7443
chr7	33926597	33927638	RP11-89N17.3	2.30937	1.94443	2.67432	2.56706	12.605	3.06586e-20	2.92002e-17	35.644
chr15	45678399	45679108	GATM	2.37857	2.00249	2.75465	2.56936	12.5984	3.15007e-20	2.98417e-17	35.5963
chr4	150971553	150972704	DCLK2	2.30602	1.94102	2.67103	2.69273	12.5848	3.32976e-20	3.12103e-17	35.5753
chr7	43521468	43522327	HECW1	2.25964	1.90167	2.6176	2.55472	12.574	3.47962e-20	3.2116e-17	35.5186
chr3	24978633	24979253	RN7SL216P	2.38317	2.00561	2.76073	2.53743	12.5732	3.49072e-20	3.2116e-17	35.5009
chr11	17494582	17495329	ABCC8	2.72346	2.29188	3.15505	2.03849	12.5701	3.53616e-20	3.22906e-17	35.4362
chr14	53851211	53851993	AL163953.3	2.45507	2.06565	2.84449	2.60007	12.5582	3.71239e-20	3.35539e-17	35.4713
chr5	118670314	118671158	TNFAIP8	1.8954	1.59443	2.19636	3.45809	12.5447	3.92313e-20	3.49242e-17	35.4127
chr3	16853370	16854023	PLCL2	2.4018	2.02038	2.78323	2.40216	12.5432	3.94651e-20	3.49566e-17	35.3726
chr1	90424158	90424938	RP11-302M6.5	2.25946	1.90011	2.61881	2.42866	12.5248	4.25461e-20	3.73125e-17	35.3105
chr4	171900738	171901461	RP11-344G13.1	2.48873	2.0928	2.88467	2.71659	12.5208	4.32551e-20	3.77474e-17	35.3045
chr5	31758721	31759790	RP11-5N11.7	2.17235	1.8267	2.51799	3.10324	12.5191	4.35456e-20	3.77756e-17	35.3169
chr2	86793175	86794057	CHMP3	2.4068	2.02366	2.78994	2.32042	12.513	4.46473e-20	3.8395e-17	35.2414
chr14	91569478	91570398	C14orf159	2.74782	2.31016	3.18549	2.09155	12.5062	4.5913e-20	3.92926e-17	35.1744
chr7	26533401	26534077	KIAA0087	2.77241	2.33077	3.21405	2.09352	12.5045	4.62259e-20	3.93703e-17	35.1923
chr11	43892462	43893098	RP11-613D13.5	3.2899	2.76576	3.81403	1.70228	12.5031	4.64906e-20	3.94062e-17	35.1466
chr6	46205871	46206425	ACTG1P9	2.44388	2.05403	2.83373	2.00572	12.4871	4.96333e-20	4.12887e-17	35.1106
chr11	22359046	22360027	SLC17A6	2.43295	2.04481	2.82109	2.75438	12.486	4.98636e-20	4.12887e-17	35.1525
chr11	57655696	57656339	RP11-734C14.2	2.53382	2.12958	2.93805	2.28766	12.486	4.98768e-20	4.12887e-17	35.1418
chr5	31605797	31606550	RNU6-363P	2.46247	2.0691	2.85584	2.26527	12.4695	5.33524e-20	4.39604e-17	35.0745
chr3	156015298	156016220	KCNAB1	1.92004	1.61316	2.22692	3.31218	12.4629	5.48113e-20	4.49534e-17	35.088
chr8	73848718	73849462	RP11-531A24.3	2.51163	2.11009	2.91317	2.35139	12.4596	5.55589e-20	4.52048e-17	35.0442
chr7	136381992	136383394	PSMC1P3	2.04128	1.71477	2.36779	3.16157	12.4534	5.69932e-20	4.57422e-17	35.0515
chr11	18793737	18794223	PTPN5	2.56487	2.1546	2.97514	2.37843	12.4531	5.70641e-20	4.57422e-17	34.9905
chr7	7304824	7305383	AC005532.5	2.52675	2.12243	2.93107	2.08943	12.4485	5.81498e-20	4.60847e-17	34.9641
chr2	149819216	149819905	KIF5C	2.43271	2.04341	2.822	2.16684	12.4477	5.83337e-20	4.60847e-17	34.9388
chr11	93927570	93928514	RP11-680H20.1	2.25012	1.89004	2.6102	2.96043	12.4475	5.83727e-20	4.60847e-17	35.027
chr4	170820317	170821052	RP11-6E9.5	2.28077	1.91577	2.64578	2.59188	12.4469	5.8532e-20	4.60847e-17	35.0171
chr3	32349241	32349985	AC097639.1	2.45896	2.06537	2.85255	2.5938	12.4448	5.90414e-20	4.62801e-17	35.0011
chr2	226434564	226435159	AC016717.1	2.41782	2.03059	2.80504	2.18643	12.4376	6.07901e-20	4.74409e-17	34.9505
chr4	37158777	37159685	RP11-103J17.1	2.01875	1.69528	2.34223	3.08792	12.4313	6.23932e-20	4.81453e-17	34.9611
chr12	68628061	68628435	IL26	3.22331	2.7068	3.73983	1.62173	12.4308	6.25081e-20	4.81453e-17	34.7393
chr6	166117275	166117986	RNU6-730P	2.4586	2.06425	2.85295	2.28202	12.4189	6.56395e-20	5.03384e-17	34.8267
chr2	84709393	84710240	SUCLG1	2.7081	2.27359	3.14262	1.84774	12.4148	6.67544e-20	5.07739e-17	34.7204
chr14	58633573	58634231	RN7SL598P	2.27728	1.91156	2.64301	2.64899	12.4036	6.9905e-20	5.24738e-17	34.8262
chr10	43828081	43828808	RNU6ATAC11P	2.55116	2.14134	2.96097	1.94506	12.4002	7.08772e-20	5.29791e-17	34.7809
chr5	57158192	57159299	AC116606.1	2.01988	1.69512	2.34465	3.1574	12.3889	7.42553e-20	5.50397e-17	34.7902
chr8	110201633	110202312	TRHR	2.20341	1.84894	2.55789	2.97396	12.382	7.63899e-20	5.61519e-17	34.7595
chr11	15231729	15232454	INSC	2.69379	2.26036	3.12722	2.44437	12.38	7.69959e-20	5.63636e-17	34.7267
chr3	139546521	139547282	RP11-166D18.1	2.33944	1.96275	2.71612	2.12862	12.3712	7.98392e-20	5.77292e-17	34.6666
chr5	41908357	41908906	C5orf51	2.43156	2.03976	2.82336	2.39802	12.3622	8.28332e-20	5.96507e-17	34.6503
chr7	26530433	26531488	KIAA0087	2.23086	1.87131	2.5904	3.00778	12.3594	8.38005e-20	6.0103e-17	34.6688
chr14	47995647	47996324	RPS15AP3	2.0887	1.75179	2.42562	2.67308	12.3491	8.74292e-20	6.21013e-17	34.6142
chr11	6425944	6427255	APBB1	1.82436	1.52991	2.11881	4.42617	12.3418	9.00807e-20	6.34238e-17	34.5588
chr4	164082682	164083359	NAF1	2.29133	1.92129	2.66137	2.95545	12.3344	9.28721e-20	6.47735e-17	34.5658
chr8	103750270	103751273	AP003356.1	2.4321	2.03906	2.82514	2.6658	12.326	9.61236e-20	6.65175e-17	34.5187
chr18	66405626	66406300	CCDC102B	2.54303	2.13177	2.95429	2.64113	12.3172	9.96841e-20	6.8713e-17	34.4899
chr6	117785173	117786245	RNU6-253P	2.13209	1.78705	2.47714	3.01228	12.3086	1.03264e-19	7.0419e-17	34.4631
chr11	17389693	17390474	RP1-239B22.5	2.51783	2.11036	2.92531	2.01141	12.3084	1.03352e-19	7.0419e-17	34.4176
chr18	24217046	24217695	KCTD1	2.2247	1.8645	2.58491	2.46634	12.3027	1.0581e-19	7.18181e-17	34.4203
chr8	15654563	15655379	PPM1AP1	2.201	1.84442	2.55758	2.82807	12.2953	1.09099e-19	7.37675e-17	34.4007
chr1	218057873	218058794	LINC00210	2.12053	1.77688	2.46418	2.92839	12.2915	1.10813e-19	7.43591e-17	34.3948
chr2	60332037	60332694	RP11-444A22.1	2.26991	1.90153	2.63829	2.3165	12.2742	1.18979e-19	7.92385e-17	34.3003
chr18	5297518	5298003	ZBTB14	2.48088	2.07814	2.88361	2.51297	12.2705	1.20798e-19	4.01704e-18	34.2831
chr14	77529510	77530267	RP11-7F17.3	2.69732	2.2589	3.13574	1.71406	12.2553	1.28595e-19	8.53213e-17	34.1043
chr1	199142171	199142986	AC105941.1	2.11013	1.7671	2.45317	3.06246	12.2532	1.29749e-19	8.5766e-17	34.2362
chr12	27950093	27950967	RP11-860B13.3	2.21472	1.85439	2.57505	2.62435	12.2433	1.35137e-19	8.86264e-17	34.194
chr6	53959429	53960108	MLIP	2.26873	1.89959	2.63787	2.47201	12.2425	1.35577e-19	8.86264e-17	34.1858
chr4	78406441	78407190	RP11-625I7.1	2.33094	1.9516	2.71028	2.87592	12.2401	1.3692e-19	8.91754e-17	34.1805
chr5	50242094	50242750	RP11-317O24.2	2.29472	1.92118	2.66826	2.40278	12.2369	1.38754e-19	9.00388e-17	34.1522
chr10	35503356	35504313	RP11-324I22.3	2.21417	1.85351	2.57483	3.15299	12.229	1.43355e-19	9.26847e-17	34.1402
chr12	102820709	102821897	IGF1	1.82378	1.52647	2.12109	3.69837	12.2192	1.49265e-19	9.58067e-17	34.0698
chr11	42003824	42004446	RP11-148I19.1	2.43807	2.04056	2.83557	2.47327	12.2175	1.503e-19	9.60601e-17	34.0704
chr18	30209802	30210612	RP11-386P4.1	2.25188	1.88412	2.61964	2.92158	12.1972	1.63423e-19	1.03395e-16	34.0068
chr2	175665143	175665610	CHN1	2.4901	2.08329	2.89691	1.66066	12.1928	1.66435e-19	1.04185e-16	33.8997
chr1	168407036	168407508	QRSL1P1	2.37368	1.98579	2.76156	2.1522	12.1899	1.68401e-19	1.05044e-16	33.9549
chr5	126083461	126084188	RNU6-752P	2.29478	1.91975	2.6698	1.93994	12.1888	1.69193e-19	1.0509e-16	33.9508
chr4	175734448	175735072	GLRA3	2.22532	1.86163	2.58901	2.64363	12.1881	1.69661e-19	1.0509e-16	33.9651
chr11	17465107	17465781	ABCC8	2.67283	2.23597	3.10969	1.81593	12.1872	1.70291e-19	1.05113e-16	33.8385
chr14	93496152	93496858	ITPK1	2.2017	1.8418	2.56161	2.59172	12.1856	1.71453e-19	1.05133e-16	33.939
chr11	14103144	14104161	RNA5SP332	2.34007	1.95753	2.72262	2.32343	12.1851	1.71818e-19	1.05133e-16	33.9365
chr11	36102489	36103512	LDLRAD3	2.28546	1.91183	2.65909	2.67614	12.1847	1.72104e-19	1.05133e-16	33.9466
chr4	129383107	129384012	RP11-420A23.1	2.06867	1.73043	2.4069	2.85523	12.183	1.73305e-19	1.05352e-16	33.9532
chr7	86230003	86230645	GRM3	2.71301	2.26941	3.15661	2.88366	12.1825	1.73652e-19	1.05352e-16	33.9381
chr11	95460267	95461352	RP11-644L4.1	1.93854	1.62154	2.25554	3.50097	12.1813	1.74498e-19	1.05504e-16	33.9326
chr3	16481099	16481957	RFTN1	2.57412	2.15296	2.99528	2.14229	12.1747	1.79319e-19	5.70525e-18	33.9023
chr7	79142312	79143100	AC091813.2	2.11483	1.76859	2.46108	2.54143	12.1667	1.85379e-19	1.11323e-16	33.8872
chr2	106042499	106043771	FHL2	2.41539	2.01987	2.81092	2.6797	12.1644	1.87152e-19	1.12008e-16	33.8688
chr8	17002875	17003436	RP11-468H14.1	2.69702	2.25522	3.13883	1.9906	12.16	1.90589e-19	1.13681e-16	33.8177
chr11	112643804	112644460	RP11-27G22.1	2.6906	2.24953	3.13168	2.01171	12.1511	1.9771e-19	1.16797e-16	33.7603
chr11	59367600	59368411	OSBP	2.37842	1.98852	2.76832	2.34073	12.151	1.9779e-19	1.16797e-16	33.8065
chr7	138676545	138677268	KIAA1549	2.49663	2.08671	2.90655	2.00141	12.132	2.13916e-19	1.25482e-16	33.6993
chr10	53560446	53561557	CSTF2T	1.87044	1.56306	2.17782	3.26161	12.1212	2.23762e-19	1.30395e-16	33.698
chr10	17067438	17068177	CUBN	2.08376	1.74123	2.42629	2.88616	12.118	2.26673e-19	1.31658e-16	33.6888
chr2	122715153	122715694	AC018737.3	2.61233	2.18274	3.04192	1.91931	12.113	2.31482e-19	1.34011e-16	33.5394
chr5	127428871	127429535	SLC12A2	2.0527	1.71489	2.39051	2.62759	12.1042	2.40021e-19	1.38502e-16	33.6287
chr13	33732790	33733712	STARD13-IT1	2.23061	1.86304	2.59819	2.42125	12.0881	2.56535e-19	1.46599e-16	33.547
chr1	157079687	157080391	ETV3L	2.60849	2.17859	3.03839	1.87381	12.0865	2.58268e-19	1.46643e-16	33.4319
chr2	210422086	210422768	MAP2	2.29812	1.9193	2.67694	2.56009	12.0842	2.60687e-19	1.47544e-16	33.5271
chr1	214543777	214544501	PTPN14	2.53029	2.11289	2.94769	2.40954	12.0753	2.7049e-19	1.52605e-16	33.4973
chr4	184281400	184282158	RP11-451F20.1	2.44887	2.04481	2.85293	2.16596	12.0726	2.73598e-19	1.53868e-16	33.4541
chr2	229208535	229209467	AC074019.2	2.35236	1.96417	2.74055	2.60544	12.071	2.75404e-19	1.54021e-16	33.4804
chr5	83726853	83727956	CTD-2269F5.1	2.26669	1.89241	2.64097	3.07551	12.0635	2.84066e-19	1.57752e-16	33.465
chr7	75258245	75258876	HIP1	2.73871	2.28627	3.19116	1.54551	12.0577	2.91004e-19	1.60598e-16	33.3061
chr6	47243869	47244590	TNFRSF21	2.24505	1.87396	2.61613	2.49819	12.0512	2.98947e-19	1.6396e-16	33.4024
chr3	141174727	141175918	ZBTB38	2.43214	2.02911	2.83516	2.34227	12.0209	3.38972e-19	1.84768e-16	33.2513
chr7	113585063	113586027	PPP1R3A	1.8827	1.57057	2.19482	3.3819	12.0153	3.46948e-19	1.88535e-16	33.2492
chr1	61087797	61088730	RP11-776H12.1	1.84786	1.54138	2.15434	2.96013	12.01	3.54587e-19	1.92097e-16	33.2406
chr11	12308531	12309001	MICALCL	2.63621	2.19856	3.07386	1.17709	11.9987	3.71628e-19	1.9978e-16	33.0838
chr7	25094340	25094974	CYCS	2.54047	2.1187	2.96223	1.82956	11.9984	3.72151e-19	1.9978e-16	33.144
chr12	70801595	70802395	KCNMB4	2.3749	1.98049	2.76931	2.35062	11.9944	3.78236e-19	2.02433e-16	33.1656
chr1	168099754	168100473	GPR161	2.14973	1.79268	2.50678	2.24867	11.9932	3.80177e-19	2.02859e-16	33.1638
chr2	217664482	217665388	AC007563.3	2.43636	2.03161	2.84112	2.18248	11.9903	3.84788e-19	2.04703e-16	33.1052
chr11	12237481	12238466	MICAL2	2.14898	1.79186	2.50611	2.3469	11.9864	3.91117e-19	2.07446e-16	33.1403
chr10	111635885	111636684	XPNPEP1	2.54098	2.11845	2.9635	2.10227	11.9791	4.03042e-19	2.12305e-16	33.0919
chr2	117750284	117751301	MTND1P28	2.2269	1.85658	2.59721	2.69646	11.9786	4.03873e-19	2.12305e-16	33.1057
chr7	45242193	45243247	RAMP3	2.16793	1.8072	2.52865	2.8107	11.9715	4.16069e-19	2.17426e-16	33.0861
chr11	57131177	57131829	AP000781.1	2.5899	2.15889	3.02091	2.2931	11.9694	4.19694e-19	2.18675e-16	33.0469
chr5	79368209	79369087	THBS4	2.4825	2.06928	2.89571	1.85643	11.9673	4.23446e-19	2.19983e-16	32.9843
chr4	166358752	166359490	CPE	2.12062	1.76748	2.47376	2.69155	11.9618	4.33178e-19	2.23727e-16	33.049
chr5	43633595	43634562	NNT	1.97171	1.64324	2.30018	3.01416	11.9571	4.41767e-19	2.275e-16	33.0301
chr13	51904816	51905486	SERPINE3	2.35207	1.95974	2.74439	1.99912	11.9422	4.69833e-19	2.40554e-16	32.952
chr3	18992729	18993213	RNU6-138P	2.57799	2.14796	3.00803	2.2118	11.9414	4.7138e-19	2.40651e-16	32.917
chr5	63890435	63891317	RGS7BP	1.95082	1.62519	2.27645	3.22355	11.9336	4.86899e-19	2.47519e-16	32.9332
chr2	178227228	178227698	snoU13	2.55891	2.13128	2.98655	1.6727	11.9195	5.16339e-19	2.606e-16	32.8066
chrX	106964486	106965659	TSC22D3	1.88468	1.56964	2.19972	3.38673	11.9165	5.2289e-19	8.68389e-18	32.6708
chr2	192799802	192800797	AC098617.1	1.9526	1.62611	2.2791	2.72144	11.9129	5.30696e-19	2.67085e-16	32.848
chr11	32109788	32110713	RCN1	2.03086	1.69112	2.37059	3.44271	11.9073	5.43215e-19	2.72158e-16	32.8236
chr2	158845555	158846258	RNU6-932P	2.10429	1.75225	2.45634	2.92436	11.9065	5.45047e-19	2.72158e-16	32.8233
chr12	27031071	27032110	ASUN	2.02136	1.68318	2.35954	3.02262	11.9064	5.45384e-19	2.72158e-16	32.8226
chr2	192729387	192730317	DNAJB1P1	2.1124	1.75894	2.46586	2.95674	11.9046	5.49335e-19	2.73359e-16	32.8156
chr5	114292818	114293582	RP11-438C19.2	2.08068	1.73242	2.42894	2.9774	11.9009	5.57953e-19	2.76504e-16	32.7995
chr3	186665564	186666310	AC007690.1	2.43405	2.02663	2.84147	2.83073	11.9005	5.58776e-19	2.76504e-16	32.7902
chr7	98284760	98285309	NPTX2	2.55898	2.13048	2.98747	1.73334	11.8959	5.69732e-19	2.8114e-16	32.705
chr1	226753026	226753675	C1orf95	2.8304	2.35633	3.30448	1.38306	11.8928	5.77151e-19	2.8401e-16	32.6183
chr2	106243870	106244492	NCK2	2.03535	1.69432	2.37638	2.89009	11.8885	5.87561e-19	9.63596e-18	32.6414
chr18	21523677	21524227	LAMA3	2.40681	2.00286	2.81076	2.11247	11.8684	6.38804e-19	3.1175e-16	32.6355
chr4	173884896	173885538	RN7SL253P	2.1494	1.78848	2.51033	2.67505	11.8627	6.54151e-19	3.18363e-16	32.6419
chr4	77159126	77159953	FAM47E	2.59859	2.16212	3.03507	2.15911	11.8593	6.63478e-19	3.22017e-16	32.6063
chr5	36174880	36175573	RNU6-1305P	1.9568	1.62807	2.28553	3.08533	11.8573	6.69033e-19	3.23827e-16	32.6182
chr13	37259940	37260484	SERTM1	2.16954	1.8047	2.53437	2.4258	11.8455	7.02797e-19	3.3623e-16	32.5692
chr4	87342538	87343168	MAPK10	2.36392	1.96637	2.76147	2.00289	11.8446	7.05303e-19	3.3623e-16	32.5315
chr12	12099001	12099489	ETV6	2.44463	2.03349	2.85576	1.8124	11.8444	7.06047e-19	3.3623e-16	32.5021
chr5	117912800	117914254	RP11-2N5.2	1.88377	1.56663	2.20092	3.80248	11.8317	7.44234e-19	3.5158e-16	32.4876
chr9	125569380	125569935	OR1K1	2.96819	2.4684	3.46799	1.16532	11.8299	7.50013e-19	3.53368e-16	32.3177
chr5	160054837	160055928	ATP10B	1.95802	1.62826	2.28779	3.24638	11.8276	7.57252e-19	3.55832e-16	32.4978
chr6	49295160	49296090	RNU7-65P	1.87975	1.56301	2.19649	3.21071	11.8215	7.76499e-19	3.63911e-16	32.4652
chr4	141851328	141852334	RNF150	1.72423	1.43361	2.01485	3.41913	11.8181	7.87847e-19	3.68255e-16	32.4341
chr5	114284108	114285310	RP11-438C19.2	1.6128	1.34073	1.88488	3.62584	11.8079	8.21821e-19	3.8298e-16	32.3641
chr6	75583670	75584536	RP11-560O20.1	2.11918	1.76167	2.4767	2.86289	11.8074	8.23674e-19	3.8298e-16	32.416
chr2	230435887	230436413	DNER	2.30892	1.91908	2.69876	1.83215	11.7977	8.57534e-19	3.96439e-16	32.3274
chr2	17819405	17820015	SMC6	2.15292	1.78928	2.51656	2.55921	11.7933	8.7369e-19	4.02015e-16	32.3506
chr5	45765660	45766891	HCN1	2.00349	1.66503	2.34196	3.28576	11.7911	8.81657e-19	4.04314e-16	32.3477
chr1	219002340	219003004	RP11-412H9.1	2.4981	2.07606	2.92013	2.55031	11.7907	8.83251e-19	4.04314e-16	32.3451
chr4	79542817	79543376	Y_RNA	2.11457	1.75723	2.4719	2.43493	11.7875	8.9483e-19	4.08509e-16	32.3313
chr9	71991461	71992135	FAM189A2	2.18829	1.81847	2.5581	2.48223	11.7869	8.97026e-19	4.08509e-16	32.3194
chr5	22372199	22373074	CDH12	2.12463	1.76541	2.48384	3.09861	11.7817	9.16964e-19	4.14393e-16	32.3065
chr10	28712012	28712792	RP11-351M16.1	2.63694	2.19086	3.08303	2.12358	11.7749	9.43159e-19	4.25146e-16	32.249
chr6	53907748	53908895	MLIP-AS1	2.04873	1.70208	2.39538	3.16576	11.7726	9.52518e-19	4.28275e-16	32.2684
chr12	67865572	67866080	RP11-473M14.3	2.38464	1.98082	2.78846	2.58975	11.763	9.91395e-19	1.54347e-17	32.1288
chr5	126677934	126678611	MEGF10	2.07534	1.72387	2.42682	2.74795	11.7617	9.96688e-19	4.45872e-16	32.2278
chr7	123047971	123048283	RP11-332K15.1	2.70192	2.24402	3.15982	1.82741	11.7539	1.02971e-18	4.59486e-16	32.1281
chr12	26386375	26387089	RP11-283G6.5	1.89565	1.57432	2.21698	2.8097	11.7513	1.04105e-18	4.63376e-16	32.1848
chr2	213823914	213824669	MIR4776-2	2.33022	1.9351	2.72535	2.64169	11.7474	1.05799e-18	4.68564e-16	32.1659
chr3	103217962	103218853	MIR548AB	1.96269	1.62979	2.2956	3.22967	11.744	1.07333e-18	4.74173e-16	32.1459
chr4	44149428	44150301	RP11-328N19.1	2.08566	1.73185	2.43948	3.02655	11.7422	1.08136e-18	4.76528e-16	32.1469
chr13	51845261	51846215	FAM124A	2.16339	1.79626	2.53053	2.76665	11.7379	1.10097e-18	4.83969e-16	32.1284
chr8	99430409	99431268	KB-1517D11.2	2.3154	1.92233	2.70848	2.56861	11.7336	1.12067e-18	4.88985e-16	32.1052
chr6	150554842	150555394	snoU13	2.57181	2.13505	3.00857	1.9729	11.7294	1.14087e-18	4.96577e-16	32.0491
chr3	179142527	179143249	GNB4	2.21474	1.83843	2.59105	2.07342	11.7235	1.16922e-18	5.0767e-16	32.058
chr13	48415002	48416003	RP11-279N8.1	2.02933	1.68372	2.37494	3.00231	11.6962	1.31039e-18	5.6208e-16	31.9529
chr10	44091113	44091828	CAP1P2	2.30841	1.91519	2.70163	2.40285	11.6938	1.32365e-18	5.65028e-16	31.9369
chr2	22497275	22498096	AC099799.1	2.28834	1.89839	2.67829	2.35819	11.6894	1.34859e-18	5.7429e-16	31.9117
chr5	53936686	53938013	SNX18	1.75034	1.45169	2.04898	3.53239	11.6747	1.43394e-18	6.07715e-16	31.8443
chr4	72782136	72782930	RP11-545L5.1	2.22419	1.84467	2.60371	2.53882	11.674	1.43813e-18	6.08036e-16	31.8568
chr3	98270017	98270676	GPR15	2.53352	2.1007	2.96634	2.30281	11.6599	1.52586e-18	6.42066e-16	31.7815
chr8	94910604	94911477	MIR378D2	2.01752	1.67266	2.36238	2.6314	11.6536	1.56663e-18	6.56102e-16	31.7823
chr10	97443153	97443635	TCTN3	2.80896	2.32879	3.28914	1.3218	11.6527	1.57202e-18	6.56806e-16	31.6886
chr4	119720190	119721534	SEC24D	1.85316	1.53613	2.1702	3.41549	11.6435	1.63417e-18	6.76393e-16	31.7188
chr9	127888209	127889038	SCAI	2.30863	1.91354	2.70373	2.25927	11.6395	1.66147e-18	6.86089e-16	31.704
chr5	32462637	32463446	ZFR	2.33865	1.93837	2.73893	2.43415	11.6381	1.67161e-18	6.88674e-16	31.712
chr5	34551801	34552746	CTD-2024P10.2	1.8884	1.56501	2.2118	3.23041	11.6316	1.71759e-18	7.05973e-16	31.682
chr5	81182744	81183443	SHFM1P1	2.22695	1.84544	2.60845	2.14427	11.6276	1.74668e-18	7.16268e-16	31.6637
chr6	144271484	144272172	PLAGL1	2.00205	1.65876	2.34534	2.75304	11.6171	1.82536e-18	7.46806e-16	31.6304
chr12	80449940	80450516	RNU7-106P	2.22685	1.84496	2.60874	2.45042	11.6154	1.8386e-18	7.49101e-16	31.6072
chr13	72617304	72617942	RNA5SP32	2.17755	1.80411	2.55099	2.67064	11.6153	1.83943e-18	7.49101e-16	31.6234
chr10	94937704	94938619	XRCC6P1	2.05389	1.70125	2.40652	2.45059	11.602	1.94479e-18	7.9019e-16	31.5648
chr4	146268636	146269950	RP11-142A22.4	2.00986	1.66449	2.35522	3.35534	11.5921	2.02654e-18	8.17092e-16	31.5159
chr10	114705438	114706247	TCF7L2	2.05921	1.70535	2.41307	2.46763	11.5918	2.02945e-18	8.17092e-16	31.5268
chr5	113305502	113306310	RP11-371M22.1	2.0475	1.69562	2.39937	2.9689	11.5908	2.03831e-18	8.18802e-16	31.5221
chr11	6519293	6519944	DNHD1	2.48885	2.06107	2.91662	2.09976	11.5894	2.04995e-18	8.21612e-16	31.4914
chr3	186103891	186104372	DGKG	2.76394	2.28877	3.23911	1.62333	11.5866	2.07426e-18	8.29479e-16	31.341
chr11	8224069	8224490	RP11-379P15.1	2.66043	2.2027	3.11815	1.85166	11.5778	2.15197e-18	5.10615e-17	31.4599
chr18	70127254	70127994	CBLN2	1.95732	1.62056	2.29408	2.92822	11.5778	2.15236e-18	8.54923e-16	31.4652
chr2	208930426	208931249	snoU13	2.35988	1.9535	2.76626	2.16672	11.5675	2.24742e-18	8.88694e-16	31.3938
chr7	102530998	102532606	LRRC17	1.86523	1.54382	2.18663	3.2397	11.5601	2.31832e-18	9.1063e-16	31.3888
chr13	37234555	37235598	SERTM1	2.12061	1.75513	2.48608	3.08036	11.5579	2.33932e-18	9.16846e-16	31.383
chr4	122107073	122107776	RNU6-948P	2.12269	1.75684	2.48855	2.89868	11.5573	2.34523e-18	9.17134e-16	31.3837
chr3	133657431	133658017	C3orf36	2.5824	2.13704	3.02776	1.64659	11.5503	2.41526e-18	9.40702e-16	31.2553
chr14	21546319	21547050	ARHGEF40	2.42336	2.00543	2.84129	2.12761	11.5502	2.41611e-18	9.40702e-16	31.3419
chr3	99648401	99649192	MIR3921	1.71252	1.41704	2.008	3.41535	11.5449	2.4707e-18	9.59847e-16	31.3169
chr2	209864400	209865747	HSPA8P6	2.12648	1.75955	2.4934	3.23979	11.5441	2.47895e-18	9.60941e-16	31.3264
chr3	42574591	42575442	VIPR1-AS1	2.49712	2.06605	2.92818	2.03782	11.5392	2.53056e-18	9.78808e-16	31.2776
chr11	7313862	7314746	SYT9	2.35748	1.9505	2.76447	2.47764	11.5385	2.53847e-18	9.78923e-16	31.2989
chr13	41057531	41058532	LINC00598	2.0383	1.68641	2.3902	3.15452	11.5382	2.54191e-18	9.78923e-16	31.2902
chr2	107652675	107653376	AC005040.3	2.59517	2.14678	3.04356	2.33495	11.529	2.64177e-18	1.01079e-15	31.2368
chr1	91918711	91919307	CDC7	2.91823	2.41383	3.42263	1.65402	11.5246	2.69145e-18	1.02758e-15	31.1476
chr12	106142414	106143563	CASC18	1.81576	1.50186	2.12966	3.04813	11.5224	2.71593e-18	1.03469e-15	31.2369
chr9	96250439	96251328	FAM120AOS	2.067	1.70955	2.42446	1.93997	11.5187	2.75809e-18	1.04626e-15	31.2124
chr11	105488784	105489640	GRIA4	2.01	1.66232	2.35768	2.87842	11.5159	2.79074e-18	1.05638e-15	31.2113
chr7	87663412	87664182	ADAM22	2.16682	1.79189	2.54175	2.5882	11.5121	2.83663e-18	1.07146e-15	31.195
chr11	60686426	60687087	TMEM109	2.09505	1.73218	2.45792	2.24191	11.5006	2.97713e-18	6.77636e-17	31.0966
chr14	59894920	59895659	AL159140.1	2.12699	1.75856	2.49541	2.18838	11.5	2.98439e-18	1.12249e-15	31.133
chr1	159848731	159849455	CCDC19	2.27389	1.87944	2.66833	2.06218	11.4832	3.20298e-18	1.19708e-15	31.0583
chr1	211702615	211703260	RD3	2.53177	2.09231	2.97122	1.98929	11.476	3.30071e-18	1.22842e-15	31.0182
chr4	89710463	89710875	FAM13A	2.70177	2.23274	3.17079	1.80826	11.4744	3.32314e-18	1.23418e-15	30.9509
chr10	121626762	121627335	MCMBP	2.69981	2.23105	3.16856	1.31173	11.4728	3.34617e-18	1.24013e-15	30.9051
chr4	172297856	172298428	RP11-717H13.1	2.00776	1.65899	2.35653	2.76022	11.4671	3.42753e-18	1.26496e-15	31.0106
chr15	52568465	52569196	MIR1266	2.41695	1.99709	2.83681	1.92186	11.4668	3.43146e-18	1.26496e-15	30.9789
chr6	123357743	123358365	CLVS2	2.07281	1.71273	2.4329	2.72113	11.4666	3.4346e-18	1.26496e-15	31.0088
chr12	70360118	70360613	RP11-611E13.3	2.44687	2.02179	2.87196	1.98601	11.466	3.4428e-18	1.26535e-15	30.9836
chr4	69032932	69034073	FTLP10	1.95041	1.61154	2.28927	3.05197	11.465	3.45659e-18	1.26779e-15	30.9959
chr6	8570191	8571142	HULC	2.04015	1.68507	2.39524	2.95709	11.4449	3.76208e-18	1.37414e-15	30.9146
chr6	105388190	105389608	LINC00577	1.97706	1.63292	2.3212	3.60842	11.4438	3.78047e-18	1.37802e-15	30.8901
chr2	105216103	105216799	AC013402.3	2.30737	1.90569	2.70905	2.27507	11.4423	3.80367e-18	1.38363e-15	30.8948
chr2	152526258	152527140	NEB	1.97025	1.62709	2.3134	2.655	11.4369	3.89184e-18	1.40732e-15	30.8854
chr2	166693467	166694487	AC009495.3	2.22258	1.83547	2.60968	2.64667	11.4369	3.89189e-18	1.40732e-15	30.8754
chr1	107373691	107374534	RP11-233E12.1	2.27187	1.87614	2.66761	2.69857	11.4356	3.91272e-18	1.40883e-15	30.8794
chr2	220916141	220917021	AC009310.1	2.31557	1.91206	2.71908	2.2826	11.431	3.98972e-18	1.43364e-15	30.8368
chr3	135067875	135068910	RP11-657O9.1	2.06941	1.70849	2.43032	2.57094	11.4213	4.15556e-18	1.4858e-15	30.8172
chr5	54528019	54529823	CCNO	1.79437	1.48142	2.10733	3.65196	11.4211	4.16001e-18	1.4858e-15	30.8051
chr18	2139719	2140382	RP11-161I6.2	2.23254	1.84304	2.62205	2.61596	11.4173	4.22613e-18	1.50637e-15	30.7964
chr4	183167444	183168554	TENM3	2.17677	1.79683	2.5567	2.82252	11.4125	4.31262e-18	1.53412e-15	30.7842
chr4	165865722	165867145	NACA3P	1.75753	1.45071	2.06436	3.49903	11.4101	4.35585e-18	1.54393e-15	30.7498
chr9	105799515	105800867	CYLC2	1.87318	1.54617	2.2002	3.55776	11.41	4.35765e-18	1.54393e-15	30.7288
chr8	74101376	74102728	RP11-956J14.2	1.81945	1.50172	2.13718	3.35241	11.4067	4.41867e-18	1.56184e-15	30.7477
chr2	136887801	136888467	CXCR4	2.16846	1.78976	2.54717	2.5243	11.406	4.43284e-18	1.56184e-15	30.7542
chr3	159513451	159514367	RNU2-31P	1.94393	1.60444	2.28343	3.12734	11.4059	4.43463e-18	1.56184e-15	30.7545
chr6	6614291	6615119	LY86-AS1	2.39926	1.98022	2.81829	2.22569	11.4052	4.44659e-18	1.56294e-15	30.7423
chr11	61047460	61048146	VWCE	2.94135	2.42756	3.45513	1.76764	11.4037	4.47575e-18	1.56697e-15	30.643
chr4	108784793	108785657	RNU6-733P	1.80116	1.48631	2.11602	3.08756	11.3952	4.63953e-18	1.62111e-15	30.6985
chr15	58813637	58814226	RP11-50C13.2	2.24822	1.85511	2.64133	2.47248	11.3922	4.69821e-18	1.63838e-15	30.6872
chr6	91554639	91555906	MAP3K7	1.94314	1.60333	2.28295	3.42618	11.3905	4.73222e-18	1.647e-15	30.6706
chr7	41778205	41778956	AC005027.3	2.21416	1.82691	2.6014	2.53334	11.3894	4.75332e-18	1.6511e-15	30.6837
chr2	211727008	211727926	CPS1	2.20032	1.81517	2.58547	2.75861	11.3798	4.94967e-18	1.71594e-15	30.6478
chr4	174394278	174394909	RP11-489G11.3	2.40401	1.98316	2.82486	2.06974	11.3786	4.97565e-18	1.72157e-15	30.6124
chr11	56644129	56645127	AP000479.1	2.07119	1.70857	2.4338	2.92843	11.3777	4.99414e-18	1.7228e-15	30.64
chr3	20574065	20575226	RNU6-815P	2.01858	1.66516	2.37201	3.28273	11.3771	5.00646e-18	1.7228e-15	30.6277
chr7	26386003	26386766	SNX10	2.21404	1.82639	2.60169	2.39209	11.377	5.00838e-18	1.7228e-15	30.6371
chr15	38928702	38929216	RP11-275I4.2	2.45767	2.02734	2.88799	2.0276	11.3764	5.02102e-18	1.72381e-15	30.618
chr1	62110674	62111582	RP11-430G17.1	2.05171	1.69243	2.41099	2.30396	11.3753	5.04556e-18	1.72888e-15	30.6281
chr12	76600396	76600942	RP11-54A9.1	2.37892	1.96215	2.7957	2.27813	11.37	5.15897e-18	1.76433e-15	30.5684
chr14	39022779	39023511	RP11-14N4.1	2.04751	1.68871	2.4063	2.89485	11.3672	5.21909e-18	1.78145e-15	30.5897
chr2	191724695	191725346	GLS	2.13461	1.76052	2.5087	2.1114	11.3664	5.23835e-18	1.78459e-15	30.5794
chr4	152936592	152937912	RNA5SP169	2.01714	1.66338	2.37089	3.19451	11.3582	5.42098e-18	1.83973e-15	30.5426
chr21	40314654	40315412	AF064858.6	2.27723	1.87769	2.67678	2.11188	11.3534	5.53405e-18	1.86382e-15	30.5161
chr8	53701584	53702343	RB1CC1	2.1778	1.79544	2.56015	2.48184	11.3456	5.71795e-18	1.91483e-15	30.5051
chr6	44257253	44258022	TCTE1	2.08427	1.71827	2.45028	2.38624	11.3434	5.77186e-18	1.92924e-15	30.4974
chr2	201042673	201043543	SPATS2L	2.04904	1.68913	2.40894	2.61056	11.3408	5.83474e-18	1.94658e-15	30.4862
chr11	106327235	106328002	RP11-680E19.2	2.05062	1.69035	2.4109	2.68564	11.3378	5.90884e-18	1.9676e-15	30.474
chr2	180633501	180634228	ZNF385B	2.07841	1.71316	2.44367	2.31826	11.3347	5.98664e-18	1.98977e-15	30.454
chr11	80557376	80557983	RP11-686G23.2	2.12718	1.75323	2.50114	2.61757	11.3309	6.08483e-18	2.01862e-15	30.4446
chr6	112596017	112596501	LAMA4	2.33165	1.92165	2.74166	1.86873	11.328	6.15935e-18	2.03951e-15	30.4261
chr5	32298052	32298666	RNU6-378P	2.2948	1.89102	2.69859	2.21757	11.3206	6.35367e-18	2.09994e-15	30.3977
chr11	61367702	61368415	RP11-855O10.2	2.60843	2.14928	3.06757	1.46443	11.3163	6.47006e-18	2.13046e-15	30.2942
chr12	90227151	90227875	RP11-654D12.2	2.1451	1.76746	2.52274	2.70456	11.3149	6.50901e-18	2.1393e-15	30.3775
chr12	10372749	10373445	KLRD1	2.05182	1.69055	2.4131	2.78483	11.313	6.56078e-18	2.15232e-15	30.3681
chr7	92420231	92420928	CDK6	2.01453	1.65977	2.36929	2.72027	11.3115	6.60478e-18	2.16275e-15	30.3581
chr7	117632724	117633815	AC003084.2	1.57993	1.30169	1.85818	3.75202	11.3109	6.62164e-18	2.16428e-15	30.2987
chr18	22110398	22111156	RP11-178F10.4	1.9739	1.62623	2.32158	2.4453	11.3092	6.66817e-18	2.17352e-15	30.3546
chr5	167713101	167713887	WWC1	2.2662	1.86703	2.66536	2.35267	11.309	6.67445e-18	2.17352e-15	30.3457
chr12	68286218	68287551	GS1-410F4.4	1.7345	1.42891	2.04009	3.31094	11.3062	6.75335e-18	2.19517e-15	30.3326
chr5	18149726	18150831	SNORD81	1.87309	1.54304	2.20313	3.26957	11.3047	6.79501e-18	2.20064e-15	30.3187
chr10	106319476	106320268	RP11-127O4.2	2.1925	1.80603	2.57897	2.46293	11.3007	6.91322e-18	2.23077e-15	30.3179
chr4	76840941	76841847	NAAA	2.37135	1.95332	2.78938	2.66248	11.2997	6.94157e-18	2.23584e-15	30.3135
chrX	108863548	108864289	KCNE1L	2.31929	1.91031	2.72828	2.0063	11.2961	7.04843e-18	2.26614e-15	30.268
chr7	40727154	40727579	AC005160.3	2.54361	2.09504	2.99218	2.08254	11.2954	7.06916e-18	2.26869e-15	30.2699
chr2	160448822	160449365	AC009506.1	2.21682	1.82555	2.60808	2.03231	11.286	7.35572e-18	2.35213e-15	30.2477
chr12	68625483	68625907	IL26	2.85659	2.35237	3.3608	1.56256	11.2853	7.37551e-18	2.35421e-15	30.1458
chr2	151948082	151948626	AC023469.1	1.91585	1.57763	2.25407	2.78214	11.2835	7.43394e-18	2.36434e-15	30.241
chrX	106995178	106995835	TSC22D3	2.19845	1.81027	2.58662	2.22183	11.2816	7.49341e-18	2.37473e-15	30.2226
chr7	135442672	135443692	FAM180A	1.92099	1.58166	2.26032	2.87742	11.2767	7.65076e-18	2.42026e-15	30.2199
chr9	111811052	111811529	MIR32	2.63241	2.16711	3.09771	1.54541	11.2693	7.89211e-18	2.49216e-15	30.1474
chr3	185973637	185974249	DGKG	2.57499	2.11981	3.03016	1.5783	11.2687	7.91133e-18	2.49379e-15	30.0918
chr12	68685949	68686582	MDM1	2.40531	1.97995	2.83067	2.13118	11.2641	8.0687e-18	2.53093e-15	30.1538
chr1	160135925	160136912	ATP1A4	2.25368	1.85514	2.65223	2.50263	11.264	8.07203e-18	2.53093e-15	30.1654
chr8	63413906	63414968	RP11-577N1.2	1.81223	1.4915	2.13296	3.2168	11.2552	8.3776e-18	2.61474e-15	30.1112
chr12	43034944	43035512	RP11-609L23.2	2.14561	1.76587	2.52535	2.50218	11.255	8.38361e-18	2.61474e-15	30.1271
chr1	65153532	65154226	CACHD1	2.36157	1.94337	2.77977	1.83704	11.2486	8.61591e-18	2.66989e-15	30.0819
chr7	55197649	55198786	EGFR	1.71548	1.41163	2.01932	3.74283	11.2463	8.69901e-18	1.76039e-16	29.8679
chr5	10538290	10539378	AC112200.1	2.00331	1.64843	2.3582	3.12186	11.2446	8.76351e-18	2.69828e-15	30.082
chr12	69491438	69492084	AC139931.1	2.21401	1.8218	2.60622	2.08305	11.2445	8.76637e-18	2.69828e-15	30.0664
chr10	25145951	25146501	RP11-129O7.2	2.16099	1.77815	2.54383	2.29174	11.2439	8.78896e-18	2.69841e-15	30.0555
chr12	31130061	31130393	RP11-551L14.4	2.1869	1.79937	2.57443	2.37124	11.241	8.89455e-18	2.7261e-15	30.0489
chr5	42398748	42399694	GHR	1.96088	1.61335	2.3084	2.9296	11.2394	8.95632e-18	2.74029e-15	30.0588
chr8	99294246	99294955	NIPAL2	2.23766	1.84105	2.63427	1.96991	11.2385	8.99044e-18	2.74599e-15	30.0461
chr6	80429141	80429741	RP1-159G19.1	2.21773	1.8246	2.61087	2.13558	11.2369	9.05047e-18	2.75957e-15	30.0327
chr11	124340135	124341072	OR8A2P	2.05966	1.69447	2.42486	2.38226	11.2345	9.14567e-18	2.7838e-15	30.0344
chrX	13842845	13843768	GPM6B	2.0945	1.72299	2.46601	2.46654	11.2302	9.31385e-18	1.86817e-16	29.952
chr5	171524274	171525110	STK10	2.3346	1.92036	2.74884	1.81375	11.2264	9.46426e-18	2.87407e-15	29.9642
chr2	210253099	210254160	MAP2	1.97219	1.62225	2.32214	2.771	11.2261	9.47468e-18	2.87407e-15	30.008
chr10	100370099	100371153	HPS1	2.30446	1.89525	2.71367	2.554	11.2175	9.82474e-18	2.97517e-15	29.9736
chr4	47812293	47812887	RN7SKP215	2.50139	2.05706	2.94573	2.28385	11.2138	9.98306e-18	3.00483e-15	29.9491
chr5	91700629	91701400	AC120120.1	2.11225	1.73704	2.48747	2.7963	11.2136	9.99056e-18	3.00483e-15	29.9572
chr2	161507878	161509192	RBMS1	1.81155	1.48952	2.13358	3.56166	11.2056	1.03363e-17	3.10355e-15	29.8804
chr9	117916884	117917814	DEC1	2.39618	1.97013	2.82223	2.60406	11.2031	1.04422e-17	3.12544e-15	29.9132
chr11	60888207	60889011	CD5	2.28001	1.87459	2.68542	2.79772	11.2026	1.04668e-17	3.12544e-15	29.9113
chr8	90838620	90839171	COX6B1P6	2.29394	1.88604	2.70185	2.13244	11.2023	1.04798e-17	3.12544e-15	29.9059
chr14	82825360	82826137	snoU13	1.97965	1.6276	2.33171	3.03342	11.2009	1.05403e-17	3.13822e-15	29.8989
chr3	112781456	112782249	RP11-572M11.1	2.17522	1.78835	2.56209	2.3171	11.1999	1.05879e-17	3.14182e-15	29.8994
chr8	76263338	76264164	PKMP4	2.00481	1.64793	2.36169	3.01615	11.19	1.10406e-17	3.2652e-15	29.8556
chr5	86174869	86175492	CTD-2161E19.1	1.98887	1.63465	2.34309	2.61013	11.1844	1.1306e-17	3.33258e-15	29.8351
chr4	129163916	129164605	PGRMC2	2.66252	2.1878	3.13723	2.00738	11.1722	1.19057e-17	3.48039e-15	29.7494
chr13	60887104	60887790	TARDBPP2	2.44921	2.01222	2.88619	2.34192	11.1645	1.23001e-17	3.58976e-15	29.746
chr11	15591088	15591865	RP11-531H8.1	2.069	1.69982	2.43817	2.4758	11.1637	1.23437e-17	3.59656e-15	29.7483
chr1	221785446	221786217	RP11-103C3.2	1.75961	1.4455	2.07372	2.78922	11.1587	1.26073e-17	3.66733e-15	29.7099
chr5	74339395	74339986	RP11-229C3.2	2.2863	1.87812	2.69449	2.03148	11.1572	1.26857e-17	3.68221e-15	29.679
chr11	101742971	101744005	TRPC6	1.95186	1.60338	2.30034	3.03026	11.1569	1.27e-17	3.68221e-15	29.716
chr7	11296096	11296691	NPM1P11	2.5717	2.1125	3.03091	2.33731	11.1556	1.27712e-17	3.6968e-15	29.6995
chr5	149765541	149766347	TCOF1	2.24915	1.84749	2.65081	1.82807	11.1543	1.28432e-17	3.71158e-15	29.6765
chr2	31156879	31157518	GALNT14	2.15104	1.76681	2.53527	2.25158	11.1517	1.29869e-17	3.7409e-15	29.6909
chr5	71160938	71161995	CARTPT	1.97846	1.62504	2.33188	2.72497	11.1511	1.30199e-17	3.74432e-15	29.6908
chr2	215350190	215350634	VWC2L-IT1	2.36453	1.9421	2.78697	2.01228	11.1498	1.30928e-17	3.7592e-15	29.6719
chr10	16563644	16564210	C1QL3	2.09385	1.71975	2.46794	2.60526	11.1491	1.31273e-17	3.76299e-15	29.6873
chr12	65678068	65678653	RP11-305O6.3	2.18228	1.79236	2.57221	2.23508	11.1484	1.31706e-17	3.76929e-15	29.6711
chr7	47236912	47237656	TNS3	2.19252	1.80061	2.58444	2.51421	11.1438	1.34279e-17	3.82442e-15	29.6612
chr11	109643490	109644102	RP11-262A12.1	2.09145	1.71757	2.46534	2.51535	11.1427	1.3492e-17	3.83158e-15	29.6613
chr6	117767964	117768489	AL132671.1	2.36601	1.94299	2.78903	2.00864	11.1413	1.35712e-17	3.84668e-15	29.6277
chr2	118067038	118067929	AC092170.1	2.50217	2.0544	2.94995	2.39758	11.1311	1.41701e-17	3.99723e-15	29.5877
chr14	56264528	56265271	LINC00520	2.17404	1.78497	2.56312	2.42948	11.1304	1.42127e-17	4.00069e-15	29.6101
chr11	30342595	30343212	ARL14EP	2.02813	1.6651	2.39116	2.90678	11.1285	1.43291e-17	4.02286e-15	29.5993
chr15	58426650	58427685	AQP9	2.14034	1.75716	2.52352	2.4114	11.1265	1.44508e-17	4.05063e-15	29.5929
chr2	157849375	157850203	AC108057.1	2.07269	1.70155	2.44384	2.78721	11.1242	1.45914e-17	4.08357e-15	29.5834
chr1	174626349	174627195	RABGAP1L	2.00743	1.64774	2.36711	2.43766	11.1173	1.5025e-17	4.17196e-15	29.5528
chr12	79520732	79521538	SYT1	2.13176	1.74977	2.51374	2.74776	11.1165	1.5079e-17	4.18039e-15	29.5519
chr8	29661700	29662263	RP11-94H18.1	2.00722	1.64733	2.36712	2.1451	11.1096	1.55245e-17	4.29717e-15	29.5209
chr7	79126812	79127584	MAGI2-AS3	2.14478	1.75998	2.52959	2.56191	11.1025	1.5997e-17	4.40731e-15	29.4937
chr3	169734479	169735197	GPR160	2.37926	1.95217	2.80634	2.24586	11.097	1.63786e-17	4.49148e-15	29.4629
chr7	34882339	34882859	NPSR1-AS1	2.29103	1.87968	2.70237	2.06069	11.0943	1.65642e-17	4.53538e-15	29.4503
chr4	181951065	181952630	LINC00290	1.72834	1.41792	2.03875	3.83195	11.0907	1.68205e-17	4.59315e-15	29.3686
chr12	64855306	64855870	TBK1	2.45966	2.01789	2.90143	2.22386	11.0906	1.68271e-17	4.59315e-15	29.4213
chr5	31751571	31752172	RP11-5N11.7	2.22016	1.82137	2.61896	2.26555	11.0896	1.68969e-17	4.60272e-15	29.4282
chr4	159862948	159863592	C4orf45	2.10751	1.72894	2.48607	2.22827	11.0894	1.69141e-17	4.60272e-15	29.4325
chr11	11466939	11467617	CSNK2A3	2.50484	2.05472	2.95496	1.73706	11.0849	1.72399e-17	4.67702e-15	29.3899
chr2	106776429	106777230	UXS1	1.92765	1.58115	2.27415	2.57616	11.0816	1.74811e-17	4.73519e-15	29.4028
chr13	28048711	28049536	RNU6-63P	2.39396	1.96322	2.82471	1.78134	11.0707	1.8314e-17	4.94567e-15	29.308
chr13	80297007	80298266	LINC01038	2.00088	1.64081	2.36095	3.63068	11.0691	1.84376e-17	4.95639e-15	29.3217
chr13	80076853	80077563	NDFIP2	2.08882	1.71273	2.46491	2.55156	11.0633	1.88944e-17	5.07147e-15	29.3293
chr5	43282491	43283107	CTD-2636A23.2	2.13727	1.75232	2.52221	2.14798	11.0595	1.9201e-17	5.13046e-15	29.3026
chr13	45877993	45878477	AL138963.1	2.42897	1.99129	2.86664	1.3685	11.0547	1.95981e-17	5.22867e-15	29.2437
chr8	19714942	19716082	INTS10	2.34891	1.92564	2.77219	2.06491	11.0541	1.96467e-17	5.23376e-15	29.2723
chr2	215410766	215411324	VWC2L-IT1	2.37721	1.94877	2.80565	2.58342	11.0524	1.97955e-17	5.26548e-15	29.2808
chr11	33656468	33657191	RP4-541C22.5	2.59798	2.12973	3.06623	1.78839	11.0519	1.98337e-17	5.26772e-15	29.2337
chr8	49243772	49245103	RNU6-295P	2.00906	1.64692	2.37119	3.1818	11.0509	1.99163e-17	5.28175e-15	29.2711
chr2	216362972	216363680	AC012462.3	2.88239	2.3626	3.40218	2.11987	11.046	2.03413e-17	5.3864e-15	29.228
chr7	142554517	142555122	EPHB6	1.96401	1.6097	2.31831	2.8076	11.042	2.06897e-17	5.45421e-15	29.2394
chr7	90671149	90671930	PTP4A1P3	2.09722	1.71882	2.47562	2.72051	11.04	2.0862e-17	5.48329e-15	29.2319
chr11	8093652	8094290	TUB	2.39337	1.96149	2.82524	2.35117	11.039	2.09497e-17	5.49819e-15	29.2205
chr7	9665122	9666172	AC096553.5	2.02207	1.65696	2.38719	3.24338	11.0318	2.16004e-17	5.65221e-15	29.1878
chr18	28741587	28742926	DSC1	1.66416	1.36354	1.96479	3.50268	11.0268	2.20639e-17	5.76381e-15	29.1352
chr6	152609189	152609668	SYNE1	2.25258	1.84565	2.65951	2.04086	11.0266	2.20919e-17	5.76381e-15	29.1601
chr18	22231372	22232025	RP11-449D8.1	2.19781	1.80068	2.59494	1.98992	11.0239	2.2341e-17	5.82022e-15	29.1644
chr4	149711007	149712029	ATP5LP4	1.84448	1.51102	2.17795	3.10103	11.0181	2.29025e-17	5.95773e-15	29.1305
chr4	52732870	52733408	DUTP7	2.54664	2.08614	3.00714	2.03315	11.0158	2.31267e-17	6.00726e-15	29.1074
chr3	16517216	16517684	RFTN1	2.43785	1.99696	2.87873	1.65037	11.0144	2.32592e-17	6.02398e-15	29.0502
chr3	33244268	33244870	AC123900.2	2.64198	2.16412	3.11984	1.83503	11.013	2.33997e-17	6.04632e-15	29.0522
chr2	17996642	17997285	MSGN1	2.13098	1.74538	2.51658	2.43067	11.0083	2.38734e-17	6.14713e-15	29.0988
chr4	70760415	70760988	RP11-736K12.1	2.04772	1.67709	2.41836	2.5807	11.0055	2.41656e-17	6.20433e-15	29.0853
chr1	114895428	114896345	RP4-591B8.3	2.15555	1.7651	2.546	2.70059	10.9969	2.50638e-17	6.39784e-15	29.0506
chr15	88818985	88819489	NTRK3	2.38317	1.95119	2.81514	1.49717	10.9895	2.58621e-17	6.58264e-15	28.959
chr8	58242739	58243598	RP11-756K15.2	2.20232	1.80292	2.60172	2.82543	10.9838	2.64945e-17	6.73395e-15	28.9973
chr2	115519045	115519984	DPP10-AS3	1.97546	1.61718	2.33374	2.7285	10.9831	2.65825e-17	6.74663e-15	28.9936
chr11	16892774	16893529	PLEKHA7	2.45161	2.00672	2.89651	1.95058	10.9768	2.72955e-17	6.9078e-15	28.9435
chr2	105504768	105505631	LINC01159	2.21063	1.80936	2.61189	2.12095	10.974	2.76296e-17	6.97242e-15	28.9344
chr2	214054103	214054814	RP11-105N14.3	2.49734	2.04391	2.95077	2.15818	10.971	2.79771e-17	7.05006e-15	28.9277
chr9	23447003	23447803	SUMO2P2	2.10376	1.72166	2.48585	2.94042	10.9674	2.8414e-17	7.14292e-15	28.9235
chr5	32493084	32493603	CTD-2290P7.1	2.38548	1.9522	2.81876	1.8318	10.967	2.84621e-17	7.14292e-15	28.8946
chr1	177922601	177923251	SEC16B	2.31581	1.89518	2.73644	1.92227	10.9668	2.84828e-17	7.14292e-15	28.9112
chr6	18022763	18023584	KIF13A	2.11219	1.72853	2.49584	2.49245	10.9666	2.85068e-17	7.14292e-15	28.9188
chr13	38882768	38883376	UFM1	2.07167	1.69534	2.44801	2.45896	10.9654	2.86519e-17	7.16738e-15	28.9193
chr2	166550340	166550850	GALNT3	2.06819	1.69248	2.4439	2.0596	10.9652	2.86854e-17	7.16738e-15	28.9002
chr6	133085281	133086075	RP1-55C23.8	1.81002	1.48084	2.1392	2.71876	10.9531	3.02041e-17	7.50451e-15	28.8567
chr8	94907339	94907751	MIR378D2	2.39842	1.96179	2.83505	1.55228	10.9419	3.16739e-17	7.8542e-15	28.7872
chr12	89772638	89773252	RP11-1109F11.5	1.99281	1.63002	2.35561	2.50041	10.9417	3.17002e-17	7.8542e-15	28.8187
chr4	81602422	81603419	C4orf22	1.72996	1.41482	2.0451	3.31889	10.9349	3.26339e-17	8.04899e-15	28.7564
chr12	75771950	75772691	GLIPR1L1	2.55999	2.09364	3.02634	2.36738	10.9346	3.26681e-17	8.04899e-15	28.7859
chr2	225021098	225021788	AC019109.1	2.31584	1.89394	2.73773	2.05906	10.9341	3.27443e-17	8.05656e-15	28.7724
chr20	23209268	23210060	RP4-737E23.2	2.00958	1.64344	2.37571	2.48795	10.9331	3.28817e-17	8.07913e-15	28.784
chr12	94367895	94368520	RP11-1060G2.2	1.88011	1.53757	2.22266	2.79659	10.933	3.28924e-17	3.6373e-16	28.6402
chrX	131785344	131786329	HS6ST2-AS1	1.92275	1.57219	2.2733	2.52836	10.9257	3.39439e-17	8.31705e-15	28.7504
chr12	13500137	13500921	C12orf36	1.86642	1.5261	2.20674	2.71127	10.9246	3.40969e-17	8.34301e-15	28.743
chr7	95615248	95616006	DYNC1I1	1.96294	1.60501	2.32087	2.68682	10.9241	3.41635e-17	8.34776e-15	28.7444
chr13	45905178	45905941	SNORA31	2.2105	1.8073	2.6137	2.06759	10.9206	3.46798e-17	8.45062e-15	28.7231
chr2	20262274	20263204	RP11-644K8.1	2.18937	1.78984	2.5889	2.46482	10.9157	3.54164e-17	8.59464e-15	28.7117
chr4	119910173	119911056	RP11-358D17.1	1.47581	1.20646	1.74516	3.27287	10.9142	3.56437e-17	8.63796e-15	28.6527
chr18	20901894	20902679	TMEM241	2.21248	1.80849	2.61648	2.14032	10.909	3.64343e-17	8.81749e-15	28.6622
chr12	93641056	93642023	snoU13	1.75788	1.43686	2.0789	2.9124	10.9079	3.66185e-17	8.84998e-15	28.6699
chr7	79859449	79860174	RN7SL869P	1.8712	1.52944	2.21296	2.64979	10.9064	3.68484e-17	8.89342e-15	28.671
chr1	227945882	227946609	SNAP47	2.21081	1.80698	2.61464	1.78212	10.9052	3.70365e-17	8.92624e-15	28.6633
chr12	17218954	17219491	RNU6-837P	1.9296	1.57713	2.28207	2.39317	10.9049	3.70852e-17	8.92624e-15	28.6657
chr20	3174717	3175285	DDRGK1	3.00678	2.45751	3.55606	1.04288	10.9042	3.72022e-17	8.94226e-15	28.5128
chr6	52206193	52206900	PAQR8	1.99204	1.62809	2.356	2.39526	10.9028	3.74245e-17	8.97498e-15	28.6574
chr18	22116282	22116722	RP11-178F10.4	2.42071	1.97844	2.86298	1.9682	10.9027	3.74396e-17	8.97498e-15	28.6408
chr11	17458016	17458473	SDHCP4	2.8484	2.32777	3.36903	1.81108	10.8981	3.81743e-17	9.13873e-15	28.5954
chr11	5172942	5173577	OR52A1	2.37286	1.93901	2.80671	2.64254	10.8946	3.87501e-17	9.23513e-15	28.6233
chr6	5905478	5906531	RN7SL221P	1.93476	1.581	2.28852	2.80583	10.8944	3.87887e-17	9.23513e-15	28.6208
chr3	38139256	38139925	DLEC1	2.73869	2.23793	3.23945	1.57955	10.8941	3.88377e-17	9.23513e-15	28.539
chr2	231554846	231555568	AC098823.3	2.37541	1.941	2.80982	2.28654	10.8923	3.91276e-17	6.77304e-16	28.5516
chr10	115514541	115515058	PLEKHS1	2.74571	2.24353	3.24788	1.39749	10.8913	3.92981e-17	9.32023e-15	28.5208
chr8	105901266	105901943	RP11-200A13.1	2.0955	1.71215	2.47885	2.75442	10.8886	3.97459e-17	9.4132e-15	28.5981
chrX	100250350	100251000	ARL13A	2.26696	1.85209	2.68184	1.99269	10.8845	4.04591e-17	9.55654e-15	28.5721
chr8	110974845	110975363	RP11-696P8.2	2.2842	1.86596	2.70243	2.12297	10.879	4.14093e-17	9.75012e-15	28.5467
chr2	16793724	16794485	FAM49A	1.92633	1.57361	2.27905	2.90697	10.8788	4.14438e-17	9.75012e-15	28.5478
chr11	57247317	57248137	RP11-624G17.3	1.91164	1.56157	2.26171	3.05818	10.8775	4.16841e-17	9.79365e-15	28.5423
chr2	187602397	187603139	AC017101.10	2.40672	1.96581	2.84764	2.23644	10.873	4.24837e-17	9.94197e-15	28.5271
chr4	151201350	151202209	LRBA	1.61288	1.31734	1.90842	3.14558	10.8709	4.28691e-17	1.00189e-14	28.4672
chr4	146946829	146947636	RP11-203B7.2	2.04776	1.67223	2.42329	2.41917	10.862	4.45231e-17	1.03918e-14	28.4865
chr7	144205662	144206296	RNU6ATAC40P	2.60033	2.12344	3.07722	2.01738	10.8616	4.46115e-17	1.03987e-14	28.4127
chr3	190412941	190413622	RP11-95L3.2	2.02427	1.653	2.39554	2.67062	10.8607	4.47799e-17	1.04242e-14	28.4788
chr5	121494359	121495160	CTC-441N14.4	2.04588	1.67054	2.42121	2.86419	10.8577	4.53462e-17	1.05422e-14	28.4552
chr2	216221323	216222037	FN1	2.35386	1.9219	2.78582	1.99077	10.8546	4.59521e-17	1.06675e-14	28.4347
chr4	164457031	164457840	RP11-218F10.3	1.75853	1.43581	2.08125	2.67025	10.8544	4.60054e-17	1.06675e-14	28.4525
chr8	112705484	112706156	RP11-58O3.2	2.26881	1.85227	2.68534	2.52825	10.8499	4.68841e-17	1.0857e-14	28.4346
chr1	160263799	160264968	COPA	1.88514	1.53899	2.23129	2.49674	10.8481	4.72478e-17	1.09156e-14	28.4178
chr6	113156072	113156754	RP11-505K1.1	1.8788	1.53381	2.2238	2.34479	10.848	4.72745e-17	1.09156e-14	28.4265
chr4	184755407	184756191	STOX2	2.56599	2.09472	3.03726	1.76032	10.8459	4.76979e-17	1.09662e-14	28.3505
chr11	10659330	10660433	MRVI1	1.67634	1.36835	1.98433	2.85499	10.8418	4.85349e-17	1.11146e-14	28.3801
chr8	125159837	125160641	ARF1P3	1.68621	1.3764	1.99602	3.15382	10.8416	4.85776e-17	1.11146e-14	28.3615
chr2	131565581	131566596	ARHGEF4	2.21628	1.80906	2.6235	2.21156	10.8411	4.86763e-17	1.11146e-14	28.3886
chr18	60281699	60282599	ZCCHC2	1.5372	1.25468	1.81971	3.1148	10.8385	4.9225e-17	1.12009e-14	28.3627
chr18	55114084	55114892	ONECUT2	2.46504	2.012	2.91809	2.10207	10.8384	4.92489e-17	1.12009e-14	28.3365
chr6	58658218	58658779	RP11-143A22.1	2.12091	1.73111	2.5107	2.17402	10.8384	4.92544e-17	1.12009e-14	28.3866
chr5	7546601	7547423	ADCY2	1.75223	1.43	2.07447	2.80736	10.8318	5.06647e-17	1.15069e-14	28.3587
chr12	20003138	20003718	RP11-405A12.2	2.22556	1.81623	2.6349	2.49072	10.8302	5.09979e-17	1.15588e-14	28.3531
chr1	167137611	167138681	RP11-277B15.1	2.02975	1.65636	2.40313	2.77836	10.8285	5.13741e-17	1.16085e-14	28.3395
chr3	16562333	16562962	RFTN1	2.65136	2.16361	3.13912	1.89752	10.8279	5.15006e-17	1.16222e-14	28.2938
chr18	61272349	61273369	SERPINB13	1.83823	1.50004	2.17643	3.16146	10.8271	5.16835e-17	1.16487e-14	28.3088
chr11	36265091	36265671	LINC00610	2.08804	1.70387	2.47221	2.30496	10.8267	5.17829e-17	1.16562e-14	28.338
chr14	49412873	49413751	SNORD112	1.71334	1.39808	2.0286	3.26771	10.8255	5.20409e-17	1.16846e-14	28.291
chr7	113575166	113576146	PPP1R3A	1.97173	1.60889	2.33456	3.03231	10.8246	5.22333e-17	1.17046e-14	28.3215
chr6	84761496	84762307	MRAP2	1.66015	1.35451	1.96579	3.3945	10.8197	5.3337e-17	1.19302e-14	28.2656
chr7	127654543	127655372	LRRC4	1.7923	1.4623	2.12231	2.90851	10.8185	5.36166e-17	1.19777e-14	28.2815
chr18	8978561	8979555	RPS4XP19	2.07156	1.68997	2.45316	2.33948	10.8136	5.47466e-17	1.21718e-14	28.2832
chr11	57232170	57232649	RTN4RL2	2.63887	2.15276	3.12497	2.04864	10.8136	5.47604e-17	1.21718e-14	28.266
chr5	34552937	34553357	CTD-2024P10.2	2.27047	1.85216	2.68879	2.01391	10.8116	5.52191e-17	1.2243e-14	28.2721
chrX	117286533	117287067	RPL12P43	2.48116	2.02396	2.93837	1.39597	10.8099	5.56279e-17	1.23183e-14	28.2192
chr15	91649543	91650444	SV2B	2.4205	1.97418	2.86683	1.8291	10.8028	5.73374e-17	1.26373e-14	28.2134
chr1	213591685	213592568	RPL31P13	1.97552	1.61125	2.3398	3.12796	10.8027	5.73743e-17	1.26373e-14	28.2154
chr6	100320715	100321583	MCHR2-AS1	1.9759	1.61154	2.34025	2.87457	10.8023	5.74542e-17	1.26373e-14	28.2301
chr5	90681879	90682276	ARRDC3	2.13601	1.74213	2.5299	2.28204	10.8022	5.74969e-17	1.26373e-14	28.2338
chr13	80569130	80570259	LINC00382	1.5157	1.23619	1.79521	3.47501	10.8017	5.76131e-17	1.26467e-14	28.1635
chr1	220829161	220830005	RP11-322F10.2	1.80687	1.47366	2.14009	2.77124	10.8014	5.76821e-17	1.26467e-14	28.2255
chr5	115071032	115072005	CTC-505O3.2	2.02809	1.65383	2.40235	2.88146	10.7943	5.94601e-17	1.30204e-14	28.1962
chr5	97761297	97761896	RP11-474J18.1	2.02626	1.65231	2.40022	2.68397	10.7934	5.96787e-17	1.30521e-14	28.1925
chr8	38409653	38410370	RP11-675F6.3	2.05103	1.67234	2.42972	2.35148	10.7888	6.08812e-17	1.32334e-14	28.1752
chr9	86178098	86178756	FRMD3	2.14857	1.75185	2.54529	2.13956	10.788	6.10799e-17	1.32603e-14	28.167
chr4	160288125	160289231	RP11-138A23.1	1.85593	1.51321	2.19865	2.84264	10.7869	6.13685e-17	1.01408e-15	28.0028
chr12	59973294	59973801	RNU4-20P	2.50144	2.03933	2.96354	1.81046	10.7827	6.24709e-17	1.35292e-14	28.1029
chr12	89534292	89534981	RP11-13A1.2	2.05942	1.67879	2.44005	2.88511	10.7776	6.38682e-17	1.38149e-14	28.1265
chr8	124730665	124731515	ANXA13	2.17387	1.77198	2.57575	2.62858	10.7749	6.45997e-17	1.39561e-14	28.1205
chr11	41857688	41858628	RP11-375D13.4	1.7976	1.46519	2.13001	3.17056	10.772	6.54066e-17	1.40789e-14	28.0853
chr4	86341949	86342376	ARHGAP24	2.17325	1.77134	2.57516	2.06398	10.7712	6.56297e-17	1.41088e-14	28.0925
chr5	41837132	41837695	OXCT1	1.84041	1.50005	2.18077	2.58074	10.7709	6.57048e-17	1.41088e-14	28.1005
chr7	65824555	65825255	TPST1	2.35982	1.92334	2.79631	1.73872	10.7694	6.61398e-17	1.41678e-14	28.0539
chr13	74492149	74492848	KLF12	2.15436	1.75586	2.55286	2.8641	10.7689	6.62774e-17	1.41802e-14	28.0948
chr2	95967573	95968262	KCNIP3	2.41589	1.969	2.86277	2.37721	10.7686	6.63662e-17	1.4182e-14	28.0795
chr4	82758165	82759166	COX5BP1	2.10616	1.71652	2.4958	2.78781	10.7673	6.67395e-17	1.42446e-14	28.087
chr6	53547014	53547807	KLHL31	1.92179	1.56618	2.27739	2.56823	10.7651	6.73642e-17	1.43607e-14	28.078
chr18	63136056	63136604	RP11-453M23.1	1.92079	1.56529	2.27629	2.72785	10.7627	6.80657e-17	1.44407e-14	28.0645
chr12	13331846	13333006	EMP1	1.71792	1.3999	2.03594	3.39834	10.7603	6.87581e-17	1.45701e-14	28.02
chr5	32545077	32545834	SUB1	1.91555	1.56081	2.27028	2.54898	10.7564	6.99116e-17	1.47969e-14	28.0428
chr20	20318690	20319325	RN7SL690P	2.71468	2.21189	3.21746	1.54236	10.7551	7.03184e-17	1.48652e-14	27.9997
chr2	114798170	114798895	U3	2.27395	1.85276	2.69513	2.15227	10.7545	7.05036e-17	1.48866e-14	28.0136
chr7	124835158	124835696	RP11-3B12.2	1.95305	1.59128	2.31483	2.88507	10.7536	7.07727e-17	1.49242e-14	28.0182
chr6	111265661	111266428	GTF3C6	2.05823	1.67696	2.4395	2.05415	10.7533	7.08503e-17	1.49242e-14	28.0297
chr5	89630286	89631209	RP11-61G23.2	1.94484	1.58456	2.30512	2.52273	10.7529	7.0964e-17	1.49304e-14	28.0267
chr12	10375689	10376440	KLRD1	1.81713	1.48032	2.15395	2.95356	10.7467	7.28726e-17	1.52956e-14	27.99
chr9	27193996	27195018	RNA5SP280	1.60126	1.30442	1.89809	3.32525	10.7454	7.33005e-17	1.53451e-14	27.9546
chr1	57737615	57738540	DAB1	2.09708	1.70833	2.48584	2.349	10.7453	7.33353e-17	1.53451e-14	27.9948
chr3	186927240	186927776	RP11-208N14.4	2.36373	1.92518	2.80227	1.74538	10.7364	7.61724e-17	1.23054e-15	27.9234
chr10	115776933	115777721	ADRB1	2.15495	1.75494	2.55496	1.94006	10.7312	7.7889e-17	1.61951e-14	27.9139
chr3	16460710	16461727	RFTN1	2.09601	1.7069	2.48511	2.68703	10.7301	7.82402e-17	1.62388e-14	27.9316
chr9	113046021	113046739	TXN	2.23361	1.81896	2.64827	1.9341	10.73	7.82826e-17	1.62388e-14	27.9289
chr18	32326325	32327126	DTNA	1.95507	1.59208	2.31806	2.83284	10.7287	7.87187e-17	1.63101e-14	27.9263
chr9	117919428	117919995	DEC1	2.18652	1.78043	2.59261	1.80542	10.7253	7.98803e-17	1.65122e-14	27.8948
chr3	112618918	112619518	CD200R1L	2.20041	1.79169	2.60913	2.57718	10.724	8.03207e-17	1.65839e-14	27.9019
chr5	110479509	110480028	AC010468.3	2.36331	1.92416	2.80245	1.93284	10.7199	8.17321e-17	1.68361e-14	27.8814
chr8	94856547	94857446	RP3-388N13.3	1.89451	1.54216	2.24687	2.61913	10.7101	8.52291e-17	1.75103e-14	27.8426
chr2	206525106	206526201	NRP2	1.97228	1.60546	2.33911	2.35025	10.71	8.52717e-17	1.75103e-14	27.8468
chr3	175979709	175980379	RP11-78E6.1	2.41743	1.96781	2.86705	2.00494	10.7099	8.53017e-17	1.75103e-14	27.8372
chr1	166154073	166154620	FAM78B	2.16663	1.7635	2.56975	1.9145	10.7059	8.67764e-17	1.77924e-14	27.8217
chr3	187500864	187501556	RP11-30O15.1	2.06671	1.68202	2.4514	2.24474	10.7016	8.84183e-17	1.80455e-14	27.811
chr4	163757584	163758450	AC005150.1	1.98634	1.61651	2.35618	2.78446	10.6986	8.95334e-17	1.82311e-14	27.7899
chr7	24770884	24771415	DFNA5	2.26268	1.84132	2.68403	1.96577	10.6968	9.02225e-17	1.83292e-14	27.7736
chr5	96209890	96210383	CTD-2260A17.2	2.286	1.86028	2.71173	2.20862	10.6961	9.0502e-17	1.8365e-14	27.7805
chr5	97315086	97316108	AC008834.2	2.09371	1.70376	2.48365	2.99064	10.6953	9.08078e-17	1.83849e-14	27.7719
chr3	18833072	18833865	AC144521.1	2.02939	1.65137	2.40741	2.78331	10.6938	9.14213e-17	1.84736e-14	27.7746
chr1	168932740	168933524	RPL29P7	1.9007	1.54665	2.25475	2.74136	10.6937	9.14544e-17	1.84736e-14	27.7725
chr2	14660218	14661155	AC011897.2	1.99015	1.61935	2.36094	2.83448	10.6913	9.24032e-17	1.8644e-14	27.7657
chr1	59352279	59352857	RP4-794H19.1	2.23801	1.821	2.65502	1.84751	10.6903	9.27864e-17	1.86787e-14	27.7414
chr1	214545335	214545789	PTPN14	2.30119	1.87232	2.73007	1.95038	10.6882	9.36312e-17	1.88274e-14	27.7521
chr2	188906568	188907658	AC104131.1	1.93348	1.57305	2.29391	3.222	10.6856	9.46665e-17	1.9014e-14	27.7078
chr9	114873760	114874595	SUSD1	2.08379	1.6953	2.47227	1.95747	10.6845	9.51022e-17	1.90799e-14	27.7399
chr5	19837588	19838102	CDH18	2.23846	1.82108	2.65584	2.14538	10.6831	9.56765e-17	1.91734e-14	27.7225
chr8	91350112	91350974	LINC00534	1.8701	1.52112	2.21909	2.92478	10.6742	9.93895e-17	1.98725e-14	27.6855
chr18	34062713	34063514	FHOD3	1.98486	1.61441	2.3553	2.77926	10.673	9.99314e-17	1.99583e-14	27.6894
chr3	59404269	59404962	RP11-285B24.1	2.31173	1.88022	2.74325	1.97645	10.6714	1.00622e-16	2.00643e-14	27.6485
chr7	16733263	16734135	BZW2	1.69699	1.38019	2.0138	3.14303	10.67	1.012e-16	2.01435e-14	27.6409
chr6	146995324	146996067	ADGB	2.00406	1.62988	2.37824	2.47669	10.6688	1.01751e-16	2.02079e-14	27.6736
chrX	84436241	84436864	RP5-928E24.2	2.35168	1.91255	2.79081	1.91181	10.6676	1.02278e-16	2.02671e-14	27.6618
chr13	92457034	92457739	GPC5	2.10103	1.70867	2.49339	2.72401	10.6666	1.02697e-16	2.03274e-14	27.6589
chr21	27214999	27216066	APP	1.69217	1.37614	2.00821	3.25956	10.6657	1.03092e-16	2.03828e-14	27.6186
chr7	80924352	80925020	AC004866.1	2.34007	1.90285	2.7773	2.47457	10.6611	1.05137e-16	2.07408e-14	27.6416
chr14	99598160	99598765	AL162151.4	2.45702	1.99792	2.91612	1.70156	10.6606	1.05384e-16	2.07665e-14	27.6015
chr14	94446806	94447532	ASB2	2.0758	1.68788	2.46373	2.22898	10.659	1.06081e-16	2.08574e-14	27.6259
chr1	95975337	95976019	RP11-286B14.1	2.0415	1.65996	2.42305	2.49635	10.6583	1.06415e-16	2.08998e-14	27.6299
chr16	81649489	81650047	CMIP	2.50886	2.03996	2.97776	1.5992	10.658	1.06575e-16	2.0908e-14	27.5581
chr18	5506188	5506726	EPB41L3	2.51782	2.04715	2.98848	1.77575	10.6559	1.07506e-16	2.10673e-14	27.5581
chr2	137004914	137005901	HNRNPKP2	1.68931	1.37349	2.00513	3.32882	10.6549	1.07972e-16	2.11354e-14	27.5849
chr21	33172472	33173328	TPT1P1	2.06378	1.67783	2.44973	2.44184	10.6515	1.09569e-16	2.14243e-14	27.6009
chr4	155321638	155322339	DCHS2	2.19802	1.78694	2.60911	2.71946	10.6507	1.09941e-16	2.14732e-14	27.5926
chr2	208873910	208874554	RNU6-360P	2.18242	1.77418	2.59067	1.75179	10.6487	1.10896e-16	2.1636e-14	27.5425
chr12	68679161	68679905	MDM1	2.19222	1.78213	2.60232	2.41778	10.6482	1.11124e-16	2.164e-14	27.5863
chr15	88944677	88946005	MRPL46	1.80786	1.46966	2.14605	2.89216	10.6481	1.11161e-16	2.164e-14	27.5601
chr11	90932898	90933502	RP11-699F16.2	2.07792	1.68915	2.4667	2.34688	10.6467	1.11864e-16	2.17305e-14	27.58
chr14	38347242	38348061	LINC00517	2.09975	1.70676	2.49273	2.62898	10.6432	1.13531e-16	2.20045e-14	27.5649
chr4	53637069	53637951	Y_RNA	2.18966	1.77979	2.59953	2.07367	10.6416	1.14305e-16	2.21305e-14	27.5558
chr5	31726848	31727534	RP11-5N11.1	2.19399	1.78329	2.60469	2.38308	10.6411	1.14539e-16	2.21516e-14	27.5567
chr11	32044900	32045810	RP1-17K7.2	1.85356	1.5065	2.20063	3.32965	10.6384	1.15908e-16	2.23805e-14	27.5206
chr2	206774656	206775124	RN7SKP178	2.69729	2.19224	3.20234	1.29034	10.6382	1.15976e-16	2.23805e-14	27.4186
chr9	73082075	73082705	KLF9	2.0467	1.66341	2.42999	2.70211	10.6367	1.16754e-16	2.25063e-14	27.5365
chr8	143897494	143898437	GML	2.53942	2.06382	3.01502	2.13397	10.6359	1.17157e-16	2.25593e-14	27.4991
chr18	42700955	42701737	RP11-846C15.2	1.86135	1.5127	2.21	2.88245	10.6346	1.17814e-16	2.26366e-14	27.5139
chr3	138108469	138109460	MRAS	1.71845	1.39651	2.04038	2.95179	10.6327	1.1874e-16	2.27899e-14	27.5196
chr11	57947673	57948317	OR5BL1P	2.00164	1.62658	2.37669	2.54194	10.6309	1.19708e-16	2.29259e-14	27.5137
chr11	48099885	48100639	MIR3161	2.29652	1.86616	2.72688	2.31413	10.6296	1.20346e-16	2.30232e-14	27.5052
chr13	77404615	77405504	KCTD12	2.04	1.65768	2.42232	2.89957	10.6288	1.20746e-16	2.30748e-14	27.4945
chr15	48302972	48303596	CTD-2007H18.1	1.84975	1.50302	2.19648	2.39938	10.6267	1.21864e-16	2.32134e-14	27.4931
chr6	124387972	124388891	NKAIN2	1.776	1.44308	2.10892	3.14733	10.6263	1.22053e-16	2.32172e-14	27.4707
chr2	11149612	11150464	RP11-345J13.1	2.13155	1.73178	2.53132	2.14156	10.621	1.2487e-16	2.36842e-14	27.4678
chr12	87254414	87255201	RP11-202H2.1	1.98421	1.612	2.35641	2.91612	10.619	1.25927e-16	2.38591e-14	27.452
chr3	167646182	167646757	RP11-298O21.5	1.9228	1.56198	2.28363	2.29022	10.615	1.28139e-16	2.42005e-14	27.4474
chr12	72527058	72527803	TRHDE	1.95376	1.58711	2.32042	3.02283	10.6143	1.28516e-16	2.42224e-14	27.4273
chr13	51899748	51900416	SERPINE3	2.19211	1.78073	2.6035	2.41963	10.6143	1.28528e-16	2.42224e-14	27.4436
chr14	30858674	30859641	RP11-1103G16.1	1.60621	1.30474	1.90768	3.49257	10.613	1.29246e-16	2.43142e-14	27.3832
chr7	66364847	66365452	RP11-458F8.4	2.39368	1.9444	2.84296	1.29117	10.6127	1.29409e-16	2.43142e-14	27.3396
chr10	20218479	20219057	PLXDC2	1.9403	1.57611	2.30449	2.57315	10.6125	1.29504e-16	2.43142e-14	27.4299
chr11	20993809	20994463	RNA5SP336	1.9074	1.54938	2.26542	2.92253	10.6124	1.29564e-16	2.43142e-14	27.4258
chr18	45592494	45593210	ZBTB7C	2.27759	1.85005	2.70513	1.96925	10.6116	1.30038e-16	2.43597e-14	27.421
chr8	101422260	101422974	KB-173C10.2	2.114	1.71716	2.51084	2.16541	10.6113	1.30172e-16	2.43597e-14	27.4237
chr6	6317982	6318561	F13A1	2.37384	1.92794	2.81973	2.24131	10.6047	1.33917e-16	2.5025e-14	27.3887
chr10	15678206	15678840	ITGA8	1.95556	1.58801	2.32311	2.5064	10.5983	1.3767e-16	2.56181e-14	27.3745
chr12	63484345	63485046	RSL24D1P5	2.27731	1.8492	2.70542	2.2707	10.5961	1.38976e-16	2.58147e-14	27.3604
chr1	90040710	90041290	LRRC8B	1.93706	1.57291	2.30121	2.55305	10.596	1.39018e-16	2.58147e-14	27.3625
chrX	139148888	139150145	RN7SL727P	1.93729	1.57304	2.30154	2.21297	10.5943	1.40028e-16	2.59371e-14	27.3597
chr6	113154838	113155780	RP11-505K1.1	1.84867	1.50094	2.19639	2.89812	10.5901	1.42571e-16	2.63641e-14	27.311
chr18	10751558	10752508	PIEZO2	2.28117	1.85205	2.71029	2.17857	10.5891	1.43194e-16	2.64515e-14	27.3326
chr14	35772331	35772995	PSMA6	2.2553	1.83092	2.67968	1.85073	10.5859	1.45168e-16	2.67326e-14	27.3211
chr2	228266147	228266938	TM4SF20	2.10411	1.70801	2.5002	2.43117	10.5815	1.4794e-16	2.72148e-14	27.3051
chr3	11178523	11179435	HRH1	2.30313	1.86954	2.73672	1.8161	10.5807	1.48431e-16	2.72767e-14	27.2809
chr8	65734771	65735747	RP11-1D12.2	1.76452	1.43228	2.09675	3.05365	10.5794	1.49262e-16	2.74011e-14	27.2756
chr1	153432039	153432579	S100A7	2.46615	2.00171	2.93059	1.19767	10.5772	1.50707e-16	2.76378e-14	27.2108
chr2	191606054	191606981	AC006460.2	2.15886	1.75221	2.5655	2.33214	10.5751	1.52079e-16	2.78604e-14	27.279
chr6	47102296	47102976	GPR110	1.95038	1.58291	2.31785	2.69929	10.5725	1.53764e-16	2.31708e-15	27.1271
chrX	112055882	112056598	AMOT	2.00765	1.62926	2.38605	2.23184	10.5687	1.56291e-16	2.86026e-14	27.25
chr4	170197264	170197667	SH3RF1	2.26883	1.84119	2.69647	1.78154	10.5682	1.56611e-16	2.86315e-14	27.227
chr2	7097582	7098433	RNF144A	2.08326	1.69057	2.47594	2.54726	10.5676	1.57037e-16	2.86799e-14	27.2474
chr7	31289286	31289826	AC006380.1	2.3688	1.92227	2.81534	1.74566	10.567	1.57456e-16	2.87268e-14	27.2341
chr1	186845048	186845982	PLA2G4A	1.65554	1.34343	1.96765	3.32282	10.5661	1.5808e-16	2.88064e-14	27.1906
chr1	159188619	159189405	CTA-134P22.2	2.10291	1.70641	2.49942	2.22901	10.5645	1.59143e-16	2.89451e-14	27.2333
chr15	61005331	61006172	RORA	1.98574	1.61116	2.36032	2.54475	10.5599	1.62351e-16	2.94378e-14	27.2148
chr11	15213421	15214221	INSC	2.13665	1.73353	2.53977	2.22795	10.5579	1.63734e-16	2.9628e-14	27.2062
chr8	94893665	94894128	PDP1	2.25878	1.83228	2.68529	2.03001	10.5494	1.69777e-16	3.06696e-14	27.1679
chr14	34283114	34283812	NPAS3	2.02242	1.64054	2.4043	1.87754	10.5494	1.69836e-16	3.06696e-14	27.1679
chr5	1613416	1613991	CTD-2012J19.1	2.52076	2.04473	2.99679	1.17198	10.5481	1.70777e-16	3.0808e-14	27.0941
chr11	57652685	57653671	RP11-734C14.2	2.0319	1.64806	2.41574	2.86873	10.5446	1.73334e-16	3.1174e-14	27.1443
chr10	16874694	16875126	RSU1	2.3777	1.92829	2.82711	1.85241	10.5388	1.77678e-16	3.19229e-14	27.0933
chr4	81187180	81188357	FGF5	1.79	1.45158	2.12841	3.36594	10.5362	1.79745e-16	3.2229e-14	27.0723
chr4	83711104	83711641	SCD5	1.92219	1.55874	2.28564	2.65008	10.535	1.80638e-16	3.23563e-14	27.109
chr10	16300203	16301297	RP11-461K13.1	1.92577	1.56158	2.28995	2.90086	10.5332	1.82015e-16	3.25701e-14	27.0866
chr3	18264040	18264585	SATB1	1.88683	1.52998	2.24369	2.75408	10.5323	1.82752e-16	2.70829e-15	26.9602
chr8	27205850	27206536	PTK2B	2.03847	1.6529	2.42405	2.14176	10.5311	1.83656e-16	3.28305e-14	27.0931
chr6	87116796	87117332	RP11-15J23.1	2.24338	1.81901	2.66776	2.58999	10.5301	1.84479e-16	3.29444e-14	27.089
chr12	19485064	19485830	PLEKHA5	1.91402	1.5519	2.27615	2.49171	10.5286	1.85681e-16	3.31256e-14	27.0805
chr11	14417792	14418277	RRAS2	2.36962	1.92125	2.81798	1.36386	10.5275	1.86564e-16	3.32497e-14	27.0298
chr8	67660021	67660666	PTTG3P	1.97408	1.6005	2.34766	2.95554	10.5258	1.87887e-16	3.3403e-14	27.0661
chr3	133656826	133657367	C3orf36	2.38029	1.92983	2.83074	1.46913	10.5258	1.8793e-16	3.3403e-14	27.0196
chr7	18997952	18998746	NPM1P13	1.79473	1.45496	2.1345	2.87744	10.5218	1.91156e-16	3.38299e-14	27.0432
chr3	185861023	185861762	DGKG	1.90719	1.54611	2.26827	1.85514	10.5212	1.91687e-16	3.38899e-14	27.0475
chr11	95295679	95296737	RP11-338H14.1	1.85924	1.50712	2.21137	3.21427	10.5178	1.94539e-16	3.43598e-14	27.0103
chr7	116792218	116792871	ST7-AS2	1.6431	1.3319	1.9543	2.6773	10.5172	1.94997e-16	3.44064e-14	27.0184
chr7	35042793	35043585	DPY19L1	2.19446	1.77877	2.61016	2.32466	10.5156	1.96384e-16	3.46168e-14	27.0278
chr6	20334217	20334983	E2F3	2.12558	1.72278	2.52839	2.33829	10.5114	1.99903e-16	3.51321e-14	27.0102
chr8	99191762	99192852	RNU6-914P	1.82297	1.47743	2.16851	2.7357	10.509	2.02004e-16	3.54661e-14	26.9898
chr2	68645326	68646269	AC127383.1	1.97136	1.59766	2.34506	2.31297	10.5081	2.02748e-16	3.55616e-14	26.994
chr13	106359437	106360097	LINC00343	2.05486	1.66522	2.4445	2.48758	10.505	2.05472e-16	3.59681e-14	26.9825
chr2	196398566	196399555	AC064834.2	1.66548	1.34966	1.98129	3.36973	10.5047	2.05752e-16	3.01509e-15	26.7342
chr8	121356695	121357388	COL14A1	1.81324	1.46924	2.15724	2.66778	10.4996	2.10286e-16	3.6666e-14	26.9552
chr1	208362843	208363567	PLXNA2	2.08077	1.68596	2.47559	2.08784	10.4981	2.11674e-16	3.68716e-14	26.9537
chr21	36169141	36169824	RUNX1	1.97776	1.60244	2.35307	2.08827	10.4968	2.12833e-16	3.69847e-14	26.9485
chr14	65423888	65424688	RAB15	1.7777	1.44034	2.11506	2.44948	10.4965	2.13112e-16	3.69847e-14	26.9398
chr11	7144882	7145647	RBMXL2	2.1129	1.71193	2.51387	2.27889	10.4965	2.13158e-16	3.69847e-14	26.9469
chr13	80754649	80755771	SPRY2	1.58817	1.28673	1.88962	3.43412	10.4947	2.14787e-16	3.72298e-14	26.8929
chr5	53387204	53388098	MIR4459	1.95884	1.58703	2.33065	3.128	10.4945	2.14991e-16	3.72298e-14	26.9129
chr3	72081459	72082057	UBE2Q2P9	2.12504	1.7216	2.52849	2.0623	10.4921	2.17182e-16	3.75725e-14	26.9273
chr7	141373130	141373604	RP5-894A10.6	2.23837	1.81332	2.66342	1.58096	10.4899	2.19327e-16	3.1942e-15	26.8888
chr15	98401369	98402450	LINC00923	1.93089	1.56421	2.29758	2.59375	10.4893	2.19834e-16	3.79571e-14	26.9106
chr12	14211177	14212200	GRIN2B	1.88903	1.5302	2.24785	2.9111	10.4866	2.2241e-16	3.23591e-15	26.7525
chr7	24063916	24065132	RNA5SP228	1.81147	1.46701	2.15594	3.09294	10.4753	2.33511e-16	4.0162e-14	26.846
chr8	58566368	58566921	CTD-2339F6.1	2.32963	1.8866	2.77266	2.00525	10.4744	2.34368e-16	4.02703e-14	26.8507
chr8	81834067	81834714	ZNF704	2.14055	1.73329	2.54782	2.09741	10.4695	2.39365e-16	4.10097e-14	26.8315
chr1	200995316	200995793	RP11-168O16.1	2.12732	1.72255	2.53208	2.10266	10.4691	2.39858e-16	4.10544e-14	26.8183
chr18	8871357	8871997	SOGA2	2.23163	1.80699	2.65627	1.80972	10.4684	2.40511e-16	4.11265e-14	26.7923
chr10	27058964	27059478	SNORA57	2.16241	1.75076	2.57406	1.95924	10.4638	2.45304e-16	4.19056e-14	26.8077
chr5	1328335	1329040	CLPTM1L	2.65299	2.14787	3.15811	1.31362	10.4622	2.47075e-16	4.21674e-14	26.7531
chr6	52403308	52404207	TRAM2	1.87846	1.52053	2.23639	2.80216	10.454	2.55888e-16	4.35876e-14	26.7559
chr1	185551047	185551607	GS1-204I12.1	2.0059	1.62367	2.38812	2.31746	10.4536	2.56297e-16	4.3596e-14	26.766
chr5	39560775	39561418	CCDC11P1	1.97893	1.60184	2.35602	2.44007	10.4535	2.5643e-16	4.3596e-14	26.7616
chr11	12172121	12172820	MICAL2	2.03598	1.64796	2.424	2.15347	10.4519	2.58181e-16	4.38096e-14	26.7573
chr3	100106720	100107528	TOMM70A	2.04142	1.652	2.43084	2.31551	10.4422	2.69209e-16	4.54256e-14	26.718
chr18	51432770	51433753	AC090666.1	1.76636	1.42937	2.10335	3.4418	10.441	2.70603e-16	4.55832e-14	26.6628
chr6	5996354	5996829	NRN1	2.81922	2.28108	3.35735	1.57677	10.4356	2.77035e-16	4.65187e-14	26.5668
chr12	75917203	75917790	KRR1	2.27566	1.84124	2.71008	1.82026	10.4346	2.78175e-16	4.6666e-14	26.6635
chr5	149994646	149995231	CTB-140J7.2	2.57711	2.08513	3.0691	1.67938	10.4343	2.78532e-16	4.66817e-14	26.6156
chr10	20603342	20603932	AMD1P1	2.37515	1.9216	2.82869	1.87256	10.4316	2.81851e-16	4.71932e-14	26.6576
chr4	81121152	81121537	PRDM8	2.22111	1.79696	2.64525	2.04733	10.4312	2.82257e-16	2.56317e-15	26.5686
chr6	134853745	134854474	RP11-557H15.4	1.695	1.37129	2.01871	3.06253	10.4303	2.83345e-16	4.73987e-14	26.6422
chr7	131641976	131642669	snosnR60_Z15	2.37771	1.92361	2.83182	1.50331	10.43	2.83719e-16	4.73987e-14	26.64
chr2	222760321	222761041	AC009302.2	2.12506	1.71915	2.53098	2.16696	10.4284	2.85675e-16	4.05545e-15	26.5779
chr2	14488134	14488865	LINC00276	1.72622	1.39646	2.05598	2.82293	10.4275	2.86842e-16	4.7803e-14	26.6436
chr8	120327646	120328190	RP11-4K16.2	2.5314	2.04776	3.01503	2.02688	10.4261	2.88598e-16	4.80504e-14	26.6353
chr3	194395845	194396779	LSG1	2.02091	1.63478	2.40703	1.91218	10.4254	2.89386e-16	4.81365e-14	26.6341
chr8	92673404	92674483	RN7SKP231	1.77686	1.43707	2.11666	3.2632	10.4164	3.00859e-16	4.9998e-14	26.5739
chr9	82444399	82445215	RP11-403N16.5	1.87955	1.52005	2.23906	2.828	10.4143	3.0365e-16	5.04145e-14	26.574
chr2	200951668	200952066	C2orf47	2.36195	1.91009	2.81382	1.7774	10.4123	3.06294e-16	5.08035e-14	26.5706
chr1	224953354	224954126	RP11-449J1.1	2.18953	1.77065	2.60842	2.20619	10.412	3.06567e-16	5.08035e-14	26.5863
chr11	15814596	15815259	RP11-396O20.2	1.9368	1.56617	2.30743	2.30366	10.4094	3.10121e-16	5.13444e-14	26.5711
chr4	142497597	142498458	RP11-208N20.1	1.89377	1.53133	2.2562	2.81521	10.4081	3.1176e-16	5.15676e-14	26.5637
chr3	42543691	42544484	VIPR1	1.64462	1.32981	1.95943	3.06608	10.4064	3.14051e-16	4.41231e-15	26.3992
chr12	69492989	69493431	AC139931.1	2.77931	2.24718	3.31144	1.3013	10.4039	3.17494e-16	5.24671e-14	26.4723
chr2	217295417	217296342	SMARCAL1	1.87332	1.51464	2.232	2.22303	10.4036	3.17981e-16	5.24986e-14	26.5536
chr2	168571760	168572752	CTAGE14P	1.82016	1.47152	2.1688	2.59483	10.3994	3.23751e-16	5.33517e-14	26.5331
chr12	87028151	87028977	MGAT4C	1.73349	1.40137	2.06561	2.95017	10.3969	3.27185e-16	5.38676e-14	26.5139
chr3	112979814	112980423	BOC	2.01859	1.63168	2.40549	2.4321	10.3926	3.33372e-16	5.47336e-14	26.5072
chr18	3794496	3795221	snoU13	2.01432	1.62808	2.40055	2.28052	10.3886	3.39171e-16	5.55313e-14	26.4911
chr12	90505561	90506849	RP11-567C2.1	1.48171	1.19757	1.76584	3.71656	10.3878	3.40369e-16	5.56759e-14	26.4043
chr2	204661832	204662804	RNU6-474P	2.24978	1.81817	2.68139	1.83905	10.3831	3.47273e-16	5.67005e-14	26.4639
chr2	216880401	216881129	MREG	2.26506	1.83049	2.69964	2.15765	10.3823	3.48532e-16	5.68537e-14	26.4588
chr6	134314026	134314794	TBPL1	2.05576	1.66132	2.4502	2.39365	10.3817	3.49313e-16	5.69287e-14	26.4613
chr6	98756112	98757327	RP11-111D3.2	1.74184	1.40755	2.07614	3.44178	10.379	3.53455e-16	5.75286e-14	26.3862
chr13	23655797	23656860	HMGA1P6	1.94491	1.57164	2.31819	2.86846	10.3789	3.53643e-16	5.75286e-14	26.4204
chr1	224819217	224820074	CNIH3	1.96098	1.58447	2.33748	2.78961	10.3748	3.59884e-16	5.8383e-14	26.4291
chr12	55223830	55224463	MUCL1	2.31637	1.87161	2.76114	1.61123	10.3743	3.60724e-16	5.84657e-14	26.3854
chr9	117012204	117012997	COL27A1	1.68986	1.36536	2.01437	3.61036	10.3732	3.62407e-16	5.01958e-15	26.1702
chr14	24548622	24549671	NRL	1.57962	1.27622	1.88302	3.25307	10.371	3.65904e-16	5.9197e-14	26.3806
chr2	20709516	20710286	AC012065.4	2.03898	1.64732	2.43064	2.4587	10.3701	3.67244e-16	5.93595e-14	26.4122
chr4	82569749	82570420	RP11-112L18.1	1.75781	1.42014	2.09548	2.69581	10.3696	3.68034e-16	5.9433e-14	26.402
chr7	17409103	17410304	SNORA63	1.82315	1.4729	2.1734	3.59423	10.3687	3.69535e-16	5.9621e-14	26.341
chr7	18240396	18240861	HDAC9	2.33736	1.88801	2.78671	2.13039	10.3614	3.8141e-16	6.13004e-14	26.374
chr6	52585059	52585749	RP1-152L7.3	1.89721	1.53247	2.26195	2.54316	10.3612	3.81674e-16	6.13004e-14	26.3647
chr1	158975337	158975880	IFI16	1.98919	1.60671	2.37167	2.19171	10.3597	3.84165e-16	5.29245e-15	26.2963
chr10	96751228	96752006	CYP2C59P	2.22494	1.79704	2.65283	2.22866	10.3577	3.87534e-16	6.20728e-14	26.3578
chr18	10387256	10387837	snoU13	2.41541	1.9508	2.88002	1.71593	10.3557	3.90774e-16	6.25351e-14	26.328
chr2	165779025	165779655	SLC38A11	2.0382	1.64605	2.43034	2.29712	10.3534	3.94755e-16	6.31152e-14	26.342
chr4	140144820	140145447	RNU6-506P	2.21518	1.78888	2.64148	2.28247	10.3509	3.99069e-16	6.36899e-14	26.3247
chr8	57654925	57656078	RP11-33E15.1	1.77434	1.43285	2.11583	3.15901	10.35	4.00616e-16	6.38794e-14	26.3012
chr10	91745148	91745670	SNRPD2P1	2.22868	1.7995	2.65787	2.02261	10.3438	4.11405e-16	6.54817e-14	26.2976
chr1	160061409	160062614	IGSF8	1.6568	1.33772	1.97589	3.52285	10.3428	4.13128e-16	6.56397e-14	26.2309
chr9	120012052	120012588	RN7SKP125	2.0525	1.6572	2.4478	1.81325	10.3428	4.13138e-16	6.56397e-14	26.2944
chr2	184604847	184605430	CACYBPP2	1.90176	1.53541	2.26812	2.1775	10.3404	4.17399e-16	6.62572e-14	26.2873
chr7	131825819	131826381	PLXNA4	2.19048	1.7685	2.61246	1.90787	10.3401	4.17999e-16	6.6293e-14	26.2778
chrX	40484551	40485051	MPC1L	2.67667	2.16094	3.1924	0.704577	10.3383	4.21196e-16	6.67403e-14	26.1086
chr3	160948168	160948901	NMD3	1.86809	1.50814	2.22804	2.32425	10.338	4.21858e-16	6.67855e-14	26.2768
chr2	23878677	23879830	KLHL29	1.70549	1.37675	2.03423	3.03664	10.3342	4.28733e-16	6.78e-14	26.241
chr21	34027406	34028064	SYNJ1	1.95986	1.58208	2.33763	1.9478	10.3341	4.29032e-16	6.78e-14	26.2588
chr1	112293495	112294196	FAM212B	2.14127	1.72842	2.55413	1.96358	10.3312	4.3435e-16	6.85794e-14	26.2405
chr11	116363395	116363937	AP001891.1	2.34249	1.89081	2.79418	1.40745	10.3305	4.35672e-16	6.87268e-14	26.1919
chr10	25350088	25350553	AL139821.1	2.39247	1.93099	2.85394	1.57891	10.3271	4.42191e-16	6.9693e-14	26.1784
chr5	76504305	76504973	PDE8B	2.32859	1.87941	2.77778	2.02969	10.3263	4.43683e-16	6.98041e-14	26.2163
chr6	21264130	21265387	CDKAL1	1.84206	1.48667	2.19744	2.85672	10.3249	4.46366e-16	7.01638e-14	26.2152
chr18	3803187	3803811	snoU13	2.27448	1.83561	2.71336	2.10771	10.3233	4.49371e-16	7.0511e-14	26.2131
chr6	27410636	27411487	ZNF184	2.30886	1.86324	2.75448	1.5869	10.3207	4.54425e-16	7.12409e-14	26.1813
chr6	8065547	8066088	BLOC1S5	1.94208	1.56724	2.31692	2.72995	10.3205	4.54984e-16	7.12597e-14	26.1987
chr1	63190652	63191503	RP11-230B22.1	1.8894	1.52464	2.25417	2.35666	10.3179	4.60078e-16	7.18727e-14	26.1907
chr1	223903916	223904466	CAPN2	2.34209	1.88992	2.79426	2.16844	10.3177	4.60483e-16	7.18727e-14	26.1701
chr9	4573669	4574684	SLC1A1	1.77287	1.43058	2.11516	2.77463	10.3172	4.6134e-16	7.19431e-14	26.1747
chr1	153544072	153544589	S100A2	2.54782	2.05589	3.03974	1.48551	10.3169	4.62096e-16	7.19976e-14	26.1403
chr5	95744649	95745458	PCSK1	1.68319	1.35815	2.00823	3.052	10.3152	4.65422e-16	7.24521e-14	26.1152
chr4	54429945	54430928	LNX1	1.7675	1.42613	2.10886	2.68296	10.3138	4.68228e-16	7.28249e-14	26.1667
chr12	92669980	92670687	Y_RNA	1.83177	1.47794	2.18561	2.71308	10.3121	4.71749e-16	7.33081e-14	26.1587
chr3	82559076	82559849	RPL7AP23	2.09554	1.69065	2.50044	2.77317	10.3094	4.77205e-16	7.40911e-14	26.151
chr21	27692791	27693545	AP001595.1	1.99248	1.60747	2.3775	2.52866	10.3085	4.79161e-16	7.42645e-14	26.145
chr8	14166641	14167325	RP11-138H14.1	1.95258	1.57521	2.32995	2.58231	10.3066	4.82981e-16	7.47911e-14	26.1423
chr15	27127165	27127675	GABRA5	2.36537	1.90817	2.82257	1.64662	10.3056	4.85014e-16	7.49748e-14	26.113
chr12	55334600	55335091	TESPA1	2.42721	1.95799	2.89644	1.6807	10.3041	4.88348e-16	7.52938e-14	26.0963
chr7	22914454	22915540	AC005682.6	1.94712	1.5707	2.32353	3.21812	10.304	4.88397e-16	7.52938e-14	26.0959
chr2	234087552	234088257	INPP5D	2.50887	2.02385	2.99388	1.3958	10.3038	4.88777e-16	7.52938e-14	26.0917
chr1	168050389	168051217	GPR161	1.51126	1.219	1.80352	2.88102	10.3004	4.96147e-16	7.63626e-14	26.0947
chr7	17273168	17274646	AC003075.4	1.54218	1.24392	1.84044	3.79973	10.2995	4.98083e-16	7.6594e-14	26.0101
chrX	77913881	77915109	ZCCHC5	2.00173	1.61453	2.38893	2.79883	10.298	5.01372e-16	7.7033e-14	26.0922
chr13	52882822	52883571	TPTE2P2	2.20733	1.7801	2.63455	2.31541	10.2917	5.15049e-16	7.8929e-14	26.0796
chr20	10300411	10300952	HIGD1AP15	2.14544	1.73016	2.56072	2.21785	10.291	5.16662e-16	7.91077e-14	26.0737
chr4	124697332	124697805	LINC01091	2.09735	1.6913	2.50339	2.40824	10.289	5.21028e-16	7.97074e-14	26.0693
chr6	110388950	110389531	GPR6	2.17694	1.75546	2.59843	1.80071	10.2883	5.22739e-16	7.99002e-14	26.0584
chr2	184319583	184320212	CACYBPP2	2.14244	1.72754	2.55735	2.4176	10.2858	5.283e-16	8.05372e-14	26.0558
chr5	163023572	163024434	MAT2B	1.71977	1.38667	2.05286	2.79326	10.2845	5.31392e-16	8.08045e-14	26.0317
chr5	167861742	167862364	WWC1	2.33767	1.88471	2.79062	2.30761	10.2803	5.41027e-16	8.20582e-14	26.0252
chr3	124162216	124162771	KALRN	2.69486	2.17236	3.21736	1.33666	10.2738	5.56592e-16	8.42747e-14	25.9355
chr12	34207751	34208400	RP11-847H18.2	2.16063	1.74167	2.57959	2.21374	10.2727	5.59013e-16	8.4569e-14	25.9997
chr6	160339987	160340959	MAS1	1.99565	1.60852	2.38278	2.40855	10.2685	5.69258e-16	8.57527e-14	25.979
chr8	126395930	126396351	NSMCE2	2.37583	1.91494	2.83672	1.45568	10.2683	5.69852e-16	8.57692e-14	25.9591
chr3	26728756	26729394	LRRC3B	2.35518	1.8982	2.81216	2.27052	10.2661	5.75315e-16	8.6518e-14	25.965
chr5	64990618	64991469	SGTB	1.60179	1.29097	1.91261	3.09698	10.2654	5.76948e-16	8.66899e-14	25.9234
chr11	57894721	57895458	OR9I1	1.97374	1.59071	2.35677	2.57093	10.2645	5.79312e-16	8.69714e-14	25.9607
chr18	9017121	9018253	RPS4XP19	1.69466	1.36579	2.02353	3.13675	10.2645	5.79371e-16	7.68354e-15	25.7445
chr12	22771452	22772379	RP11-268P4.4	2.10509	1.69652	2.51367	2.45926	10.2631	5.82806e-16	8.73808e-14	25.9592
chr5	159046611	159047348	AC008703.2	1.9695	1.58724	2.35176	2.31852	10.263	5.83025e-16	8.73808e-14	25.9592
chr3	185710711	185711439	RN7SL637P	2.38534	1.92208	2.84861	1.81774	10.2565	5.99538e-16	8.97038e-14	25.9151
chr2	233912330	233912948	INPP5D	2.64724	2.13295	3.16153	1.05844	10.2534	6.07854e-16	9.08713e-14	25.8528
chr11	109686234	109686871	RP11-262A12.1	1.9764	1.59243	2.36038	2.21147	10.253	6.08815e-16	9.09383e-14	25.9157
chr3	28417852	28418481	ZCWPW2	2.18767	1.76257	2.61277	2.47219	10.2511	6.13889e-16	9.14983e-14	25.9067
chr11	76547375	76547868	ACER3	2.72831	2.19815	3.25847	1.11389	10.251	6.14114e-16	9.14983e-14	25.7788
chr1	205557807	205558250	MFSD4	2.38448	1.92108	2.84789	1.25401	10.2497	6.17477e-16	9.19222e-14	25.8123
chr10	111706390	111706956	RP11-451M19.3	2.03958	1.64319	2.43597	2.06738	10.2493	6.18587e-16	9.201e-14	25.9
chr2	215924237	215925028	ABCA12	1.81017	1.45831	2.16204	3.01	10.2476	6.23107e-16	9.26046e-14	25.8772
chr6	11174383	11174960	RP3-510L9.1	1.98992	1.60296	2.37687	1.91729	10.2436	6.33992e-16	9.40334e-14	25.8722
chr3	192813799	192814659	VEZF1P1	1.95524	1.57498	2.3355	2.44381	10.2423	6.37631e-16	9.44461e-14	25.8714
chr18	8665499	8665944	RP11-674N23.2	2.12784	1.71393	2.54176	1.61982	10.2401	6.43631e-16	9.50964e-14	25.8458
chr6	135028233	135029554	RP1-287H17.1	1.52406	1.22748	1.82064	3.32526	10.2362	6.54466e-16	9.65361e-14	25.8024
chr12	90248804	90249512	RP11-654D12.2	1.84393	1.4851	2.20277	2.76027	10.2359	6.5544e-16	9.65994e-14	25.836
chr11	10594041	10595064	LYVE1	1.95275	1.57268	2.33283	2.03659	10.2343	6.59863e-16	9.70897e-14	25.8362
chr15	56804663	56805316	MNS1	2.72059	2.19105	3.25012	0.91754	10.234	6.60974e-16	9.70992e-14	25.7636
chr2	158038652	158039485	AC016732.2	1.76695	1.42303	2.11087	3.08612	10.2339	6.61023e-16	9.70992e-14	25.8122
chr21	27653122	27654030	AP001595.1	1.89765	1.52822	2.26709	2.78675	10.2319	6.66839e-16	9.76985e-14	25.8181
chr11	59183935	59184585	OR5A2	2.42569	1.95345	2.89793	2.13135	10.2318	6.6731e-16	9.76985e-14	25.826
chr7	98243016	98243685	NPTX2	1.79465	1.4452	2.1441	2.27304	10.23	6.72447e-16	9.82882e-14	25.8172
chr10	30403814	30404740	KIAA1462	1.80615	1.45444	2.15786	2.9909	10.2293	6.74454e-16	9.85002e-14	25.7941
chr3	101925639	101926447	ZPLD1	1.77129	1.42635	2.11622	2.59789	10.229	6.75381e-16	9.85545e-14	25.8109
chr3	17101083	17102053	PLCL2-AS1	1.94046	1.5625	2.31842	2.36112	10.2267	6.82174e-16	9.93819e-14	25.8028
chr7	128059267	128059743	IMPDH1	2.35263	1.89418	2.81108	1.59077	10.2222	6.9545e-16	1.0115e-13	25.7413
chr21	33342356	33343037	HUNK	2.07069	1.66712	2.47427	2.03018	10.2204	7.00738e-16	1.01835e-13	25.7759
chr10	49906112	49906537	WDFY4	2.69467	2.16944	3.21991	1.09132	10.2196	7.03168e-16	1.02105e-13	25.7044
chr8	55700504	55700947	RP11-550I15.1	2.29615	1.84852	2.74379	1.77814	10.2178	7.08857e-16	9.21181e-15	25.7078
chr2	80493342	80494029	AC016670.1	2.08445	1.67781	2.4911	2.04491	10.2107	7.30901e-16	1.05871e-13	25.7344
chr3	12894860	12895895	AC034198.7	1.97466	1.58943	2.3599	2.22396	10.2104	7.31892e-16	1.05928e-13	25.7358
chr6	128733774	128734517	PTPRK	1.81606	1.46175	2.17037	2.77284	10.21	7.32953e-16	1.05995e-13	25.7234
chr2	217555960	217556491	AC007563.5	2.00761	1.61591	2.39932	2.39798	10.2094	7.35064e-16	1.062e-13	25.7317
chr18	23385175	23385713	RN7SL97P	2.04367	1.64492	2.44242	2.1493	10.2092	7.35568e-16	1.062e-13	25.731
chr12	9516944	9518134	RP13-735L24.1	1.93058	1.55388	2.30729	4.0683	10.2086	7.37687e-16	1.06419e-13	25.626
chr2	178227867	178228399	snoU13	1.96933	1.58492	2.35374	1.96615	10.2047	7.49912e-16	1.07919e-13	25.7096
chr11	42821503	42822303	CTD-2537L20.1	1.91007	1.53699	2.28316	2.80422	10.1981	7.71725e-16	1.10878e-13	25.6654
chr3	103761554	103762552	AC016970.1	1.86484	1.50053	2.22915	3.08628	10.1964	7.77388e-16	1.11601e-13	25.6494
chr6	161500724	161501340	MAP3K4	2.03262	1.63552	2.42972	1.82234	10.1962	7.78196e-16	1.11627e-13	25.6749
chr2	208501698	208502346	METTL21A	2.23811	1.80076	2.67546	1.63567	10.1938	7.86309e-16	1.12699e-13	25.6411
chr3	107725167	107726267	CD47	1.54496	1.24303	1.84689	3.17083	10.1928	7.89678e-16	1.13091e-13	25.6283
chr2	216004727	216005518	ABCA12	2.29908	1.84976	2.74839	2.16124	10.1925	7.9067e-16	1.01654e-14	25.5706
chr5	16806943	16807638	RNA5SP179	1.95092	1.56964	2.33221	2.33056	10.1922	7.91608e-16	1.13275e-13	25.658
chr6	4512234	4512751	RP1-21P18.1	2.3578	1.89684	2.81877	1.53381	10.1887	8.03689e-16	1.14726e-13	25.6238
chr3	113672479	113673495	ZDHHC23	1.70326	1.37006	2.03645	3.03844	10.1827	8.24932e-16	1.17468e-13	25.5856
chr3	135498351	135499117	U8	2.23263	1.79586	2.6694	2.45075	10.1822	8.26624e-16	1.17527e-13	25.6157
chr11	10661986	10662373	MRVI1	2.46567	1.98326	2.94808	1.38103	10.1812	8.30331e-16	1.17894e-13	25.5423
chr20	24133469	24134472	RP5-1100I6.1	1.95428	1.57193	2.33664	2.24913	10.1811	8.30542e-16	1.17894e-13	25.6104
chr3	42540459	42541110	VIPR1	2.45699	1.9762	2.93779	1.58853	10.1794	8.36688e-16	1.18672e-13	25.5823
chr4	159082916	159083604	FAM198B	1.79776	1.44588	2.14963	3.09876	10.1771	8.45026e-16	1.07906e-14	25.3863
chrX	115274028	115274723	AGTR2	2.22259	1.78755	2.65763	1.69275	10.1767	8.46535e-16	1.19781e-13	25.5885
chr4	61935931	61936540	RP11-16N2.1	2.01275	1.61853	2.40697	2.27012	10.1702	8.70573e-16	1.23084e-13	25.5656
chr2	110068662	110069130	MIR4266	2.34738	1.88759	2.80717	1.31661	10.1696	8.73134e-16	1.23347e-13	25.4734
chr1	207989988	207990807	C1orf132	1.48451	1.19369	1.77532	2.98311	10.1683	8.78105e-16	1.23951e-13	25.5167
chr18	21394833	21395592	LAMA3	2.00738	1.61408	2.40068	2.8295	10.1667	8.83895e-16	1.24475e-13	25.5441
chr1	99763275	99764013	LPPR4	1.72911	1.39033	2.06789	2.72144	10.1667	8.83929e-16	1.24475e-13	25.5412
chr10	48562537	48563431	GDF10	1.84014	1.47958	2.20071	2.53865	10.1659	8.87055e-16	1.24717e-13	25.5387
chr2	176745901	176746399	AC016751.3	2.17037	1.74504	2.59571	1.89816	10.1645	8.92627e-16	1.25401e-13	25.5303
chr6	24395040	24395737	MRS2	2.0312	1.63313	2.42928	2.14157	10.1641	8.93919e-16	1.25421e-13	25.5397
chr2	105716539	105717267	AC104655.2	1.8513	1.48848	2.21412	2.50939	10.1641	8.94183e-16	1.25421e-13	25.5382
chr18	28456268	28456744	RP11-25I11.1	2.2295	1.79251	2.6665	2.2056	10.1627	8.99601e-16	1.26081e-13	25.533
chr11	18741915	18742506	IGSF22	1.88302	1.51386	2.25217	2.66864	10.1606	9.07543e-16	1.27026e-13	25.5222
chr7	123050261	123051033	RP11-332K15.1	1.61595	1.29915	1.93275	3.5621	10.1606	9.07776e-16	1.27026e-13	25.4055
chr2	209215184	209215766	PTH2R	2.09206	1.68188	2.50223	2.0127	10.1598	9.11011e-16	1.27378e-13	25.5211
chr11	35328531	35329405	SLC1A2	1.90087	1.52805	2.2737	2.8196	10.1562	9.25227e-16	1.29263e-13	25.4925
chr2	119007485	119008114	AC093901.1	2.51075	2.018	3.0035	1.74541	10.1497	9.51397e-16	1.32611e-13	25.4431
chr6	138612472	138613384	PBOV1	1.91858	1.54199	2.29517	2.57777	10.1483	9.57356e-16	1.33131e-13	25.4698
chr2	86647978	86648486	KDM3A	2.72474	2.18991	3.25958	1.15076	10.1481	9.58174e-16	1.33131e-13	25.3741
chr6	161867230	161868356	AL035697.1	2.27695	1.82996	2.72394	2.29945	10.1469	9.63178e-16	1.33722e-13	25.4661
chr3	30327410	30328093	U3	1.65657	1.33131	1.98183	3.02419	10.1452	9.70288e-16	1.34498e-13	25.4264
chr3	18933194	18933703	RNU6-138P	2.21368	1.77897	2.6484	2.34911	10.1436	9.77154e-16	1.35344e-13	25.4518
chr3	115100030	115100852	RP11-190P13.1	1.76963	1.42209	2.11717	2.49989	10.1429	9.80146e-16	1.35652e-13	25.434
chr9	72684595	72685216	MAMDC2-AS1	2.05335	1.65002	2.45668	2.3147	10.1409	9.88273e-16	1.3667e-13	25.4391
chr3	18127245	18127968	AC132807.1	1.98148	1.59221	2.37075	2.40461	10.1395	9.94441e-16	1.37416e-13	25.4352
chr4	154826328	154827050	AC020703.1	1.88786	1.51684	2.25887	2.93142	10.1357	1.01106e-15	1.39495e-13	25.3913
chr5	12214341	12215082	RNU6-679P	1.93802	1.55709	2.31895	2.77527	10.1343	1.01707e-15	1.40215e-13	25.4024
chr2	19531234	19531941	AC092594.1	1.93917	1.55793	2.32042	2.13337	10.1319	1.02775e-15	1.41577e-13	25.4029
chr2	184520743	184521233	CACYBPP2	2.3098	1.85567	2.76392	1.92917	10.1316	1.02885e-15	1.41618e-13	25.3966
chr13	37240580	37241393	SERTM1	1.84634	1.48327	2.20942	2.62741	10.1297	1.03773e-15	1.42619e-13	25.3874
chr6	44102937	44103636	TMEM63B	2.42568	1.94856	2.90279	1.65967	10.1272	1.04886e-15	1.43925e-13	25.3737
chr7	5870746	5871197	ZNF815P	2.94098	2.3625	3.51946	1.23746	10.127	1.04968e-15	1.43927e-13	25.2521
chr12	68631315	68631957	IL26	1.91041	1.53454	2.28629	2.46568	10.1243	1.06207e-15	1.45512e-13	25.3688
chr1	186894180	186894727	PLA2G4A	2.10245	1.68875	2.51615	2.32879	10.1232	1.06718e-15	1.461e-13	25.3657
chr7	90634873	90635657	CDK14	1.73314	1.39206	2.07421	2.99173	10.1219	1.07309e-15	1.46796e-13	25.3283
chr2	217354450	217355047	AC098820.4	2.34817	1.88566	2.81068	1.38622	10.1131	1.11465e-15	1.52246e-13	25.3036
chr4	77681314	77681747	RP11-359D14.2	2.48559	1.99595	2.97524	1.40372	10.1118	1.12125e-15	1.52912e-13	25.2589
chr1	101260308	101261358	VCAM1	1.80842	1.45203	2.16482	3.15147	10.1076	1.14188e-15	1.55605e-13	25.2576
chr5	54015131	54016126	AC112198.2	1.74445	1.40064	2.08826	3.1856	10.107	1.14474e-15	1.55772e-13	25.2523
chr6	24332201	24332883	KAAG1	1.83942	1.47688	2.20195	2.3487	10.1068	1.14575e-15	1.55772e-13	25.2935
chr11	46220069	46220946	RP11-702F3.4	2.20284	1.76867	2.63701	1.52662	10.1065	1.14695e-15	1.55816e-13	25.2887
chr6	138736143	138736723	HEBP2	2.18009	1.75031	2.60988	1.91691	10.1041	1.15895e-15	1.57205e-13	25.2784
chr4	73537431	73538326	ADAMTS3	1.97244	1.58352	2.36137	3.02459	10.1023	1.16821e-15	1.58219e-13	25.2465
chr12	94661553	94662333	PLXNC1	1.7712	1.42193	2.12047	2.45772	10.1015	1.17232e-15	1.58654e-13	25.27
chr11	8728828	8729666	ST5	1.8605	1.49346	2.22753	2.6291	10.0972	1.19447e-15	1.47561e-14	25.1055
chr10	107803627	107804308	RP11-298H24.1	2.09109	1.67855	2.50363	2.44189	10.0969	1.19571e-15	1.6145e-13	25.2528
chr4	79264853	79265360	MINOS1P4	1.98242	1.59129	2.37356	2.38035	10.096	1.20052e-15	1.61977e-13	25.2502
chr4	48711900	48712898	FRYL	1.66197	1.33403	1.9899	2.86434	10.0951	1.20504e-15	1.62462e-13	25.2044
chr6	26327733	26328493	HIST1H3PS1	2.22487	1.78585	2.6639	1.89462	10.0948	1.20701e-15	1.62604e-13	25.2395
chr4	119043036	119044061	FKBP4P1	1.6963	1.36144	2.03116	3.2775	10.0906	1.22916e-15	1.65209e-13	25.1713
chr2	202543091	202543679	MPP4	2.61034	2.09488	3.1258	1.52044	10.0875	1.24555e-15	1.66978e-13	25.1703
chr6	23697083	23698254	RP4-810F7.1	1.76344	1.41519	2.11169	2.79079	10.0866	1.25032e-15	1.6742e-13	25.1904
chr1	160151703	160152370	ATP1A4	2.22178	1.78299	2.66056	1.89082	10.0862	1.2526e-15	1.67598e-13	25.2029
chr1	119555096	119555770	RP4-712E4.2	2.0421	1.63854	2.44566	2.21161	10.0796	1.28888e-15	1.71982e-13	25.179
chr4	37102733	37103603	RP11-103J17.1	1.85154	1.48563	2.21745	2.62281	10.0795	1.28925e-15	1.71982e-13	25.1693
chrX	81325784	81326635	RNU6-974P	1.96799	1.57897	2.357	2.35012	10.0771	1.30291e-15	1.73674e-13	25.1658
chr18	11899101	11899765	MPPE1	2.23541	1.79352	2.6773	1.77272	10.0768	1.30479e-15	1.73795e-13	25.1568
chr1	111403648	111404072	OR11I1P	2.45214	1.96739	2.9369	1.15455	10.0764	1.30705e-15	1.73964e-13	25.1153
chr7	86889954	86890740	TMEM243	1.8546	1.48791	2.22129	2.16909	10.0746	1.31726e-15	1.75061e-13	25.1541
chr5	118777280	118777985	RNA5SP190	2.55855	2.05255	3.06456	1.78069	10.0721	1.33128e-15	1.76659e-13	25.137
chr15	62761634	62762322	TLN2	1.91746	1.5382	2.29673	2.42041	10.0708	1.33909e-15	1.63646e-14	25.0371
chr2	213707362	213707930	PCED1CP	2.39093	1.91798	2.86388	1.97701	10.07	1.34364e-15	1.78165e-13	25.1337
chr3	134442998	134443612	RNU6-1174P	2.17749	1.74669	2.60828	1.76557	10.0685	1.35251e-15	1.79074e-13	25.126
chr15	52636484	52637170	MYO5A	2.00696	1.60989	2.40404	1.96719	10.0681	1.35488e-15	1.79253e-13	25.1313
chr13	96108716	96109841	CLDN10	1.69917	1.36297	2.03537	2.95167	10.0673	1.35929e-15	1.79702e-13	25.1009
chr2	214588019	214589093	MIR4438	1.66434	1.33502	1.99367	2.92179	10.067	1.36137e-15	1.79843e-13	25.0994
chr2	176744421	176745147	AC016751.3	2.15304	1.72696	2.57911	2.22381	10.0656	1.36935e-15	1.80651e-13	25.1212
chr2	209614153	209614620	PTH2R	2.95215	2.36793	3.53637	0.928039	10.0656	1.36953e-15	1.80651e-13	24.9742
chr15	46183874	46184902	RP11-718O11.1	1.85599	1.48857	2.22341	3.13743	10.0621	1.39041e-15	1.83269e-13	25.0686
chr6	45620019	45620852	RNU6-515P	2.02838	1.62681	2.42994	2.27734	10.0617	1.39307e-15	1.83484e-13	25.1039
chr6	42939327	42940134	PEX6	2.42875	1.94781	2.90969	1.5	10.0594	1.40662e-15	1.85131e-13	25.0801
chr4	54465576	54466492	LNX1-AS2	1.71821	1.37797	2.05846	2.72626	10.0592	1.40822e-15	1.85203e-13	25.0756
chr15	52539222	52540253	MYO5C	1.99197	1.59737	2.38657	2.3839	10.0555	1.43062e-15	1.87732e-13	25.078
chr3	18118795	18119381	AC132807.1	2.0568	1.64916	2.46444	2.29713	10.0506	1.46125e-15	1.91325e-13	25.0569
chr4	47816621	47817191	RN7SKP215	1.86212	1.49297	2.23126	2.48294	10.0482	1.47665e-15	1.93199e-13	25.0423
chr6	88506028	88506835	Y_RNA	1.80231	1.44493	2.15969	2.95467	10.0456	1.49346e-15	1.95254e-13	25.0148
chr5	38373679	38374285	EGFLAM-AS3	1.81406	1.45434	2.17379	2.53242	10.0452	1.4961e-15	1.95455e-13	25.0099
chr15	91684018	91684671	SV2B	2.32066	1.86045	2.78087	1.35486	10.0446	1.50004e-15	1.95826e-13	24.9954
chr11	20108681	20109385	NAV2	1.94261	1.55734	2.32787	2.36287	10.0439	1.50476e-15	1.96296e-13	25.0254
chr12	68671455	68672189	MDM1	2.12807	1.70595	2.55019	2.2052	10.0423	1.51539e-15	1.97538e-13	25.0207
chr2	231866056	231866860	SPATA3	2.56486	2.05608	3.07364	1.81469	10.0418	1.51853e-15	1.97802e-13	24.9791
chr15	43232012	43232555	FDPSP4	2.40888	1.93093	2.88682	1.21687	10.0396	1.53289e-15	1.99526e-13	24.9763
chr13	36398528	36399268	DCLK1	1.99898	1.60228	2.39568	2.3626	10.0376	1.54656e-15	2.01157e-13	25.002
chr6	53960426	53960932	MLIP	2.06162	1.65246	2.47077	2.08285	10.0369	1.55117e-15	2.01578e-13	24.9983
chr9	36218187	36218910	CLTA	2.16071	1.73188	2.58953	1.93443	10.0367	1.55207e-15	2.01578e-13	24.993
chr5	159329482	159330407	ADRA1B	1.82982	1.46657	2.19308	2.67827	10.0341	1.56973e-15	2.03573e-13	24.9759
chr2	120005891	120006653	STEAP3-AS1	2.2129	1.77359	2.6522	2.19804	10.0339	1.57115e-15	2.03608e-13	24.9812
chr2	107880047	107881079	AC096669.1	1.81763	1.45667	2.17858	2.76003	10.0307	1.59307e-15	2.05996e-13	24.9663
chr2	19071124	19071710	AC106053.1	1.9025	1.52466	2.28034	2.3368	10.0298	1.59969e-15	2.06702e-13	24.964
chr2	137423315	137423731	AC092786.1	2.02084	1.61949	2.4222	2.33414	10.0296	1.60112e-15	2.06735e-13	24.9669
chr12	39038405	39039046	CPNE8	1.94202	1.55629	2.32774	2.52803	10.029	1.60508e-15	2.07097e-13	24.9634
chr2	17591476	17592168	PSMC1P10	2.17895	1.74583	2.61206	2.15455	10.0213	1.65961e-15	2.1351e-13	24.9306
chr6	108000676	108001122	SOBP	2.96903	2.37873	3.55934	1.4065	10.0188	1.67726e-15	2.15624e-13	24.7859
chr11	95417604	95418426	RP11-644L4.1	1.96318	1.57278	2.35357	2.43997	10.0169	1.69128e-15	2.17269e-13	24.9036
chr4	182462574	182463124	RP11-433O3.1	2.19598	1.75914	2.63281	2.11621	10.0136	1.71604e-15	2.2013e-13	24.8975
chr6	150609479	150609883	RNU4-7P	2.35567	1.88704	2.82431	1.28273	10.0129	1.72116e-15	2.20628e-13	24.8408
chr3	87537886	87538810	APOOP2	1.78845	1.43226	2.14463	2.90509	10.0018	1.80606e-15	2.30523e-13	24.8168
chr2	215412533	215413249	VWC2L-IT1	1.98554	1.5901	2.38098	2.73215	10.0018	1.80616e-15	2.30523e-13	24.8347
chr3	112174133	112174823	BTLA	1.89923	1.52095	2.27752	2.43527	10.0009	1.81309e-15	2.31183e-13	24.8429
chr6	112083013	112083355	FYN	2.50027	2.00217	2.99837	1.31227	9.99877	1.82992e-15	2.32883e-13	24.7766
chr8	61373175	61373810	RNU6-1202P	2.19528	1.75784	2.63272	2.13669	9.99659	1.8473e-15	2.34927e-13	24.8267
chr3	108203812	108204389	MYH15	1.7999	1.44121	2.15859	2.88159	9.9955	1.85604e-15	2.35869e-13	24.8077
chr8	70239251	70240071	RP11-744J10.2	1.90449	1.52493	2.28405	2.97249	9.99494	1.86053e-15	2.361e-13	24.8041
chr14	58655753	58656452	RP11-349A22.3	1.81849	1.45597	2.181	2.15632	9.99225	1.88237e-15	2.38701e-13	24.8077
chr6	145561892	145562694	AL356739.1	1.8305	1.46554	2.19546	2.76622	9.99091	1.8934e-15	2.3977e-13	24.7925
chr4	47826776	47827341	CORIN	2.22262	1.77948	2.66576	2.01962	9.99089	1.8935e-15	2.3977e-13	24.8002
chr3	71180990	71181510	FOXP1	1.73164	1.38637	2.07692	2.61177	9.99007	1.90024e-15	2.4045e-13	24.7972
chr5	93360227	93360743	FAM172A	1.95939	1.56861	2.35016	2.17404	9.98785	1.91869e-15	2.42612e-13	24.7905
chr6	49791113	49791802	RP11-719J20.1	1.7288	1.384	2.0736	2.64208	9.98748	1.92177e-15	2.42828e-13	24.7745
chr6	151860602	151861000	CCDC170	2.36753	1.89532	2.83973	1.38479	9.98722	1.92389e-15	2.42922e-13	24.755
chr4	102426244	102427454	BANK1	1.71609	1.37379	2.05838	3.22685	9.98658	1.92923e-15	2.43424e-13	24.7295
chr7	115993761	115994966	AC002066.2	1.66048	1.32923	1.99173	3.40918	9.98527	1.94023e-15	2.44464e-13	24.7237
chr9	117805325	117805903	TNC	2.14859	1.71985	2.57732	1.91799	9.98262	1.96268e-15	2.47116e-13	24.7667
chr2	210796263	210796797	UNC80	2.25464	1.80474	2.70455	1.96393	9.98245	1.96411e-15	2.47121e-13	24.7594
chr2	122924152	122924824	AC018737.3	2.15869	1.72792	2.58947	2.56836	9.982	1.96801e-15	2.47436e-13	24.7657
chr9	87884710	87885130	UBE2V1P10	2.30493	1.84494	2.76492	1.2098	9.98132	1.97379e-15	2.47737e-13	24.7005
chr5	74346281	74346643	RP11-229C3.2	2.41119	1.92999	2.89239	1.69736	9.98123	1.9746e-15	2.47737e-13	24.724
chr1	223453990	223454661	SUSD4	2.09848	1.67955	2.5174	1.59776	9.97812	2.00142e-15	2.50747e-13	24.7444
chr1	35236276	35236953	AL121988.1	2.64869	2.11976	3.17762	1.02933	9.97497	2.02892e-15	2.53833e-13	24.6639
chr8	24861024	24861581	CTD-2168K21.1	1.95789	1.56685	2.34893	1.84245	9.97341	2.04275e-15	2.55022e-13	24.7292
chr16	73946187	73946633	RPSAP56	2.46633	1.97367	2.95898	1.23479	9.97207	2.05461e-15	2.56142e-13	24.6773
chr15	78075963	78076405	LINGO1	2.66871	2.13559	3.20183	0.7815	9.97142	2.06042e-15	2.56686e-13	24.6228
chr10	30381221	30381920	KIAA1462	1.91261	1.53041	2.29481	2.38896	9.96822	2.08923e-15	2.60092e-13	24.6918
chr7	87687985	87688689	ADAM22	1.82473	1.46008	2.18938	2.93762	9.96789	2.09227e-15	2.60288e-13	24.6877
chr18	44212415	44213003	LOXHD1	2.06414	1.65152	2.47677	1.9255	9.96464	2.12198e-15	2.6343e-13	24.6912
chr7	106256951	106257501	CTB-30L5.1	1.90471	1.52396	2.28547	2.16173	9.96464	2.12199e-15	2.6343e-13	24.6912
chr2	208328221	208328629	CREB1	2.88125	2.30525	3.45725	0.822669	9.96407	2.12727e-15	2.63716e-13	24.5447
chr2	158870159	158870930	UPP2	1.74118	1.39303	2.08933	2.7488	9.96218	2.14481e-15	2.65519e-13	24.6642
chr12	25530288	25531008	RNU4-67P	1.94118	1.553	2.32936	2.27727	9.96115	2.15441e-15	2.66521e-13	24.6638
chr4	89829016	89829708	FAM13A	1.98676	1.58931	2.38421	2.26631	9.95727	2.19097e-15	2.70854e-13	24.6602
chr1	163411983	163412650	RP11-408E1.1	1.96762	1.57398	2.36126	2.26795	9.95682	2.19528e-15	2.7101e-13	24.65
chr13	79869790	79870848	RBM26	1.76863	1.41479	2.12247	2.9402	9.95659	2.19747e-15	2.71091e-13	24.6247
chr1	88641098	88642024	CTA-21C21.1	1.65859	1.32673	1.99046	3.27522	9.95545	2.20834e-15	2.72053e-13	24.587
chr2	218583179	218583824	AC010886.2	2.19353	1.75443	2.63262	1.62959	9.9509	2.25238e-15	2.76709e-13	24.621
chr4	43150119	43151166	RP11-395F4.1	1.82714	1.46118	2.19311	3.17219	9.94514	2.30947e-15	2.83133e-13	24.5689
chr13	53503522	53504120	PCDH8	1.76492	1.41134	2.11851	2.70775	9.94276	2.33338e-15	2.85669e-13	24.5829
chr5	115743070	115743789	AC010296.1	2.0444	1.63464	2.45417	2.65843	9.93828	2.37927e-15	2.90885e-13	24.5717
chr3	108230789	108231898	MYH15	1.76868	1.41416	2.12319	3.08471	9.93785	2.38368e-15	2.91223e-13	24.5206
chr9	73036271	73037093	KLF9	1.4438	1.15425	1.73336	3.94768	9.9324	2.44081e-15	2.97382e-13	24.4733
chr14	58558482	58559202	RP11-349A22.2	1.93141	1.54404	2.31878	2.39855	9.93176	2.44757e-15	2.97797e-13	24.5442
chr21	19225781	19226274	CHODL-AS1	2.03293	1.62518	2.44068	2.69159	9.93138	2.45158e-15	2.9808e-13	24.5462
chr4	76246397	76247085	RP11-542G1.3	1.99613	1.59563	2.39663	2.56613	9.92813	2.48644e-15	3.01693e-13	24.5281
chr5	154004318	154005034	MIR3141	2.40989	1.92637	2.89341	1.53993	9.92798	2.48811e-15	3.01693e-13	24.4956
chr15	46228219	46229118	RP11-315O8.1	1.68448	1.34648	2.02248	2.68914	9.92723	2.49623e-15	3.02303e-13	24.5047
chr9	113681682	113682336	Y_RNA	1.7255	1.37927	2.07173	2.32009	9.9272	2.49655e-15	3.02303e-13	24.5251
chr2	140442797	140443541	MRPS18BP2	2.01216	1.6084	2.41591	2.63744	9.92703	2.4984e-15	3.0232e-13	24.5278
chr18	10565840	10566259	NAPG	2.28105	1.82328	2.73882	1.32221	9.9258	2.51175e-15	3.03728e-13	24.4849
chr4	13768406	13769396	AC007126.1	1.73798	1.38917	2.08678	2.78397	9.92512	2.51918e-15	3.04419e-13	24.5068
chr2	23942004	23942957	KLHL29	2.17956	1.74211	2.61701	1.88905	9.92477	2.52304e-15	3.04678e-13	24.5162
chr4	77630459	77631272	SHROOM3	1.79505	1.43465	2.15545	2.79208	9.92127	2.56167e-15	3.08921e-13	24.4955
chr12	89777286	89778764	RP11-1109F11.5	1.09921	0.878505	1.31991	4.4224	9.92085	2.56639e-15	3.0928e-13	24.2735
chr18	24149213	24149657	AC090206.1	2.09256	1.67231	2.51282	1.79653	9.91844	2.59338e-15	3.12107e-13	24.4948
chr1	223559158	223559769	C1orf65	2.25986	1.80598	2.71375	2.08988	9.91773	2.60138e-15	3.12845e-13	24.4914
chr12	52783072	52783802	KRT84	2.27452	1.81768	2.73135	1.66209	9.91757	2.60318e-15	3.12845e-13	24.4846
chr12	103151188	103151645	LINC00485	2.1378	1.70837	2.56723	1.65806	9.91643	2.61608e-15	3.13561e-13	24.4711
chr11	15141372	15141733	INSC	2.58055	2.0621	3.099	1.35123	9.91481	2.63452e-15	3.15345e-13	24.384
chr11	20054792	20055147	NAV2	1.91832	1.53288	2.30377	1.8429	9.91384	2.64566e-15	3.16464e-13	24.4723
chr4	129278211	129278839	RP11-420A23.1	2.09586	1.67451	2.5172	2.28337	9.90836	2.70938e-15	3.22779e-13	24.4523
chr2	227007023	227007876	AC068138.1	1.91584	1.53066	2.30103	2.42767	9.90761	2.71827e-15	3.23302e-13	24.4443
chr8	87343097	87343667	SLC7A13	2.08492	1.66573	2.5041	1.77519	9.90753	2.71924e-15	3.23302e-13	24.4477
chr7	64085770	64086662	ZNF107	2.0704	1.65413	2.48668	2.17564	9.90724	2.7226e-15	3.23484e-13	24.4454
chr12	93116553	93117160	PLEKHG7	1.97057	1.57422	2.36692	2.43675	9.90357	2.76644e-15	3.28252e-13	24.4244
chr8	94892069	94892681	PDP1	2.13322	1.70405	2.56239	2.22535	9.90114	2.79573e-15	3.31289e-13	24.4213
chr7	85557763	85558792	SOCS5P1	1.74781	1.39615	2.09946	3.1079	9.90037	2.80517e-15	3.3218e-13	24.3688
chr3	36855626	36856284	HSPD1P6	1.85028	1.47793	2.22262	2.5475	9.89852	2.82783e-15	3.34416e-13	24.402
chr4	114150783	114151530	AC004057.1	1.73433	1.3853	2.08336	2.27748	9.89806	2.8334e-15	3.34851e-13	24.3999
chr6	108992375	108992779	FOXO3	2.32961	1.86073	2.7985	1.06969	9.89683	2.84864e-15	3.36428e-13	24.3355
chr13	21289976	21290841	AL512652.1	1.90318	1.52011	2.28626	2.36176	9.89633	2.85482e-15	3.36933e-13	24.3974
chr3	192907818	192908585	RP11-143P4.2	1.74919	1.3971	2.10129	2.73165	9.89594	2.85966e-15	3.24865e-14	24.2519
chr11	15440359	15440924	snoMBII-202	2.24871	1.79604	2.70139	1.77333	9.89524	2.86841e-15	3.38312e-13	24.3954
chr5	121080264	121080695	RP11-510I6.3	1.94364	1.55237	2.33491	2.19427	9.895	2.87141e-15	3.38352e-13	24.3903
chr8	53326107	53326809	ST18	1.64606	1.31469	1.97743	3.08231	9.8949	2.87257e-15	3.38352e-13	24.3574
chr2	113449234	113449905	NT5DC4	2.17743	1.73905	2.61581	1.94297	9.89404	2.8834e-15	3.39402e-13	24.3854
chr3	17129972	17131360	PLCL2-AS1	1.83238	1.4634	2.20135	3.24732	9.8922	2.90655e-15	3.41673e-13	24.3541
chr1	75036438	75037511	C1orf173	1.63211	1.30341	1.96081	3.28105	9.89075	2.92486e-15	3.4337e-13	24.3264
chr1	156479363	156480006	RP11-284F21.8	2.12974	1.70071	2.55878	1.75743	9.88816	2.95796e-15	3.46795e-13	24.3601
chr5	111528590	111529037	CTC-459M5.2	2.2833	1.82331	2.7433	1.92016	9.8876	2.96516e-15	3.47411e-13	24.3632
chr6	7787175	7787952	BMP6	1.86471	1.48901	2.24041	2.63679	9.88665	2.97751e-15	3.48396e-13	24.3424
chr10	24705920	24706629	KIAA1217	1.99385	1.59207	2.39564	2.49125	9.88507	2.99798e-15	3.50404e-13	24.3495
chr9	123270306	123270892	CDK5RAP2	2.01208	1.60662	2.41754	1.67284	9.88502	2.99863e-15	3.50404e-13	24.3487
chr9	80046509	80046947	GNA14	2.03052	1.6213	2.43974	1.82689	9.88392	3.01305e-15	3.51649e-13	24.3453
chr21	34584568	34585375	IFNAR2	2.23206	1.78222	2.6819	1.75526	9.8839	3.01325e-15	3.51649e-13	24.3477
chr11	12171277	12171781	MICAL2	2.25994	1.80433	2.71556	1.56714	9.88047	3.05845e-15	3.5641e-13	24.3283
chr4	80794206	80795134	SNORA75	1.64834	1.316	1.98067	2.78039	9.87989	3.06617e-15	3.56868e-13	24.3092
chr4	170827961	170828374	RP11-6E9.5	2.10066	1.67713	2.5242	1.85453	9.87971	3.06856e-15	3.56868e-13	24.3299
chr10	101521017	101521598	ABCC2	2.32321	1.8548	2.79162	1.35578	9.8796	3.07006e-15	3.56868e-13	24.3008
chr8	81336165	81336975	RNU6-1213P	1.93272	1.543	2.32245	2.66975	9.87846	3.0853e-15	3.58382e-13	24.3005
chr8	60746061	60746794	RP11-960H2.1	1.98801	1.58708	2.38894	2.52581	9.87715	3.10289e-15	3.59773e-13	24.3166
chr8	54666619	54667085	ATP6V1H	2.33212	1.86178	2.80246	1.47636	9.87683	3.10724e-15	3.59773e-13	24.2789
chr9	97061318	97062382	VDAC1P11	1.73634	1.38614	2.08654	2.0632	9.87642	3.11275e-15	3.60176e-13	24.2984
chr12	12306548	12307127	RP11-267J23.1	1.9401	1.54876	2.33144	1.97553	9.87529	3.12811e-15	3.61717e-13	24.3107
chr11	108831010	108831732	AP003027.1	1.84627	1.47384	2.21869	2.44754	9.87498	3.1323e-15	3.61966e-13	24.3074
chr4	45326383	45327459	PRKRIRP9	1.78801	1.4273	2.14873	3.22671	9.87389	3.14719e-15	3.63449e-13	24.2419
chr8	20974064	20974616	AC021613.1	2.45572	1.96022	2.95121	1.44289	9.87226	3.16965e-15	3.65733e-13	24.2622
chr21	33694937	33695460	URB1	2.6226	2.09343	3.15178	1.54233	9.87215	3.1711e-15	3.65733e-13	24.2291
chr12	68695769	68696279	MDM1	2.14622	1.71314	2.57931	2.04843	9.87155	3.1794e-15	3.66449e-13	24.2942
chr10	28552322	28552947	MPP7	2.13493	1.70412	2.56574	1.95652	9.8714	3.18144e-15	3.66449e-13	24.2926
chr5	42646984	42647387	GHR	2.48368	1.98247	2.98488	1.82239	9.87092	3.18807e-15	3.66974e-13	24.2841
chr21	32464928	32465843	UBE3AP2	1.89123	1.50956	2.2729	2.57551	9.87037	3.19572e-15	3.67616e-13	24.2743
chr2	148268496	148269587	RNU6-715P	1.5954	1.27342	1.91739	3.71205	9.86987	3.2027e-15	3.60026e-14	23.9379
chr6	6007530	6007880	NRN1	2.61548	2.08759	3.14338	1.18478	9.86928	3.21098e-15	3.69131e-13	24.184
chr11	93808155	93809085	RP11-715G18.3	1.829	1.45983	2.19818	2.86507	9.86882	3.2174e-15	3.69576e-13	24.2685
chr4	184556359	184556970	RNU6-479P	2.44342	1.9502	2.93664	1.53876	9.86819	3.22619e-15	3.69958e-13	24.2518
chr8	89090986	89091515	CTB-118P15.2	1.70869	1.36378	2.0536	2.68187	9.86817	3.22653e-15	3.69958e-13	24.2581
chr3	14182587	14183037	AC093495.4	2.51523	2.00741	3.02305	1.18004	9.86621	3.25411e-15	3.7288e-13	24.217
chr5	150810235	150810736	CTB-23I7.1	2.55017	2.03528	3.06505	1.4558	9.86594	3.25782e-15	3.73064e-13	24.229
chr8	94114640	94115265	C8orf87	1.77454	1.41625	2.13283	2.88807	9.86577	3.26037e-15	3.73114e-13	24.2457
chr7	108958037	108958815	AC002386.1	2.04776	1.63424	2.46128	2.86931	9.86423	3.28217e-15	3.75366e-13	24.2535
chr4	141265270	141266237	SCOC	1.49127	1.19004	1.79249	3.40369	9.86142	3.32251e-15	3.79377e-13	24.1717
chr7	108841347	108842016	AC002386.1	2.20699	1.76119	2.65279	2.42793	9.86134	3.32366e-15	3.79377e-13	24.2475
chr2	196437779	196438396	AC064834.3	1.79937	1.43589	2.16284	2.3791	9.86112	3.32688e-15	3.795e-13	24.2411
chr11	7358935	7359468	SYT9	2.52335	2.0136	3.03311	1.68685	9.86044	3.33678e-15	3.8035e-13	24.2334
chr4	174138704	174139363	RP11-10K16.1	1.75853	1.40328	2.11379	2.73963	9.86031	3.33863e-15	3.8035e-13	24.2169
chr2	228921398	228921778	SPHKAP	2.2012	1.75647	2.64592	1.67431	9.85938	3.35217e-15	3.81403e-13	24.2222
chr6	100439690	100440518	MCHR2-AS1	1.78739	1.42625	2.14852	2.70467	9.85892	3.35879e-15	3.8191e-13	24.223
chr15	79375476	79375906	RASGRF1	2.70597	2.15916	3.25279	0.888494	9.85743	3.38067e-15	3.83905e-13	24.0831
chr16	85452384	85452880	AC092377.1	2.71522	2.16646	3.26397	0.858788	9.85613	3.39986e-15	3.85838e-13	24.0942
chr6	148956167	148956837	RP11-461H3.2	2.39955	1.91456	2.88454	1.99757	9.85549	3.40936e-15	3.8642e-13	24.2223
chr4	156528479	156529174	GUCY1A3	1.75027	1.39647	2.10406	2.59525	9.85431	3.42681e-15	3.87902e-13	24.2073
chr11	189390	190391	SCGB1C1	1.74862	1.39515	2.1021	3.61233	9.85414	3.42932e-15	2.50716e-14	23.8787
chr21	34804754	34805257	IFNGR2	2.45874	1.96169	2.95578	1.15944	9.85366	3.43655e-15	3.88756e-13	24.1832
chr14	39903637	39903940	FBXO33	2.05475	1.63912	2.47039	2.3477	9.84748	3.53014e-15	3.97891e-13	24.1897
chr3	113745171	113745712	QTRTD1	1.90539	1.51996	2.29081	1.87327	9.84747	3.53034e-15	3.97891e-13	24.19
chr12	45963540	45964115	RNU6-671P	2.02303	1.61381	2.43225	2.15138	9.84744	3.53078e-15	3.97891e-13	24.1927
chr4	545534	546213	PIGG	2.52188	2.0117	3.03206	1.1471	9.84649	3.54537e-15	3.99281e-13	24.1321
chr14	24042716	24043206	JPH4	1.59981	1.27608	1.92353	2.34699	9.84387	3.58593e-15	4.03337e-13	24.1624
chr4	186133753	186134158	SNX25	2.42962	1.93793	2.92131	1.23862	9.84292	3.60088e-15	4.04761e-13	24.0961
chr3	158209916	158210920	RP11-538P18.1	1.8251	1.45566	2.19455	2.62376	9.84044	3.63982e-15	4.08879e-13	24.1478
chr12	108768496	108769348	CMKLR1	2.50162	1.99506	3.00819	1.69576	9.83715	3.69239e-15	4.14259e-13	24.1346
chr4	170204230	170204750	SH3RF1	2.1112	1.68366	2.53874	1.60518	9.83637	3.70486e-15	4.15394e-13	24.1366
chr11	22184957	22185520	ANO5	2.24611	1.7912	2.70101	2.283	9.83529	3.72223e-15	4.17014e-13	24.1408
chr3	30478560	30479116	AC116035.1	2.05527	1.63901	2.47153	2.41304	9.83519	3.72401e-15	4.17014e-13	24.1377
chr3	169257382	169258300	RP11-641D5.1	1.67771	1.3379	2.01752	3.0941	9.83477	3.73076e-15	4.17506e-13	24.0889
chr18	44202988	44204421	LOXHD1	1.55374	1.23904	1.86845	3.528	9.83452	3.73472e-15	4.17685e-13	24.069
chr16	73160196	73161018	C16orf47	2.0378	1.62501	2.45059	1.80064	9.83361	3.74958e-15	4.18818e-13	24.1281
chr3	124103097	124103932	KALRN	2.01612	1.60768	2.42456	1.96122	9.83258	3.76651e-15	4.20444e-13	24.1294
chr12	72488768	72489635	TRHDE	1.94137	1.548	2.33474	2.56186	9.83072	3.7971e-15	4.23588e-13	24.1168
chr8	120231858	120232661	MAL2	1.7083	1.3621	2.05451	3.02255	9.82909	3.8241e-15	4.26068e-13	24.0765
chr5	114670875	114671819	CCDC112	1.68375	1.34248	2.02501	2.77043	9.82799	3.84245e-15	4.27842e-13	24.0897
chr2	12909893	12910144	MIR3125	2.49163	1.9864	2.99686	1.18525	9.82369	3.91492e-15	4.35638e-13	24.0421
chr4	136044879	136045829	RP11-553P9.3	1.84153	1.46809	2.21497	2.81041	9.82291	3.92826e-15	4.36848e-13	24.0578
chr11	6240451	6241029	FAM160A2	2.17116	1.73075	2.61156	1.92065	9.82022	3.97449e-15	4.41179e-13	24.0766
chrX	82332461	82333323	ATG4AP1	1.78719	1.42468	2.14971	2.60657	9.82021	3.97467e-15	4.41179e-13	24.0439
chr7	22629576	22630186	AC002480.4	1.91565	1.527	2.30429	2.1405	9.81849	4.00455e-15	4.41398e-14	23.9397
chr7	125245269	125245982	RP11-807H17.1	1.83859	1.46553	2.21165	2.92558	9.81719	4.02716e-15	4.46166e-13	24.0285
chr14	59064750	59065649	RPL9P5	1.72978	1.37879	2.08076	2.54944	9.81702	4.03011e-15	4.46214e-13	24.0502
chr21	30432650	30433490	CCT8	1.67921	1.33847	2.01994	2.88966	9.81672	4.03552e-15	4.46534e-13	24.0162
chr8	49413856	49414699	RP11-567J20.3	1.8959	1.51113	2.28067	2.66524	9.81513	4.0634e-15	4.49338e-13	24.0455
chr6	150907665	150908481	PLEKHG1	2.08523	1.66201	2.50845	2.14863	9.81448	4.07487e-15	4.50326e-13	24.0521
chr1	209279467	209280315	RP11-385M4.1	1.95126	1.55519	2.34734	2.83972	9.81336	4.0949e-15	4.51974e-13	24.0405
chr6	152799306	152800315	SYNE1	1.39329	1.11039	1.67618	3.24697	9.81054	4.14539e-15	4.56411e-13	23.9495
chr5	130056455	130056981	AC005741.2	2.0611	1.64252	2.47968	2.00056	9.80837	4.18473e-15	4.60169e-13	24.0238
chr2	14650286	14650990	AC011897.2	1.82954	1.45798	2.20111	2.4647	9.80811	4.18948e-15	4.60291e-13	24.0234
chr5	178097342	178097781	CLK4	2.90637	2.31611	3.49664	0.435862	9.80802	4.19103e-15	4.60291e-13	23.8253
chr4	188370612	188371280	RP11-91J3.1	1.99923	1.59317	2.40529	2.33326	9.80732	4.20391e-15	4.61134e-13	24.0211
chr13	44967281	44967983	LINC01071	2.0258	1.61427	2.43733	2.00069	9.80561	4.23521e-15	4.63992e-13	24.0129
chr12	68633752	68634217	IL22	1.95233	1.55559	2.34906	2.06137	9.80234	4.29601e-15	4.70072e-13	24.0005
chr5	35656601	35657197	SPEF2	1.88431	1.50135	2.26726	2.72385	9.80127	4.31602e-15	4.7197e-13	23.9695
chr1	109728083	109729131	KIAA1324	1.93498	1.5417	2.32826	2.32742	9.80064	4.32788e-15	4.72975e-13	23.992
chr14	52097681	52098327	FRMD6	1.86376	1.48491	2.24262	1.83576	9.79935	4.35217e-15	4.75337e-13	23.9856
chr12	83515698	83517152	RPL6P25	1.39671	1.11278	1.68064	3.91475	9.79887	4.36134e-15	4.76045e-13	23.8721
chr6	166469968	166470503	GAPDHP72	2.50959	1.99941	3.01978	1.34661	9.79836	4.37094e-15	4.76798e-13	23.9415
chr4	84129887	84130524	RP11-576N17.2	2.16555	1.72524	2.60587	2.04843	9.79683	4.40022e-15	4.79697e-13	23.9764
chr13	77605965	77606370	FBXL3	2.04	1.6252	2.4548	1.9949	9.79651	4.40627e-15	4.81215e-14	23.8647
chr1	117655605	117656446	TRIM45	1.82534	1.4541	2.19657	2.68208	9.79437	4.44764e-15	4.84568e-13	23.9528
chr4	75073031	75074183	MTHFD2L	1.69057	1.3467	2.03444	3.37906	9.793	4.47414e-15	4.87156e-13	23.8599
chr5	107839610	107840377	RP11-120B7.1	1.81826	1.44839	2.18812	2.64597	9.7925	4.48393e-15	4.87829e-13	23.9408
chr18	71403040	71403861	RN7SL401P	1.86055	1.48208	2.23902	3.25686	9.7924	4.48583e-15	4.87829e-13	23.9077
chr3	190604473	190605091	GMNC	1.96921	1.56862	2.3698	2.32804	9.79199	4.49379e-15	4.88395e-13	23.9549
chr18	61122167	61122698	SERPINB5	2.18454	1.74013	2.62895	1.67559	9.79172	4.49918e-15	4.88524e-13	23.9519
chr6	24857207	24858080	FAM65B	1.66283	1.32455	2.00111	2.71956	9.79165	4.50049e-15	4.88524e-13	23.9333
chr11	59185586	59186106	OR5A2	2.09624	1.66979	2.5227	1.79679	9.79149	4.50373e-15	4.88576e-13	23.9542
chr6	149335951	149336602	RP11-162J8.3	2.18547	1.74083	2.6301	1.90417	9.79076	4.51804e-15	4.89828e-13	23.9482
chr2	204867794	204868604	AC009965.1	2.16078	1.72108	2.60048	1.9832	9.78896	4.55352e-15	4.93374e-13	23.9435
chr3	143138321	143138986	SLC9A9-AS2	1.77761	1.41581	2.1394	2.73465	9.78707	4.59115e-15	4.96842e-13	23.9207
chr1	99922853	99923458	RP4-735N21.1	1.91901	1.52837	2.30965	2.43162	9.78551	4.62232e-15	4.99911e-13	23.9216
chr8	126555959	126556916	RP11-136O12.2	1.54279	1.22866	1.85692	2.96213	9.78319	4.66937e-15	5.04691e-13	23.859
chr11	95649036	95649587	MTMR2	1.70928	1.3612	2.05735	2.54623	9.78187	4.69624e-15	5.07286e-13	23.897
chr8	119687041	119687672	SAMD12	1.84321	1.46766	2.21875	2.58721	9.77662	4.80481e-15	5.18697e-13	23.8747
chrX	104243667	104244279	RPL18AP14	2.16989	1.72772	2.61206	1.98154	9.77525	4.83343e-15	5.21364e-13	23.8849
chr1	91919917	91920199	CDC7	2.4203	1.92698	2.91363	0.983651	9.77267	4.88818e-15	5.26725e-13	23.8227
chr2	216708210	216708859	LINC00607	2.09235	1.66573	2.51898	2.10347	9.76946	4.95681e-15	5.32833e-13	23.8603
chr3	69343394	69344022	FRMD4B	2.11371	1.68257	2.54485	1.99861	9.7658	5.03642e-15	5.41062e-13	23.844
chr1	201339505	201340182	TNNT2	1.82585	1.45336	2.19835	2.10144	9.76391	5.07816e-15	5.45047e-13	23.8347
chr4	48951632	48952562	RP11-317G22.2	1.90932	1.51979	2.29884	2.37152	9.76384	5.07966e-15	5.45047e-13	23.8287
chr14	25609294	25610259	RP11-89K22.1	1.77871	1.41582	2.14161	2.42587	9.76351	5.08694e-15	5.45498e-13	23.8282
chr2	207097041	207097732	AC007383.6	2.4454	1.94648	2.94433	1.40739	9.76323	5.09304e-15	5.45821e-13	23.8147
chr7	104617321	104618146	SNORD112	1.66573	1.32584	2.00562	2.62598	9.76218	5.11637e-15	5.4799e-13	23.8091
chr11	14385729	14386358	RRAS2	2.08177	1.65697	2.50656	1.8811	9.76193	5.12208e-15	5.4827e-13	23.8261
chrX	135148783	135149692	GAPDHP67	1.713	1.3632	2.06281	2.7816	9.75467	5.28645e-15	5.645e-13	23.7756
chr8	21119365	21119996	RP11-24P4.1	2.00345	1.5943	2.41261	2.20203	9.75377	5.30734e-15	5.6865e-14	23.6951
chr18	54878984	54879389	CTD-2526M8.2	2.21645	1.76349	2.6694	1.7688	9.74722	5.46078e-15	5.82413e-13	23.7597
chr8	95617556	95618048	RP11-267M23.7	2.34879	1.86867	2.82892	1.61436	9.74475	5.51987e-15	5.87818e-13	23.7287
chr15	88845446	88846021	NTRK3	2.21509	1.7623	2.66789	1.64443	9.74469	5.52141e-15	5.87818e-13	23.7416
chr2	210782018	210782601	UNC80	2.19047	1.74241	2.63853	1.95262	9.73825	5.67832e-15	6.03797e-13	23.7234
chr21	32964936	32966062	TIAM1	1.69191	1.34581	2.03802	2.94123	9.73751	5.69665e-15	6.05019e-13	23.6754
chr5	79069596	79070594	CMYA5	1.64097	1.30525	1.97669	2.66796	9.73652	5.72141e-15	6.07255e-13	23.6819
chr21	32510782	32511532	TIAM1	1.76657	1.40514	2.12801	2.61493	9.73598	5.73484e-15	6.07255e-13	23.7069
chr13	40821668	40822341	RNY3P9	1.76904	1.40707	2.13102	2.52851	9.73499	5.75958e-15	6.09511e-13	23.6942
chr11	27740967	27741340	BDNF	2.39525	1.90508	2.88541	1.61092	9.73393	5.78614e-15	6.11591e-13	23.6677
chr5	126736855	126737615	MEGF10	1.84859	1.47025	2.22693	2.85298	9.73282	5.81432e-15	6.14203e-13	23.6692
chr9	113044471	113045041	TXN	2.18393	1.73689	2.63097	1.60635	9.73135	5.85164e-15	6.16886e-13	23.6964
chr8	42005206	42005679	RP11-589C21.5	2.71159	2.15653	3.26664	1.12421	9.73127	5.85365e-15	6.16886e-13	23.6173
chr13	74314761	74315785	LINC00393	1.44498	1.14919	1.74077	3.53212	9.73103	5.85969e-15	6.16912e-13	23.5809
chr2	17453679	17454591	ZFYVE9P2	1.79899	1.43071	2.16728	3.06489	9.73016	5.88194e-15	6.18764e-13	23.6585
chr1	120194431	120194840	ZNF697	2.07926	1.65342	2.5051	1.6594	9.72611	5.98674e-15	6.29414e-13	23.6673
chr18	56813729	56814384	SEC11C	2.0153	1.60255	2.42806	2.03142	9.72579	5.99493e-15	6.29902e-13	23.6741
chr1	84730580	84731159	SNORA2	1.9874	1.58034	2.39446	1.96445	9.72532	6.00726e-15	6.30805e-13	23.672
chr4	100576614	100577390	RP11-766F14.2	1.6561	1.31689	1.99531	3.12088	9.72519	6.01065e-15	6.30805e-13	23.6257
chr8	66100407	66101025	RPL31P41	1.88975	1.50266	2.27684	2.56326	9.72449	6.029e-15	6.32356e-13	23.651
chr13	78248945	78249806	SPTLC1P5	1.92467	1.53035	2.31899	2.58378	9.72267	6.07694e-15	6.37007e-13	23.6555
chr7	111460735	111461640	DOCK4	1.67768	1.33388	2.02149	2.5622	9.72023	6.14189e-15	6.43055e-13	23.6293
chr4	91434611	91435311	CCSER1	1.83408	1.45822	2.20994	2.48296	9.72002	6.14747e-15	6.43123e-13	23.6428
chr4	155288147	155289175	RP11-290O12.1	1.62721	1.29373	1.96068	3.39192	9.71982	6.15283e-15	6.43123e-13	23.5776
chr5	71925667	71926347	CTC-347C20.2	1.87645	1.49183	2.26108	1.99015	9.71815	6.1979e-15	6.47007e-13	23.6337
chr5	34553671	34554035	CTD-2024P10.2	2.04751	1.62779	2.46722	1.91022	9.71748	6.21597e-15	6.4829e-13	23.6386
chr9	102151301	102152131	NAMA	1.74368	1.38625	2.10112	2.44159	9.71742	6.21751e-15	6.4829e-13	23.6211
chr12	97561209	97561769	RP11-541G9.2	1.75027	1.39147	2.10908	2.57526	9.71676	6.23562e-15	6.49796e-13	23.617
chr7	76631850	76632661	UPK3BP1	2.31909	1.84364	2.79453	1.65284	9.71616	6.25177e-15	6.51095e-13	23.6209
chr1	230535248	230535962	PGBD5	2.43976	1.93954	2.93999	1.76724	9.71536	6.27379e-15	6.52908e-13	23.6197
chr6	150262744	150263649	ULBP2	1.55371	1.23515	1.87227	3.30415	9.71525	6.27654e-15	6.52908e-13	23.597
chr10	123702364	123702970	ATE1	2.15942	1.71661	2.60223	1.21143	9.71401	6.31054e-15	6.56059e-13	23.6005
chr21	33209745	33211006	TPT1P1	1.47966	1.1762	1.78313	3.03526	9.71252	6.35182e-15	6.69385e-14	23.3727
chr3	109267090	109267643	AC092905.1	1.73873	1.38211	2.09534	2.50963	9.71204	6.36499e-15	6.61332e-13	23.5975
chr15	88516485	88517170	NTRK3	2.00604	1.59458	2.4175	2.06087	9.7117	6.37463e-15	6.61945e-13	23.612
chr12	27549176	27549833	ARNTL2	1.62879	1.29465	1.96292	2.30891	9.71011	6.41878e-15	6.6536e-13	23.5906
chr1	157089105	157089626	CYCSP52	2.0313	1.61455	2.44805	1.6861	9.70901	6.44966e-15	6.68169e-13	23.6023
chr1	117367606	117368506	FTH1P22	1.68252	1.33732	2.02772	3.0296	9.70885	6.45421e-15	6.68251e-13	23.5702
chr11	34657087	34657661	EHF	2.01355	1.60042	2.42667	2.16795	9.70858	6.46174e-15	6.68639e-13	23.5975
chr1	210969750	210970190	IPO8P1	2.32334	1.84657	2.80012	1.62603	9.70686	6.51042e-15	6.7289e-13	23.5643
chr8	24918551	24919036	CTD-2168K21.1	1.84067	1.46291	2.21843	1.79355	9.70601	6.53461e-15	6.74604e-13	23.5886
chr9	38339459	38339933	RP11-113O24.3	2.31737	1.84175	2.79298	1.5921	9.70557	6.54695e-15	6.75483e-13	23.563
chr18	38030556	38031221	RNU7-145P	1.85625	1.47527	2.23724	2.94068	9.70522	6.55713e-15	6.7614e-13	23.5513
chr1	160142637	160143238	ATP1A4	2.09736	1.66685	2.52787	1.54455	9.70437	6.58121e-15	6.78229e-13	23.5796
chr12	15627600	15628413	RP11-6K23.1	1.72512	1.371	2.07924	3.04619	9.70393	6.59391e-15	6.78994e-13	23.5295
chr1	164542963	164543674	PBX1	1.76128	1.39974	2.12283	2.31836	9.70385	6.5963e-15	6.78994e-13	23.5745
chr3	108031381	108032536	HHLA2	1.54312	1.22633	1.85992	3.16275	9.70289	6.62398e-15	6.81447e-13	23.509
chr18	56898280	56898875	GRP	2.00992	1.59726	2.42259	1.88843	9.70196	6.6507e-15	6.83798e-13	23.5722
chr9	101511960	101512709	ANKS6	2.26967	1.80365	2.7357	1.57241	9.70135	6.6685e-15	6.85014e-13	23.564
chr1	84385955	84386541	TTLL7	2.02408	1.60848	2.43969	1.90682	9.70129	6.67025e-15	6.85014e-13	23.5648
chr4	134136791	134137353	PCDH10	2.01882	1.60428	2.43336	1.62026	9.70083	6.68352e-15	6.85922e-13	23.5637
chr7	52638491	52639289	snoU13	1.81936	1.44577	2.19295	2.65059	9.70072	6.68684e-15	6.85922e-13	23.5409
chr2	169692812	169693607	NOSTRIN	1.91823	1.52433	2.31214	2.42738	9.70044	6.69509e-15	6.8637e-13	23.5608
chr2	123286539	123287296	AC062020.2	1.89964	1.50954	2.28973	2.65574	9.70014	6.70389e-15	6.86875e-13	23.5562
chr6	162545590	162546379	KRT8P44	2.01197	1.5987	2.42524	1.89079	9.69771	6.77507e-15	6.92167e-13	23.5507
chr2	217411447	217412183	RPL37A	1.8714	1.48698	2.25583	1.87199	9.69691	6.7987e-15	6.94118e-13	23.5503
chr6	164516395	164517106	RP1-155D22.2	2.29422	1.82279	2.76564	1.37369	9.69391	6.88835e-15	7.0212e-13	23.5235
chr2	118680235	118680875	AC009303.3	1.98707	1.57866	2.39549	1.94587	9.69147	6.96185e-15	7.07576e-13	23.5271
chr13	19320554	19321057	CYP4F34P	1.86899	1.48482	2.25317	2.62061	9.6908	6.98235e-15	7.0906e-13	23.5159
chr14	40498024	40499048	RP11-662J14.1	1.57181	1.24872	1.8949	3.36979	9.69073	6.98445e-15	7.0906e-13	23.4481
chr2	101323201	101324094	AC092168.4	2.05758	1.63457	2.4806	1.7559	9.68903	7.03617e-15	7.13901e-13	23.5146
chr14	91308947	91309584	CTD-3035D6.2	1.98387	1.57598	2.39175	2.07323	9.68843	7.05474e-15	7.15375e-13	23.5146
chr4	36585435	36586239	RP11-722M1.1	1.93772	1.53929	2.33616	2.58304	9.68761	7.07992e-15	7.17518e-13	23.4976
chr6	48357234	48357777	RBMXP1	1.96841	1.56364	2.37317	2.48371	9.68709	7.0961e-15	7.18747e-13	23.5029
chr12	64449523	64450240	SRGAP1	2.06862	1.64319	2.49406	2.13936	9.68564	7.14098e-15	7.22454e-13	23.5027
chr3	43115055	43115709	RP11-136C24.2	2.553	2.02792	3.07809	1.40544	9.68506	7.1591e-15	7.23473e-13	23.4221
chr18	19921514	19922302	RP11-535A5.1	1.91199	1.51867	2.30531	2.31927	9.68309	7.22082e-15	7.28897e-13	23.4916
chr14	88596011	88596772	RP11-753D20.1	1.78742	1.4196	2.15524	2.8191	9.67992	7.32119e-15	7.6104e-14	23.249
chrX	127299812	127300579	RP1-203C2.4	1.83584	1.45804	2.21365	2.05242	9.67935	7.33965e-15	7.4003e-13	23.4746
chr4	119156574	119157477	FKBP4P1	1.54171	1.22438	1.85904	2.89876	9.67761	7.39542e-15	7.45229e-13	23.4142
chr2	230234538	230235791	PID1	1.64988	1.31018	1.98957	3.07	9.67474	7.4886e-15	7.5419e-13	23.4048
chr18	57332849	57333851	CCBE1	1.61795	1.28479	1.95111	3.22251	9.67366	7.52367e-15	7.56458e-13	23.3715
chr6	146750880	146751529	RP1-69B13.2	1.77238	1.40742	2.13734	2.78757	9.67363	7.52469e-15	7.56458e-13	23.4301
chr2	14400416	14400892	RNU6-1288P	2.04857	1.62665	2.47048	2.04918	9.67168	7.58904e-15	7.6132e-13	23.4431
chr11	14434850	14435624	RP11-140L24.3	1.79001	1.42133	2.15868	2.17205	9.67138	7.59903e-15	7.61678e-13	23.4402
chr5	156990197	156991046	AC106801.1	1.7299	1.3736	2.08619	3.05813	9.6713	7.60165e-15	7.61678e-13	23.4161
chr9	32865820	32866768	RP11-462B18.3	1.59647	1.26763	1.92532	3.12509	9.67057	7.62581e-15	7.63667e-13	23.3848
chr4	41934073	41934939	TMEM33	2.07335	1.64611	2.50059	2.27935	9.66681	7.75182e-15	7.7541e-13	23.4223
chr2	233763814	233764209	NGEF	2.48185	1.9704	2.9933	0.956669	9.66609	7.77635e-15	7.77424e-13	23.3185
chr12	12640865	12641636	RP11-253I19.3	2.05023	1.62771	2.47274	2.00276	9.66588	7.78332e-15	7.77683e-13	23.4183
chr4	151037991	151039023	DCLK2	1.66269	1.32003	2.00534	3.04825	9.66573	7.78853e-15	7.77765e-13	23.3692
chr13	27608693	27609236	RPS20P32	2.31204	1.83554	2.78853	1.93561	9.66536	7.80091e-15	7.78325e-13	23.4029
chr1	204639493	204640197	RP11-23I7.1	2.18074	1.7313	2.63017	1.59087	9.6653	7.80293e-15	7.78325e-13	23.4146
chr13	61492753	61493843	RP11-196P2.1	1.72642	1.3706	2.08225	3.23423	9.66471	7.82309e-15	7.79896e-13	23.3593
chr11	14568253	14568723	PSMA1	2.16037	1.71502	2.60572	1.5949	9.66283	7.88759e-15	7.85884e-13	23.4026
chr15	81194659	81195420	RP11-351M8.1	2.2775	1.80792	2.74708	1.4922	9.66114	7.94591e-15	7.9125e-13	23.3892
chr2	226372712	226373323	NYAP2	2.04126	1.62029	2.46223	2.11499	9.65894	8.02253e-15	7.98431e-13	23.3885
chr7	101009074	101009611	COL26A1	2.88262	2.28809	3.47715	0.712648	9.65809	8.05211e-15	8.00925e-13	23.2845
chr9	73107454	73108268	KLF9	1.85651	1.47357	2.23946	2.71946	9.65697	8.09145e-15	8.04386e-13	23.369
chr14	45520979	45521504	KLHL28	1.8772	1.48985	2.26456	2.3328	9.65338	8.21907e-15	8.16615e-13	23.3564
chr8	96231538	96232202	KB-1047C11.1	1.89933	1.50738	2.29129	2.51176	9.65258	8.24798e-15	8.19028e-13	23.3518
chr5	22887689	22888125	CDH12	2.09527	1.66286	2.52767	2.09768	9.65222	8.26094e-15	8.19856e-13	23.3599
chr6	94906080	94907257	RP3-463P15.1	1.62237	1.28743	1.95731	3.18602	9.64859	8.39253e-15	8.32448e-13	23.2834
chrX	94068389	94069059	CCNB1IP1P3	2.20611	1.75061	2.6616	1.92792	9.64772	8.42456e-15	8.35159e-13	23.3393
chr2	120013338	120014336	STEAP3-AS1	1.93886	1.5385	2.33923	3.07161	9.64644	8.47177e-15	8.38766e-13	23.3182
chr11	13379999	13380852	ARNTL	1.77746	1.41042	2.14451	2.20124	9.64635	8.47516e-15	8.38766e-13	23.3092
chr5	102862297	102863274	AC010423.1	1.69405	1.34415	2.04395	2.9088	9.64406	8.56002e-15	8.46692e-13	23.2884
chr6	25232675	25233227	RP11-191A15.4	2.07807	1.64879	2.50735	1.89825	9.64268	8.61171e-15	8.5133e-13	23.3182
chr21	27041670	27042132	JAM2	2.20962	1.75308	2.66617	1.82988	9.64077	8.68376e-15	8.57495e-13	23.3035
chr1	176661359	176662053	PTP4A1P7	1.8307	1.45233	2.20907	2.37525	9.63781	8.79666e-15	8.67193e-13	23.2962
chr10	49479149	49480104	FRMPD2	1.60365	1.2722	1.9351	3.19915	9.63763	8.80354e-15	8.67388e-13	23.2507
chr8	108204745	108205458	HMGB1P46	1.91138	1.51624	2.30653	2.70321	9.63546	8.88737e-15	8.74189e-13	23.2725
chr4	36081172	36081697	ARAP2	1.8856	1.49568	2.27552	1.93226	9.63288	8.98779e-15	8.83086e-13	23.2748
chr11	57902504	57903431	OR9I2P	1.84867	1.46629	2.23104	2.87457	9.63057	9.07894e-15	8.91547e-13	23.2368
chr10	114935993	114936518	TCF7L2	2.10314	1.66808	2.53821	1.6563	9.62923	9.13215e-15	8.95381e-13	23.2546
chr14	88171513	88172227	RP11-1152H15.1	2.02632	1.60715	2.4455	2.50486	9.6292	9.13314e-15	8.95381e-13	23.2543
chr10	117767051	117767737	ATRNL1	2.32197	1.84159	2.80235	1.76315	9.62832	9.16849e-15	8.9835e-13	23.2316
chr2	107475043	107475622	AC016994.2	1.97722	1.56807	2.38636	1.94617	9.62622	9.2526e-15	9.0609e-13	23.246
chr10	24702578	24703186	KIAA1217	2.31788	1.8382	2.79755	1.99027	9.62552	9.28082e-15	9.08352e-13	23.2398
chr9	118990295	118991046	AL353141.1	1.79461	1.42317	2.16604	2.3816	9.62423	9.33313e-15	9.12456e-13	23.2221
chr5	118947230	118947611	snoU13	2.16463	1.7166	2.61266	1.88601	9.62409	9.33921e-15	9.12456e-13	23.2392
chr4	76359254	76359869	RP11-567N4.2	1.7363	1.37692	2.09567	2.40159	9.62398	9.34336e-15	9.12456e-13	23.2269
chr14	23465984	23466971	C14orf93	2.01015	1.59405	2.42625	2.29184	9.62293	9.38635e-15	9.15645e-13	23.2334
chr13	41092370	41093024	AL133318.1	1.83319	1.45369	2.2127	2.32133	9.62219	9.4167e-15	9.17387e-13	23.2115
chr12	73187394	73188004	AC131213.1	1.8461	1.46392	2.22828	2.48811	9.62212	9.41975e-15	9.17387e-13	23.2221
chr12	64915606	64916096	RP11-439H13.2	1.91795	1.52081	2.31509	1.95854	9.62002	9.50621e-15	9.24791e-13	23.2222
chr6	133480120	133480975	MTCYBP4	1.56501	1.24094	1.88909	3.30701	9.61946	9.52948e-15	9.26546e-13	23.1727
chr1	208601850	208602333	RP11-2P2.1	2.03093	1.61035	2.45151	1.77171	9.61893	9.55163e-15	9.2819e-13	23.2144
chr2	153257256	153257766	AC012066.1	1.86708	1.48024	2.25393	2.20765	9.61405	9.75712e-15	9.4712e-13	23.1962
chr11	7969232	7969784	OR10A3	2.46233	1.95215	2.97252	1.54716	9.61384	9.76588e-15	9.4745e-13	23.1604
chr6	152085023	152085751	ESR1	1.79539	1.42338	2.16741	3.21379	9.61337	9.78588e-15	9.48872e-13	23.1652
chr6	154799025	154799778	CNKSR3	1.72724	1.36927	2.0852	3.10086	9.6115	9.86628e-15	9.56144e-13	23.1662
chr1	230385517	230386131	GALNT2	1.99834	1.58419	2.41249	1.88709	9.61147	9.86745e-15	9.97381e-14	23.0973
chr11	29803803	29804422	RPL7AP58	1.69264	1.34177	2.04351	3.00026	9.60942	9.95622e-15	9.63805e-13	23.1255
chr6	126799406	126800314	MIR588	1.64962	1.3076	1.99164	3.23034	9.6075	1.004e-14	9.70857e-13	23.0979
chr8	54502114	54503127	RP11-400K9.2	1.81281	1.43695	2.18867	2.97101	9.60736	1.0046e-14	9.70905e-13	23.1382
chr6	145476558	145477639	AL356739.1	1.61914	1.28335	1.95493	3.27692	9.60505	1.01476e-14	9.80194e-13	23.0976
chr15	88819947	88820568	NTRK3	2.29496	1.81896	2.77095	1.73004	9.60395	1.01964e-14	9.84371e-13	23.1527
chr10	97263819	97264687	SORBS1	1.80578	1.43123	2.18032	2.3858	9.60376	1.02051e-14	9.84515e-13	23.1405
chr4	85600117	85600876	WDFY3	1.75896	1.39413	2.1238	2.44115	9.60367	1.02091e-14	9.84515e-13	23.1449
chr11	78923634	78924375	TENM4	1.82562	1.44688	2.20435	2.30631	9.60185	1.02904e-14	9.91278e-13	23.1413
chr7	29058950	29060002	CTB-113D17.1	1.79236	1.42048	2.16423	2.85247	9.60077	1.03392e-14	1.04016e-13	22.921
chr1	166242022	166242957	RP11-9L18.2	1.94084	1.53815	2.34353	2.5831	9.60066	1.03439e-14	9.9589e-13	23.1275
chr4	152781509	152782172	RP11-503L23.1	1.89194	1.49934	2.28454	2.31577	9.5992	1.04103e-14	1.0011e-12	23.1206
chr2	208121132	208121550	AC007879.5	1.93209	1.53114	2.33303	2.47254	9.59882	1.04275e-14	1.00176e-12	23.1241
chr4	48751020	48751769	FRYL	1.72219	1.36461	2.07977	2.14267	9.59362	1.06665e-14	1.02389e-12	23.1025
chr7	31412140	31412648	NEUROD6	2.11339	1.67458	2.5522	1.6224	9.59356	1.06693e-14	1.02389e-12	23.0968
chr10	101569740	101570544	ABCC2	1.99013	1.57689	2.40337	1.89494	9.59312	1.06901e-14	1.02498e-12	23.1076
chr11	109683601	109684208	RP11-262A12.1	1.9477	1.54323	2.35216	2.22617	9.59226	1.07301e-14	1.02805e-12	23.1017
chr7	32201248	32201631	PDE1C	2.03713	1.6139	2.46036	1.60238	9.58778	1.09418e-14	1.0472e-12	23.0833
chr12	106387802	106389115	ST13P3	1.51877	1.20308	1.83446	3.00356	9.58327	1.11593e-14	7.39243e-14	22.8069
chr2	220503753	220504189	RP11-256I23.3	2.20138	1.74377	2.65899	1.45062	9.58253	1.11956e-14	1.0709e-12	23.0439
chr13	93896359	93897130	GPC6	1.91485	1.51679	2.3129	2.62677	9.58235	1.12044e-14	1.07117e-12	23.0579
chr4	148729547	148730104	RN7SL254P	1.69794	1.34497	2.05091	2.47229	9.58216	1.12138e-14	1.07134e-12	23.0381
chr9	2292899	2293749	RN7SL592P	1.86992	1.4812	2.25865	2.54172	9.58207	1.12183e-14	1.07134e-12	23.0539
chr4	76316769	76317577	RP11-567N4.3	1.91008	1.51293	2.30723	2.67994	9.58025	1.13075e-14	1.07928e-12	23.04
chr7	46703834	46704513	HMGN1P19	1.89835	1.50362	2.29308	2.75161	9.57982	1.13286e-14	1.08071e-12	23.0324
chr7	23106428	23107582	KLHL7-AS1	1.68258	1.33261	2.03254	3.42167	9.57707	1.14656e-14	1.09085e-12	22.9859
chr7	143210630	143211063	OR10AC1P	2.2147	1.75392	2.67548	1.54773	9.57421	1.16096e-14	1.15504e-13	22.9747
chr2	173095499	173096238	snoU13	1.82694	1.44683	2.20706	2.36005	9.57387	1.16267e-14	1.10498e-12	23.0238
chr11	130279333	130279913	ADAMTS8	2.31028	1.82952	2.79103	1.39555	9.57233	1.17049e-14	1.11123e-12	23.0016
chr3	98277230	98277862	CPOX	1.85886	1.47202	2.24569	2.11846	9.57192	1.17261e-14	1.11178e-12	23.0149
chrX	132565895	132566493	GPC4	1.84538	1.46134	2.22941	1.88584	9.57185	1.17296e-14	1.11178e-12	23.0166
chr3	149385294	149385840	WWTR1	2.01628	1.59657	2.43598	2.00893	9.56944	1.18539e-14	1.12297e-12	23.0003
chr12	98836239	98836709	SLC9A7P1	2.29216	1.81501	2.76931	1.71857	9.56909	1.18721e-14	1.12409e-12	22.9891
chr6	145372546	145373459	UTRN	1.85021	1.46502	2.23539	2.91071	9.56817	1.19195e-14	1.12797e-12	22.9675
chr4	73946252	73946854	ANKRD17	1.68584	1.33482	2.03686	2.48918	9.56678	1.19921e-14	1.13424e-12	22.9709
chr2	230553942	230554731	AC007559.1	1.84226	1.45865	2.22586	2.38496	9.56629	1.20176e-14	1.19182e-13	22.8408
chr10	87408065	87408652	RN7SKP238	1.81055	1.43347	2.18763	2.2401	9.56433	1.21213e-14	1.14439e-12	22.9829
chr13	39675130	39675920	NHLRC3	1.72069	1.36232	2.07907	2.88348	9.56425	1.21253e-14	1.14439e-12	22.9398
chr12	38933771	38934461	RP11-804F13.1	1.69189	1.33951	2.04427	2.85871	9.56407	1.21347e-14	1.14442e-12	22.9578
chr14	68216355	68216968	RN7SL213P	2.13317	1.68888	2.57746	1.63641	9.564	1.21385e-14	1.14442e-12	22.9755
chr3	178180967	178181550	RP11-33A14.3	2.19665	1.73906	2.65424	1.87841	9.56232	1.22281e-14	1.15164e-12	22.9736
chr6	165597921	165598501	RP11-534P19.1	2.34194	1.854	2.82988	1.58965	9.56071	1.23143e-14	1.15914e-12	22.9463
chr7	57438824	57439472	MIR3147	2.03404	1.61025	2.45784	2.34156	9.56053	1.23238e-14	1.15942e-12	22.9671
chr11	57665892	57666797	OR5AZ1P	1.93838	1.53447	2.34229	2.50858	9.55947	1.2381e-14	1.16418e-12	22.9525
chr9	20297470	20298231	AL512635.1	1.57691	1.24825	1.90557	3.07683	9.55739	1.24939e-14	1.17231e-12	22.8972
chr2	8400263	8400899	LINC00298	2.03417	1.61017	2.45816	2.33474	9.55665	1.25341e-14	1.17546e-12	22.9508
chr11	57925095	57925703	OR5BL1P	2.11919	1.67738	2.56101	2.24037	9.55454	1.26503e-14	1.18572e-12	22.942
chr6	150635532	150636009	RNU4-7P	2.51559	1.99111	3.04007	1.46119	9.55412	1.26734e-14	1.18727e-12	22.9259
chr6	90266419	90267250	ANKRD6	1.89186	1.49734	2.28638	2.408	9.5521	1.27858e-14	1.19717e-12	22.9207
chr9	84087564	84088653	RP11-232A1.2	1.72547	1.36563	2.08532	2.88853	9.5515	1.28193e-14	1.19967e-12	22.8786
chr7	117320288	117320740	CFTR	2.02487	1.60257	2.44717	2.21369	9.55115	1.28388e-14	1.20086e-12	22.9274
chr2	159749085	159749960	OR7E90P	1.81329	1.43505	2.19154	2.4891	9.54938	1.29385e-14	1.20954e-12	22.9007
chr21	29861467	29862569	LINC00161	1.70092	1.34604	2.0558	3.1265	9.54745	1.30482e-14	1.21915e-12	22.8558
chr11	56930570	56931138	LRRC55	2.09391	1.65699	2.53082	2.54101	9.54637	1.31098e-14	1.22381e-12	22.9024
chr2	220126116	220126800	TUBA4A	2.34702	1.85728	2.83675	1.29583	9.5463	1.31134e-14	1.22381e-12	22.882
chr11	59114550	59115154	OR5BR1P	2.52628	1.99914	3.05343	1.54607	9.54621	1.31188e-14	1.22381e-12	22.8959
chrX	68106991	68107405	EFNB1	2.54497	2.01387	3.07607	0.862154	9.54521	1.31763e-14	1.22853e-12	22.8052
chr12	22709940	22710581	C2CD5	1.97411	1.56212	2.38611	1.99387	9.54464	1.32089e-14	1.23027e-12	22.9003
chr8	99262501	99263152	NIPAL2	1.97124	1.55983	2.38265	2.265	9.54426	1.32312e-14	1.2317e-12	22.8916
chr2	215969254	215969672	ABCA12	2.31973	1.83553	2.80393	1.53393	9.54316	1.32946e-14	1.23696e-12	22.8724
chr10	16301643	16302076	RP11-461K13.1	2.13491	1.68926	2.58056	1.8937	9.54249	1.33335e-14	1.23974e-12	22.891
chr14	32699644	32700473	RP11-134E15.1	1.82819	1.44656	2.20982	2.07814	9.54236	1.33414e-14	1.23974e-12	22.8825
chr2	138402220	138402895	THSD7B	1.82214	1.44177	2.20252	2.38459	9.54229	1.33455e-14	1.23974e-12	22.8755
chr18	33024371	33025105	RP11-322E11.5	1.82346	1.44279	2.20412	3.11799	9.54189	1.33684e-14	1.31635e-13	22.679
chr8	88894961	88895848	DCAF4L2	1.71251	1.35501	2.07001	2.99726	9.54187	1.33696e-14	1.24133e-12	22.8363
chr5	64421358	64423244	Y_RNA	1.53611	1.21537	1.85685	4.62121	9.54007	1.34754e-14	1.326e-13	22.3879
chr11	95938212	95938997	MIR1260B	1.55981	1.23406	1.88555	2.88622	9.53844	1.35715e-14	1.25941e-12	22.8223
chr12	68190905	68191795	RP11-43N5.1	1.74035	1.37689	2.10381	2.8119	9.5381	1.35915e-14	1.26061e-12	22.8514
chr2	202825048	202825568	AC007358.1	2.21206	1.75008	2.67404	1.52334	9.53788	1.36047e-14	1.26118e-12	22.856
chr10	66953870	66954588	MYL6P3	1.78023	1.40839	2.15206	2.38437	9.53682	1.36675e-14	1.26567e-12	22.8344
chr18	24220635	24221174	KCTD1	1.90343	1.50585	2.30101	2.16627	9.53661	1.36806e-14	1.26622e-12	22.8657
chr5	131741726	131742366	C5orf56	2.54525	2.0136	3.0769	1.59616	9.53637	1.36945e-14	1.26684e-12	22.8375
chr8	12671407	12672076	RP11-252C15.1	2.12596	1.68184	2.57008	1.89047	9.53525	1.37617e-14	1.27239e-12	22.8571
chr6	82189646	82190193	RP1-300G12.2	1.81355	1.4346	2.19251	2.52061	9.53287	1.39058e-14	1.28505e-12	22.8382
chr12	41999420	42000130	RNA5SP360	1.77812	1.40655	2.14969	2.57763	9.53245	1.39308e-14	1.28669e-12	22.8321
chr2	181529175	181529649	AC009478.1	1.82683	1.44506	2.2086	2.17386	9.53192	1.39635e-14	1.28904e-12	22.8419
chr11	19887995	19888666	NAV2	1.94726	1.54032	2.3542	2.06516	9.5317	1.39771e-14	1.28962e-12	22.8448
chr1	167604214	167604869	RP3-455J7.4	2.09902	1.66035	2.53769	1.92516	9.53152	1.39881e-14	1.28996e-12	22.8439
chr2	127201938	127202539	YWHAZP2	2.01594	1.59449	2.43739	2.03356	9.52817	1.41939e-14	1.30555e-12	22.8301
chr3	185741642	185742456	ETV5	1.6604	1.31324	2.00756	2.30729	9.52718	1.42552e-14	1.3105e-12	22.8211
chr2	175637788	175638244	CHRNA1	2.16525	1.71249	2.61801	1.78873	9.5262	1.43166e-14	1.31547e-12	22.8119
chr6	112562893	112563592	RP11-506B6.6	1.58577	1.25412	1.91742	2.60788	9.52433	1.44341e-14	1.32558e-12	22.7599
chr6	101795999	101797208	GRIK2	1.6941	1.33976	2.04843	2.88657	9.52363	1.44781e-14	1.32892e-12	22.773
chr13	34189361	34189982	RP11-37L2.1	1.88761	1.49275	2.28247	2.5204	9.52243	1.45543e-14	1.42205e-13	22.6595
chr9	109800679	109801541	ZNF462	1.65362	1.30769	1.99955	2.50729	9.52188	1.4589e-14	1.33841e-12	22.7669
chr11	47225784	47226558	RN7SL772P	1.70209	1.34597	2.05821	1.92228	9.5206	1.46712e-14	1.34456e-12	22.7922
chr21	27762288	27764144	AP001596.6	1.25388	0.991527	1.51624	4.15772	9.52018	1.46982e-14	1.34633e-12	22.5896
chr11	61227985	61228773	RN7SL23P	1.99293	1.57582	2.41005	2.17922	9.51733	1.48822e-14	1.36249e-12	22.7836
chr1	249117714	249118027	SH3BP5L	2.51063	1.98513	3.03612	1.15003	9.51683	1.49144e-14	1.36403e-12	22.7245
chr11	12082198	12082697	RP13-631K18.3	2.30742	1.8244	2.79045	0.991626	9.51558	1.49965e-14	1.37082e-12	22.7583
chr2	182303566	182304296	AC020595.1	1.92003	1.51798	2.32208	2.35338	9.51276	1.51822e-14	1.38709e-12	22.7569
chr8	22237582	22237878	CTD-2036J7.1	2.52986	2.00008	3.05965	0.899028	9.51207	1.52276e-14	1.38908e-12	22.6818
chr5	17662455	17662981	RP11-432M8.17	1.78586	1.41185	2.15987	2.35293	9.51131	1.52785e-14	1.39301e-12	22.7509
chr14	79019832	79020792	NRXN3	1.95761	1.54752	2.36769	2.23873	9.5089	1.54401e-14	1.4063e-12	22.7452
chr5	79122778	79123586	CTC-431G16.2	1.99686	1.57851	2.41522	1.8602	9.50778	1.55157e-14	1.41245e-12	22.7429
chr15	46514817	46515810	RP11-640I2.1	1.65251	1.30627	1.99874	2.91117	9.50712	1.55606e-14	1.41579e-12	22.6839
chr7	18561542	18562135	HDAC9	1.64672	1.30164	1.99181	2.70288	9.50552	1.56698e-14	1.42428e-12	22.712
chr8	81243636	81244460	SNORA20	1.64223	1.29808	1.98638	2.69934	9.5054	1.56777e-14	1.42428e-12	22.707
chr2	218798954	218799447	TNS1	2.10257	1.66193	2.54321	1.6779	9.50488	1.57135e-14	1.4268e-12	22.7188
chr8	62399631	62400845	CLVS1	1.35421	1.07039	1.63802	3.37632	9.50436	1.57495e-14	1.42933e-12	22.6054
chr2	162283740	162284192	SLC4A10	2.39063	1.88947	2.8918	1.50137	9.50185	1.59229e-14	1.44285e-12	22.6878
chr10	49707136	49707507	ARHGAP22	2.44936	1.93586	2.96286	1.29211	9.50145	1.59509e-14	1.44465e-12	22.6774
chr3	30297800	30298615	U3	1.79028	1.41493	2.16563	2.59985	9.50088	1.59904e-14	1.44749e-12	22.6933
chr1	88423792	88424345	RP5-1027O11.1	1.92552	1.5217	2.32933	2.39331	9.49833	1.61696e-14	1.46296e-12	22.6923
chr9	123495466	123495928	AHCYP2	2.28096	1.80251	2.75941	1.75335	9.49644	1.63038e-14	1.47435e-12	22.6937
chr6	1311685	1312411	FOXQ1	2.02287	1.59853	2.44721	1.96564	9.49581	1.6349e-14	1.47693e-12	22.6917
chr3	83506531	83507220	SRRM1P2	1.87643	1.4828	2.27005	2.72285	9.49568	1.63579e-14	1.47698e-12	22.6663
chr3	71163584	71164245	FOXP1	1.95441	1.5444	2.36441	2.13072	9.49518	1.63938e-14	1.47947e-12	22.6856
chr7	113883120	113883914	RP11-95P9.1	1.67771	1.32572	2.0297	2.79332	9.49435	1.64536e-14	1.48335e-12	22.6508
chr7	123443578	123444422	HYALP1	1.83261	1.44785	2.21736	2.82911	9.48767	1.69405e-14	1.5253e-12	22.6072
chr6	53967017	53967564	MLIP	1.87216	1.47909	2.26523	2.41883	9.48761	1.69447e-14	1.5253e-12	22.6386
chr15	77904036	77904424	LINGO1	2.14665	1.69594	2.59736	1.4845	9.48731	1.69671e-14	1.08802e-13	22.5731
chr2	231873603	231874190	SPATA3	2.17397	1.7175	2.63044	1.69791	9.48677	1.70069e-14	1.6399e-13	22.5889
chr5	74344419	74344706	RP11-229C3.2	2.2071	1.74349	2.67071	1.99438	9.48307	1.72846e-14	1.55431e-12	22.6334
chr11	57965746	57966235	OR1S2	2.42702	1.9172	2.93684	1.8241	9.48276	1.73075e-14	1.55558e-12	22.6314
chr5	168352125	168352958	CTB-174D11.2	2.0595	1.62673	2.49227	2.19256	9.47952	1.75549e-14	1.57543e-12	22.621
chr18	66361510	66362104	TMX3	1.88407	1.48814	2.28001	2.607	9.47884	1.76066e-14	1.69228e-13	22.4191
chr18	70496996	70498026	MIR548AV	1.39333	1.10052	1.68614	3.83968	9.47862	1.76238e-14	1.58081e-12	22.4839
chr3	87867162	87867701	RP11-451B8.1	1.92064	1.517	2.32428	2.01353	9.47839	1.76411e-14	1.58156e-12	22.6165
chr4	106969464	106970414	RP11-710F7.3	1.53191	1.20995	1.85386	3.29763	9.47801	1.76707e-14	1.58341e-12	22.5239
chr14	54753873	54754529	CDKN3	1.94951	1.53974	2.35929	2.32245	9.47681	1.77637e-14	1.58814e-12	22.5951
chr3	173128583	173129350	NLGN1	1.79098	1.41452	2.16743	2.87444	9.47675	1.77683e-14	1.58814e-12	22.5954
chr3	31832188	31832865	ZNF587P1	1.74935	1.38153	2.11716	2.45629	9.47378	1.80004e-14	1.6076e-12	22.5811
chr18	56165004	56165455	AC105105.1	2.33414	1.84336	2.82492	1.79519	9.47373	1.80042e-14	1.6076e-12	22.583
chr5	63895019	63895599	RGS7BP	1.96767	1.5538	2.38154	2.23629	9.47045	1.82645e-14	1.6292e-12	22.5828
chr2	140275631	140276373	SNORA72	1.77573	1.40219	2.14927	2.71131	9.46943	1.83462e-14	1.63484e-12	22.5515
chr3	73040593	73041072	PPP4R2	2.32415	1.83509	2.81322	1.50334	9.4662	1.86067e-14	1.65473e-12	22.5501
chr1	181958652	181959030	ZNF648	2.20409	1.74028	2.6679	1.33741	9.46602	1.86213e-14	1.65519e-12	22.5458
chr15	79461256	79462503	MIR184	1.82832	1.44351	2.21314	2.80816	9.4641	1.8778e-14	1.66828e-12	22.5312
chr3	188922083	188922716	TPRG1	1.66647	1.31571	2.01722	2.53254	9.46393	1.87921e-14	1.6687e-12	22.5419
chr9	89960879	89961562	RP11-497K15.1	2.22022	1.7529	2.68755	1.49029	9.46365	1.88155e-14	1.66981e-12	22.552
chr3	131809663	131810358	CPNE4	1.9611	1.54831	2.37388	2.14708	9.46355	1.88234e-14	1.66981e-12	22.5519
chr4	61857629	61858393	MIR548AG1	1.8536	1.46342	2.24377	2.67524	9.46316	1.88557e-14	1.67183e-12	22.5226
chr2	218464522	218465007	DIRC3	2.37458	1.8747	2.87447	1.09834	9.46232	1.89248e-14	1.67628e-12	22.5234
chr5	38670831	38671373	CTD-2196P11.2	2.03438	1.60608	2.46268	2.25485	9.46159	1.89851e-14	1.68078e-12	22.5383
chr10	25111480	25111904	RP11-129O7.2	1.87236	1.47813	2.26659	2.0921	9.46055	1.90714e-14	1.68758e-12	22.5397
chr15	99954879	99955974	RP11-20G13.2	2.09656	1.6551	2.53803	2.36564	9.45999	1.91187e-14	1.69007e-12	22.5334
chr7	142912884	142913787	TAS2R40	1.87826	1.48275	2.27378	2.78403	9.45967	1.91449e-14	1.69155e-12	22.5227
chr3	167212262	167212820	SERPINI2	1.82042	1.43705	2.20379	2.54136	9.45873	1.92236e-14	1.69766e-12	22.5059
chr1	165824146	165825032	UCK2	1.59895	1.26215	1.93574	2.96731	9.45686	1.93817e-14	1.71077e-12	22.4753
chrX	83575553	83576048	RP11-74B21.1	2.0452	1.61435	2.47606	1.71816	9.4556	1.94889e-14	1.71704e-12	22.5187
chr21	24243922	24244786	AP000949.1	1.74141	1.37455	2.10826	2.89605	9.45552	1.94954e-14	1.71704e-12	22.4816
chr5	50022725	50023526	PARP8	1.50085	1.18462	1.81707	3.05756	9.45402	1.96242e-14	1.72635e-12	22.4387
chr2	12907603	12908159	MIR3125	2.07586	1.63847	2.51325	2.02338	9.45388	1.96362e-14	1.72635e-12	22.5072
chr2	223596705	223597131	AC016712.2	2.45333	1.93637	2.97028	1.46937	9.4532	1.96942e-14	1.73059e-12	22.4671
chr11	20585250	20585878	RP11-701I24.1	1.66612	1.31502	2.01722	2.49999	9.45278	1.97304e-14	1.73205e-12	22.4903
chr7	35768113	35769566	AC018647.3	1.37185	1.08276	1.66095	3.69138	9.45254	1.97516e-14	1.73305e-12	22.3845
chr6	10204060	10205766	OFCC1	1.57106	1.23996	1.90216	3.56558	9.4518	1.9815e-14	1.73776e-12	22.4161
chr3	186083310	186083731	DGKG	1.96543	1.55108	2.37977	2.0965	9.44882	2.00753e-14	1.75805e-12	22.4897
chr3	150593627	150594783	RP11-166N6.2	1.51767	1.1977	1.83764	3.17581	9.4481	2.01383e-14	1.76262e-12	22.4052
chr18	42029748	42030619	CTC-782O7.1	1.7132	1.35196	2.07443	2.84677	9.44711	2.02259e-14	1.76941e-12	22.4665
chr6	6008813	6009571	NRN1	1.86321	1.47031	2.25612	2.73569	9.44621	2.03055e-14	1.92557e-13	22.2785
chr8	54468364	54469412	RP11-400K9.2	1.62611	1.2832	1.96903	2.95531	9.44588	2.03344e-14	1.77803e-12	22.4444
chr3	16380517	16380976	RP11-415F23.3	1.91996	1.51507	2.32485	2.01729	9.44569	2.03518e-14	1.77866e-12	22.4775
chr7	32202772	32203402	PDE1C	1.90645	1.5044	2.3085	1.95611	9.44552	2.03666e-14	1.77908e-12	22.4758
chr17	17394912	17395305	RASD1	2.71231	2.14017	3.28446	0.658724	9.44303	2.05894e-14	1.79677e-12	22.3511
chr6	43934023	43934830	C6orf223	2.06092	1.62616	2.49568	1.83228	9.44265	2.06239e-14	1.7989e-12	22.4622
chr2	65632667	65633170	AC012370.2	2.26613	1.78808	2.74418	1.45982	9.44252	2.06354e-14	1.79902e-12	22.4472
chr10	38359218	38359790	EIF3LP3	1.95585	1.54322	2.36848	1.7298	9.44181	2.06994e-14	1.80371e-12	22.4604
chr3	31291675	31292264	AC115283.1	1.87798	1.4817	2.27426	2.42919	9.43983	2.08797e-14	1.81852e-12	22.4418
chr12	18514334	18514980	RP11-459D22.2	1.78981	1.41212	2.1675	2.39372	9.43948	2.09112e-14	1.81973e-12	22.4452
chr2	173562747	173563439	snoU13	1.67226	1.31937	2.02514	2.19263	9.43945	2.09141e-14	1.81973e-12	22.441
chr12	24642708	24643267	RP11-444D3.1	1.76568	1.39307	2.13829	2.40753	9.43922	2.09352e-14	1.82067e-12	22.4367
chr3	143101530	143102513	SLC9A9-AS2	1.67816	1.32387	2.03244	2.80526	9.43538	2.12893e-14	1.84965e-12	22.3899
chr8	83575436	83576029	RP11-653B10.1	1.99747	1.57571	2.41922	2.48768	9.43406	2.1413e-14	1.85836e-12	22.4155
chr6	36760892	36761532	CPNE5	2.28441	1.80207	2.76676	1.42251	9.43397	2.1421e-14	1.85836e-12	22.3955
chr2	107741825	107742640	AC005040.3	1.85887	1.46634	2.25139	2.33911	9.4333	2.14845e-14	1.86295e-12	22.4166
chr4	146124384	146125064	OTUD4	1.73419	1.36792	2.10047	2.65204	9.43132	2.16712e-14	1.87731e-12	22.354
chr1	118238399	118239223	RP11-134N8.2	1.71415	1.3521	2.0762	2.54321	9.43103	2.16987e-14	1.87877e-12	22.4051
chr7	92806324	92806972	HEPACAM2	1.72816	1.36313	2.09319	2.48351	9.43054	2.17448e-14	1.88184e-12	22.3875
chr8	109646366	109647217	RP11-790J24.2	1.75002	1.38027	2.11976	2.59449	9.42798	2.19899e-14	1.90048e-12	22.3832
chr6	332737	333310	DUSP22	1.97799	1.56008	2.39591	2.19167	9.42795	2.19923e-14	1.90048e-12	22.4003
chr2	209536282	209537097	AC019185.3	1.90085	1.4992	2.3025	2.2817	9.42721	2.20633e-14	1.90476e-12	22.395
chr21	35981526	35982587	RCAN1	1.3865	1.09339	1.67961	3.11846	9.42257	2.25162e-14	1.94008e-12	22.3002
chr2	161431211	161431712	RBMS1	1.85607	1.46361	2.24853	2.35737	9.42065	2.27059e-14	1.95452e-12	22.3546
chr10	52085137	52085575	AC069547.1	2.02116	1.59378	2.44854	1.93129	9.42042	2.27289e-14	1.95554e-12	22.3695
chr1	156514525	156514870	IQGAP3	2.57893	2.03353	3.12432	0.85395	9.41906	2.28644e-14	1.96339e-12	22.2751
chr12	66285711	66286307	RP11-366L20.2	1.798	1.41774	2.17826	2.89749	9.41872	2.28979e-14	1.96441e-12	22.3389
chr4	157173168	157173911	AC108211.1	1.84072	1.4514	2.23004	2.76058	9.41798	2.2972e-14	1.96882e-12	22.3345
chr12	24380778	24381745	RP11-778H2.1	1.49261	1.17689	1.80833	3.36079	9.41721	2.30492e-14	1.97448e-12	22.2706
chr17	46061241	46061639	CDK5RAP3	2.39592	1.88903	2.90281	0.900782	9.41536	2.32373e-14	1.98867e-12	22.2644
chrX	119261318	119261857	RP4-755D9.1	2.00631	1.58181	2.43081	1.39082	9.41454	2.33199e-14	1.9941e-12	22.3403
chr3	153691493	153692306	RP11-23D24.2	1.6752	1.32075	2.02964	3.22855	9.41448	2.33265e-14	1.9941e-12	22.272
chr2	195125933	195126522	HNRNPA1P47	1.7852	1.40748	2.16292	2.30176	9.4144	2.33346e-14	1.9941e-12	22.3375
chr2	109034519	109035271	RP11-465O11.1	1.65452	1.30438	2.00465	2.44643	9.4127	2.35087e-14	2.00801e-12	22.3007
chr2	180940519	180941041	CWC22	2.1865	1.72372	2.64927	1.88334	9.41149	2.36336e-14	2.01673e-12	22.3298
chr13	94307427	94307924	GPC6-AS2	1.8584	1.46501	2.25178	2.2445	9.41015	2.37719e-14	2.02756e-12	22.3145
chr8	35464081	35464729	UNC5D	1.66678	1.31391	2.01964	2.39566	9.40914	2.3878e-14	2.03464e-12	22.3095
chr8	120501826	120502515	RP11-775B15.3	1.96847	1.55173	2.38522	2.44591	9.4089	2.39024e-14	2.03575e-12	22.2926
chr8	10762916	10763908	RP11-177H2.2	2.13054	1.67944	2.58164	1.97952	9.40797	2.40001e-14	2.04309e-12	22.3154
chr6	46441581	46441973	RCAN2	2.19463	1.72989	2.65937	1.39126	9.40657	2.41473e-14	2.05266e-12	22.2917
chr12	106255820	106256373	ST13P3	2.00624	1.58138	2.4311	1.64928	9.40626	2.41804e-14	2.05394e-12	22.3085
chr6	82985103	82985593	RP3-492P14.2	1.91995	1.51336	2.32654	2.20303	9.4061	2.41972e-14	2.05394e-12	22.2949
chr12	66523949	66525377	LLPH	1.29455	1.02038	1.56873	4.30079	9.40528	2.42841e-14	2.26218e-13	21.8892
chr2	183946655	183947119	DUSP19	2.02536	1.59638	2.45434	2.11156	9.40467	2.43486e-14	2.0658e-12	22.2982
chr14	65434609	65435369	RAB15	1.78559	1.40732	2.16386	2.8315	9.40283	2.45455e-14	2.08151e-12	22.2575
chrX	41427518	41428015	RNU6-1321P	2.3447	1.84796	2.84145	0.868071	9.40232	2.45999e-14	2.0845e-12	22.2607
chr18	20972182	20973009	TMEM241	2.0598	1.62341	2.49618	1.62552	9.40228	2.46042e-14	2.0845e-12	22.2909
chr15	38481967	38482989	RP11-346D14.1	1.67967	1.32378	2.03555	2.72062	9.40137	2.47025e-14	2.09182e-12	22.2621
chr4	61930203	61930903	RP11-16N2.1	1.63863	1.29143	1.98583	2.8157	9.40115	2.47261e-14	2.09282e-12	22.2415
chr5	97176282	97176780	RP11-455B3.1	1.65645	1.30545	2.00745	2.66565	9.40043	2.48044e-14	2.09844e-12	22.2438
chr6	6008021	6008408	NRN1	2.35443	1.85549	2.85337	1.26227	9.3998	2.48731e-14	2.10325e-12	22.2395
chr11	93944309	93945170	RP11-680H20.1	1.8026	1.42059	2.18462	2.59056	9.3993	2.49271e-14	2.10681e-12	22.2523
chr5	96964391	96965366	RP11-72K17.2	1.72629	1.36034	2.09224	3.33651	9.3966	2.52237e-14	2.12691e-12	22.2089
chr9	103675291	103675993	RP11-62L10.1	1.75284	1.38126	2.12442	2.35366	9.39659	2.52249e-14	2.12691e-12	22.2547
chr4	154418981	154420381	KIAA0922	1.31807	1.03857	1.59756	3.83358	9.39394	2.55191e-14	2.14968e-12	22.034
chr6	5997059	5997633	NRN1	2.46708	1.94393	2.99024	1.5212	9.3936	2.55562e-14	2.15177e-12	22.2184
chr11	11392007	11392827	CSNK2A3	1.7489	1.37801	2.1198	2.15647	9.3927	2.56574e-14	2.15927e-12	22.236
chr13	25258780	25259318	ATP12A	2.00104	1.57665	2.42543	2.17528	9.39227	2.57056e-14	2.16217e-12	22.2491
chr1	217073476	217074359	ESRRG	1.60585	1.26527	1.94643	2.92196	9.39218	2.57163e-14	2.16217e-12	22.2002
chr7	12755050	12755830	SNORA64	1.6804	1.324	2.03679	3.58998	9.39199	2.57376e-14	1.59417e-13	21.9008
chr8	74369528	74370134	STAU2	2.01845	1.59035	2.44655	2.52388	9.39193	2.57436e-14	2.16344e-12	22.2419
chr3	171975580	171975985	RN7SL141P	1.85056	1.45806	2.24307	1.90978	9.39153	2.57887e-14	2.1662e-12	22.245
chr1	86728667	86729219	ODF2L	1.84891	1.45666	2.24117	2.34834	9.38914	2.60596e-14	2.18792e-12	22.2256
chr3	75480242	75480595	FAM86DP	2.02137	1.59252	2.45023	1.9602	9.3889	2.60878e-14	2.18925e-12	22.2345
chr12	124424816	124425266	CCDC92	2.35992	1.85917	2.86067	0.756316	9.38761	2.62354e-14	2.2006e-12	22.1599
chr10	36783014	36783821	NAMPTL	1.53984	1.21304	1.86664	2.85203	9.38572	2.64524e-14	2.21775e-12	22.1559
chr6	151767086	151767751	RMND1	1.84734	1.45513	2.23956	2.23104	9.38213	2.68708e-14	2.25114e-12	22.1965
chr5	34577037	34578152	CTD-2024P10.2	1.70913	1.3462	2.07207	2.69224	9.38049	2.70652e-14	2.26484e-12	22.1735
chr6	55570146	55571176	RP11-228O6.2	1.64889	1.29872	1.99906	3.56749	9.37971	2.71571e-14	2.27145e-12	22.0677
chr1	208605046	208605485	RP11-2P2.1	2.20755	1.73872	2.67638	1.55898	9.37945	2.71885e-14	2.273e-12	22.186
chrX	132717761	132718392	RNU6-203P	2.02989	1.59877	2.461	1.73567	9.37907	2.72338e-14	2.27572e-12	22.1926
chr4	33882605	33883504	RP11-79E3.2	1.70312	1.34139	2.06485	3.01199	9.37864	2.72848e-14	2.2781e-12	22.1368
chr4	183215130	183216109	TENM3	1.62334	1.27855	1.96813	2.85946	9.37861	2.7288e-14	2.2781e-12	22.1564
chr6	150900615	150901215	PLEKHG1	2.17609	1.71387	2.63831	2.07973	9.37792	2.73704e-14	2.2839e-12	22.1867
chr3	111870093	111870573	RP11-757F18.5	1.91846	1.51093	2.32599	1.88992	9.37721	2.74555e-14	2.28871e-12	22.1796
chr15	45295855	45296383	RNU1-78P	2.63894	2.07834	3.19955	1.57704	9.37671	2.75161e-14	2.29149e-12	22.1508
chr12	65201721	65202434	TBC1D30	1.85166	1.45824	2.24508	1.97679	9.37529	2.7687e-14	2.30381e-12	22.1701
chr5	125616384	125617234	RP11-114J13.1	1.92636	1.51697	2.33575	3.13513	9.37296	2.79715e-14	2.32421e-12	22.1151
chr6	105206944	105207772	RNU6-897P	1.9053	1.50028	2.31032	2.20875	9.37052	2.82706e-14	2.34576e-12	22.1501
chr4	106891530	106892038	NPNT	1.83222	1.44269	2.22175	2.23542	9.36951	2.83962e-14	2.35508e-12	22.1411
chr10	24704722	24705051	KIAA1217	2.45388	1.93195	2.9758	1.83879	9.36529	2.8926e-14	2.39677e-12	22.1073
chr6	153483735	153484257	RNA5SP224	1.94319	1.52978	2.3566	2.2659	9.36298	2.92195e-14	2.41708e-12	22.1172
chr11	27741883	27742119	BDNF	2.38379	1.87661	2.89098	1.61267	9.36227	2.93102e-14	1.79816e-13	22.021
chr4	74977702	74978439	MTHFD2L	1.75649	1.38277	2.13022	2.88543	9.36203	2.93405e-14	2.68408e-13	21.884
chr3	153357293	153358247	Y_RNA	1.70668	1.34355	2.06982	3.12653	9.36197	2.9348e-14	2.42494e-12	22.0574
chr2	233791184	233791484	NGEF	2.66044	2.09435	3.22653	0.334049	9.36155	2.94032e-14	2.42659e-12	21.9597
chr11	18745442	18746097	IGSF22	1.61904	1.27453	1.96354	2.41751	9.3615	2.94092e-14	2.42659e-12	22.0792
chr4	5922809	5923762	MIR378D1	1.95908	1.5422	2.37596	1.8969	9.36097	2.94777e-14	2.43019e-12	22.1138
chr2	159342918	159343839	PKP4	1.57952	1.24341	1.91564	3.09782	9.3608	2.94987e-14	2.43058e-12	22.0555
chr3	13358819	13359434	NUP210	2.66151	2.09512	3.2279	1.247	9.36034	2.95592e-14	2.43443e-12	22.035
chr5	56615349	56615799	CTD-2516K3.3	2.38014	1.87361	2.88667	1.56619	9.36006	2.9595e-14	2.43625e-12	22.101
chr9	15475935	15476406	PSIP1	1.95458	1.5385	2.37066	1.86502	9.35737	2.99454e-14	2.4606e-12	22.0969
chr6	6006930	6007248	NRN1	2.3504	1.85006	2.85075	1.35601	9.35736	2.99463e-14	2.4606e-12	22.0608
chr12	39232443	39233208	CPNE8	1.65854	1.30548	2.01161	2.68472	9.35736	2.99464e-14	2.4606e-12	22.0686
chr1	204217929	204218514	PLEKHA6	2.37531	1.86964	2.88099	0.994275	9.35686	3.0012e-14	2.46481e-12	22.054
chr9	95793771	95794675	FGD3	1.98203	1.55998	2.40409	2.07195	9.35448	3.03264e-14	2.48837e-12	22.0872
chr8	89554568	89555127	RP11-586K2.1	1.86641	1.46896	2.26387	2.45007	9.35403	3.03857e-14	2.49208e-12	22.0627
chrX	105680585	105681188	Y_RNA	2.10286	1.65496	2.55075	1.66573	9.35216	3.06363e-14	2.5103e-12	22.0769
chr6	5999745	5999947	NRN1	2.65113	2.08641	3.21585	0.694545	9.35142	3.07346e-14	2.5172e-12	21.9608
chr13	110169239	110170240	LINC00399	1.7025	1.33981	2.06519	2.61506	9.35038	3.08748e-14	2.52751e-12	22.0449
chr2	178496376	178496991	TTC30A	2.10168	1.65393	2.54944	1.89823	9.34985	3.09473e-14	2.53217e-12	22.0662
chr20	21813338	21814383	RPL41P1	2.10475	1.65633	2.55316	2.42395	9.34975	3.09603e-14	2.53217e-12	22.0617
chr9	115616749	115617395	SNX30	2.0042	1.57715	2.43125	1.47096	9.34854	3.11248e-14	2.54445e-12	22.0603
chr10	30461924	30462583	KIAA1462	1.64121	1.29125	1.99116	2.14714	9.34179	3.20573e-14	2.61465e-12	22.0204
chr4	138466483	138467036	RP11-714L20.1	1.70962	1.34507	2.07417	2.75408	9.34163	3.20796e-14	2.61526e-12	22.0054
chr22	24553680	24554246	CABIN1	2.14032	1.68388	2.59676	1.55773	9.34062	3.22217e-14	2.62564e-12	22.0245
chr18	8525089	8525458	AKR1B1P6	2.5389	1.99735	3.08045	1.16698	9.3387	3.24938e-14	2.6466e-12	21.9385
chr2	33875272	33876089	HNRNPA1P61	1.89211	1.48849	2.29573	2.05	9.338	3.25933e-14	2.65226e-12	22.015
chr13	41031895	41032780	LINC00598	1.64952	1.29762	2.00142	2.70527	9.33715	3.27158e-14	2.66101e-12	21.9594
chr7	140802158	140802668	TMEM178B	2.28436	1.79699	2.77174	1.44862	9.33644	3.28168e-14	2.66572e-12	21.9965
chr13	51787262	51788073	FAM124A	1.73785	1.36707	2.10863	2.06215	9.33632	3.28339e-14	2.66572e-12	21.9947
chr6	165591423	165592038	RP11-534P19.1	2.30457	1.81287	2.79626	1.46928	9.33632	3.2834e-14	2.66572e-12	22.0012
chr2	138824283	138825242	AC069394.1	1.70629	1.34223	2.07035	2.87885	9.33597	3.28841e-14	2.66857e-12	21.9616
chr20	23855364	23855804	CST5	2.19251	1.72458	2.66045	1.4942	9.33324	3.32805e-14	2.69703e-12	21.9926
chr11	12926897	12927432	SCARNA16	2.11245	1.66158	2.56331	1.44081	9.33291	3.33282e-14	2.69843e-12	21.9949
chr3	186084625	186084904	DGKG	2.66092	2.09297	3.22886	0.602321	9.33265	3.33666e-14	2.7003e-12	21.8401
chr3	143353745	143354300	RP11-501M7.1	2.13137	1.6764	2.58633	1.81645	9.33159	3.35212e-14	2.7091e-12	21.9894
chr7	28337378	28338059	CREB5	1.79937	1.41522	2.18353	1.98815	9.33028	3.37144e-14	2.72223e-12	21.9788
chr14	105589318	105589905	RP11-44N21.2	2.35301	1.85064	2.85538	1.07476	9.32992	3.37675e-14	2.72528e-12	21.9527
chr1	203566567	203567215	ATP2B4	2.21319	1.74062	2.68576	1.31322	9.32891	3.39168e-14	2.73608e-12	21.9624
chr1	107163061	107163868	RP11-478L17.1	1.81099	1.42429	2.19769	2.80767	9.32871	3.39462e-14	2.73721e-12	21.9464
chr11	13389646	13390332	ARNTL	1.8024	1.41752	2.18729	2.03626	9.32834	3.40006e-14	2.74034e-12	21.9692
chr4	67967050	67967738	RNU6-699P	1.66084	1.30618	2.01551	2.73993	9.32795	3.40599e-14	2.74388e-12	21.9387
chr5	116929809	116930254	RP11-74D3.2	1.82677	1.43659	2.21694	2.1733	9.32618	3.43244e-14	2.76326e-12	21.9592
chr6	5762629	5763189	RP1-182O16.1	1.86106	1.46356	2.25857	2.23701	9.32613	3.43318e-14	2.76326e-12	21.9627
chr14	44432107	44432661	RP11-305B6.2	1.99107	1.56578	2.41635	2.19957	9.32585	3.43744e-14	2.76544e-12	21.9604
chr12	63558688	63559298	AVPR1A	2.25794	1.77561	2.74027	1.84331	9.32496	3.45079e-14	2.77366e-12	21.9545
chr2	12812917	12813822	RP11-333O1.1	1.99163	1.56614	2.41712	2.25048	9.3239	3.4669e-14	2.78535e-12	21.9536
chr1	165929125	165930480	RP11-7G12.2	1.73177	1.36172	2.10182	2.96955	9.32201	3.49569e-14	2.8072e-12	21.8965
chr8	107353620	107354105	OXR1	1.87182	1.47178	2.27186	2.07562	9.32056	3.51795e-14	2.8238e-12	21.9423
chr11	29062447	29063171	OR2BH1P	1.90168	1.49518	2.30818	2.75171	9.31872	3.54631e-14	2.84398e-12	21.8971
chr18	51437563	51437971	AC090666.1	1.83297	1.44111	2.22482	2.40041	9.3177	3.56216e-14	2.8554e-12	21.9148
chr18	8952953	8953432	RPS4XP19	2.29977	1.8081	2.79144	1.38215	9.31727	3.56888e-14	2.8582e-12	21.9187
chr4	67044444	67045124	RP11-396M11.1	1.66826	1.31143	2.02509	2.99599	9.31287	3.63829e-14	2.90722e-12	21.8529
chr7	122477118	122477596	RP5-1166A24.1	2.40987	1.89433	2.92542	1.22806	9.31127	3.66384e-14	2.92632e-12	21.8779
chr6	19052466	19053455	RP11-254A17.1	1.64402	1.2923	1.99573	2.58452	9.31096	3.66879e-14	2.92895e-12	21.8703
chr7	42779118	42779582	AC027269.2	2.0943	1.6462	2.54241	1.79996	9.30978	3.68785e-14	2.94284e-12	21.8924
chr4	25113860	25114398	SEPSECS	2.05942	1.61877	2.50008	1.873	9.30945	3.6932e-14	2.94578e-12	21.8937
chr5	101999604	102000564	LINC00491	1.38774	1.0908	1.68469	3.45764	9.30925	3.69641e-14	2.94702e-12	21.7566
chr15	68199534	68200344	RP11-282M16.1	2.34774	1.84535	2.85012	1.38067	9.30877	3.70425e-14	2.95194e-12	21.8906
chr2	206639532	206640440	AC007362.1	1.79244	1.40885	2.17602	2.42373	9.30807	3.71547e-14	2.95955e-12	21.8694
chr10	93755424	93756280	BTAF1	1.70568	1.34059	2.07076	2.13861	9.30637	3.74336e-14	2.97908e-12	21.8722
chr10	49797403	49798119	ARHGAP22	1.63988	1.28885	1.99091	2.63832	9.30559	3.75609e-14	2.98653e-12	21.858
chr18	29067349	29068282	RP11-650P15.1	1.40645	1.10537	1.70752	3.28616	9.30522	3.76215e-14	2.99e-12	21.7651
chr18	25535872	25536602	AC015933.2	1.59506	1.25359	1.93652	2.88251	9.3048	3.76904e-14	2.99414e-12	21.824
chr3	24300541	24300999	THRB	1.78019	1.39906	2.16132	2.21107	9.30407	3.78125e-14	3.00115e-12	21.8684
chr18	12362614	12363073	AFG3L2	2.2378	1.75869	2.7169	1.41687	9.30394	3.78336e-14	3.00148e-12	21.8474
chr4	110296946	110297453	RBMXP4	1.89427	1.4886	2.29993	2.15941	9.30151	3.82377e-14	3.02811e-12	21.8569
chr5	73213205	73213794	ARHGEF28	1.88455	1.48095	2.28814	2.2507	9.30121	3.82884e-14	3.03077e-12	21.8573
chr15	57057424	57057832	ZNF280D	1.99148	1.56497	2.418	1.46708	9.30078	3.83609e-14	3.03515e-12	21.8569
chr11	14086708	14087498	RNA5SP332	1.68679	1.32552	2.04806	2.57531	9.30052	3.84041e-14	3.03721e-12	21.8259
chr8	73078742	73079549	RP11-142A23.1	1.75082	1.37582	2.12581	3.03461	9.30025	3.84495e-14	3.03945e-12	21.7983
chr11	34777129	34777663	RP4-743O11.1	2.21956	1.74404	2.69508	1.6372	9.29771	3.88789e-14	3.07202e-12	21.8428
chr14	34597542	34598550	EGLN3	1.92837	1.51522	2.34151	2.26712	9.29748	3.89177e-14	3.07288e-12	21.8129
chr6	131427208	131427788	AKAP7	1.9286	1.51536	2.34184	1.85478	9.29651	3.90844e-14	3.08276e-12	21.8386
chr15	58020476	58021003	RP11-344A16.2	2.26874	1.78258	2.7549	1.50686	9.29572	3.92192e-14	3.09201e-12	21.8293
chr3	97394658	97395429	EPHA6	1.86222	1.46305	2.26139	2.76439	9.29286	3.97137e-14	3.12817e-12	21.7905
chr4	174987652	174988477	RP11-148L24.1	1.67552	1.31636	2.03468	2.84585	9.29276	3.97308e-14	3.12817e-12	21.7869
chr5	73589763	73590661	CTD-2275D24.4	1.78957	1.40592	2.17323	2.65622	9.29162	3.99291e-14	3.141e-12	21.7913
chr11	60805003	60805649	RP11-881M11.8	1.84076	1.4461	2.23542	2.41798	9.29079	4.00743e-14	3.15102e-12	21.7919
chr12	95971561	95972174	USP44	1.85565	1.45777	2.25354	2.10826	9.29	4.02134e-14	3.16055e-12	21.7963
chr4	101001024	101001587	RP11-15B17.3	1.763	1.38497	2.14102	2.18233	9.28988	4.02355e-14	3.16089e-12	21.7998
chr12	11580039	11580758	RP11-711K1.7	1.82202	1.4313	2.21275	2.34719	9.28887	4.04136e-14	3.17271e-12	21.7804
chr15	58685371	58686214	LIPC	1.71133	1.34435	2.07832	2.43042	9.28882	4.04218e-14	3.17271e-12	21.7766
chr6	164650850	164651885	RP11-347L18.1	2.05576	1.61472	2.4968	1.93099	9.28477	4.11445e-14	3.22657e-12	21.7882
chr15	83329251	83330206	AP3B2	1.78429	1.40143	2.16715	1.99561	9.28339	4.13951e-14	3.24479e-12	21.7735
chr1	244250904	244251455	RP11-278H7.4	2.52545	1.98349	3.06741	1.07747	9.28214	4.16226e-14	3.25974e-12	21.7131
chr3	58473023	58473503	RP11-359I18.5	2.35818	1.85206	2.86431	1.59347	9.28113	4.18056e-14	3.27262e-12	21.7655
chr14	38612866	38613568	CTD-2142D14.1	1.71127	1.34396	2.07858	2.91735	9.28037	4.19451e-14	3.28209e-12	21.6916
chr12	18836361	18837098	PSMC1P9	1.7709	1.39073	2.15107	2.82072	9.27884	4.22274e-14	3.30272e-12	21.7125
chr1	220869984	220870779	C1orf115	1.68376	1.32228	2.04524	2.77863	9.27844	4.23022e-14	3.30711e-12	21.711
chr3	16537549	16538074	RFTN1	2.29609	1.80303	2.78915	1.62604	9.27618	4.27222e-14	3.33847e-12	21.7344
chr11	16000936	16001406	SOX6	2.22734	1.74903	2.70565	1.48606	9.27592	4.27703e-14	3.34076e-12	21.7426
chr6	105044022	105044423	RP11-427E4.1	2.41496	1.89632	2.93361	1.52234	9.27513	4.29193e-14	3.34944e-12	21.7294
chr12	45307578	45308551	NELL2	1.79005	1.40559	2.17452	2.75998	9.27445	4.30479e-14	3.358e-12	21.7071
chr12	97440625	97441579	RP11-397H6.1	1.6548	1.29925	2.01034	3.13748	9.27108	4.36875e-14	3.4034e-12	21.6722
chr10	6124324	6124870	RBM17	1.99866	1.56914	2.42818	1.55508	9.26902	4.40838e-14	3.43276e-12	21.7196
chr11	47327843	47328773	MADD	2.20173	1.72854	2.67492	1.7823	9.26849	4.41851e-14	3.43914e-12	21.7159
chr18	58025499	58026289	MC4R	1.608	1.26219	1.9538	3.11831	9.26256	4.53468e-14	3.52337e-12	21.6024
chr12	97374584	97375369	Y_RNA	1.52183	1.19452	1.84914	2.79076	9.26152	4.55553e-14	3.53647e-12	21.6494
chr2	196465864	196466552	AHCYP5	1.95777	1.53669	2.37885	2.30384	9.26137	4.55853e-14	3.53725e-12	21.6843
chr3	20559111	20559529	RNU6-815P	2.00059	1.57029	2.4309	1.95482	9.26105	4.56484e-14	3.54059e-12	21.6862
chr2	165021734	165022328	PRPS1P1	1.88936	1.48292	2.2958	2.14181	9.25968	4.59232e-14	3.55723e-12	21.678
chr8	32623547	32624121	RP11-1002K11.1	1.75867	1.38033	2.13701	2.29638	9.25937	4.59857e-14	3.56051e-12	21.6663
chr11	88930091	88930572	TYR	1.8554	1.45623	2.25456	2.21707	9.259	4.60595e-14	3.56467e-12	21.6719
chr7	65431156	65431505	GUSB	2.69687	2.11662	3.27712	0.846002	9.25814	4.62339e-14	3.57661e-12	21.5605
chr9	112391301	112391829	PALM2	2.06664	1.62194	2.51135	1.81472	9.25703	4.64583e-14	3.58927e-12	21.6684
chr6	120599950	120600663	RNU6-214P	1.62943	1.27877	1.98008	2.63659	9.25614	4.66413e-14	3.60183e-12	21.6344
chr4	68347938	68348270	CENPC	1.91319	1.50146	2.32493	1.64211	9.2559	4.66899e-14	3.60402e-12	21.6627
chr12	106238037	106238575	CASC18	2.17238	1.70484	2.63992	1.45276	9.2555	4.67725e-14	3.60882e-12	21.6624
chrX	66423833	66424617	RP6-22P16.1	2.19787	1.72471	2.67102	1.806	9.25282	4.73238e-14	3.64858e-12	21.651
chr1	209542306	209542954	RP11-372M18.2	1.94311	1.52479	2.36142	2.10872	9.25279	4.7329e-14	3.64858e-12	21.6514
chr10	106569316	106569965	SORCS3-AS1	1.66082	1.30321	2.01842	2.1523	9.25108	4.76853e-14	3.67445e-12	21.6363
chr3	19547490	19548237	KCNH8	1.93972	1.52202	2.35742	2.51868	9.25033	4.78434e-14	3.68342e-12	21.6353
chr1	157244603	157245056	RP11-85G21.3	1.96563	1.54231	2.38895	1.48172	9.24935	4.80477e-14	3.69725e-12	21.6375
chr8	85500079	85501089	RNU6-1040P	1.63275	1.28109	1.9844	3.04659	9.2488	4.81646e-14	3.70332e-12	21.5815
chr18	56725025	56725839	OACYLP	1.76644	1.38598	2.14691	2.39	9.24829	4.8272e-14	3.70997e-12	21.6235
chr3	68044575	68045173	FAM19A1	2.11624	1.66034	2.57213	2.12717	9.24653	4.8646e-14	3.7371e-12	21.6253
chr11	123485595	123486202	GRAMD1B	1.90129	1.49168	2.3109	1.74168	9.24608	4.87408e-14	3.74275e-12	21.6232
chr12	22949839	22950555	RP11-114G22.1	1.96742	1.54356	2.39128	2.64102	9.24595	4.87697e-14	3.74335e-12	21.5985
chr14	77750848	77751259	POMT2	2.37848	1.86589	2.89106	1.1004	9.24302	4.93989e-14	3.78672e-12	21.5648
chr2	200335789	200336084	SATB2	2.57241	2.01801	3.12681	0.884707	9.24261	4.9488e-14	3.79191e-12	21.5031
chr11	124351461	124352119	OR8B9P	1.82165	1.42905	2.21426	2.2196	9.24249	4.9513e-14	3.79218e-12	21.6043
chr7	5292806	5293579	SLC29A4	2.23922	1.7566	2.72184	1.19586	9.24213	4.95918e-14	3.79658e-12	21.5952
chr7	26276756	26277397	CBX3	2.0924	1.64141	2.54339	1.45978	9.24187	4.96485e-14	3.79928e-12	21.6055
chr6	85556667	85557416	TBX18	1.79328	1.40675	2.17981	2.6231	9.24148	4.97343e-14	3.8042e-12	21.5704
chr6	128926893	128927667	snoU13	1.72403	1.35239	2.09566	2.58424	9.24078	4.98858e-14	3.81249e-12	21.5494
chr12	67072261	67073175	GRIP1	1.57891	1.23846	1.91936	3.2844	9.23811	5.04724e-14	3.85566e-12	21.5223
chr12	68389942	68390507	RPL39P28	1.91608	1.50288	2.32927	2.1485	9.23706	5.07064e-14	3.87048e-12	21.5831
chr9	77682756	77683246	NMRK1	2.1122	1.65666	2.56773	1.86528	9.23616	5.0907e-14	3.88384e-12	21.5806
chr15	80728555	80729377	ARNT2	1.93917	1.52095	2.3574	1.89584	9.23606	5.09291e-14	3.88385e-12	21.5764
chr6	132750697	132751066	MOXD1	2.5651	2.01186	3.11834	1.09723	9.23572	5.10036e-14	3.88786e-12	21.5562
chr12	63270470	63271431	RNU1-83P	1.56194	1.22503	1.89884	3.13048	9.23487	5.11954e-14	3.9008e-12	21.4895
chr6	75588955	75590265	RP11-560O20.1	1.5946	1.25063	1.93857	3.28838	9.23445	5.12898e-14	3.90464e-12	21.4937
chr7	111926288	111927200	RN7SKP187	1.61677	1.268	1.96554	2.91094	9.23391	5.14103e-14	3.91077e-12	21.5307
chr2	127193825	127194528	YWHAZP2	1.8756	1.47099	2.28021	2.20137	9.23389	5.14145e-14	3.91077e-12	21.569
chr5	22693115	22693738	CDH12	1.73162	1.35801	2.10524	2.63544	9.23226	5.17834e-14	3.93545e-12	21.5361
chr6	83507132	83507709	UBE3D	1.77143	1.38922	2.15365	2.23012	9.23208	5.1823e-14	3.93677e-12	21.5504
chr3	18106062	18106492	AC132807.1	2.29414	1.79914	2.78915	1.7603	9.23184	5.18779e-14	3.93925e-12	21.5561
chr2	232079248	232079683	ARMC9	2.47598	1.94172	3.01024	1.022	9.23153	5.19499e-14	3.94303e-12	21.525
chr1	152654061	152654551	LCE2B	2.22527	1.74507	2.70546	1.27967	9.23088	5.20964e-14	3.95245e-12	21.5366
chr14	96493663	96494630	RP11-241N4.2	2.02925	1.59135	2.46716	2.39883	9.23073	5.21302e-14	3.95333e-12	21.5475
chr2	187269944	187270984	MED28P3	1.77571	1.3925	2.15891	2.62536	9.23042	5.22028e-14	3.95714e-12	21.533
chr10	11348064	11348425	CELF2-AS1	2.14764	1.68416	2.61113	1.29651	9.23003	5.2292e-14	3.9622e-12	21.5386
chr3	25519620	25520550	RARB	1.31704	1.03278	1.60131	3.47994	9.22897	5.25348e-14	3.9772e-12	21.4188
chr5	95748338	95748537	PCSK1	2.02436	1.58736	2.46137	1.36182	9.22747	5.28819e-14	3.9985e-12	21.5413
chr8	23831961	23832665	RNU1-148P	1.92812	1.51189	2.34435	2.24087	9.22746	5.28839e-14	3.9985e-12	21.5433
chr14	51342396	51342972	ABHD12B	2.09061	1.63927	2.54195	1.64393	9.22676	5.30458e-14	4.00903e-12	21.5348
chr2	209224137	209224749	PTH2R	2.09893	1.64576	2.55209	1.88609	9.22622	5.31718e-14	4.01684e-12	21.5382
chr11	16849727	16850597	PLEKHA7	1.98765	1.55842	2.41688	1.89178	9.22428	5.36244e-14	4.04758e-12	21.5302
chr5	67771187	67771724	CTC-537E7.3	1.88483	1.47778	2.29188	1.56377	9.22369	5.37645e-14	4.05643e-12	21.5266
chr14	25818410	25819211	OR7K1P	1.81327	1.42158	2.20497	2.6542	9.22127	5.43361e-14	4.09606e-12	21.4927
chr5	56740980	56741761	SALL4P1	1.77082	1.38828	2.15335	2.56327	9.22098	5.44072e-14	4.09863e-12	21.4956
chr12	23353944	23354763	RP11-153K16.1	1.7867	1.40071	2.17269	2.81461	9.22052	5.45157e-14	4.10436e-12	21.4826
chr14	52626993	52627766	RP11-1033H12.3	1.9142	1.50065	2.32775	1.89832	9.22024	5.45834e-14	4.10771e-12	21.5072
chr9	112212714	112213073	PTPN3	2.28381	1.79035	2.77727	1.25539	9.21909	5.48579e-14	4.12487e-12	21.504
chr11	47551390	47552083	CELF1	2.15215	1.68703	2.61727	1.30626	9.21697	5.53695e-14	4.16019e-12	21.4963
chr11	13976054	13976697	SPON1	1.85583	1.45475	2.25692	2.0873	9.21683	5.54039e-14	4.16019e-12	21.4946
chr8	29545408	29546033	LINC00589	1.88978	1.48135	2.29821	1.73033	9.21668	5.54409e-14	4.16019e-12	21.4966
chr3	107113463	107114521	RP11-446H18.5	1.64471	1.28923	2.00019	3.27026	9.21628	5.55386e-14	4.16544e-12	21.3988
chr3	18758186	18758721	AC144521.1	1.96905	1.5434	2.3947	2.14204	9.21472	5.59187e-14	4.18863e-12	21.4878
chr4	57653097	57654326	RN7SL492P	1.68496	1.32064	2.04928	2.83657	9.21263	5.6433e-14	4.22537e-12	21.4422
chr7	81758076	81758670	CACNA2D1	1.64094	1.28608	1.99581	2.35707	9.21103	5.68311e-14	4.25337e-12	21.4524
chr11	30508798	30509188	MPPED2	1.79307	1.40526	2.18089	2.53177	9.20989	5.7114e-14	4.26914e-12	21.4544
chr12	12483990	12485117	MANSC1	1.47377	1.155	1.79255	2.83801	9.20935	5.72487e-14	4.2774e-12	21.3923
chr12	93755200	93755834	snoU13	1.99934	1.56678	2.4319	2.06302	9.20706	5.7826e-14	4.31689e-12	21.4481
chr15	82040379	82040834	RP11-499F3.2	2.11118	1.65442	2.56794	1.43409	9.2069	5.78672e-14	4.31815e-12	21.45
chr7	24768166	24768610	DFNA5	2.33706	1.83128	2.84284	1.62661	9.20426	5.85409e-14	4.36475e-12	21.4309
chr6	5838324	5838719	RP3-380B8.4	2.47619	1.94023	3.01215	1.02954	9.20296	5.8876e-14	4.38604e-12	21.3873
chr3	151079917	151080576	P2RY12	1.78019	1.3948	2.16558	2.73249	9.20112	5.93527e-14	4.41784e-12	21.4012
chr7	127334223	127334700	SND1	2.09482	1.64127	2.54836	1.46494	9.2004	5.95387e-14	4.42796e-12	21.4222
chr3	19487939	19488924	KCNH8	1.72962	1.35506	2.10419	3.00717	9.19829	6.00925e-14	4.46727e-12	21.3607
chr11	95847471	95847911	RP11-697H10.1	1.90517	1.49259	2.31776	1.89823	9.19819	6.01192e-14	4.46738e-12	21.4167
chr6	143645148	143645792	RP1-95L4.3	1.74082	1.36383	2.11782	2.26366	9.19804	6.01578e-14	4.46837e-12	21.4041
chr7	76024198	76024574	SRCRB4D	2.01591	1.57927	2.45256	1.58281	9.19655	6.05515e-14	4.49197e-12	21.4035
chr11	109627433	109628138	RP11-262A12.1	1.90013	1.48854	2.31172	2.48118	9.19602	6.06928e-14	4.50056e-12	21.3918
chr14	89419130	89419623	TTC8	1.92258	1.5061	2.33906	1.70791	9.19543	6.08507e-14	4.51039e-12	21.4066
chr1	158297225	158297717	CD1B	1.99109	1.55961	2.42257	1.60482	9.19204	6.1761e-14	4.57212e-12	21.392
chr6	108011583	108012221	SCML4	2.20748	1.72899	2.68597	1.54721	9.1897	6.23964e-14	4.6153e-12	21.3731
chr2	182004647	182005593	AC104820.2	1.54718	1.21179	1.88257	2.95468	9.18909	6.25637e-14	4.62381e-12	21.3147
chr18	44308134	44308918	ST8SIA5	2.07025	1.62146	2.51903	1.7637	9.18881	6.26401e-14	4.62753e-12	21.3763
chr7	6619127	6619546	ZDHHC4	2.39534	1.87606	2.91461	1.35949	9.18863	6.26907e-14	4.62934e-12	21.3566
chr12	26559398	26560183	ITPR2	1.58624	1.24235	1.93013	2.51128	9.18812	6.28307e-14	4.63774e-12	21.3228
chr3	135499706	135500248	U8	1.97437	1.5463	2.40244	1.87833	9.18738	6.30339e-14	4.6508e-12	21.3717
chr14	57329317	57330221	RP11-1085N6.5	1.49944	1.17433	1.82455	2.98479	9.18711	6.31094e-14	4.65444e-12	21.2756
chr2	152159459	152159941	NMI	1.91335	1.49846	2.32824	1.7608	9.1862	6.3361e-14	4.67104e-12	21.366
chr3	112536069	112536574	RP11-180K7.1	1.94325	1.52186	2.36463	2.1802	9.18608	6.33947e-14	4.67159e-12	21.3564
chrX	1520979	1521287	ASMTL-AS1	2.59479	2.03207	3.1575	0.782512	9.18527	6.36197e-14	4.68622e-12	21.2788
chr13	65939831	65940477	STARP1	2.05393	1.60849	2.49937	2.14168	9.18488	6.37302e-14	4.69241e-12	21.3607
chr14	54799137	54799796	CDKN3	1.72341	1.34956	2.09726	2.14482	9.18268	6.43464e-14	4.73187e-12	21.3358
chr3	141196050	141196501	KRT18P35	2.27947	1.78497	2.77397	1.00974	9.18225	6.44691e-14	4.73893e-12	21.308
chr5	66662032	66662891	RP11-434D9.1	1.8269	1.43054	2.22326	2.26807	9.18125	6.47523e-14	4.75777e-12	21.3254
chr11	6946861	6947965	ZNF215	1.48689	1.16426	1.80952	3.34553	9.18015	6.50644e-14	4.77872e-12	21.2353
chr6	110676918	110677285	METTL24	1.93943	1.5185	2.36036	1.49634	9.1779	6.571e-14	4.82414e-12	21.3312
chr1	166895025	166895571	RP4-782G3.1	1.69277	1.32534	2.06021	2.25977	9.17695	6.59834e-14	4.84221e-12	21.2998
chr15	46748206	46748919	SNORD11	1.84387	1.44363	2.24411	2.49416	9.1768	6.6027e-14	4.8434e-12	21.2939
chr3	25948533	25949118	LINC00692	1.81036	1.41734	2.20338	2.75456	9.17545	6.64181e-14	5.63592e-13	21.1101
chr3	141196814	141197501	KRT18P35	1.93942	1.51838	2.36046	1.74243	9.17545	6.6419e-14	4.86812e-12	21.3151
chrX	105851274	105851775	CXorf57	1.93589	1.51558	2.35621	1.9289	9.17454	6.66838e-14	4.88552e-12	21.3083
chr3	186417744	186418342	RP11-795A2.3	1.8977	1.48549	2.30991	2.00086	9.17033	6.79243e-14	4.96818e-12	21.2858
chr2	153310816	153311470	AC012066.1	1.67615	1.31203	2.04026	2.42344	9.16963	6.81337e-14	4.98143e-12	21.2864
chr7	37019531	37019940	ELMO1	1.91739	1.50083	2.33396	1.7205	9.16874	6.83996e-14	4.99882e-12	21.2924
chr1	169060781	169061494	LINC00970	1.60133	1.25342	1.94924	2.85369	9.16848	6.84769e-14	5.0024e-12	21.2357
chr1	85763481	85764468	AL590113.1	1.78282	1.39539	2.17025	2.86997	9.16627	6.91449e-14	5.04818e-12	21.2387
chr1	114872852	114873677	RP4-591B8.3	2.08384	1.63098	2.5367	1.99791	9.16602	6.92192e-14	5.05038e-12	21.2789
chr5	167649552	167650211	TENM2	1.73899	1.36103	2.11694	2.47457	9.16509	6.95036e-14	5.06695e-12	21.2695
chr7	9528048	9528548	AC079756.1	2.0016	1.56654	2.43666	2.2965	9.16448	6.96888e-14	5.07583e-12	21.2672
chr3	177404265	177404943	RP11-114M1.1	1.94287	1.52058	2.36517	2.16469	9.16441	6.97113e-14	5.07583e-12	21.2679
chr4	186768451	186769046	SORBS2	1.94443	1.52177	2.36709	1.81085	9.16393	6.98567e-14	5.08405e-12	21.2715
chr8	108670945	108671685	PGAM1P13	1.68879	1.3217	2.05589	2.59458	9.16385	6.98816e-14	5.08405e-12	21.2508
chr11	28604718	28605424	RP11-22P4.2	1.74138	1.36285	2.11991	2.64413	9.16366	6.9941e-14	5.08628e-12	21.2363
chr3	157112198	157112711	VEPH1	2.25764	1.76687	2.74841	2.06356	9.16343	7.00121e-14	5.08937e-12	21.2671
chr2	124823085	124823799	CNTNAP5	1.64448	1.28692	2.00203	2.56632	9.16143	7.06261e-14	5.12349e-12	21.2441
chr4	63383481	63384507	HMGN1P11	1.52457	1.19304	1.85611	3.16554	9.15999	7.10735e-14	5.15172e-12	21.1954
chr4	89537765	89538262	HERC3	1.8806	1.47163	2.28957	1.90993	9.15976	7.11449e-14	5.15479e-12	21.2518
chr2	235934100	235934815	SH3BP4	2.46748	1.93078	3.00417	1.7448	9.15814	7.16542e-14	5.18957e-12	21.2384
chr12	27745138	27746107	RP11-709A23.2	1.44361	1.12961	1.75762	3.10842	9.15791	7.17239e-14	5.19249e-12	21.1605
chr8	108881760	108882757	RNA5SP275	1.62588	1.27222	1.97954	2.92603	9.15757	7.18312e-14	5.19814e-12	21.1981
chr3	76349188	76349727	ROBO2	1.79704	1.4061	2.18798	2.33331	9.15637	7.22117e-14	5.22354e-12	21.2358
chr4	45096651	45097276	RP11-362I1.1	1.71944	1.34533	2.09354	2.55504	9.1553	7.25498e-14	5.24322e-12	21.2123
chr6	109683555	109684158	CD164	1.91963	1.50197	2.3373	1.52423	9.15523	7.25726e-14	5.24322e-12	21.234
chr9	101292055	101292549	GABBR2	2.33692	1.82844	2.8454	1.43006	9.1548	7.27106e-14	5.24891e-12	21.2209
chr4	74393410	74394472	RP11-622A1.1	1.53726	1.20276	1.87175	3.0543	9.15457	7.27844e-14	5.24996e-12	21.1604
chr7	124016133	124016649	RP5-921G16.2	1.93104	1.51078	2.35129	2.06289	9.15291	7.3316e-14	5.284e-12	21.2238
chr8	59874340	59874844	RP11-328K2.1	1.83042	1.43206	2.22879	1.88131	9.15273	7.3372e-14	5.28589e-12	21.2207
chr5	77793733	77794500	LHFPL2	1.95937	1.53293	2.38581	1.97862	9.1525	7.3445e-14	5.28685e-12	21.2228
chr1	59186818	59187270	Y_RNA	2.59843	2.03287	3.164	0.903371	9.15181	7.36692e-14	5.30083e-12	21.1858
chr4	57523994	57524365	HOPX	1.95076	1.52615	2.37537	2.06738	9.15146	7.37826e-14	5.30468e-12	21.2172
chr7	24765532	24765868	DFNA5	2.62063	2.05016	3.1911	1.60638	9.15065	7.40448e-14	5.32137e-12	21.2031
chr13	79827230	79827847	BCAS2P3	1.96683	1.53866	2.39499	2.2027	9.15024	7.41777e-14	5.32876e-12	21.2101
chr3	33196447	33197367	RP11-627J17.1	1.74458	1.36478	2.12438	2.40929	9.14978	7.43268e-14	5.33731e-12	21.1979
chr2	99510422	99510958	KIAA1211L	2.78448	2.17819	3.39077	0.985773	9.14834	7.47987e-14	5.36684e-12	21.1189
chr1	109865436	109866252	SORT1	1.78337	1.39503	2.17172	1.94596	9.14749	7.50764e-14	5.38241e-12	21.1979
chr4	169789292	169790252	RNU6-853P	1.35505	1.05993	1.65016	3.67267	9.14632	7.54633e-14	5.40796e-12	21.0533
chr2	99499990	99500666	KIAA1211L	2.39861	1.87614	2.92107	1.12651	9.14493	7.59245e-14	5.43661e-12	21.1828
chr1	94581373	94581785	ABCA4	1.82545	1.42782	2.22309	2.1115	9.14465	7.60175e-14	5.43942e-12	21.1885
chr5	53657481	53658021	LINC01033	1.81691	1.42114	2.21269	2.00521	9.14463	7.60251e-14	5.43942e-12	21.1803
chr21	35562751	35563888	LINC00310	1.61181	1.26061	1.96301	2.41023	9.14201	7.69035e-14	5.49561e-12	21.1442
chr1	203103092	203103776	ADORA1	2.09821	1.64102	2.55541	1.82315	9.14169	7.70097e-14	5.50098e-12	21.1761
chr3	107669238	107669780	LINC00636	1.54832	1.21092	1.88571	2.23289	9.14122	7.71697e-14	5.51019e-12	21.1499
chr16	69184074	69184795	CIRH1A	1.78212	1.39371	2.17052	1.93935	9.13965	7.77035e-14	5.54301e-12	21.1645
chr2	150828472	150829125	AC007364.1	1.99421	1.55957	2.42884	2.30737	9.13958	7.77247e-14	5.54301e-12	21.1639
chr3	190203460	190204660	IL1RAP	1.53552	1.20082	1.87023	3.06621	9.13848	7.81006e-14	5.5632e-12	21.089
chr11	86222038	86222644	ME3	1.7636	1.37916	2.14805	2.36074	9.13799	7.82687e-14	5.57294e-12	21.1466
chr15	90649895	90650396	CTD-2315E11.1	2.41283	1.88678	2.93889	1.2025	9.13646	7.87951e-14	5.60591e-12	21.1276
chrX	13815567	13816299	GPM6B	2.12421	1.66106	2.58736	1.5457	9.13598	7.89636e-14	5.61564e-12	21.1472
chr10	25082858	25083467	ARHGAP21	2.01178	1.57309	2.45047	2.13077	9.13489	7.93419e-14	5.6359e-12	21.1459
chr4	118797106	118797638	AC108056.1	1.80972	1.41509	2.20435	2.07083	9.13488	7.93439e-14	5.6359e-12	21.145
chr1	77503614	77504117	RP4-564M11.2	1.81142	1.4164	2.20644	2.10317	9.13435	7.95274e-14	5.64667e-12	21.1418
chr4	89150507	89150909	ABCG2	2.31125	1.80717	2.81532	1.24669	9.13337	7.98708e-14	5.66651e-12	21.1171
chr14	35895971	35896433	DNAJC8P1	2.06367	1.61338	2.51396	1.22772	9.12915	8.13634e-14	5.76548e-12	21.1182
chr11	16883471	16884594	PLEKHA7	1.59179	1.24439	1.93919	2.73566	9.12722	8.20539e-14	5.80512e-12	21.0585
chr10	100245281	100246391	HPS1	2.06468	1.61385	2.51551	2.06404	9.12254	8.37546e-14	5.91598e-12	21.092
chr1	201635157	201635769	RP11-25B7.1	2.30063	1.79817	2.80308	1.26991	9.12067	8.44442e-14	5.96232e-12	21.077
chr3	115323772	115324272	GAP43	2.04086	1.59508	2.48664	1.4412	9.1195	8.48782e-14	5.99057e-12	21.0815
chr4	94352144	94352804	RP11-703C10.1	1.93657	1.51351	2.35962	2.4648	9.1183	8.5325e-14	6.01971e-12	21.0618
chr17	15169868	15170341	PMP22	2.35515	1.84062	2.86969	1.33555	9.11761	8.55866e-14	6.03576e-12	21.0583
chr14	63650634	63651509	RHOJ	1.65247	1.29144	2.01351	2.80633	9.11724	8.57231e-14	6.04058e-12	21.0241
chr8	22074014	22074563	PHYHIP	2.00112	1.5639	2.43833	1.73194	9.11705	8.57947e-14	6.04322e-12	21.0707
chr7	30161512	30162171	MTURN	1.89897	1.48406	2.31388	1.48473	9.11682	8.58823e-14	6.04642e-12	21.0637
chr11	104730047	104730586	RP11-693N9.1	1.94334	1.51873	2.36794	1.79402	9.11675	8.59084e-14	6.04642e-12	21.0697
chr10	28115155	28115913	ARMC4	1.92396	1.50357	2.34436	2.25947	9.11634	8.60632e-14	6.05251e-12	21.0633
chr7	119825107	119825831	RP5-1006K12.1	1.74496	1.36362	2.12631	2.62142	9.11477	8.66578e-14	6.09191e-12	21.0209
chr8	55650917	55651643	RP11-550I15.1	1.79507	1.40277	2.18738	2.63455	9.11457	8.67328e-14	6.09476e-12	21.0346
[truncated: 36,728 more rows]

## Sheet: GABAergic
seqnames	start	end	Associated.Gene.Name	logFC	CI.L	CI.R	AveExpr	t	P.Value	adj.P.Val	B
[truncated: 17,751 more rows]

[truncated: 3 more sheets: non-Neuronal, Oligodendrocyte, Microglia & Astrocytes]
