# Supplementary material for: Common schizophrenia risk variants are enriched in open chromatin regions of human glutamatergic neurons
Source: Nat Commun. 2020 Nov 4;11:5581. doi: 10.1038/s41467-020-19319-2 (PMC7643171; doi:10.1038/s41467-020-19319-2)
Supplement: Supplementary file 6 — Supplementary Data 3 [file 41467_2020_19319_MOESM6_ESM.xlsx]

## Sheet: Column names
Column name	Explanation
seqnames	hg19 chromosome name
start	peak start
end	peak end
Associated.Gene.Name	name of nearby gene to which the peak is likely to relate (ChIPseeker)
logFC	log fold change for chromatin accesibility
CI.L	confidence interval left
CI.R	confidence interval right
AveExpr	average read count per million
t	t-statistic
P.Value	P-value
adj.P.Val	adjusted P-value
B	log-odds that the peak is differentially accessible

## Sheet: GLU_ACC
seqnames	start	end	Associated.Gene.Name	logFC	CI.L	CI.R	AveExpr	t	P.Value	adj.P.Val	B
chr10	27487063	27487650	RNU2-24P	1.56361	1.03336	2.09386	2.01504	5.87388	1.08045e-07	0.00133099	7.49898
chr2	88315603	88316835	RNU2-63P	1.19063	0.732678	1.64858	4.09395	5.1789	1.80119e-06	0.00419785	4.85027
chr10	129774579	129775061	PTPRE	1.59058	0.937616	2.24355	1.56521	4.85227	6.42977e-06	0.00842948	3.64994
chr10	105692813	105693901	OBFC1	1.26803	0.746069	1.78999	2.72314	4.83916	6.76157e-06	0.00842948	3.65529
chr8	38367415	38367721	C8orf86	1.91135	1.11655	2.70615	0.792186	4.79028	8.152e-06	0.00850096	3.31393
chr5	41894165	41894394	CTD-2062O1.1	1.634	0.952909	2.31509	0.804283	4.77889	8.51418e-06	0.00850096	3.35514
chr2	55226321	55226595	RTN4	1.85899	1.07768	2.6403	0.824303	4.73951	9.89087e-06	0.00902624	3.17393
chr8	49509965	49510246	AC026904.1	2.36175	1.36215	3.36134	0.70417	4.7064	1.12137e-05	0.00924844	2.82944
chr10	98806882	98807164	SLIT1	1.75389	1.00578	2.502	0.139305	4.66996	1.28691e-05	0.00939622	2.88655
chr6	27560268	27560824	RNU6-471P	1.49994	0.856136	2.14375	1.25651	4.64086	1.43598e-05	0.00976035	2.94735
chr6	7618879	7619135	RP3-336K20__B.2	1.96048	1.11743	2.80352	0.577152	4.63225	1.48325e-05	0.00976096	2.76778
chr10	23930099	23930298	KIAA1217	1.88465	1.07023	2.69906	0.412359	4.60962	1.61471e-05	0.0101635	2.67546
chr9	124271393	124271610	GGTA1P	2.05666	1.1668	2.94652	-0.157425	4.60385	1.65e-05	0.0102829	2.56713
chr10	122189319	122189812	RP11-572P18.2	1.46546	0.826462	2.10445	0.991091	4.5683	1.88453e-05	0.0103559	2.71071
chr20	19489186	19489385	AL139429.1	1.84578	1.04063	2.65093	0.525618	4.56647	1.89747e-05	0.0103559	2.5194
chr10	101135441	101135735	CNNM1	1.73115	0.969535	2.49277	0.66206	4.5277	2.19217e-05	0.0113876	2.52056
chr8	47822919	47823704	RP11-350F16.1	1.48555	0.830653	2.14044	2.46738	4.51851	2.26823e-05	0.0116958	2.54394
chr5	167964085	167964699	FBLL1	1.50692	0.842084	2.17177	1.77468	4.51495	2.29836e-05	0.0116958	2.52411
chr2	127582839	127583305	AC114783.1	1.51426	0.844431	2.18408	1.99894	4.50315	2.40117e-05	0.0118319	2.47848
chr11	36406551	36406763	RP11-514F3.5	1.70251	0.941072	2.46394	0.589965	4.45385	2.88106e-05	0.0123478	2.23583
chr1	162334490	162334794	RP11-565P22.6	1.45289	0.801204	2.10457	1.09784	4.44094	3.02136e-05	0.0123478	2.26531
chr5	169192343	169192940	DOCK2	1.36972	0.752601	1.98684	1.97393	4.42121	3.24862e-05	0.0126235	2.21063
chr11	61221221	61221421	RN7SL23P	1.8599	1.01284	2.70695	0.124359	4.37379	3.86457e-05	0.0132769	1.89089
chr10	28606731	28607341	AC022021.1	1.21832	0.662569	1.77406	1.75288	4.36679	3.9646e-05	0.0134069	2.03834
chr11	60945468	60945784	VPS37C	1.91335	1.03601	2.79068	0.384006	4.34418	4.30504e-05	0.0138004	1.84285
chr18	75550658	75550888	RNA5SP461	1.83903	0.992131	2.68592	-0.0572519	4.32551	4.60725e-05	0.0141385	1.79458
chr19	23529576	23530104	ZNF91	1.58241	0.84941	2.31542	0.662089	4.30025	5.04918e-05	0.0145134	1.81359
chr2	21481054	21481374	AC067959.1	1.2537	0.672572	1.83483	1.83074	4.29735	5.10237e-05	0.014521	1.80996
chr6	26555382	26555710	HMGN4	1.20344	0.643835	1.76305	2.1242	4.28372	5.36009e-05	0.0147343	1.76624
chr6	31464775	31464986	Y_RNA	1.7896	0.95677	2.62243	-0.223639	4.28034	5.426e-05	0.0148538	1.64391
chr7	141414677	141414916	WEE2	1.77594	0.948694	2.60319	0.226186	4.27634	5.50489e-05	0.0149865	1.63961
chr20	52078900	52079382	RP4-678D15.1	1.4367	0.765349	2.10804	0.996989	4.26282	5.77995e-05	0.0152335	1.68727
chr6	29441238	29441502	MAS1LP1	1.80991	0.963142	2.65668	0.571435	4.25766	5.88832e-05	0.0153529	1.5838
chr5	134977370	134977817	CTC-321K16.4	1.45221	0.771983	2.13244	1.0995	4.25259	5.99684e-05	0.015406	1.66328
chr10	98524169	98524889	RPL13AP5	1.19636	0.633872	1.75886	2.10942	4.23669	6.34967e-05	0.015689	1.6075
chr5	115199688	115200014	AP3S1	1.42742	0.746816	2.10802	0.799213	4.1777	7.84182e-05	0.0174592	1.41193
chr2	114581306	114581597	AC024704.2	1.74544	0.911926	2.57894	0.594542	4.17131	8.02246e-05	0.0176478	1.34102
chr8	40832199	40832421	RNU6-356P	1.66459	0.869398	2.45977	0.753566	4.1698	8.06563e-05	0.0176756	1.30878
chr7	55985391	55985962	ZNF713	1.20216	0.627202	1.77713	1.62385	4.16489	8.20798e-05	0.0177009	1.38099
chr6	26299824	26300155	HIST1H4H	1.82481	0.948915	2.7007	0.612967	4.14997	8.65506e-05	0.0177731	1.27132
chr6	18000009	18000311	KIF13A	1.57042	0.809104	2.33173	0.617483	4.10895	0.00010009	0.0184796	1.18583
chr11	16849727	16850597	PLEKHA7	1.07487	0.553656	1.59608	1.89178	4.1079	0.00010046	0.0184796	1.17404
chr2	45456603	45457037	LINC01121	1.26655	0.650555	1.88255	1.13663	4.09566	0.000104897	0.0188448	1.16457
chr10	122893448	122894187	RP11-159H3.1	1.20527	0.618642	1.79189	1.28082	4.09263	0.000106022	0.0189679	1.15398
chr10	95340602	95341327	FFAR4	1.06943	0.546102	1.59276	2.37129	4.07059	0.000114578	0.0196634	1.00419
chr10	112046316	112046607	SMNDC1	1.44787	0.738011	2.15772	0.997647	4.06292	0.000117707	0.0198149	1.05672
chr4	10131850	10132068	RP11-480G3.1	1.78344	0.908609	2.65827	0.486572	4.06082	0.000118578	0.0198411	0.988537
chr2	128602573	128602963	RNU6-395P	1.22426	0.623457	1.82506	0.904915	4.05903	0.000119327	0.0198411	1.04816
chr10	57756285	57756612	RP11-478B11.2	1.47655	0.750757	2.20235	1.20383	4.05241	0.000122131	0.0200064	1.02313
chr6	27064925	27065239	RNU2-62P	1.38635	0.704677	2.06803	0.622893	4.05111	0.000122686	0.0200064	1.01828
chr9	110509717	110509937	AL162389.1	1.36799	0.692047	2.04393	0.808629	4.03137	0.000131467	0.0204715	0.955955
chr10	4426095	4426408	LINC00703	1.76855	0.894317	2.64279	0.645967	4.02966	0.000132255	0.0204715	0.892797
chr18	11957631	11957842	IMPA2	1.66205	0.83782	2.48628	0.589244	4.01674	0.000138358	0.0208808	0.862971
chr9	109881506	109881811	RP11-196I18.4	1.4822	0.747153	2.21724	0.964673	4.01672	0.000138371	0.0208808	0.913514
chr2	33871449	33871856	HNRNPA1P61	1.25266	0.630528	1.87479	1.12401	4.0108	0.000141257	0.0210219	0.899408
chr2	69474561	69475182	RP11-85D18.1	1.18925	0.598539	1.77997	2.19046	4.01029	0.000141509	0.0210219	0.89078
chr11	110695924	110696627	HNRNPA1P60	1.04468	0.524759	1.56461	1.95794	4.00242	0.00014544	0.0212209	0.847181
chr2	113789242	113789663	IL36B	1.33809	0.671644	2.00454	0.916889	3.99944	0.000146961	0.0212987	0.858461
chr11	9069472	9070130	SCUBE2	1.08284	0.539508	1.62618	1.91969	3.96987	0.000162859	0.0224698	0.747255
chr11	4179424	4179642	OR55B1P	1.58561	0.789715	2.38151	0.402836	3.96844	0.00016367	0.0224731	0.71471
chr10	114056031	114056352	TECTB	1.20574	0.600421	1.81107	1.42165	3.96777	0.000164046	0.0224731	0.763701
chr7	41460605	41461085	INHBA	1.2081	0.600526	1.81568	1.89213	3.96078	0.000168068	0.0227161	0.740395
chr8	98483203	98483686	U3	1.16609	0.579093	1.75308	1.84332	3.95709	0.000170229	0.0228194	0.725582
chr5	159311576	159312262	AC011343.1	0.992364	0.491628	1.4931	2.16574	3.94768	0.000175863	0.0229425	0.662011
chr3	192907818	192908585	RP11-143P4.2	0.880319	0.434545	1.32609	2.73165	3.93373	0.00018454	0.0235548	0.569277
chr5	171615030	171616012	STK10	0.86653	0.426922	1.30614	4.4445	3.92642	0.000189246	0.0237303	0.554509
chr7	40478902	40479462	AC004988.1	1.08443	0.532655	1.63621	1.99453	3.91487	0.000196926	0.0240516	0.576328
chr3	186531987	186532329	RP11-573D15.3	1.4033	0.688028	2.11857	0.680801	3.90804	0.000201605	0.0243476	0.579608
chr11	18484954	18485298	LDHAL6A	1.2551	0.614165	1.89604	1.12088	3.90069	0.000206758	0.0243591	0.560764
chr7	106527900	106528099	PIK3CG	1.67506	0.816789	2.53333	0.437675	3.88763	0.000216232	0.0248284	0.486135
chr12	67308994	67309755	GRIP1	0.897742	0.437169	1.35832	2.66811	3.88268	0.000219928	0.025119	0.397615
chr3	155103886	155104616	RP11-639F1.1	0.954103	0.463576	1.44463	2.606	3.87446	0.000226204	0.0253228	0.416058
chr9	2096744	2097199	RP11-264I13.2	1.44749	0.702374	2.19261	1.30705	3.86963	0.000229968	0.0254539	0.462926
chr5	114551165	114551980	CTC-428G20.3	0.994802	0.482617	1.50699	2.07978	3.86891	0.000230535	0.0254539	0.43387
chr11	25350843	25351134	RP11-54J7.2	1.38226	0.670342	2.09418	1.26445	3.86757	0.000231596	0.0255057	0.461314
chr4	152909801	152910044	RNA5SP169	1.32851	0.644028	2.013	0.920345	3.86617	0.000232701	0.0255726	0.449832
chr10	131908102	131909847	LINC00959	0.634228	0.307416	0.961041	5.71289	3.86568	0.000233093	0.0255726	0.116196
chr8	29984907	29985139	RPS15AP24	1.40353	0.678913	2.12815	0.518361	3.85826	0.000239069	0.0257553	0.425622
chr11	5209653	5209852	OR52A1	1.60029	0.77408	2.4265	0.558022	3.85822	0.000239107	0.0257553	0.41131
chr10	89473371	89473734	PAPSS2	1.37285	0.663612	2.08209	1.48639	3.85577	0.000241116	0.0258432	0.42607
chr6	91070943	91071326	RP1-45N11.1	1.2303	0.594062	1.86653	1.47895	3.85187	0.000244342	0.0259484	0.41166
chr17	65910769	65910968	BPTF	1.89737	0.914881	2.87986	-0.149023	3.84683	0.000248569	0.0262096	0.280591
chr2	107618756	107619084	AC005040.3	1.27128	0.61236	1.93021	1.3078	3.84314	0.000251717	0.0262606	0.38823
chr8	43041771	43042285	HGSNAT	1.34556	0.646743	2.04438	0.758969	3.83547	0.000258374	0.026619	0.365346
chr5	115459739	115460194	COMMD10	1.29191	0.620157	1.96366	1.13091	3.83091	0.000262409	0.0267435	0.346957
chr8	28740518	28740717	INTS9	1.63402	0.784259	2.48378	0.409568	3.83036	0.000262895	0.0267435	0.316361
chr10	129367429	129367886	NPS	1.24128	0.595373	1.88719	0.473922	3.82806	0.000264958	0.0267959	0.342744
chr2	23052492	23053052	RN7SKP27	1.15386	0.553174	1.75454	1.43195	3.82635	0.000266499	0.0268153	0.333362
chr11	8730554	8731134	ST5	1.03894	0.496918	1.58096	2.80902	3.81815	0.000274022	0.0271546	0.258674
chr14	91664045	91664277	C14orf159	1.66597	0.793302	2.53864	0.618776	3.80275	0.0002887	0.0276619	0.238591
chr11	59324730	59325223	RNU7-58P	0.99746	0.474734	1.52019	3.01328	3.80102	0.000290388	0.0277306	0.151597
chr7	95364045	95364431	DYNC1I1	1.18492	0.56378	1.80606	1.58277	3.79995	0.000291444	0.02777	0.252632
chr1	226662805	226663068	CDKN2AIPNLP1	1.5038	0.715292	2.29231	0.311598	3.79894	0.000292441	0.0278341	0.248608
chr9	116765962	116766297	ZNF618	1.52901	0.724965	2.33306	0.88658	3.78799	0.000303469	0.0282965	0.206982
chr12	68819434	68819833	RP11-81H14.2	1.0589	0.501979	1.61582	1.94566	3.7874	0.000304067	0.0282965	0.187169
chr6	30034323	30035449	PPP1R11	0.751702	0.355613	1.14779	4.68828	3.78035	0.000311386	0.0286052	-0.012681
chr2	128610752	128611015	POLR2D	1.59875	0.753629	2.44388	0.110529	3.76825	0.000324344	0.029105	0.146192
chr10	21518502	21518704	RP11-565H13.3	1.52044	0.71603	2.32484	0.634802	3.76506	0.000327849	0.0292056	0.132631
chr17	66957396	66957706	ABCA8	1.41528	0.666383	2.16418	0.622652	3.76442	0.000328549	0.0292378	0.153427
chr7	42155540	42155754	HMGN2P30	1.24178	0.5846	1.89897	1.11112	3.7639	0.000329126	0.029259	0.152795
chr9	89166818	89167303	RP11-395D3.1	1.31988	0.620665	2.0191	1.0879	3.76012	0.000333335	0.0294766	0.131736
chr4	13643325	13643578	AC006445.6	1.49503	0.702147	2.2879	0.645856	3.75596	0.00033803	0.0296213	0.106238
chr2	38891435	38891692	GALM	1.49656	0.702669	2.29045	0.25654	3.75503	0.000339094	0.0296213	0.107911
chr12	107086791	107087423	RFX4	1.11508	0.523386	1.70677	1.68754	3.75395	0.000340325	0.0296434	0.110152
chr19	23723783	23723982	ZNF725P	1.59503	0.74778	2.44227	0.0115499	3.75005	0.000344806	0.0298275	0.0401461
chr8	39923633	39924011	RP11-359E19.1	1.28436	0.599477	1.96923	1.50382	3.73552	0.000362027	0.0305186	0.0685843
chr11	18404836	18405855	MIR3159	0.739552	0.345047	1.13406	3.30427	3.73418	0.000363648	0.0305634	-0.169211
chr12	114200349	114200548	RP11-438N16.1	1.77464	0.827509	2.72176	-0.368853	3.73233	0.00036591	0.0306244	-0.0124231
chr5	159602192	159603297	FABP6	0.938981	0.437334	1.44063	3.78522	3.72853	0.000370586	0.0306683	-0.0242586
chr2	19640273	19640636	AC010096.1	1.20235	0.558783	1.84592	1.05994	3.72148	0.000379425	0.0310718	0.0244484
chr5	162713089	162713470	RP11-541P9.3	1.24599	0.57845	1.91353	1.60743	3.71806	0.000383794	0.0311632	0.0178304
chr3	170255889	170256098	KRT8P13	1.3097	0.607809	2.01159	0.816794	3.71691	0.000385267	0.031212	0.0147257
chr5	151106049	151106389	CTB-113P19.5	1.22746	0.569633	1.88528	1.04784	3.71686	0.000385331	0.031212	0.0132845
chr10	32218779	32219833	ARHGAP12	0.791025	0.365558	1.21649	3.46639	3.70342	0.000402996	0.031716	-0.202602
chr10	29887689	29888141	MIR938	0.999209	0.46152	1.5369	2.27079	3.70173	0.000405279	0.031716	-0.0810487
chr6	28863150	28864816	HCG14	0.558438	0.25791	0.858966	5.58536	3.70142	0.000405691	0.031716	-0.46201
chr9	91331678	91331907	MIR4289	1.31642	0.607913	2.02493	0.979234	3.70109	0.000406138	0.031716	-0.0321643
chr12	32155942	32156236	RP11-50I19.1	1.31659	0.607814	2.02538	0.723537	3.70015	0.000407414	0.031716	-0.0340035
chr1	113525646	113526244	RP11-389O22.1	1.14471	0.527685	1.76173	2.02454	3.6955	0.000413773	0.031716	-0.0638569
chr2	20551980	20552614	PUM2	0.924437	0.425359	1.42351	2.69056	3.68968	0.000421863	0.0319767	-0.157811
chr4	85134249	85134551	RNU6-774P	1.40284	0.64486	2.16082	1.28037	3.68663	0.000426156	0.0320505	-0.0725311
chr2	30209977	30210360	ALK	1.461	0.671184	2.25081	0.723069	3.68472	0.000428876	0.0320576	-0.0785321
chr12	94217968	94218280	CRADD	1.12352	0.515764	1.73127	1.63805	3.6824	0.000432188	0.0321003	-0.095199
chr3	5359891	5360195	AC026202.5	1.3	0.596029	2.00398	1.11245	3.67847	0.000437865	0.0323463	-0.102711
chr10	90981840	90982125	CH25H	1.17517	0.538557	1.81178	1.53914	3.67709	0.000439877	0.0323463	-0.111962
chr2	152895941	152896140	AC079790.2	1.27282	0.583044	1.96259	0.541678	3.6757	0.000441915	0.0324317	-0.104129
chr4	57118827	57119065	KIAA1211	1.68565	0.770858	2.60044	0.875629	3.67049	0.000449605	0.0327345	-0.154302
chr11	59852143	59852429	MS4A2	1.19196	0.544382	1.83955	1.03596	3.66646	0.000455653	0.0328034	-0.133183
chr6	27598482	27599339	TRNAI6	0.906515	0.413446	1.39958	2.25442	3.66223	0.000462077	0.0328901	-0.227469
chr10	114563917	114564126	RP11-57H14.4	1.35542	0.617739	2.09311	0.709238	3.66002	0.000465478	0.0328901	-0.155798
chr2	178163077	178163436	RP11-337N6.2	1.2104	0.551391	1.86941	0.957075	3.65862	0.000467644	0.0328901	-0.15657
chr4	39670532	39670959	RP11-539G18.2	1.47072	0.669675	2.27177	0.666039	3.65722	0.000469805	0.0328901	-0.157459
chr11	122962291	122962490	CLMP	1.54649	0.704159	2.38883	0.0344081	3.65715	0.000469912	0.0328901	-0.179515
chr4	9829272	9829937	SLC2A9	0.967578	0.44054	1.49462	2.11707	3.65698	0.000470174	0.0328901	-0.24631
chr2	29386864	29387496	CLIP4	1.2754	0.580547	1.97025	1.53858	3.65623	0.000471352	0.0328901	-0.167739
chr11	107578076	107578483	SLN	1.21206	0.551643	1.87247	1.03099	3.65582	0.000471982	0.0328901	-0.165205
chr11	642634	642939	DRD4	1.14344	0.518814	1.76807	2.09414	3.64646	0.000486808	0.0335024	-0.206101
chr15	64472383	64472730	PPIB	1.40023	0.635024	2.16544	0.434226	3.64502	0.000489136	0.0335361	-0.193017
chr6	149575369	149575911	RP1-111D6.2	1.14209	0.517805	1.76637	2.01386	3.64416	0.000490533	0.0335445	-0.216393
chr12	47944640	47945183	RP3-432I18.1	1.17853	0.53418	1.82287	1.721	3.64333	0.000491865	0.0335557	-0.221938
chr12	6647408	6647885	RP5-940J5.9	0.941735	0.42482	1.45865	2.58596	3.62901	0.000515643	0.0340727	-0.320205
chr10	119506357	119506673	RP11-328K15.1	1.34909	0.608031	2.09015	0.756917	3.62633	0.000520222	0.034218	-0.246025
chr6	28574386	28575201	SCAND3	0.874191	0.393779	1.3546	2.54672	3.6247	0.00052302	0.0342677	-0.361276
chr1	114197458	114198036	RP4-730K3.3	1.26507	0.569296	1.96084	1.93138	3.62181	0.00052801	0.0344413	-0.263131
chr10	47092741	47093005	NPY4R	1.05103	0.472917	1.62914	1.92864	3.62144	0.000528651	0.0344451	-0.287348
chr8	126836912	126837300	RP11-697B24.1	1.14209	0.512629	1.77154	1.44455	3.6142	0.000541389	0.0347508	-0.314211
chr11	35104018	35104474	AL356215.1	1.05004	0.470625	1.62945	1.98671	3.60991	0.000549058	0.034942	-0.336176
chr5	169848909	169849306	KCNMB1	1.25375	0.561439	1.94607	1.5197	3.60735	0.000553706	0.0350719	-0.301067
chr11	94463046	94463826	RP11-867G2.8	0.799284	0.357363	1.24121	2.80974	3.60276	0.000562091	0.0353032	-0.506507
chr20	53213181	53213557	DOK5	1.31924	0.589484	2.049	0.934009	3.60102	0.000565319	0.035402	-0.318507
chr8	42570690	42570979	RP11-412B14.1	1.24973	0.557023	1.94244	0.72765	3.59373	0.00057897	0.0358136	-0.339303
chr3	62464942	62465333	CADPS	1.21901	0.542561	1.89547	1.30696	3.58964	0.000586784	0.0359627	-0.352612
chr13	53197798	53198074	MRPS31P4	1.14821	0.510547	1.78588	1.19769	3.5868	0.000592243	0.0361282	-0.369593
chr4	53747217	53747612	RASL11B	1.26545	0.562491	1.9684	1.73103	3.58588	0.000594042	0.0361761	-0.386768
chr10	95632485	95632826	RAB11AP1	1.11558	0.494234	1.73692	0.820654	3.57641	0.000612706	0.0366981	-0.413641
chr10	129703039	129703558	PTPRE	1.18106	0.522978	1.83913	1.41377	3.57497	0.000615587	0.0367359	-0.403642
chr10	121631897	121633202	MCMBP	0.641541	0.283029	1.00005	4.35506	3.56451	0.000636944	0.0374449	-0.664217
chr7	22873105	22873596	TOMM7	0.969907	0.427391	1.51242	2.05832	3.5612	0.000643846	0.0377022	-0.504496
chrX	48356331	48356630	AF196972.9	1.32543	0.584036	2.06683	0.113103	3.56112	0.000644023	0.0377022	-0.430379
chr10	128941213	128941565	DOCK1	1.13347	0.499292	1.76764	0.767721	3.56024	0.00064587	0.0377163	-0.44544
chr4	9560134	9560646	MIR548I2	1.06297	0.467593	1.65835	1.7876	3.55637	0.000654044	0.037894	-0.497954
chr8	27703329	27703560	RP11-1149M3.2	1.63455	0.718795	2.55031	0.0685838	3.55547	0.000655969	0.037938	-0.464015
chr6	118411104	118411596	RP11-632C17__A.1	1.03764	0.455787	1.61949	1.63646	3.55232	0.000662717	0.0380353	-0.500132
chr1	91989008	91989546	CDC7	1.02221	0.448928	1.5955	1.70524	3.55181	0.000663827	0.0380353	-0.49835
chr5	150588133	150588392	CCDC69	1.46483	0.642968	2.2867	0.355972	3.55032	0.000667053	0.0380955	-0.478753
chr4	9035435	9035952	RP11-747H12.5	1.21191	0.530778	1.89304	1.27487	3.5442	0.000680448	0.0382755	-0.486395
chr3	157594525	157594803	RN7SKP46	1.10128	0.481492	1.72107	1.28052	3.53943	0.000691065	0.0384715	-0.49674
chr5	172410349	172411737	ATP6V0E1	0.900512	0.393345	1.40768	3.8127	3.53686	0.000696849	0.0385203	-0.599098
chr4	129640038	129640298	snoU13	1.19732	0.522756	1.87189	1.08783	3.53562	0.000699656	0.0385203	-0.505307
chr11	18013375	18013696	SERGEF	0.98312	0.42882	1.53742	2.12024	3.53298	0.000705668	0.0386826	-0.548914
chr10	28656729	28657471	ZNF101P1	0.916172	0.399593	1.43275	2.11426	3.5328	0.000706077	0.0386826	-0.572204
chr4	122053337	122054154	TNIP3	0.861602	0.375584	1.34762	2.62739	3.53129	0.00070954	0.0387493	-0.671118
chr2	131799784	131800250	ARHGEF4	1.09217	0.47553	1.70881	1.57428	3.52807	0.000716976	0.0389125	-0.574869
chr2	158060954	158061423	AC016732.2	1.02305	0.44537	1.60072	1.76553	3.52769	0.000717865	0.038928	-0.569465
chr6	21801387	21801608	CASC15	1.54553	0.670919	2.42014	0.747726	3.51999	0.000735969	0.0395169	-0.567791
chr2	68961764	68962383	ARHGAP25	1.06885	0.463261	1.67445	2.20781	3.51574	0.000746144	0.0397906	-0.63655
chr10	115111979	115112178	RNU7-165P	1.41106	0.610412	2.21172	0.316337	3.5106	0.000758629	0.0399709	-0.577892
chr10	99412902	99413281	PI4K2A	1.3951	0.601665	2.18854	0.578256	3.50246	0.00077883	0.0406281	-0.593846
chr8	97615552	97615880	SDC2	0.947206	0.407728	1.48668	1.46898	3.49744	0.000791534	0.0407732	-0.662328
chr13	22772579	22772778	MTND3P1	1.6494	0.709645	2.58916	-0.0762833	3.49615	0.00079483	0.0407732	-0.694416
chr2	676327	677660	TMEM18	0.656329	0.281598	1.03106	5.79166	3.48884	0.000813742	0.0414475	-0.978945
chr2	69793522	69793786	AAK1	1.42853	0.612106	2.24495	0.402974	3.48541	0.000822769	0.0417102	-0.650879
chr7	102956907	102957389	DNAJC2	1.16375	0.498211	1.82929	1.13223	3.48309	0.000828924	0.0418021	-0.668965
chr4	43473108	43473345	RP11-324J13.2	1.3174	0.563984	2.07081	0.699324	3.48307	0.000828964	0.0418021	-0.647987
chr10	6669313	6669527	RP11-554I8.1	1.4608	0.624783	2.29681	-0.156944	3.48061	0.00083555	0.04192	-0.661715
chr11	48090357	48090625	PTPRJ	1.44404	0.617284	2.2708	0.528774	3.47921	0.000839316	0.04192	-0.659696
chr8	124887762	124888292	FER1L6	1.17941	0.503807	1.85501	1.35129	3.47739	0.000844244	0.0420321	-0.687618
chr17	56736194	56737061	RNU1-60P	1.13477	0.48436	1.78517	3.28433	3.47536	0.000849743	0.0421283	-0.727146
chr10	119394549	119394951	CTA-109P11.1	1.10513	0.471558	1.73871	1.11644	3.47453	0.000852025	0.0421283	-0.692757
chr10	129948294	129948599	MKI67	1.37778	0.586928	2.16864	1.23144	3.47027	0.000863742	0.04244	-0.687156
chr18	9782373	9782614	RP11-474N24.2	1.63016	0.693515	2.5668	0.26931	3.46685	0.000873271	0.0426893	-0.701492
chr12	47631764	47632006	RP11-493L12.4	1.26554	0.537857	1.99322	1.09205	3.46429	0.000880463	0.0428466	-0.701756
chr6	13115919	13116181	PHACTR1	1.47423	0.625869	2.3226	0.727002	3.46149	0.000888387	0.0430863	-0.70928
chr3	171466270	171466675	PLD1	1.04478	0.442986	1.64657	1.87415	3.45825	0.000897624	0.0432908	-0.761914
chr5	153340212	153340504	FAM114A2	1.19144	0.504759	1.87812	0.874814	3.45619	0.000903585	0.0433903	-0.723799
chr9	91971425	91971706	SECISBP2	1.19208	0.504468	1.8797	0.863913	3.45334	0.000911831	0.0435743	-0.739681
chr4	111442056	111442456	RP11-380D23.1	1.26532	0.535389	1.99526	1.20548	3.453	0.000912843	0.0435743	-0.759125
chr13	76039041	76039511	TBC1D4	0.949258	0.401529	1.49699	1.87711	3.45222	0.000915126	0.0435743	-0.793405
chr6	134997410	134997663	RP11-557H15.4	1.13157	0.478355	1.78478	1.3733	3.45068	0.000919628	0.0436681	-0.746963
chr12	96015173	96015403	Y_RNA	1.40845	0.595126	2.22178	0.302831	3.44951	0.000923086	0.0437841	-0.760555
chr8	48904792	48905224	RNU6-519P	1.25573	0.530539	1.98092	1.22365	3.44924	0.000923866	0.043797	-0.759684
chr5	159305827	159306570	AC011343.1	0.96413	0.407134	1.52113	3.08663	3.44796	0.000927654	0.0438129	-0.877753
chr2	20088769	20089087	TTC32	1.13574	0.479149	1.79234	1.31107	3.44558	0.000934737	0.0439021	-0.765592
chr2	113252079	113252387	TTL	1.44541	0.609502	2.28131	0.729371	3.44439	0.000938279	0.0440336	-0.753287
chr10	113218107	113218574	RP11-309P22.1	1.03813	0.437424	1.63884	1.45536	3.44245	0.000944114	0.0441741	-0.790365
chr11	6348470	6348961	PRKCDBP	0.931155	0.391951	1.47036	1.49566	3.43992	0.000951766	0.0443103	-0.824407
chr2	180200404	180200870	AC093911.1	1.18447	0.498563	1.87037	1.67921	3.43984	0.000951989	0.0443103	-0.79885
chr8	47871670	47871932	MAPK6PS4	1.07733	0.453317	1.70133	0.917675	3.43903	0.000954479	0.0443103	-0.786603
chr5	56098824	56099093	MAP3K1	1.56067	0.656669	2.46468	0.509531	3.43891	0.000954839	0.0443103	-0.768219
chr4	76264327	76264546	RP11-542G1.3	1.2144	0.510955	1.91784	0.959408	3.43884	0.000955042	0.0443103	-0.769093
chr10	108863396	108863672	SORCS1	1.33671	0.56177	2.11164	0.954694	3.43597	0.000963828	0.0444745	-0.776232
chr11	47732018	47732357	AGBL2	1.14266	0.480011	1.8053	0.75664	3.4349	0.000967121	0.0444745	-0.786195
chr10	131643419	131643655	MIR4297	1.54126	0.647383	2.43513	0.285009	3.43461	0.000967993	0.0444745	-0.794298
chr3	139424349	139424981	RP11-442N1.1	0.976504	0.409918	1.54309	2.30874	3.4331	0.000972663	0.0445822	-0.846572
chr2	127866818	127867033	BIN1	1.33753	0.560219	2.11483	1.57805	3.42759	0.000989896	0.0450351	-0.803925
chr1	160895644	160896069	RP11-544M22.1	1.04984	0.438771	1.6609	1.16422	3.42226	0.00100681	0.0452246	-0.856775
chr18	1075444	1076279	RP11-78F17.1	1.00325	0.419289	1.58721	2.42516	3.42219	0.00100703	0.0452246	-0.889773
chr8	17975754	17976018	CTD-2547L16.3	1.15035	0.480741	1.81997	0.70537	3.42205	0.00100747	0.0452246	-0.81766
chr6	7116029	7116624	RREB1	1.10525	0.461692	1.74881	2.11769	3.42099	0.00101088	0.0452923	-0.888897
chr4	82320933	82321172	RASGEF1B	1.18992	0.496766	1.88308	0.976074	3.41953	0.00101558	0.0453961	-0.825348
chr11	126511058	126511282	RP11-115C10.1	1.62207	0.677138	2.56699	-0.140196	3.41939	0.00101603	0.0453961	-0.842002
chr5	149374747	149375432	HMGXB3	1.17701	0.491163	1.86286	2.2504	3.41847	0.00101901	0.0454587	-0.859549
chr18	64071093	64071432	CDH19	1.13843	0.475029	1.80183	1.63333	3.4183	0.00101957	0.0454599	-0.862199
chr20	5108322	5108521	CDS2	1.07025	0.446527	1.69398	2.09257	3.418	0.00102054	0.0454797	-0.840901
chr10	101525737	101526032	ABCC2	1.22687	0.511631	1.9421	0.107341	3.41686	0.00102422	0.0455307	-0.828861
chr5	57919296	57919538	RAB3C	1.27394	0.531111	2.01677	0.884261	3.41616	0.0010265	0.0455571	-0.829939
chr7	103188202	103188528	RELN	1.44333	0.600695	2.28597	1.20423	3.41196	0.00104028	0.0458221	-0.841572
chr4	23237242	23237441	RP11-453O5.1	1.44487	0.601201	2.28853	1.02237	3.41143	0.00104204	0.0458221	-0.84604
chr3	184746998	184747197	VPS8	1.5011	0.624451	2.37775	-0.297377	3.41085	0.00104396	0.0458831	-0.855496
chr8	57101605	57102084	PLAG1	1.02737	0.427046	1.62769	2.04392	3.40895	0.00105026	0.0459493	-0.883502
chr10	111985290	111987287	MXI1	0.466	0.193667	0.738333	6.22714	3.40851	0.00105174	0.0459682	-1.44091
chr6	136553669	136554245	MTFR2	0.877419	0.363919	1.39092	1.57453	3.40365	0.00106805	0.0462094	-0.938035
chr9	5362224	5362617	RP11-12D24.6	1.1686	0.484065	1.85314	1.16402	3.40055	0.00107861	0.0463424	-0.889345
chr3	138617151	138617698	ATP5G1P3	1.02925	0.426198	1.63231	1.31466	3.39973	0.0010814	0.0463504	-0.908738
chr8	27148012	27148337	TRIM35	1.21024	0.501069	1.9194	0.920086	3.39939	0.00108257	0.0463748	-0.878269
chr20	18553158	18553357	LINC00493	1.52658	0.62853	2.42462	0.542351	3.3861	0.00112906	0.0470797	-0.925281
chr1	161931929	161932291	OLFML2B	1.04641	0.430423	1.66239	1.64452	3.38384	0.00113711	0.0473046	-0.957481
chr5	154744607	154745240	CTC-447K7.1	0.967371	0.39782	1.53692	2.18744	3.38329	0.00113909	0.0473046	-1.00232
chr10	124408385	124408613	C10orf120	1.32363	0.544169	2.10309	0.943087	3.3826	0.00114157	0.047327	-0.920362
chr1	117565002	117565212	RP11-27K13.3	1.32771	0.545335	2.11008	0.793497	3.3804	0.00114955	0.0474979	-0.926282
chr3	195307556	195307980	APOD	1.26805	0.520498	2.0156	2.149	3.37889	0.00115502	0.0475738	-0.94439
chr8	123898252	123898740	ZHX2	1.02864	0.422191	1.6351	1.99822	3.37868	0.0011558	0.0475738	-1.00575
chr6	7243455	7244080	RP11-69L16.4	0.84101	0.344203	1.33782	3.00522	3.37204	0.00118026	0.0481568	-1.05212
chr2	20565262	20565527	AC007041.1	1.40741	0.575755	2.23906	0.879858	3.37099	0.00118417	0.0482347	-0.951805
chr11	48046170	48046521	AC103828.1	1.54225	0.630865	2.45364	1.31908	3.37079	0.0011849	0.0482417	-0.952301
chr10	112558203	112558789	RBM20	0.989835	0.404551	1.57512	1.65417	3.3688	0.00119235	0.0483861	-1.01381
chr17	15337650	15337963	RPL9P2	1.27569	0.520534	2.03085	0.551508	3.36502	0.00120661	0.0485389	-0.967613
chr2	19395372	19395932	AC092594.1	1.01821	0.415463	1.62096	1.57571	3.36496	0.00120683	0.0485389	-1.0276
chr8	55679260	55679700	RP11-550I15.1	1.04938	0.42797	1.67079	1.84045	3.36383	0.00121113	0.0485985	-1.00855
chr17	70620405	70620699	RPL32P33	1.41389	0.575991	2.25179	0.791925	3.36126	0.00122095	0.0486491	-0.978022
chr11	58074665	58075047	OR5BC1P	1.13975	0.464147	1.81535	0.958017	3.36045	0.00122409	0.0486491	-0.988117
chr8	47490262	47490916	HSPA8P13	0.903532	0.367432	1.43963	2.29721	3.3572	0.00123665	0.0488273	-1.12114
chr12	104214124	104214516	RP11-650K20.2	0.917142	0.372097	1.46219	1.8512	3.35184	0.00125765	0.0493019	-1.09938
chr3	101915296	101915512	ZPLD1	1.19806	0.486061	1.91007	0.963687	3.3518	0.00125782	0.0493019	-1.01241
chr9	112647910	112648530	PALM2	0.805806	0.326721	1.28489	2.42521	3.3504	0.00126333	0.049361	-1.13626
chr6	151646282	151646626	AKAP12	1.09598	0.443803	1.74816	1.69479	3.34746	0.00127503	0.049683	-1.04213
chr19	12780098	12780715	WDR83OS	1.27115	0.514401	2.02789	1.86437	3.34599	0.00128092	0.0497383	-1.02688
chr1	2454168	2454382	PANK4	1.24482	0.503073	1.98657	1.17342	3.34295	0.0012932	0.0499427	-1.0272

## Sheet: GLU_DLPFC
seqnames	start	end	Associated.Gene.Name	logFC	CI.L	CI.R	AveExpr	t	P.Value	adj.P.Val	B
chr12	99371027	99371526	RP11-473C19.1	1.7827	1.11431	2.45109	1.55418	5.31285	1.05824e-06	0.0217438	5.19177
chr3	56385524	56385973	ERC2	1.79381	1.11365	2.47398	0.992874	5.25342	1.34076e-06	0.0217438	4.93612
chr14	87690175	87690746	RP11-1141N12.1	1.52818	0.940292	2.11606	2.36726	5.17798	1.80773e-06	0.0217438	4.819
chr5	160853818	160854058	GABRB2	2.07603	1.2773	2.87477	0.955687	5.17739	1.81193e-06	0.0217438	4.40182
chr5	72240555	72241457	CTD-2376I4.1	1.33978	0.8186	1.86096	2.03152	5.12065	2.26588e-06	0.0217438	4.64245
chr12	82990037	82990623	RP11-263K4.3	1.31977	0.805899	1.83364	2.45005	5.11593	2.30836e-06	0.0217438	4.64759
chr9	17792530	17792903	SH3GL2	1.38445	0.845126	1.92377	2.16043	5.11338	2.33158e-06	0.0217438	4.59929
chr12	124592038	124592360	RP11-214K3.24	2.12046	1.28991	2.951	0.501343	5.08564	2.59972e-06	0.0217438	4.10922
chr13	98462016	98462928	snoU13	1.35509	0.824183	1.88601	2.67586	5.08425	2.61395e-06	0.0217438	4.52063
chr16	13910492	13910752	U95743.1	2.6032	1.5718	3.63459	-0.259315	5.02761	3.26191e-06	0.0217438	3.66689
chr7	18889870	18890085	HDAC9	1.7648	1.06181	2.46779	1.21266	5.00062	3.62361e-06	0.0217438	4.00974
chr2	162818603	162819224	RPEP5	1.45072	0.871225	2.03022	2.27309	4.98669	3.82527e-06	0.0217438	4.13086
chr12	63336017	63336506	Y_RNA	1.39887	0.83992	1.95781	2.03399	4.98524	3.84698e-06	0.0217438	4.09245
chr4	91226574	91227102	CCSER1	1.47394	0.88466	2.06322	2.18426	4.98238	3.88989e-06	0.0217438	4.13191
chr13	78255531	78255730	SLAIN1	2.32984	1.39402	3.26565	0.59316	4.95925	4.2552e-06	0.0217438	3.63335
chr20	17994738	17995525	PTMAP3	1.39894	0.832789	1.96509	1.8081	4.92204	4.91445e-06	0.0217438	3.91974
chr3	178013023	178013573	KCNMB2	1.66772	0.990045	2.34539	1.59465	4.90209	5.30792e-06	0.0217438	3.80576
chr7	82745769	82746453	PCLO	1.35851	0.806208	1.91082	2.43626	4.89963	5.35858e-06	0.0217438	3.86516
chr12	77438472	77439193	E2F7	1.31835	0.779818	1.85689	2.32264	4.87636	5.8611e-06	0.0217438	3.7754
chr15	53298864	53299240	EEF1A1P22	1.87246	1.10362	2.64129	1.28869	4.85128	6.45446e-06	0.0217438	3.57121
chr4	54280402	54280963	FIP1L1	1.58222	0.931919	2.23252	1.67625	4.84653	6.57303e-06	0.0217438	3.62615
chr4	170557627	170557835	CLCN3	1.79013	1.05417	2.52609	1.29046	4.84518	6.60732e-06	0.0217438	3.50344
chr7	90523921	90524453	CDK14	1.30118	0.764123	1.83823	2.2291	4.82611	7.10844e-06	0.0217438	3.60488
chr21	40139404	40139673	LINC00114	1.65926	0.973083	2.34544	0.715349	4.81677	7.36717e-06	0.0217438	3.35846
chr8	10999564	10999826	AF131215.4	1.72107	1.00631	2.43583	0.867406	4.79641	7.96344e-06	0.0217438	3.31449
chr13	36368076	36368450	DCLK1	1.4562	0.850935	2.06147	1.8623	4.7924	8.08644e-06	0.0217438	3.45234
chr1	94470496	94471032	ABCA4	1.42485	0.832306	2.0174	1.8738	4.7899	8.16383e-06	0.0217438	3.46547
chr15	51279703	51279961	AP4E1	2.26621	1.31906	3.21336	-0.162257	4.76606	8.94069e-06	0.0217438	2.94231
chr6	58380663	58381185	RP11-278J20.2	1.62436	0.944893	2.30382	1.64957	4.76205	9.07834e-06	0.0217438	3.3107
chr15	100270176	100270492	LYSMD4	1.52279	0.88521	2.16037	1.88055	4.75756	9.23484e-06	0.0217438	3.24828
chr5	39184377	39184812	GOLGA5P1	1.71521	0.996561	2.43387	1.7139	4.75421	9.35323e-06	0.0217438	3.24286
chr12	80249409	80249664	PPP1R12A	2.17683	1.26417	3.0895	0.807947	4.75108	9.46507e-06	0.0217438	3.04657
chr12	13172274	13172542	RP11-377D9.1	1.96483	1.141	2.78866	0.464115	4.7508	9.47539e-06	0.0217438	3.07592
chr20	8173996	8174449	PLCB1-IT1	1.58609	0.920504	2.25167	1.3868	4.74682	9.61969e-06	0.0217438	3.27184
chr10	109692788	109693279	RP11-215N21.1	1.50473	0.873278	2.13617	1.87975	4.74678	9.62114e-06	0.0217438	3.29154
chr9	111872979	111873291	TMEM245	1.63627	0.949277	2.32326	1.71349	4.74441	9.70832e-06	0.0217438	3.27421
chr4	101906120	101906348	EMCN	1.95535	1.13152	2.77917	0.917855	4.72788	1.03372e-05	0.0217438	2.99228
chr14	93830767	93830973	COX8C	2.2001	1.27246	3.12775	-0.138432	4.72435	1.04766e-05	0.0217438	2.83448
chr13	99552209	99552700	DOCK9	1.59846	0.924353	2.27257	1.41019	4.72337	1.05155e-05	0.0217438	3.19433
chr4	90680489	90680867	SNCA	1.52465	0.878341	2.17097	1.80243	4.69902	1.15313e-05	0.0217438	3.11067
chr15	54749734	54749935	UNC13C	1.94696	1.1213	2.77261	0.742381	4.69719	1.16117e-05	0.0217438	2.88835
chr10	10510585	10510955	RP11-271F18.4	1.70196	0.979786	2.42413	1.17667	4.69448	1.17309e-05	0.0217438	2.96501
chr14	72169590	72170618	SIPA1L1	1.40021	0.805994	1.99444	2.34036	4.69381	1.17607e-05	0.0217438	3.13466
chr9	2179598	2179828	RNU2-25P	2.01686	1.1589	2.87481	0.998288	4.68263	1.22684e-05	0.0217438	2.80361
chr13	53839671	53840123	RN7SL618P	1.44711	0.831103	2.06311	1.68875	4.67947	1.24159e-05	0.0217438	3.05271
chr2	89486564	89486810	IGKV3-25	2.53585	1.45526	3.61643	0.388474	4.67459	1.26463e-05	0.0217438	2.43268
chr5	168650232	168650991	MIR585	1.3054	0.749115	1.86168	2.59285	4.67439	1.26558e-05	0.0217438	3.07367
chr3	129182508	129183243	IFT122	1.54281	0.885077	2.20054	1.83146	4.67242	1.27503e-05	0.0217438	3.03956
chr15	33060705	33061032	GREM1	1.66802	0.956002	2.38003	0.822916	4.66649	1.3039e-05	0.0217438	2.93217
chr11	84895709	84896120	DLG2	1.65773	0.950018	2.36545	1.58559	4.6659	1.3068e-05	0.0217438	2.95952
chr3	34238530	34239135	AC123023.1	1.4013	0.803052	1.99955	2.24624	4.66582	1.3072e-05	0.0217438	3.02614
chr2	184169560	184169953	LIN28AP1	1.32073	0.755909	1.88555	1.57504	4.65782	1.34719e-05	0.0217438	2.99169
chr5	167147775	167148072	CTB-78F1.2	1.58396	0.906168	2.26175	1.62353	4.65509	1.36111e-05	0.0217438	2.91128
chr6	40040533	40041003	TUBBP9	1.72912	0.988995	2.46924	0.852195	4.65372	1.36815e-05	0.0217438	2.91197
chr6	84079930	84080389	AL391416.1	1.50946	0.86286	2.15607	2.06531	4.65011	1.38685e-05	0.0217438	2.96892
chr17	61460264	61460463	TANC2	1.96033	1.11947	2.80119	-0.376368	4.64392	1.41953e-05	0.0218588	2.61937
chr14	87368421	87369242	RP11-322L20.1	1.11786	0.636944	1.59878	2.80201	4.63015	1.49495e-05	0.0226163	2.9219
chr11	94160367	94160739	AP000765.1	1.3996	0.796806	2.0024	1.68609	4.62501	1.52408e-05	0.0226594	2.871
chr9	10158480	10158726	PTPRD	1.75244	0.996536	2.50834	0.972253	4.61803	1.56456e-05	0.02279	2.67719
chr6	120599950	120600663	RNU6-214P	1.0796	0.613393	1.5458	2.63659	4.6128	1.59557e-05	0.02279	2.85865
chr7	27830028	27830384	TAX1BP1	2.09732	1.19048	3.00417	0.751667	4.60693	1.63105e-05	0.02279	2.58995
chr7	128334695	128335048	IMP3P2	1.77287	1.00474	2.54101	0.965917	4.59747	1.68988e-05	0.02279	2.67602
chr1	86820162	86820511	ODF2L	1.49376	0.846199	2.14132	1.30129	4.59494	1.70598e-05	0.02279	2.75772
chr14	87787456	87788507	RP11-594C13.2	1.08439	0.614091	1.5547	3.05859	4.59292	1.7189e-05	0.02279	2.78639
chr5	166635887	166636276	CTC-264O10.1	1.49726	0.847774	2.14675	1.42808	4.59204	1.72456e-05	0.02279	2.71505
chr20	30955453	30956081	ASXL1	1.34239	0.759324	1.92546	1.28068	4.58605	1.76365e-05	0.02279	2.74861
chr3	173420444	173420651	RP11-521A24.1	1.67209	0.945199	2.39897	0.789966	4.58216	1.78945e-05	0.02279	2.60802
chr7	106589332	106589752	PIK3CG	1.42239	0.803579	2.04121	1.55715	4.57866	1.813e-05	0.02279	2.72279
chr1	211113586	211113999	IPO8P1	1.50094	0.847694	2.15418	1.55331	4.57686	1.82529e-05	0.02279	2.6999
chr12	99363519	99363893	RP11-473C19.1	1.42967	0.806953	2.05238	1.6803	4.57326	1.85001e-05	0.02279	2.69375
chr11	123762602	123763252	TMEM225	1.44224	0.812065	2.07241	2.09428	4.55886	1.95206e-05	0.0232852	2.65831
chr8	62657578	62658311	RP11-280G9.1	1.21018	0.68102	1.73933	2.37294	4.55558	1.97611e-05	0.0232852	2.67235
chr4	21378352	21378558	RP11-120A1.1	1.95522	1.10013	2.81031	0.956427	4.55474	1.9823e-05	0.0232852	2.36218
chr10	62013356	62013668	ANK3	1.79351	1.00877	2.57825	1.06278	4.55259	1.99822e-05	0.0232852	2.50803
chr5	167157029	167157981	CTB-78F1.2	1.34834	0.756633	1.94005	2.5027	4.53912	2.10097e-05	0.0241561	2.61594
chr3	37375276	37375716	GOLGA4	1.66142	0.931069	2.39176	1.24928	4.53136	2.16255e-05	0.0241762	2.48829
chr3	136219287	136219676	STAG1	1.49503	0.837565	2.1525	1.41809	4.52955	2.17707e-05	0.0241762	2.53008
chr15	43128525	43128787	KRT8P50	2.1132	1.1833	3.0431	-0.235199	4.52671	2.20019e-05	0.0241762	2.28698
chr13	33930893	33931140	STARD13	1.80579	1.01085	2.60072	1.15851	4.52492	2.21487e-05	0.0241762	2.42919
chr13	77863707	77864118	MYCBP2	1.63454	0.91384	2.35524	1.20166	4.51772	2.27486e-05	0.0245208	2.48033
chr6	4806730	4806929	CDYL	2.07145	1.15558	2.98733	0.467188	4.50526	2.38246e-05	0.0248544	2.10988
chr11	78377541	78378378	TENM4	1.2609	0.702821	1.81898	2.03072	4.50054	2.42454e-05	0.0248544	2.48585
chr9	10040330	10040635	PTPRD	1.49814	0.834812	2.16148	1.60434	4.49885	2.43975e-05	0.0248544	2.41568
chr4	118273677	118273876	AC113617.1	2.08025	1.15906	3.00145	0.869641	4.49826	2.44506e-05	0.0248544	2.16889
chr12	57458129	57458328	MYO1A	2.22823	1.24092	3.21553	-0.0847755	4.49558	2.46952e-05	0.0248544	2.10795
chr9	6405289	6405667	UHRF2	1.8249	1.01565	2.63414	0.930776	4.49196	2.5028e-05	0.0248544	2.32259
chr5	57429037	57430161	CTD-2037L6.2	1.12982	0.628189	1.63144	3.08767	4.48648	2.55403e-05	0.0248544	2.42608
chr8	42970056	42970651	RP11-598P20.3	1.53505	0.853161	2.21694	1.28311	4.48423	2.57543e-05	0.0248544	2.40493
chrX	84152967	84153194	UBE2DNL	1.65518	0.919537	2.39083	0.665875	4.48184	2.59826e-05	0.0248544	2.28519
chr10	9384881	9385545	LINC00709	1.30389	0.724113	1.88366	2.4424	4.47982	2.61771e-05	0.0248544	2.40069
chr15	82274052	82274736	RP11-276M12.1	1.20897	0.671336	1.7466	1.96711	4.47929	2.62287e-05	0.0248544	2.40999
chr5	36569636	36570302	CTD-2282P23.1	1.11937	0.620331	1.61841	2.42815	4.46805	2.73409e-05	0.0256267	2.37653
chr7	32475523	32476079	AC018641.7	1.56124	0.864312	2.25816	1.51953	4.46233	2.79236e-05	0.025858	2.34587
chr14	62488767	62489025	SYT16	2.28041	1.26187	3.29895	0.414069	4.45978	2.81873e-05	0.025858	2.03829
chr14	102485172	102485793	DYNC1H1	1.32908	0.734412	1.92374	1.17733	4.45201	2.90061e-05	0.0262046	2.29685
chr3	160778739	160778938	B3GALNT1	1.95771	1.0813	2.83412	0.852254	4.4496	2.92653e-05	0.0262046	2.03172
chr15	43521319	43521724	EPB42	1.74388	0.962853	2.52491	0.691342	4.44764	2.94768e-05	0.0262046	2.17553
chr7	95291039	95291496	AC002451.3	1.62157	0.89463	2.34851	1.2521	4.4434	2.99407e-05	0.0262835	2.22398
chr9	75759119	75759451	ANXA1	1.58952	0.876313	2.30272	1.27414	4.43946	3.03783e-05	0.0262835	2.22474
chr4	163436053	163436359	TOMM22P4	1.45309	0.800886	2.10529	1.51139	4.43803	3.0539e-05	0.0262835	2.2264
chr2	11559800	11560668	LINC00570	1.10136	0.606536	1.59618	2.37675	4.43363	3.10366e-05	0.0262835	2.25596
chr3	32125274	32125650	OSBPL10	1.56537	0.862001	2.26873	1.19217	4.43317	3.10896e-05	0.0262835	2.187
chr9	80541063	80541552	GNAQ	1.41116	0.776665	2.04565	1.76275	4.43025	3.14251e-05	0.0263092	2.22943
chr7	43591771	43592323	AC011738.1	1.4809	0.813897	2.1479	1.47422	4.42259	3.23212e-05	0.0267992	2.20511
chr14	36421076	36421395	RP11-116N8.2	1.35339	0.74238	1.96439	1.75807	4.4122	3.35782e-05	0.0274357	2.16398
chr9	103005344	103005554	TEX10	1.93839	1.06277	2.81401	0.330331	4.40965	3.38934e-05	0.0274357	1.97113
chr10	98956829	98957126	SLIT1	1.60485	0.879071	2.33063	0.841827	4.40462	3.4524e-05	0.0274357	2.06223
chr1	8472260	8472622	RERE	1.76367	0.965973	2.56137	0.696151	4.40411	3.45888e-05	0.0274357	2.07729
chr14	59331470	59333012	RP11-112J1.2	0.825548	0.451454	1.19964	3.51073	4.39583	3.5654e-05	0.0274357	1.99999
chr5	56859715	56859940	CTD-2023N9.2	1.71279	0.934761	2.49082	0.872935	4.38518	3.70698e-05	0.0274357	1.9912
chr6	115388132	115388408	RNU6-475P	1.5311	0.835466	2.22673	1.63598	4.38432	3.7187e-05	0.0274357	2.05659
chr20	54352347	54352546	CBLN4	1.94194	1.05816	2.82571	0.115481	4.37695	3.82024e-05	0.0274357	1.77058
chr13	106921730	106921938	LINC00460	1.53762	0.837491	2.23775	1.04344	4.37471	3.85163e-05	0.0274357	1.94438
chr20	50846930	50847290	RP4-723E3.1	1.76578	0.961478	2.57008	0.801093	4.37317	3.87333e-05	0.0274357	1.92747
chr6	73862434	73863394	RP11-257K9.3	1.1825	0.643645	1.72135	2.42735	4.37128	3.90013e-05	0.0274357	2.05392
chr8	127338151	127338353	RP11-65D17.1	2.09124	1.13779	3.0447	0.773892	4.36901	3.93265e-05	0.0274357	1.78822
chr9	75096711	75096989	RP11-313E4.1	1.76014	0.957612	2.56266	1.27105	4.36885	3.93484e-05	0.0274357	1.98063
chr13	35120446	35121157	LINC00457	1.19083	0.647835	1.73383	2.59247	4.3685	3.93997e-05	0.0274357	2.04516
chr1	210141588	210141822	SYT14	1.83858	0.999982	2.67719	0.723718	4.36723	3.95815e-05	0.0274357	1.82966
chr6	96941260	96941459	UFL1	1.89852	1.03242	2.76462	0.664934	4.36641	3.97014e-05	0.0274357	1.81603
chr8	34536089	34536631	RP11-258J10.1	1.41261	0.767868	2.05735	1.93124	4.36431	4.0006e-05	0.0274357	2.01771
chr11	99109147	99109402	RN7SKP53	1.58081	0.858868	2.30275	1.46952	4.3617	4.0388e-05	0.0274357	1.95926
chr5	94327643	94328386	CTC-558O19.1	1.09517	0.594924	1.59541	2.67708	4.36093	4.05018e-05	0.0274357	2.00559
chr12	99261632	99262273	ANKS1B	1.00055	0.543351	1.45775	2.43037	4.35925	4.07514e-05	0.0274357	2.00894
chr15	33437494	33438059	FMN1	1.08157	0.587048	1.5761	1.92447	4.35659	4.1148e-05	0.0274357	2.00284
chr7	123428555	123428937	RNU6-11P	1.34721	0.730877	1.96354	1.49886	4.35411	4.1521e-05	0.0274357	1.98396
chr1	95257132	95257424	LINC01057	1.52209	0.825532	2.21866	1.31641	4.35272	4.17318e-05	0.0274357	1.92147
chr1	6854125	6854463	CAMTA1	1.89005	1.02494	2.75515	0.757345	4.35194	4.18506e-05	0.0274357	1.80814
chr18	24074916	24075767	KCTD1	0.942077	0.510653	1.3735	2.8034	4.34972	4.21908e-05	0.0274357	1.95642
chr5	145324316	145324916	SH3RF2	1.26694	0.686609	1.84727	2.18978	4.34869	4.23486e-05	0.0274357	1.9776
chrX	85180827	85181195	MIR361	1.66701	0.903323	2.43069	0.722868	4.34814	4.24344e-05	0.0274357	1.89333
chr4	21781950	21782170	KCNIP4	1.62923	0.882409	2.37606	0.967533	4.34554	4.28375e-05	0.0274357	1.81817
chrX	104099017	104099415	RPL18AP14	1.53	0.828544	2.23145	1.45373	4.34482	4.29502e-05	0.0274357	1.93112
chr3	159182498	159183006	RP11-441M10.1	1.30848	0.708531	1.90843	2.09712	4.34442	4.30121e-05	0.0274357	1.96044
chr2	136976027	136976372	HNRNPKP2	1.46196	0.791426	2.13249	1.27719	4.34306	4.32267e-05	0.0274357	1.91415
chr4	72120007	72120344	SLC4A4	1.36306	0.737349	1.98877	2.07455	4.33931	4.38192e-05	0.0274357	1.94692
chr16	71024514	71025129	HYDIN	1.27251	0.688295	1.85673	2.01794	4.33877	4.39051e-05	0.0274357	1.94693
chr2	215379201	215379758	VWC2L-IT1	1.47824	0.799571	2.15691	2.35539	4.33877	4.39063e-05	0.0274357	1.9421
chr3	35811238	35812041	ARPP21	1.1476	0.620111	1.67508	2.47984	4.33369	4.47241e-05	0.0277457	1.92868
chr10	115563865	115564080	SNORA17	1.66933	0.901192	2.43747	0.342978	4.32893	4.55038e-05	0.0280278	1.77897
chr4	36416835	36417034	RP11-431M7.2	1.93129	1.04097	2.82161	1.03146	4.32098	4.68374e-05	0.028363	1.71056
chr5	73778463	73778844	CTC-419K13.1	1.72481	0.92967	2.51994	1.68522	4.32093	4.68448e-05	0.028363	1.8399
chr3	150099510	150099738	TSC22D2	1.85086	0.997336	2.70438	0.659916	4.31954	4.7083e-05	0.028363	1.68492
chr3	16018389	16018604	AC090945.1	1.93435	1.04198	2.82671	0.426686	4.3179	4.73638e-05	0.028363	1.61699
chr8	137310707	137310922	RP11-431D12.1	1.667	0.897624	2.43637	1.24418	4.31595	4.76997e-05	0.0283672	1.75695
chr12	15098702	15099548	ARHGDIB	1.1542	0.620671	1.68773	2.5021	4.30925	4.88724e-05	0.028564	1.83787
chr13	98620309	98620658	IPO5	1.6137	0.867658	2.35975	0.991363	4.30861	4.89848e-05	0.028564	1.76305
chr21	25060950	25061402	AP000474.1	1.24895	0.671507	1.82639	2.0637	4.30839	4.90244e-05	0.028564	1.84766
chr2	145849502	145850276	TEX41	1.12615	0.604488	1.6478	2.40126	4.3002	5.05011e-05	0.0288056	1.8121
chr15	30328606	30328929	CTD-2022H16.3	1.43046	0.767763	2.09315	1.67914	4.29973	5.05871e-05	0.0288056	1.81313
chr12	79372722	79372921	SYT1	1.7509	0.939461	2.56235	1.13156	4.29817	5.0873e-05	0.0288056	1.65279
chr13	19504434	19504884	RP11-442J17.3	1.45388	0.779652	2.12811	1.6598	4.29537	5.13915e-05	0.0288056	1.79482
chr3	150342045	150342244	SELT	1.69944	0.9113	2.48758	0.715818	4.29518	5.14256e-05	0.0288056	1.64642
chrX	22153161	22154031	PHEX-AS1	1.27842	0.685472	1.87137	2.54469	4.29473	5.15092e-05	0.0288056	1.80147
chr8	102587218	102587640	KB-1562D12.3	1.54796	0.829491	2.26643	0.83081	4.29171	5.20765e-05	0.0288056	1.74288
chr3	106372338	106372646	Y_RNA	1.52437	0.816637	2.23209	1.26168	4.29044	5.23157e-05	0.0288056	1.75686
chr13	93108451	93109015	GPC5-IT1	1.17543	0.629512	1.72134	2.55614	4.28894	5.25994e-05	0.0288056	1.77753
chr5	25088242	25088811	RP11-549K20.1	1.21269	0.649323	1.77606	2.00155	4.28782	5.28136e-05	0.0288056	1.78038
chr7	129773337	129773560	RP11-775D22.2	1.8811	1.0064	2.7558	0.225612	4.28383	5.35808e-05	0.0288056	1.57045
chr22	39232092	39232428	NPTXR	1.84205	0.985334	2.69877	0.103054	4.28295	5.3751e-05	0.0288056	1.5822
chr16	74258434	74258642	AC009120.8	1.98199	1.05944	2.90455	0.489729	4.27945	5.44344e-05	0.0288056	1.55673
chr10	65354553	65355262	MRPL35P2	1.20345	0.643094	1.76381	2.03996	4.27801	5.47184e-05	0.0288056	1.7483
chr2	24865606	24866270	RNU6-936P	1.46781	0.784237	2.15139	1.21446	4.27724	5.48706e-05	0.0288056	1.73057
chr13	21417249	21417460	XPO4	1.89239	1.01057	2.77422	0.407872	4.27472	5.53719e-05	0.0288056	1.55155
chr8	82918574	82919521	RP11-354A14.1	0.975799	0.521023	1.43057	3.14823	4.27407	5.55008e-05	0.0288056	1.68524
chr9	113660636	113660836	RNU6-432P	1.64216	0.87674	2.40759	0.495091	4.2736	5.55966e-05	0.0288056	1.62224
chr4	91434611	91435311	CCSER1	1.0546	0.562935	1.54626	2.48296	4.27265	5.57859e-05	0.0288056	1.71483
chr13	94307427	94307924	GPC6-AS2	1.09612	0.584312	1.60793	2.2445	4.26608	5.71245e-05	0.028991	1.69351
chr3	169734479	169735197	GPR160	1.13238	0.603231	1.66152	2.24586	4.26279	5.78049e-05	0.028991	1.67842
chr5	129623012	129623329	AC004769.1	1.58366	0.843481	2.32383	1.09506	4.26192	5.79871e-05	0.028991	1.62198
chr2	109423055	109423261	CCDC138	1.80408	0.960816	2.64734	0.0405808	4.26159	5.80564e-05	0.028991	1.469
chr6	143650519	143650728	RP1-95L4.3	1.82782	0.973337	2.68231	0.940084	4.26097	5.81869e-05	0.028991	1.56946
chr14	26367571	26367912	SNORD37	1.58118	0.841738	2.32063	1.40573	4.25946	5.85027e-05	0.028991	1.66163
chr2	100228625	100228895	AFF3	1.87697	0.998848	2.75509	0.371621	4.25776	5.88627e-05	0.028991	1.57271
chr11	46515147	46515409	AMBRA1	1.95431	1.03964	2.86898	0.0638542	4.25604	5.92278e-05	0.028991	1.48062
chr11	83847761	83848010	DLG2	1.49197	0.793422	2.19051	1.01455	4.25446	5.95663e-05	0.028991	1.59036
chr5	153972712	153973260	MIR3141	1.20882	0.642306	1.77534	2.02724	4.2504	6.04424e-05	0.028991	1.65899
chr6	20800334	20800660	RP3-348I23.2	1.61021	0.855578	2.36483	1.04612	4.25038	6.04471e-05	0.028991	1.58527
chr13	28069588	28070072	RNU6-63P	1.51219	0.803436	2.22095	1.1907	4.25	6.0529e-05	0.028991	1.61969
chr14	82320782	82321188	EIF3LP1	1.33708	0.710261	1.96389	1.63713	4.24909	6.07282e-05	0.028991	1.64029
chr13	68655733	68655932	OR7E33P	1.59379	0.84653	2.34105	1.34037	4.24852	6.08519e-05	0.028991	1.5689
chr6	146750880	146751529	RP1-69B13.2	1.01475	0.53867	1.49083	2.78757	4.24579	6.14535e-05	0.029011	1.6071
chr7	43521468	43522327	HECW1	0.952356	0.505395	1.39932	2.55472	4.24433	6.17767e-05	0.029011	1.59743
chr4	2324701	2325171	RP11-478C1.8	1.63178	0.86585	2.39771	0.508231	4.24376	6.1903e-05	0.029011	1.57431
chr1	107364021	107364457	RP11-233E12.1	1.45146	0.769911	2.133	1.86974	4.24217	6.22576e-05	0.0290194	1.61178
chr4	146766158	146766787	ZNF827	1.13616	0.60163	1.67068	2.24109	4.23397	6.412e-05	0.0291627	1.60249
chr13	97596373	97596794	RP11-65L19.4	1.44648	0.765573	2.12738	1.22838	4.2316	6.46673e-05	0.0291627	1.55663
chr9	1744595	1745066	RP11-443B9.1	1.6632	0.88017	2.44622	1.50656	4.23103	6.47989e-05	0.0291627	1.55214
chr15	64566820	64567097	CSNK1G1	1.59361	0.842841	2.34437	0.427814	4.2282	6.54606e-05	0.0291627	1.49558
chr4	184842589	184842862	STOX2	1.76012	0.930832	2.58941	0.609942	4.22781	6.55514e-05	0.0291627	1.44629
chr7	150953713	150954108	SMARCD3	1.46953	0.777039	2.16203	1.10808	4.2271	6.57204e-05	0.0291627	1.56133
chrX	85897096	85897719	DACH2	1.25679	0.664437	1.84915	1.86256	4.22629	6.59101e-05	0.0291627	1.58053
chr7	78222811	78223556	MAGI2	1.2802	0.67654	1.88387	1.89702	4.22438	6.63641e-05	0.0291627	1.57439
chr15	57457970	57458513	TCF12	1.2586	0.66469	1.8525	1.5252	4.22131	6.7098e-05	0.0291627	1.56497
chr4	545534	546213	PIGG	1.30247	0.687803	1.91713	1.1471	4.22093	6.71904e-05	0.0291627	1.5604
chr15	63978081	63978495	HERC1	1.45497	0.768201	2.14173	0.560379	4.22011	6.73889e-05	0.0291627	1.5249
chr21	38623671	38623961	DSCR3	1.79051	0.945238	2.63579	0.590673	4.21947	6.75415e-05	0.0291627	1.43983
chr4	100433379	100433590	C4orf17	1.65049	0.87123	2.42975	0.946106	4.219	6.76559e-05	0.0291627	1.43998
chr11	59160573	59160889	OR5BB1P	1.76737	0.932754	2.60199	1.09279	4.21813	6.78681e-05	0.0291627	1.49517
chr3	89383294	89383886	EPHA3	1.17647	0.620876	1.73207	2.54144	4.21795	6.79103e-05	0.0291627	1.54691
chr9	120419275	120419615	RP11-500B12.1	1.48525	0.783498	2.18701	1.14843	4.21593	6.84034e-05	0.0291627	1.49142
chr5	80059902	80060719	RP11-241J12.3	1.23305	0.650378	1.81571	1.8791	4.21539	6.85383e-05	0.0291627	1.54592
chr12	56753598	56754512	STAT2	0.84748	0.446821	1.24814	4.58216	4.21341	6.90257e-05	0.0291627	1.48077
chr9	17574361	17575046	SH3GL2	1.03707	0.546764	1.52738	2.60928	4.21327	6.90602e-05	0.0291627	1.52075
chr3	99616874	99617270	FILIP1L	1.27704	0.672925	1.88115	1.97011	4.2108	6.96725e-05	0.0291627	1.52836
chr7	49434509	49434782	RP11-122G11.1	1.54718	0.814876	2.27948	1.54974	4.20852	7.02449e-05	0.0291627	1.48986
chr12	94758107	94758440	RN7SL330P	2.17693	1.14638	3.20747	0.337395	4.20781	7.04219e-05	0.0291627	1.26678
chr1	76911239	76911742	RP11-335E14.1	1.30042	0.684781	1.91605	1.78106	4.20763	7.04678e-05	0.0291627	1.51774
chr5	167574259	167575326	TENM2	1.02273	0.538456	1.507	3.14506	4.20678	7.06815e-05	0.0291627	1.50518
chr15	63580972	63581242	APH1B	1.47952	0.778132	2.18091	1.29279	4.20186	7.19377e-05	0.029273	1.4467
chr11	83701324	83702403	LDHAL6DP	1.04228	0.547614	1.53696	2.62235	4.1971	7.31733e-05	0.029273	1.46998
chr2	197207853	197208325	HECW2	1.49382	0.784832	2.20282	1.83599	4.19698	7.3204e-05	0.029273	1.47052
chr12	83523765	83524491	RPL6P25	1.08469	0.56983	1.59954	2.80176	4.1966	7.33037e-05	0.029273	1.45979
chr5	22938285	22938531	CTD-2234B20.1	1.76348	0.926352	2.6006	1.1619	4.19623	7.34006e-05	0.029273	1.32329
chr5	86676624	86676840	CTC-428H11.2	1.57442	0.826869	2.32197	1.29667	4.19526	7.36556e-05	0.029273	1.41525
chr2	200200118	200200426	SATB2	1.50833	0.792123	2.22453	1.46234	4.19505	7.37091e-05	0.029273	1.45809
chr6	128312200	128312580	PTPRK	1.34446	0.705985	1.98294	1.87905	4.19452	7.38496e-05	0.029273	1.47877
chr14	39036936	39038146	RP11-14N4.1	0.93681	0.491795	1.38183	3.61423	4.1933	7.41734e-05	0.029273	1.37931
chr15	37432821	37433816	MEIS2	1.14902	0.603113	1.69493	2.45438	4.19264	7.43482e-05	0.029273	1.46031
chr9	33132066	33132722	B4GALT1	1.11601	0.585456	1.64656	2.17322	4.19005	7.50377e-05	0.029273	1.46354
chr6	11585729	11586008	RP11-679B17.2	1.42146	0.745691	2.09723	1.96188	4.19002	7.50475e-05	0.029273	1.44759
chr9	37151788	37152025	ZCCHC7	1.84639	0.968364	2.72442	0.0869764	4.18884	7.53618e-05	0.029273	1.23316
chr1	99155250	99155629	SNX7	1.34647	0.70596	1.98699	2.04736	4.18744	7.57403e-05	0.0292881	1.44589
chr3	35915305	35915514	AC104308.2	1.80342	0.944682	2.66216	0.818588	4.18326	7.68783e-05	0.0295954	1.28747
chr15	93492487	93492691	CHD2	1.73051	0.905919	2.55509	0.0856736	4.18038	7.76737e-05	0.0297687	1.24352
chr8	111621568	111621898	RP11-238I10.1	1.49306	0.781397	2.20473	1.73333	4.17909	7.80307e-05	0.0297732	1.42554
chrX	134513358	134513643	RP11-265D19.6	1.65171	0.864031	2.4394	0.299924	4.17698	7.86204e-05	0.0297977	1.3075
chr12	99725476	99726065	ANKS1B	1.10442	0.57752	1.63131	2.45122	4.17529	7.9094e-05	0.0297977	1.41658
chr12	99385587	99385916	RP11-473C19.1	1.61226	0.84288	2.38164	0.850124	4.1742	7.9404e-05	0.0297977	1.32057
chr1	187066378	187066577	LINC01036	1.61368	0.843571	2.38378	1.2543	4.17394	7.9477e-05	0.0297977	1.3268
chr5	32964157	32964886	CTD-2218G20.2	0.962002	0.50246	1.42154	3.00077	4.16994	8.06167e-05	0.0299551	1.31874
chr12	48573296	48573620	ASB8	1.41854	0.740828	2.09624	0.73663	4.16943	8.0762e-05	0.0299551	1.3862
chr7	102967050	102967251	DNAJC2	1.80586	0.942983	2.66874	0.0663089	4.16882	8.09391e-05	0.0299551	1.18566
chr7	92189942	92190293	FAM133B	1.36919	0.714341	2.02404	1.32177	4.16487	8.20846e-05	0.0300195	1.37849
chr3	109272125	109273294	MIR4445	0.79223	0.413263	1.1712	3.95476	4.16417	8.22908e-05	0.0300195	1.19982
chr4	79814143	79814589	RN7SL127P	1.13897	0.593876	1.68407	1.82688	4.16217	8.2879e-05	0.0300195	1.37503
chr8	81683206	81683460	RN7SL308P	1.51915	0.791529	2.24677	1.03424	4.15886	8.3859e-05	0.0300195	1.31149
chr9	87406758	87406984	NTRK2	1.80808	0.942056	2.67411	0.54717	4.15879	8.38815e-05	0.0300195	1.20375
chr6	127752354	127752712	RP3-403A15.1	1.45002	0.75542	2.14461	1.38575	4.15833	8.40168e-05	0.0300195	1.33214
chr4	6527987	6528324	PPP2R2C	1.56307	0.814301	2.31183	0.407707	4.15825	8.40418e-05	0.0300195	1.2585
chr8	128244918	128245469	CCAT1	1.23715	0.644389	1.82992	2.21083	4.15739	8.42998e-05	0.0300195	1.35666
chr5	80904772	80905372	SSBP2	1.24069	0.646157	1.83523	1.71385	4.15686	8.44581e-05	0.0300195	1.3542
chr12	37920574	37921262	RP11-125N22.4	1.22236	0.636412	1.80831	2.48785	4.15545	8.48812e-05	0.0300195	1.33862
chr3	31917402	31918310	OSBPL10	1.00682	0.523887	1.48976	2.78578	4.15282	8.56795e-05	0.0300195	1.306
chr3	13515652	13516042	HDAC11	1.51106	0.786243	2.23588	0.553152	4.15272	8.57108e-05	0.0300195	1.28505
chr9	105275832	105276046	RP11-342F21.1	1.53004	0.795472	2.26461	1.10439	4.14906	8.68319e-05	0.0300195	1.24759
chr5	50163288	50163539	RP11-317O24.1	1.55353	0.807583	2.29948	1.23654	4.14849	8.70082e-05	0.0300195	1.26987
chr6	34577275	34577734	RPL7P25	1.4534	0.755454	2.15135	1.78818	4.14804	8.71479e-05	0.0300195	1.32573
chr12	20281761	20282018	CTC-465D4.1	1.52929	0.794772	2.26381	1.48376	4.14731	8.73714e-05	0.0300195	1.29693
chr13	87992411	87992612	LIN28AP2	1.54753	0.804154	2.29091	1.26344	4.14676	8.75444e-05	0.0300195	1.25267
chr1	109869964	109870315	SORT1	1.44412	0.750386	2.13786	0.857881	4.14657	8.76023e-05	0.0300195	1.31137
chrX	84398988	84399245	SATL1	1.90375	0.989129	2.81838	0.372712	4.14617	8.77273e-05	0.0300195	1.15295
chr18	32761552	32762117	MAPRE2	1.37912	0.716065	2.04218	1.51583	4.14315	8.86719e-05	0.0301878	1.30773
chr5	58745792	58747061	NDUFB4P2	1.01376	0.526265	1.50125	2.78383	4.14234	8.8927e-05	0.0301878	1.28671
chr9	127913954	127914327	PRPS1P2	1.50329	0.780204	2.22637	0.497289	4.14126	8.92696e-05	0.0301878	1.23995
chr1	115287898	115288283	CSDE1	1.46903	0.760745	2.17731	1.13863	4.13146	9.24267e-05	0.0305084	1.2385
chr14	78032132	78032360	SPTLC2	1.54318	0.798956	2.28741	0.818285	4.13039	9.2778e-05	0.0305084	1.20858
chr9	28563457	28564037	RP11-32I2.1	1.33123	0.689152	1.97331	2.209	4.12995	9.29235e-05	0.0305084	1.27295
chr1	89402353	89402552	RP11-82K18.2	1.5376	0.795603	2.27959	1.1392	4.12783	9.36232e-05	0.0305084	1.16619
chr9	6805402	6805951	KDM4C	1.51956	0.786166	2.25296	2.63525	4.12723	9.38207e-05	0.0305084	1.26025
chr18	31185816	31186058	ASXL3	1.3441	0.695287	1.99291	1.70652	4.12659	9.40338e-05	0.0305084	1.2581
chr6	62527002	62527452	RP1-240B8.3	1.40724	0.727914	2.08656	2.1626	4.12639	9.41e-05	0.0305084	1.25784
chr4	30925965	30926370	PCDH7	1.25256	0.647841	1.85729	1.60502	4.12594	9.42513e-05	0.0305084	1.24912
chr5	133050057	133050668	AC005178.1	1.23344	0.637808	1.82908	1.57194	4.12495	9.45834e-05	0.0305084	1.257
chr10	109213475	109213674	RNA5SP326	2.23277	1.15397	3.31157	0.580961	4.1227	9.53369e-05	0.0305084	0.993011
chr15	39411254	39411517	RP11-624L4.1	1.64387	0.849588	2.43814	0.991071	4.12262	9.53658e-05	0.0305084	1.17036
chr5	151664073	151664360	CTB-12O2.1	1.38656	0.71655	2.05656	0.977974	4.12228	9.54788e-05	0.0305084	1.21423
chr15	64915543	64916199	RP11-330L19.2	1.32556	0.685023	1.9661	1.30109	4.12224	9.54929e-05	0.0305084	1.24453
chr3	43391509	43391775	SNRK-AS1	2.22434	1.14949	3.29918	0.00556839	4.12223	9.54972e-05	0.0305084	1.03561
chr20	16601136	16601353	RPLP0P1	1.83538	0.948309	2.72245	0.422009	4.12142	9.57725e-05	0.0305084	1.04282
chr6	157735844	157736169	TMEM242	1.13682	0.587333	1.68631	2.61464	4.1211	9.58783e-05	0.0305084	1.24234
chr10	12751050	12751616	MIR548Q	1.11451	0.575549	1.65348	1.94533	4.11911	9.65559e-05	0.030611	1.23866
chr6	130723365	130723564	TMEM200A	1.872	0.966197	2.77781	0.821571	4.11671	9.73798e-05	0.0307592	1.06739
chr3	37925807	37926280	CTDSPL	1.1383	0.587174	1.68942	1.53155	4.11421	9.82463e-05	0.0308109	1.22314
chr10	24733556	24734122	KIAA1217	1.30593	0.673637	1.93821	1.58282	4.11417	9.82582e-05	0.0308109	1.22002
chr11	84383153	84383384	RP11-851M3.1	1.75314	0.903436	2.60284	0.697136	4.10987	9.97647e-05	0.0309142	1.0666
chr20	43162821	43163024	PKIG	1.9498	1.00449	2.8951	0.198635	4.10863	0.000100202	0.0309142	0.985672
chr12	99400776	99401451	ANKS1B	1.12391	0.578962	1.66886	2.00193	4.10824	0.000100341	0.0309142	1.20193
chr11	84290772	84291189	HNRNPA1P72	1.31029	0.674334	1.94624	1.49924	4.10412	0.000101811	0.0309142	1.18513
chr10	9964081	9964931	RP5-933E2.1	1.06628	0.54871	1.58385	2.68976	4.10375	0.000101943	0.0309142	1.17866
chr5	179668699	179668991	MAPK9	1.67541	0.861691	2.48914	0.0841837	4.10133	0.000102819	0.0309142	1.06876
chr5	53116615	53117442	CTD-2081C10.1	1.04526	0.53759	1.55294	2.74358	4.10129	0.000102833	0.0309142	1.1544
chr2	17597872	17598611	PSMC1P10	1.03664	0.533103	1.54018	2.26968	4.10087	0.000102986	0.0309142	1.16719
chr3	87270723	87270922	MIR4795	1.69392	0.87061	2.51722	0.973391	4.09836	0.000103903	0.0309142	1.07428
chr2	10264725	10264978	RRM2	1.47587	0.758432	2.19331	1.36121	4.09772	0.000104135	0.0309142	1.12687
chr9	11431975	11432186	RP11-23D5.1	1.81748	0.93395	2.70101	1.28761	4.09758	0.000104189	0.0309142	1.12021
chr9	23270161	23270522	AL391117.1	1.45728	0.74883	2.16574	1.84614	4.09743	0.000104244	0.0309142	1.16291
chr9	76818949	76819294	RP11-171A24.2	1.53106	0.786544	2.27558	1.87773	4.09635	0.000104641	0.0309142	1.14979
chr7	82207733	82208440	MTHFD2P5	1.08744	0.558486	1.61639	2.63356	4.09514	0.00010509	0.0309142	1.14997
chr14	51066721	51066920	ATL1	1.80759	0.927755	2.68742	1.23435	4.0924	0.000106108	0.0309142	1.02388
chr8	28393592	28393980	RNA5SP259	1.51125	0.775631	2.24686	0.904452	4.09227	0.000106159	0.0309142	1.0984
chr14	66403252	66403794	CTD-2014B16.2	1.27534	0.654335	1.89635	1.68447	4.0908	0.00010671	0.0309142	1.14912
chr12	113215657	113216216	RPH3A	1.55665	0.798551	2.31475	0.916197	4.0902	0.000106937	0.0309142	1.12809
chr15	88032474	88033319	RNU6-185P	0.918705	0.471244	1.36617	2.53898	4.08978	0.000107094	0.0309142	1.12145
chr7	133067878	133068094	EXOC4	1.97531	1.01314	2.93749	-0.043354	4.0894	0.000107236	0.0309142	0.94153
chr20	11724275	11724683	RP11-268G13.1	1.36962	0.702353	2.03689	1.43607	4.08864	0.000107523	0.0309142	1.13397
chr5	31605797	31606550	RNU6-363P	0.989994	0.507483	1.47251	2.26527	4.087	0.000108149	0.0309142	1.09842
chr6	8654428	8654721	HULC	1.63007	0.835307	2.42482	1.12776	4.08554	0.000108707	0.0309142	1.07449
chr5	15637322	15637786	FBXL7	1.30264	0.667098	1.93818	1.96906	4.08282	0.000109753	0.0309142	1.12219
chr4	75663841	75664628	BTC	0.99153	0.507695	1.47537	2.77655	4.08213	0.000110017	0.0309142	1.08455
chr2	188439567	188439975	TFPI	1.3607	0.696551	2.02485	1.87732	4.08109	0.000110421	0.0309142	1.11821
chr8	107312742	107313289	OXR1	1.2932	0.661808	1.9246	1.88091	4.07985	0.000110906	0.0309142	1.11227
chr13	36056779	36056987	NBEA	1.93942	0.992389	2.88646	0.87473	4.0793	0.00011112	0.0309142	0.936222
chr12	87028151	87028977	MGAT4C	0.888216	0.45444	1.32199	2.95017	4.0788	0.000111318	0.0309142	1.04682
chr15	58914744	58915233	ADAM10	1.51295	0.773638	2.25226	1.25159	4.0764	0.000112261	0.0309142	1.07154
chr20	47243108	47243579	PREX1	1.5542	0.794718	2.31368	1.24467	4.07632	0.000112291	0.0309142	1.04345
chr21	21713608	21714401	RNU6-772P	1.05718	0.540459	1.5739	2.48767	4.07542	0.000112648	0.0309142	1.08105
chr18	55507048	55507327	RSL24D1P11	1.41777	0.72476	2.11079	1.10405	4.07516	0.000112751	0.0309142	1.06662
chr15	48786214	48786533	FBN1	1.58633	0.810857	2.3618	1.19535	4.0748	0.000112893	0.0309142	1.07074
chr8	26021370	26021995	RNA5SP258	1.09581	0.560077	1.63154	2.03265	4.07443	0.000113041	0.0309142	1.09063
chrX	69774490	69774689	DLG3	1.81926	0.929833	2.70869	-0.333672	4.07439	0.000113056	0.0309142	0.952407
chr2	166681261	166681526	AC009495.1	1.75194	0.895415	2.60846	1.11725	4.07435	0.000113071	0.0309142	0.998959
chr4	91210856	91211127	CCSER1	1.50391	0.768589	2.23922	1.16545	4.07404	0.000113196	0.0309142	1.05427
chr5	58501879	58502397	PDE4D	1.22113	0.623886	1.81837	2.04445	4.07277	0.000113701	0.0309142	1.09224
chr13	30887224	30887981	KATNAL1	0.98493	0.503179	1.46668	2.41902	4.0725	0.000113808	0.0309142	1.08126
chr5	160236374	160237207	ATP10B	1.16127	0.593071	1.72947	2.47195	4.07111	0.00011437	0.0309142	1.08713
chr4	148760822	148761646	ARHGAP10	0.910655	0.465074	1.35624	2.99854	4.07105	0.000114392	0.0309142	1.0384
chr9	20981461	20981671	FOCAD	1.78941	0.913786	2.66504	0.431835	4.07071	0.000114527	0.0309142	0.909742
chr9	93730684	93730933	RP11-367F23.1	1.73454	0.885686	2.5834	0.653564	4.07033	0.000114683	0.0309142	0.981749
chr13	88282024	88282254	MIR4500	1.74297	0.889926	2.59601	0.598084	4.07003	0.000114802	0.0309142	0.919924
chr11	22183496	22183984	ANO5	1.17904	0.601762	1.75632	1.94874	4.06838	0.000115471	0.0309142	1.07641
chr12	40112873	40113090	AC121336.1	1.68228	0.858552	2.50602	0.682631	4.06811	0.000115581	0.0309142	1.01061
chr11	18952093	18952293	RP11-583F24.8	1.89266	0.965645	2.81967	0.300858	4.06692	0.000116066	0.0309142	0.90999
chr3	133751896	133752319	SLCO2A1	1.51324	0.772024	2.25446	1.09542	4.0667	0.000116154	0.0309142	1.01502
chr1	71816773	71817090	RP11-115M14.1	1.71776	0.876129	2.5594	1.11751	4.06555	0.000116626	0.0309443	1.00641
chr5	79089682	79089953	CTC-431G16.2	1.96061	0.999528	2.92169	0.388949	4.06359	0.000117431	0.0309942	0.843084
chr3	99475081	99475284	COL8A1	1.35602	0.691201	2.02084	1.60383	4.06295	0.000117695	0.0309942	1.05215
chr2	19329187	19329579	AC092594.1	1.48778	0.758277	2.21729	1.42256	4.06247	0.000117893	0.0309942	1.0495
chr5	65644249	65644678	RP11-305P14.1	1.31189	0.668262	1.95552	1.44357	4.06014	0.000118862	0.031006	1.04725
chr12	72835984	72836260	RP11-98E6.1	1.53491	0.781683	2.28815	1.27409	4.05914	0.000119277	0.031006	1.02778
chr12	21721223	21722240	GYS2	0.91026	0.463566	1.35696	2.93012	4.05914	0.000119279	0.031006	0.992646
chr6	52098111	52098310	IL17F	1.75874	0.895367	2.6221	1.11472	4.05773	0.000119869	0.031006	0.931538
chr14	92431081	92431478	FBLN5	1.81548	0.924242	2.70671	0.943215	4.05768	0.000119892	0.031006	0.970329
chr2	215476819	215477519	AC107218.3	1.15054	0.585504	1.71559	2.16126	4.05604	0.000120583	0.031006	1.02229
chr1	120201242	120201489	PHGDH	1.53214	0.779511	2.28477	0.85625	4.05505	0.000121003	0.031006	0.975807
chr11	101872318	101872950	KIAA1377	1.12095	0.570295	1.6716	2.22072	4.05496	0.000121041	0.031006	1.03536
chr4	101511378	101512014	EMCN	1.09944	0.558962	1.63991	2.7023	4.05204	0.000122286	0.031006	1.00562
chr10	25019428	25019634	ARHGAP21	1.98533	1.00927	2.96139	0.304567	4.05169	0.000122439	0.031006	0.890229
chr6	142889990	142891279	RP11-440G9.1	0.982791	0.499597	1.46598	3.64981	4.05153	0.000122506	0.031006	0.897329
chr6	72623198	72623557	RIMS1	1.32204	0.672045	1.97203	1.76465	4.05149	0.000122523	0.031006	1.01997
chr9	84811368	84811602	RP11-388B24.4	1.64767	0.837538	2.45781	1.43479	4.05128	0.000122612	0.031006	0.962591
chr1	109080767	109080966	FAM102B	1.8262	0.928008	2.7244	0.187999	4.05003	0.000123154	0.031052	0.854174
chr21	15481648	15482009	ERLEC1P1	1.35271	0.687174	2.01824	2.09193	4.04868	0.000123736	0.0311078	1.00284
chr2	108406181	108406813	RGPD4-AS1	1.22442	0.621846	1.827	2.1483	4.0476	0.000124205	0.0311351	1.01195
chr6	151011640	151011858	PLEKHG1	1.86999	0.949444	2.79054	0.332418	4.04644	0.000124712	0.0311408	0.863826
chr13	45969677	45970270	RCN1P2	1.0574	0.536799	1.578	1.78701	4.04589	0.00012495	0.0311408	1.00288
chr10	107394218	107394774	RP11-45P22.2	1.29277	0.656091	1.92945	2.14031	4.04464	0.0001255	0.0311877	1.00177
chr2	224159437	224160060	RN7SL807P	1.14013	0.57847	1.70179	2.18668	4.04353	0.00012599	0.0312126	0.993752
chr3	107634484	107635063	LINC00636	1.18153	0.599025	1.76403	2.11225	4.0404	0.000127377	0.0312126	0.989514
chr10	30387395	30387986	KIAA1462	1.02627	0.52029	1.53224	2.10728	4.04025	0.000127443	0.0312126	0.982358
chrX	137555208	137555707	MAGEA13P	1.14933	0.582502	1.71616	1.80544	4.03898	0.000128013	0.0312126	0.986665
chr5	94203644	94204072	RPL7P18	1.27784	0.647573	1.90811	1.9156	4.0386	0.000128182	0.0312126	0.985311
chr20	16234537	16234828	PPIAP17	1.4188	0.718949	2.11865	1.34164	4.03826	0.000128336	0.0312126	0.953362
chr7	44338417	44338915	CAMK2B	1.50778	0.76378	2.25178	1.19033	4.03686	0.000128965	0.0312126	0.959605
chr4	41934073	41934939	TMEM33	1.07794	0.546029	1.60984	2.27935	4.0368	0.000128994	0.0312126	0.957671
chr4	62113797	62114005	RPL17P19	1.73437	0.878547	2.5902	1.21209	4.03679	0.000128999	0.0312126	0.918242
chr15	49267162	49267405	KRT8P24	1.36485	0.691138	2.03857	1.77212	4.03542	0.000129616	0.0312126	0.956781
chr18	40067831	40068193	RNA5SP454	1.3921	0.704496	2.07971	1.66743	4.03284	0.000130793	0.0312126	0.962502
chr11	84523343	84524094	CTD-2537O9.1	0.944516	0.477961	1.41107	2.742	4.03261	0.000130898	0.0312126	0.927403
chr10	98569721	98569996	MIR607	1.96271	0.992961	2.93245	0.140165	4.03159	0.000131364	0.0312126	0.76489
chr20	3435679	3435962	RP11-137F15.1	1.69479	0.857369	2.53222	0.207129	4.03135	0.000131477	0.0312126	0.904549
chr1	182244342	182244888	GS1-122H1.2	1.28078	0.64788	1.91368	1.83762	4.03105	0.000131613	0.0312126	0.960257
chr12	40292221	40292655	SLC2A13	1.21153	0.612799	1.81027	1.78585	4.0307	0.000131776	0.0312126	0.960619
chr11	106576640	106576861	AP001282.1	1.90734	0.964461	2.85022	0.8204	4.0295	0.000132327	0.0312126	0.785241
chr18	48537005	48537509	SMAD4	1.30484	0.659776	1.9499	1.7835	4.02934	0.000132403	0.0312126	0.956752
chr9	80621761	80622050	GNAQ	1.56433	0.79088	2.33778	1.08397	4.0288	0.000132652	0.0312126	0.880447
chr1	150592182	150592910	ENSA	1.1985	0.605869	1.79113	1.65324	4.0284	0.00013284	0.0312126	0.952267
chr11	121502212	121502716	SORL1	1.57383	0.795167	2.3525	0.786619	4.02611	0.000133903	0.0313107	0.91505
chr6	119934115	119934658	MAN1A1	1.12924	0.570517	1.68797	2.59704	4.02594	0.000133983	0.0313107	0.931758
chr8	105716188	105716863	RP11-127H5.1	1.16865	0.590137	1.74716	2.05554	4.02394	0.000134924	0.0314134	0.940139
chrX	128704578	128705175	OCRL	1.15557	0.583421	1.72772	1.41708	4.02315	0.000135295	0.0314134	0.937653
chr15	25185483	25186183	SNRPN	1.11969	0.565245	1.67414	2.09549	4.02269	0.000135516	0.0314134	0.928441
chr5	166982089	166982428	TENM2	1.48732	0.75054	2.2241	1.34422	4.02111	0.000136263	0.031502	0.893212
chr14	66406454	66406947	CTD-2014B16.2	1.27714	0.643923	1.91036	1.63787	4.01758	0.000137953	0.0317277	0.92047
chr3	194389025	194389315	AC046143.1	1.47274	0.742536	2.20295	0.703431	4.01754	0.000137975	0.0317277	0.878058
chr7	32334001	32334512	PDE1C	1.36046	0.68576	2.03517	1.50855	4.01655	0.000138452	0.0317526	0.915181
chr15	46817164	46817878	RNU6-1014P	1.17371	0.591464	1.75595	2.29011	4.01545	0.000138984	0.0317901	0.892603
chr11	92529720	92530299	RP11-203F8.1	1.14184	0.575184	1.70849	2.27423	4.01389	0.000139744	0.0318794	0.901341
chr2	193108189	193108597	TMEFF2	1.243	0.625708	1.86029	1.7375	4.01107	0.000141125	0.0320314	0.899648
chr5	155834752	155835073	CTB-56J15.1	1.43278	0.721101	2.14446	1.19883	4.01027	0.000141515	0.0320314	0.866568
chr15	27456704	27456972	AC136896.2	1.62727	0.818781	2.43576	0.818172	4.00926	0.000142018	0.0320314	0.824146
chr4	180424958	180425644	RP11-404J23.1	1.01804	0.512212	1.52388	2.65816	4.00903	0.000142132	0.0320314	0.84098
chr4	88147098	88147411	KLHL8	1.33308	0.67057	1.99558	1.30725	4.00815	0.000142568	0.0320314	0.875563
chr9	25709855	25710461	TUSC1	1.08667	0.546604	1.62674	2.51975	4.00801	0.000142639	0.0320314	0.868084
chr6	106758106	106758305	RNU6-344P	1.59014	0.799437	2.38084	0.677927	4.00591	0.000143685	0.0320836	0.8122
chr7	154471904	154472103	DPP6	1.79117	0.900421	2.68191	0.055237	4.00554	0.000143868	0.0320836	0.695238
chr13	97638507	97638920	LINC00359	1.25799	0.632356	1.88363	1.49643	4.0053	0.000143988	0.0320836	0.875596
chr12	44414315	44414812	RP11-624G19.1	1.23041	0.618237	1.84259	1.74846	4.00363	0.000144832	0.0321886	0.875862
chr9	6897007	6897277	KDM4C	1.54576	0.776423	2.3151	1.11031	4.00225	0.000145529	0.0322602	0.810523
chr12	99505432	99505734	RP11-406H4.1	1.62835	0.817581	2.43911	1.76246	4.00065	0.000146342	0.0323573	0.865858
chr11	90913462	90914061	RP11-699F16.2	1.08995	0.54702	1.63288	2.30127	3.99891	0.000147232	0.0323973	0.857862
chr1	102257069	102257575	RP11-556K13.1	1.14539	0.574829	1.71594	2.3339	3.99882	0.000147274	0.0323973	0.850527
chr1	183506417	183506838	SMG7	1.40211	0.703485	2.10074	0.993981	3.99776	0.00014782	0.0324346	0.8379
chr7	135151707	135152213	SDHDP2	1.35389	0.679067	2.02872	1.37514	3.99642	0.00014851	0.0325033	0.844914
chr21	38807225	38807831	DYRK1A	1.30291	0.653188	1.95263	3.04205	3.99454	0.000149487	0.0325414	0.847986
chr9	76972578	76973036	RP11-171A24.2	1.13451	0.568734	1.70028	2.20278	3.99433	0.000149595	0.0325414	0.84232
chr2	2060167	2060563	MYT1L	1.4179	0.7107	2.12509	1.32723	3.99378	0.000149885	0.0325414	0.827321
chr20	20017082	20017774	CRNKL1	1.19563	0.59913	1.79213	1.58489	3.99268	0.000150456	0.0325414	0.842298
chr3	136084809	136085008	STAG1	2.12781	1.06611	3.18951	-0.104737	3.9922	0.00015071	0.0325414	0.591868
chr4	57534893	57535244	HOPX	1.3593	0.680892	2.03771	1.22736	3.9912	0.000151233	0.0325414	0.8104
chr18	32686544	32687229	MAPRE2	1.08302	0.542415	1.62363	2.44902	3.99057	0.000151567	0.0325414	0.820101
chr11	133176338	133176583	OPCML-IT1	1.91711	0.960093	2.87413	-0.0582178	3.99031	0.000151703	0.0325414	0.721164
chr15	40045178	40045640	FSIP1	1.26097	0.630904	1.89103	1.73053	3.98656	0.000153692	0.0326775	0.824409
chr1	95494981	95495440	ALG14	1.20578	0.603165	1.8084	1.5651	3.98571	0.000154147	0.0326775	0.821434
chr7	112047055	112047657	AC004112.4	1.21513	0.607828	1.82244	1.47062	3.98562	0.000154198	0.0326775	0.820445
chr10	101358454	101358711	snoU13	2.08465	1.04275	3.12654	0.00406633	3.98555	0.000154232	0.0326775	0.610283
chr13	59846889	59847343	RPP40P2	1.23945	0.619657	1.85924	1.69284	3.98348	0.000155347	0.0328331	0.814506
chrX	67470175	67470517	OPHN1	1.62908	0.814191	2.44397	0.298796	3.9822	0.00015604	0.0328484	0.695765
chr4	160241162	160241906	RAPGEF2	1.0223	0.510884	1.53372	2.36609	3.98183	0.000156239	0.0328484	0.787725
chr12	19387966	19388390	PLEKHA5	1.26562	0.632387	1.89886	2.16763	3.98123	0.000156562	0.0328484	0.807434
chr8	63615137	63615336	XRCC6P4	1.54265	0.770484	2.31481	1.20183	3.97957	0.000157468	0.0329582	0.774254
chr10	115116683	115116923	RNU7-165P	1.74134	0.869322	2.61336	0.392696	3.97775	0.000158469	0.0330276	0.693038
chr11	42821503	42822303	CTD-2537L20.1	0.969903	0.484179	1.45563	2.80422	3.97757	0.000158565	0.0330276	0.71633
chr13	20067978	20068568	TPTE2	1.15625	0.576879	1.73561	1.9925	3.97535	0.00015979	0.0331428	0.78317
chr11	50141208	50142476	RP11-347H15.1	0.945561	0.471672	1.41945	3.37997	3.97459	0.000160215	0.0331428	0.662271
chr8	83804119	83804374	CTD-2272D18.1	1.71982	0.857874	2.58177	1.3269	3.97449	0.000160272	0.0331428	0.708478
chrX	128596719	128597311	RNA5SP513	1.20118	0.598987	1.80338	2.21518	3.97329	0.000160941	0.0332015	0.783131
chr6	9624039	9624379	OFCC1	1.34856	0.672235	2.02488	1.22446	3.97186	0.000161738	0.0332864	0.76174
chr6	115326773	115326986	RNU6-475P	1.53858	0.766501	2.31066	1.16324	3.96951	0.000163062	0.033302	0.722116
chr4	81412598	81412910	RP11-395C17.1	1.48776	0.741183	2.23434	1.90096	3.9695	0.000163065	0.033302	0.764761
chr5	94047564	94047770	MCTP1	1.46439	0.729506	2.19928	1.11194	3.96933	0.000163166	0.033302	0.743286
chr4	43711147	43711350	RN7SL691P	1.7034	0.848427	2.55838	1.11181	3.96865	0.00016355	0.033302	0.690279
chr9	2096744	2097199	RP11-264I13.2	1.53774	0.765805	2.30968	1.30705	3.96808	0.000163871	0.033302	0.726158
chrX	103395860	103396136	SLC25A53	1.5771	0.785314	2.36889	0.305263	3.96762	0.000164131	0.033302	0.68745
chr16	61870661	61871462	CDH8	1.10815	0.551686	1.66461	2.58086	3.96681	0.000164593	0.0333173	0.75427
chr15	35427151	35427503	PRELID1P4	1.32639	0.660112	1.99268	1.39578	3.96546	0.000165367	0.0333956	0.757298
chr9	17779780	17780072	SH3GL2	1.31896	0.655942	1.98198	1.46025	3.96264	0.000166991	0.0334831	0.740448
chr7	124108774	124109399	SSU72P8	1.00493	0.499727	1.51013	2.39223	3.96231	0.000167179	0.0334831	0.725913
chr13	61736719	61737302	MIR3169	0.958989	0.476537	1.44144	3.05516	3.95949	0.000168824	0.0334831	0.647495
chr3	88414042	88414493	ABCF2P1	1.17663	0.584639	1.76862	1.96247	3.95916	0.000169013	0.0334831	0.735515
chr20	4543656	4544051	RPL7AL2	1.18217	0.58737	1.77697	1.47323	3.95903	0.000169093	0.0334831	0.739742
chr21	29830741	29831233	LINC00161	1.20573	0.59904	1.81242	2.17541	3.95878	0.000169235	0.0334831	0.728244
chr3	34080828	34081290	AC018359.1	1.29247	0.641956	1.94297	1.70724	3.95772	0.000169862	0.0334831	0.734325
chr2	161474972	161475252	RBMS1	1.53825	0.763816	2.31268	1.37193	3.95661	0.000170515	0.0334831	0.710488
chr16	29860780	29861136	MVP	1.54321	0.766241	2.32017	0.108879	3.95641	0.000170629	0.0334831	0.653917
chr2	39039087	39039365	ASS1P2	1.80341	0.895415	2.71141	0.361351	3.95631	0.000170693	0.0334831	0.605068
chr15	33645482	33645844	RYR3	1.54884	0.768959	2.32872	1.06433	3.95601	0.000170869	0.0334831	0.693199
chr9	28807868	28808606	MIR876	1.05669	0.524483	1.58889	2.79294	3.95502	0.000171457	0.0334831	0.696285
chr3	159842086	159842329	BRD7P2	1.54966	0.769164	2.33015	0.759413	3.955	0.000171468	0.0334831	0.65661
chr1	183848663	183849058	COLGALT2	1.21762	0.604286	1.83096	1.90929	3.95451	0.000171759	0.0334831	0.725789
chr5	119807883	119808197	PRR16	1.3757	0.682641	2.06875	1.61972	3.95397	0.000172076	0.0334831	0.710163
chrX	77617387	77618128	CYSLTR1	1.071	0.531419	1.61058	1.88381	3.95378	0.000172193	0.0334831	0.713019
chr4	27656644	27656966	IGBP1P5	1.49651	0.742138	2.25088	1.28662	3.9516	0.000173493	0.0334831	0.675514
chr9	122686090	122686461	RP11-360A18.2	1.57213	0.779517	2.36474	0.932831	3.951	0.000173853	0.0334831	0.688959
chr4	147392048	147392522	SLC10A7	1.15736	0.57385	1.74088	2.15734	3.95092	0.000173903	0.0334831	0.712125
chr5	127447557	127448118	KDELC1P1	1.11966	0.554926	1.68438	1.85108	3.94933	0.000174862	0.0334831	0.707154
chr9	31385052	31385674	RP11-271O3.1	1.0721	0.531219	1.61297	2.71896	3.94834	0.000175462	0.0334831	0.680724
chr6	110617564	110617772	METTL24	1.6198	0.802482	2.43712	0.753025	3.94775	0.000175818	0.0334831	0.62435
chr11	8143854	8144231	RIC3	1.37997	0.683634	2.07631	1.1811	3.94756	0.000175935	0.0334831	0.690075
chr2	16644710	16645144	AC104623.2	1.28851	0.638067	1.93895	1.98706	3.94601	0.000176882	0.0334831	0.69864
chr20	53132376	53133208	DOK5	1.0478	0.518783	1.57682	2.35046	3.94536	0.000177279	0.0334831	0.681489
chr1	189557427	189558331	RNA5SP73	1.10764	0.548376	1.6669	2.67661	3.94513	0.000177417	0.0334831	0.663679
chr4	105351387	105351589	CXXC4	1.65918	0.821434	2.49692	1.14729	3.94513	0.000177418	0.0334831	0.615
chr2	18055295	18055838	KCNS3	1.22918	0.60854	1.84982	1.73053	3.94506	0.000177459	0.0334831	0.694156
chr3	131973815	131974485	RPL7P16	1.24065	0.614047	1.86725	2.0169	3.944	0.000178112	0.0334831	0.692241
chr2	153449856	153450099	FMNL2	1.4348	0.710121	2.15949	1.15764	3.94388	0.000178185	0.0334831	0.670417
chr18	61484436	61485037	SERPINB7	1.15153	0.569891	1.73317	1.88128	3.94367	0.000178313	0.0334831	0.687811
chr10	16142709	16143220	FTLP19	1.16026	0.57421	1.74631	1.87491	3.94367	0.000178316	0.0334831	0.689297
chr4	186519993	186520273	SORBS2	1.49801	0.741126	2.2549	1.14752	3.94243	0.000179081	0.0334831	0.653217
chr15	69444689	69444983	GLCE	1.90366	0.941421	2.8659	0.0179909	3.94081	0.000180085	0.0334831	0.585136
chr1	114932690	114932943	TRIM33	1.65213	0.816942	2.48732	0.455627	3.94039	0.000180349	0.0334831	0.624359
chr4	176567491	176568467	GPM6A	0.914958	0.45239	1.37753	3.16212	3.94008	0.000180539	0.0334831	0.608548
chr8	131106492	131107441	ASAP1	0.957226	0.473288	1.44116	3.4477	3.94007	0.000180545	0.0334831	0.642961
chr12	39567982	39568474	RP11-421H10.2	1.21427	0.600376	1.82816	2.16887	3.94005	0.000180555	0.0334831	0.674266
chr8	102654460	102654740	GRHL2	1.57524	0.778718	2.37177	0.787697	3.93938	0.000180977	0.0334893	0.611664
chr5	166960976	166961747	TENM2	0.994807	0.49161	1.498	2.73262	3.93804	0.000181817	0.0334988	0.648467
chr13	26140210	26140547	ATP8A2	1.57513	0.778237	2.37203	0.810917	3.93727	0.000182299	0.0334988	0.610256
chr2	11318053	11318356	PQLC3	1.4982	0.740229	2.25618	1.2545	3.93727	0.0001823	0.0334988	0.627245
chr12	1759331	1759840	WNT5B	1.21028	0.5979	1.82265	1.51107	3.93682	0.000182582	0.0334988	0.671787
chr5	110451930	110452720	WDR36	1.02239	0.504849	1.53993	2.58962	3.93505	0.000183701	0.0335102	0.627055
chr9	82517238	82517765	RP11-403N16.3	1.21042	0.597666	1.82318	1.94422	3.93485	0.000183826	0.0335102	0.663914
chr2	169423885	169424754	MIR4774	0.970234	0.479038	1.46143	2.97273	3.9346	0.000183983	0.0335102	0.631199
chr6	69895546	69895750	AL158051.1	1.95615	0.965716	2.94658	0.704498	3.9342	0.00018424	0.0335102	0.489498
chr3	37628438	37628671	RNU7-73P	1.94155	0.958268	2.92484	0.61956	3.93323	0.000184859	0.0335102	0.514171
chr18	72453909	72454240	ZNF407	1.37582	0.679014	2.07262	1.3499	3.93304	0.000184976	0.0335102	0.659403
chr3	33196447	33197367	RP11-627J17.1	0.985317	0.486093	1.48454	2.40929	3.93152	0.000185953	0.0336166	0.62414
chr5	130870586	130870985	RAPGEF6	1.15388	0.569125	1.73863	2.12225	3.93067	0.000186495	0.0336229	0.650215
chr17	62274001	62274359	TEX2	1.64599	0.811758	2.48022	0.311523	3.93025	0.000186768	0.0336229	0.612352
chr6	80613016	80613454	RP1-92C4.2	1.23511	0.608818	1.86141	1.85124	3.92832	0.000188014	0.0337066	0.638011
chr9	75394603	75394812	TMC1	1.77886	0.876568	2.68116	0.812424	3.92711	0.000188798	0.0337066	0.532091
chr8	98596735	98597292	KB-1683C8.1	1.21647	0.599401	1.83355	1.54478	3.92686	0.000188959	0.0337066	0.640991
chr11	26686456	26686991	SLC5A12	1.20987	0.59607	1.82368	2.2142	3.92635	0.000189295	0.0337066	0.630089
chr8	10268142	10268976	RP11-981G7.1	1.09183	0.537869	1.64579	2.01417	3.92604	0.000189498	0.0337066	0.629403
chr14	105582978	105583309	RP11-44N21.2	1.6448	0.810146	2.47945	0.133795	3.92543	0.000189898	0.0337066	0.568004
chr12	99705534	99705773	ANKS1B	1.62005	0.797868	2.44224	1.04113	3.92499	0.000190184	0.0337066	0.569109
chr14	88795286	88795578	KCNK10	1.47772	0.727645	2.22779	1.34086	3.92435	0.000190606	0.0337066	0.625503
chr20	8252373	8252738	PLCB1-IT1	1.19231	0.587046	1.79758	1.61406	3.92394	0.000190869	0.0337066	0.631156
chr13	78290296	78290495	SLAIN1	1.47978	0.728503	2.23107	1.17808	3.92351	0.000191157	0.0337066	0.592999
chr12	82450493	82450706	RP11-362A1.2	1.86036	0.915722	2.80499	1.03486	3.92294	0.000191533	0.0337066	0.516851
chr5	130868558	130868876	RAPGEF6	1.27883	0.629282	1.92837	1.51367	3.92177	0.000192303	0.0337139	0.616893
chr6	110640726	110640962	METTL24	1.78216	0.876822	2.68751	0.48345	3.92116	0.000192711	0.0337139	0.544265
chr15	33646348	33647103	RYR3	1.14735	0.564418	1.73029	1.98544	3.92063	0.000193063	0.0337139	0.615571
chr3	77915067	77915560	RNU6-217P	1.19981	0.590101	1.80951	2.07713	3.91986	0.000193574	0.0337139	0.608677
chr3	98880309	98880703	ACTG1P13	1.32084	0.649624	1.99206	1.83201	3.91982	0.000193599	0.0337139	0.612551
chr2	42050141	42050450	LDHAP3	1.53368	0.754207	2.31315	0.836072	3.91934	0.00019392	0.0337139	0.575766
chr9	9475878	9476123	RN7SL5P	1.55743	0.765625	2.34924	1.0721	3.91804	0.000194791	0.0337687	0.559822
chr5	82833340	82833826	VCAN	1.16697	0.573625	1.76032	1.62775	3.9177	0.000195018	0.0337687	0.60841
chr14	42235604	42235825	RP11-1053O12.1	1.57375	0.773439	2.37405	1.26481	3.91703	0.000195467	0.0337786	0.579527
chr21	14403958	14404259	ANKRD30BP2	1.61817	0.795105	2.44123	1.60188	3.91625	0.000195995	0.033791	0.593251
chr8	29985402	29985952	RPS15AP24	1.24694	0.61262	1.88126	1.50802	3.91576	0.000196323	0.033791	0.60705
chr14	102886284	102886537	TECPR2	1.55042	0.761449	2.33938	0.574507	3.91443	0.000197225	0.0338786	0.533211
chr12	42484757	42485069	AC023513.1	1.42605	0.70012	2.15198	1.42737	3.91308	0.00019814	0.0339655	0.576398
chr4	55462288	55462816	AC006552.1	1.11889	0.549239	1.68854	2.24204	3.91253	0.000198518	0.0339655	0.571368
chr1	111235210	111235954	KCNA3	1.10476	0.542164	1.66736	2.01864	3.91155	0.000199186	0.0339972	0.592187
chr4	88773848	88774059	MEPE	1.83722	0.901513	2.77293	0.74429	3.91111	0.000199492	0.0339972	0.441844
chr2	200042923	200043233	RNU7-147P	1.59863	0.783904	2.41335	1.37863	3.90855	0.000201249	0.0340048	0.558783
chr4	53006413	53006799	SPATA18	1.35166	0.662799	2.04052	1.48754	3.90854	0.000201257	0.0340048	0.582698
chr11	113794234	113794710	HTR3B	1.36173	0.667283	2.05618	0.829883	3.90599	0.00020303	0.0340048	0.571985
chr5	162482297	162483056	MRP63P6	1.20416	0.590042	1.81827	2.56446	3.90582	0.000203146	0.0340048	0.555771
chr9	112702883	112703147	PALM2	1.4863	0.728295	2.24431	0.62679	3.90582	0.000203147	0.0340048	0.558761
chr14	34731431	34732300	EGLN3	1.02492	0.502142	1.54771	2.16286	3.90526	0.000203542	0.0340048	0.539885
chr11	34830918	34831691	RP4-743O11.1	1.0972	0.537498	1.6569	1.94152	3.90488	0.000203807	0.0340048	0.55116
chr4	74979946	74980397	MTHFD2L	1.12971	0.553343	1.70608	2.05111	3.90432	0.000204197	0.0340048	0.558205
chr11	62326754	62327030	AHNAK	1.64272	0.804472	2.48096	0.241265	3.90365	0.000204666	0.0340048	0.48243
chr5	166926089	166926635	TENM2	1.2282	0.601446	1.85495	1.92425	3.90348	0.000204787	0.0340048	0.569648
chr12	11750150	11750349	RP11-434C1.1	2.07509	1.01586	3.13433	-0.0268388	3.90234	0.000205594	0.0340048	0.323289
chr14	24402560	24402879	LINC00596	1.41582	0.693065	2.13858	0.922423	3.90207	0.000205781	0.0340048	0.548924
chr1	183412080	183412758	NMNAT2	1.19015	0.582577	1.79772	1.88275	3.90195	0.000205864	0.0340048	0.562405
chr1	75152233	75152516	RP11-17E13.2	1.30194	0.637213	1.96666	1.09507	3.90147	0.00020621	0.0340048	0.548204
chr3	103856234	103856887	RP11-40M23.1	1.10143	0.538817	1.66405	2.60881	3.89964	0.000207503	0.0340048	0.529192
chr3	16341735	16342086	RP11-415F23.2	1.4088	0.689137	2.12846	1.30299	3.89942	0.000207661	0.0340048	0.541489
chr14	62417095	62417360	SYT16	1.29951	0.635662	1.96335	1.3735	3.89934	0.000207723	0.0340048	0.544783
chr13	82310364	82310656	PTMAP5	1.8691	0.914155	2.82405	1.221	3.89882	0.000208092	0.0340048	0.485192
chr5	165770738	165771236	CTB-63M22.1	1.07764	0.527049	1.62822	2.1924	3.89875	0.000208142	0.0340048	0.547681
chr2	50141386	50141780	SNORA75	1.27518	0.623625	1.92673	1.98339	3.89853	0.000208298	0.0340048	0.551144
chr9	12351968	12352176	RNU2-47P	1.61909	0.791759	2.44642	1.00705	3.89826	0.000208492	0.0340048	0.506641
chr8	62416348	62416822	ASPH	1.11716	0.546264	1.68805	2.0384	3.89797	0.000208699	0.0340048	0.552093
chr15	34252432	34252751	CHRM5	1.46257	0.715011	2.21014	1.11712	3.89717	0.000209272	0.0340048	0.534846
chr1	97403437	97403829	AL592205.2	1.36035	0.664977	2.05572	1.24444	3.89684	0.000209508	0.0340048	0.544515
chr4	28559379	28559578	RP11-123O22.1	1.53153	0.748642	2.31441	0.883551	3.89678	0.000209556	0.0340048	0.477594
chr1	174402567	174402979	GPR52	1.10699	0.540788	1.67319	1.83723	3.89451	0.000211193	0.0340048	0.534923
chr2	196350766	196351157	RNU6-169P	1.63993	0.80111	2.47876	1.77136	3.89435	0.000211308	0.0340048	0.535998
chr5	165956636	165957000	CTB-63M22.1	1.45135	0.708896	2.1938	1.9275	3.89387	0.000211652	0.0340048	0.535064
chr14	51224440	51224720	NIN	1.46228	0.714144	2.21042	0.252977	3.8934	0.000211996	0.0340048	0.512717
chr9	75759529	75759930	ANXA1	1.2192	0.595427	1.84297	1.68579	3.8934	0.000211999	0.0340048	0.537893
chr10	117478295	117478494	RP11-169K19.1	1.56171	0.762671	2.36074	0.535189	3.89325	0.000212105	0.0340048	0.463442
chr8	69397214	69397615	RPS15AP25	1.08621	0.530411	1.642	2.09618	3.89293	0.000212337	0.0340048	0.533964
chr1	168020301	168020646	GCSHP5	1.33323	0.650939	2.01552	1.47374	3.89237	0.000212745	0.0340048	0.531363
chr6	91541699	91542655	MAP3K7	0.969544	0.473078	1.46601	2.84961	3.89006	0.000214436	0.0340048	0.483923
chr11	81823128	81824153	RP11-179A16.1	0.859161	0.419145	1.29918	3.19501	3.88943	0.000214904	0.0340048	0.4542
chr18	54559249	54559678	WDR7	1.20149	0.586125	1.81686	1.54766	3.88925	0.000215037	0.0340048	0.526256
chr4	69171291	69171490	APOOP4	1.44437	0.704551	2.18419	0.586445	3.88894	0.00021526	0.0340048	0.489172
chr15	35212537	35212921	RP11-83J16.1	1.36771	0.66702	2.06839	1.98983	3.8882	0.00021581	0.0340048	0.517637
chr5	6757474	6757673	PAPD7	1.7902	0.872726	2.70767	0.287812	3.88676	0.000216881	0.0340048	0.347748
chr3	179800161	179801042	PEX5L	1.09722	0.534856	1.65958	2.27373	3.88648	0.000217087	0.0340048	0.50242
chr20	25882587	25883336	CFTRP1	0.949753	0.462965	1.43654	2.81352	3.88642	0.000217129	0.0340048	0.463338
chr11	83386833	83387231	DLG2	1.39213	0.678589	2.10568	1.4379	3.88632	0.000217204	0.0340048	0.516836
chr8	119612974	119613349	SAMD12	1.16302	0.566855	1.75918	1.96697	3.88598	0.000217455	0.0340048	0.511026
chr14	87468796	87469467	RP11-736P16.1	1.08922	0.530783	1.64767	2.8387	3.88525	0.000218001	0.0340048	0.490251
chr1	236670552	236671082	LGALS8	1.09228	0.532212	1.65234	1.53976	3.88485	0.000218301	0.0340048	0.511367
chr3	182824428	182824781	MCCC1	1.48775	0.724889	2.25061	0.871959	3.88476	0.000218367	0.0340048	0.494117
chr9	88230977	88231280	AGTPBP1	1.50818	0.73484	2.28152	1.11192	3.88474	0.000218384	0.0340048	0.487855
chr5	163013391	163014022	MAT2B	1.11688	0.544168	1.68959	2.05169	3.88463	0.000218465	0.0340048	0.504591
chr3	144309513	144310091	RNA5SP144	0.938606	0.457169	1.42004	2.70274	3.8835	0.000219315	0.0340199	0.464986
chr11	80906620	80907375	RP11-170L9.1	1.14181	0.556103	1.72751	2.38843	3.88324	0.000219508	0.0340199	0.490521
chr4	108871037	108871735	RP11-286E11.2	1.01482	0.494214	1.53543	2.43882	3.88292	0.000219745	0.0340199	0.468591
chr9	122512618	122513028	RP11-360A18.2	1.44483	0.703474	2.18619	1.14028	3.88212	0.000220353	0.0340528	0.494932
chr1	80270288	80270513	ADH5P2	1.46786	0.714573	2.22114	1.41007	3.88154	0.00022079	0.0340594	0.489466
chr5	115408267	115408737	CTD-2287O16.4	1.33863	0.651412	2.02584	1.62641	3.88013	0.00022186	0.0340914	0.499568
chr22	19572579	19573031	AC000077.2	1.77348	0.862949	2.684	-0.067117	3.87982	0.000222092	0.0340914	0.447287
chr6	57130508	57131402	RAB23	1.1001	0.535277	1.66493	2.43682	3.8797	0.000222184	0.0340914	0.468608
chr3	16382676	16383024	RP11-415F23.3	1.31225	0.638341	1.98615	1.39623	3.87878	0.000222883	0.0341379	0.48785
chr21	37305971	37306654	FKSG68	1.03888	0.505228	1.57254	1.94584	3.87779	0.000223641	0.0341564	0.48028
chr1	109537582	109538193	RP11-20O24.4	1.23777	0.601918	1.87363	1.57199	3.87759	0.000223796	0.0341564	0.491956
chr2	182477719	182477967	CERKL	1.46444	0.711847	2.21704	1.15613	3.87605	0.000224974	0.0342756	0.45655
chr14	60146613	60146992	MIR5586	1.46244	0.710743	2.21414	1.79699	3.87538	0.000225495	0.0342876	0.484206
chr9	89066392	89066680	RNU2-36P	1.62106	0.787733	2.45439	0.399985	3.87492	0.000225848	0.0342876	0.447645
chr20	40091509	40091862	RP4-620E11.4	1.43092	0.695162	2.16667	0.576056	3.87401	0.000226554	0.0343239	0.459732
chr7	86277871	86278439	GRM3	0.899417	0.436878	1.36196	2.91238	3.87339	0.00022703	0.0343239	0.432024
chr5	64972136	64972379	TRAPPC13	1.50013	0.728601	2.27166	0.856904	3.87307	0.000227282	0.0343239	0.427956
chr14	78764643	78764995	RP11-332E19.2	1.32461	0.643188	2.00604	1.55192	3.87213	0.000228012	0.0343561	0.463969
chr1	72484800	72485072	NEGR1	1.40005	0.679576	2.12052	1.28594	3.87083	0.000229025	0.0343561	0.460463
chr5	88432677	88433566	MEF2C-AS1	0.956313	0.464095	1.44853	2.74041	3.8701	0.000229603	0.0343561	0.424723
chr2	33480711	33480994	LTBP1	1.49412	0.725063	2.26318	0.538976	3.86995	0.000229719	0.0343561	0.416962
chr9	38187603	38187806	snoU13	1.66793	0.808921	2.52693	0.525001	3.86776	0.00023144	0.0343561	0.365556
chr11	7121989	7122409	RBMXL2	1.14435	0.554916	1.73379	1.77308	3.86724	0.000231852	0.0343561	0.460028
chr2	155115438	155115640	GALNT13	1.48038	0.717817	2.24294	1.51479	3.86702	0.000232028	0.0343561	0.43885
chr12	8921719	8922071	RIMKLB	1.41044	0.683899	2.13699	1.37071	3.86698	0.000232058	0.0343561	0.451029
chr1	62324904	62325166	INADL	1.61719	0.784072	2.45031	0.251385	3.86663	0.000232335	0.0343561	0.35734
chr1	152199905	152200163	HRNR	1.54667	0.749728	2.34362	0.900024	3.86589	0.000232926	0.0343561	0.430444
chr5	156560047	156560554	MED7	1.15554	0.559836	1.75125	1.54786	3.86395	0.000234471	0.0343561	0.44988
chr12	43124550	43125016	RP11-25I15.3	1.31541	0.637281	1.99355	1.94242	3.8639	0.000234512	0.0343561	0.450519
chr8	102759674	102759921	NCALD	1.40771	0.681867	2.13356	0.640413	3.86321	0.000235066	0.0343561	0.421309
chr5	162687518	162688038	RP11-541P9.3	1.15813	0.56066	1.7556	2.14836	3.86118	0.000236704	0.0343561	0.438426
chr13	107947749	107948366	SNORD31	1.16862	0.565673	1.77157	1.8183	3.86077	0.000237035	0.0343561	0.440004
chr3	150933991	150934988	GPR171	0.849776	0.411297	1.28825	3.11357	3.86042	0.000237316	0.0343561	0.357138
chr4	101985681	101986283	PPP3CA	1.05913	0.512602	1.60566	2.54516	3.86025	0.000237459	0.0343561	0.408546
chr4	42643305	42643509	ATP8A1	1.33336	0.645321	2.02139	1.28602	3.86024	0.000237462	0.0343561	0.431435
chr6	124268867	124269068	RP11-374A22.1	1.29795	0.628175	1.96773	1.17959	3.86018	0.000237516	0.0343561	0.421685
chr7	102949328	102949747	PMPCB	1.31395	0.635767	1.99214	1.00323	3.85931	0.000238215	0.0343561	0.436402
chr6	118471446	118471876	RP11-632C17__A.1	1.1888	0.575102	1.8025	1.92258	3.85862	0.000238776	0.0343561	0.431666
chr10	104343565	104344100	SUFU	1.08001	0.522452	1.63758	2.38729	3.85847	0.000238903	0.0343561	0.433563
chr1	174935230	174935457	RABGAP1L	1.78078	0.861432	2.70013	0.380169	3.85841	0.000238949	0.0343561	0.275936
chr2	191725767	191726008	GLS	1.47423	0.713127	2.23533	0.68045	3.85835	0.000239003	0.0343561	0.402458
chr18	3538358	3539007	RN7SL39P	0.941309	0.455331	1.42729	2.76446	3.85829	0.000239048	0.0343561	0.382754
chr2	197117496	197118251	AC020571.3	1.05768	0.511602	1.60377	2.44282	3.85813	0.000239178	0.0343561	0.412963
chr15	77352933	77353272	TSPAN3	1.30289	0.630169	1.97562	1.54996	3.8579	0.000239366	0.0343561	0.424475
chr8	113400040	113400255	CSMD3	1.55338	0.751264	2.3555	1.41656	3.85762	0.000239595	0.0343561	0.411668
chr8	71205217	71205418	BTF3P12	1.85556	0.897342	2.81377	0.564767	3.85736	0.000239806	0.0343561	0.285283
chr6	157428963	157429718	RP1-137K2.2	0.996295	0.481756	1.51083	2.57376	3.85699	0.000240112	0.0343561	0.406964
chr9	98291893	98292154	PTCH1	1.55109	0.749899	2.35228	0.148213	3.85639	0.000240604	0.0343561	0.380654
chr5	84020582	84020992	RP11-509M23.1	1.17969	0.570296	1.78909	1.77494	3.8561	0.000240843	0.0343561	0.425847
chr15	91825836	91826114	SV2B	1.47698	0.713996	2.23996	0.272977	3.85602	0.000240905	0.0343561	0.396652
chr18	70438423	70438868	RNA5SP460	1.03221	0.498963	1.56545	2.17439	3.85586	0.000241041	0.0343561	0.416559
chr22	35926054	35926374	RP4-569D19.8	1.75962	0.850476	2.66876	-0.0389933	3.85536	0.000241448	0.0343574	0.295064
chr3	94335664	94336232	ARMC10P1	1.22331	0.590923	1.8557	2.28464	3.8533	0.000243152	0.0345428	0.411968
chr14	69557020	69557243	DDX18P1	1.73226	0.836429	2.62809	0.807015	3.85182	0.00024438	0.0345835	0.344305
chr5	163485328	163486027	CTB-32P11.1	1.08128	0.521989	1.64058	2.58284	3.85104	0.000245032	0.0345835	0.382087
chr5	156082577	156083043	CTC-340I23.2	1.41916	0.685047	2.15327	1.88137	3.85077	0.000245254	0.0345835	0.405149
chr7	90821306	90821731	FZD1	1.22091	0.589348	1.85248	1.64648	3.85075	0.000245274	0.0345835	0.410145
chr18	13875798	13876665	MC2R	1.00431	0.484761	1.52385	2.39675	3.85055	0.000245444	0.0345835	0.386028
chr4	118991107	118991325	NDST3	1.44415	0.696847	2.19146	1.30596	3.84941	0.000246401	0.0346396	0.379115
chr4	91239401	91239738	CCSER1	1.30374	0.629041	1.97843	1.7108	3.84911	0.000246645	0.0346396	0.401527
chr14	26668908	26669630	CYB5AP5	1.07168	0.516913	1.62644	2.60797	3.848	0.000247587	0.0347154	0.372221
chr14	72178343	72178981	SIPA1L1	1.12601	0.54303	1.709	2.1459	3.84739	0.000248102	0.034731	0.394617
chr1	78784417	78784820	RP11-472F19.1	1.24618	0.600629	1.89173	1.81895	3.8453	0.000249874	0.0349224	0.3943
chr5	151954410	151954695	CTC-550M4.1	1.61123	0.776459	2.44599	0.956553	3.84477	0.000250323	0.0349286	0.300287
chr10	14412873	14413211	MIR4293	1.50313	0.72426	2.28199	0.667619	3.84425	0.000250767	0.034934	0.361407
chr18	55653279	55653795	RP11-693L9.2	1.26871	0.611041	1.92637	1.55895	3.84269	0.000252102	0.0350478	0.38641
chr6	100370639	100370854	MCHR2-AS1	1.9767	0.951773	3.00163	1.04161	3.84173	0.000252927	0.0350478	0.28942
chr4	162664864	162665636	FSTL5	1.00161	0.482258	1.52096	2.70709	3.84164	0.000253006	0.0350478	0.330268
chr10	72607329	72607811	SGPL1	1.32072	0.635862	2.00558	1.33963	3.8414	0.00025321	0.0350478	0.381422
chr9	74311737	74312114	TMEM2	1.6175	0.778526	2.45647	1.20052	3.84039	0.000254085	0.0350754	0.339561
chr13	80823514	80824135	SPRY2	1.04135	0.501138	1.58156	2.42954	3.83983	0.000254565	0.0350754	0.362113
chr8	133707476	133707995	TMEM71	1.22604	0.589981	1.86211	1.3049	3.83959	0.000254776	0.0350754	0.377289
chr7	103174657	103174893	RELN	1.70923	0.822423	2.59603	0.765708	3.83929	0.000255036	0.0350754	0.272571
chr8	48584814	48585190	SPIDR	1.14312	0.549782	1.73645	1.46644	3.83769	0.000256427	0.0351728	0.371776
chr21	35981526	35982587	RCAN1	0.769594	0.370052	1.16914	3.11846	3.83688	0.000257131	0.0351728	0.250579
chr9	31197236	31197455	RP11-572H4.1	1.52341	0.73247	2.31434	1.25513	3.83666	0.000257327	0.0351728	0.345672
chr12	30590330	30591332	RP11-776A13.2	0.847276	0.407373	1.28718	3.24702	3.8366	0.000257376	0.0351728	0.281821
chr1	69659681	69660201	RP11-74K19.1	1.26641	0.608768	1.92405	1.78468	3.83588	0.000258012	0.035204	0.366556
chr3	63727619	63727950	AC136289.1	1.45648	0.69995	2.21301	1.02148	3.83493	0.000258845	0.0352104	0.314106
chr12	117562775	117563602	RP11-103B5.2	0.970483	0.466335	1.47463	2.06532	3.8345	0.000259226	0.0352104	0.335762
chr12	95539828	95540489	RP11-129B9.1	1.15291	0.55395	1.75186	1.51661	3.83423	0.000259464	0.0352104	0.360291
chr2	102012858	102013062	CREG2	1.48423	0.712784	2.25568	0.694983	3.83243	0.000261055	0.0352104	0.338755
chrX	111302435	111303047	TRPC5	1.20783	0.579867	1.83579	2.10335	3.83135	0.000262016	0.0352104	0.350286
chr13	84811201	84811598	UBE2D3P4	1.17531	0.56425	1.78638	1.94223	3.8313	0.000262055	0.0352104	0.351487
chr10	82827896	82828852	RPA2P2	1.06365	0.510534	1.61676	2.49511	3.83056	0.000262722	0.0352104	0.324086
chr10	99521406	99522065	ZFYVE27	1.04696	0.502451	1.59147	1.76854	3.83004	0.000263186	0.0352104	0.345507
chr7	69597920	69598226	AUTS2	1.48717	0.713708	2.26063	0.794471	3.83002	0.0002632	0.0352104	0.307778
chr6	112749352	112750161	snoU13	1.07214	0.514425	1.62986	2.07676	3.82928	0.000263863	0.0352104	0.320524
chr20	8893197	8893850	RP5-859I17.2	1.13247	0.543237	1.7217	2.23846	3.82841	0.000264642	0.0352104	0.337407
chr7	132361248	132361621	AC009365.3	1.43723	0.689349	2.18511	0.479615	3.82802	0.000264999	0.0352104	0.298897
chr12	96735285	96735753	CDK17	1.28005	0.613874	1.94622	1.31225	3.82752	0.000265443	0.0352104	0.335763
chr12	23830600	23831394	RP11-437F6.1	0.981249	0.470563	1.49194	2.52059	3.8274	0.000265551	0.0352104	0.309015
chr4	177182575	177183155	ASB5	1.15793	0.555199	1.76067	1.98784	3.82681	0.000266086	0.0352104	0.319049
chr5	173599171	173599881	CTC-229L21.1	1.17001	0.560866	1.77914	2.41191	3.82605	0.000266774	0.0352104	0.33162
chr10	21036611	21037307	MTND1P21	1.27135	0.609434	1.93327	1.56733	3.82597	0.00026685	0.0352104	0.335704
chr6	130992739	130992988	RP11-102N11.1	1.36682	0.655184	2.07846	1.1292	3.82588	0.000266928	0.0352104	0.320864
chr12	29987586	29987866	TMTC1	1.70934	0.819351	2.59934	0.848791	3.8258	0.000267004	0.0352104	0.263386
chr15	100714502	100715638	RP11-90E5.1	1.02535	0.491274	1.55942	2.62809	3.82428	0.000268385	0.0352104	0.316561
chr20	12037113	12037956	BTBD3	0.893167	0.427839	1.3585	2.99805	3.82342	0.000269164	0.0352104	0.277455
chr13	90053285	90054238	SP3P	0.943658	0.451846	1.43547	3.18623	3.82203	0.000270438	0.0352104	0.237996
chr12	40571722	40572041	AC079630.2	1.2818	0.613704	1.9499	1.77979	3.82172	0.000270721	0.0352104	0.322986
chr5	43216631	43217353	RP11-447H19.2	1.03101	0.493485	1.56854	2.40934	3.8207	0.000271664	0.0352104	0.280329
chr11	30931816	30932237	DCDC1	1.26646	0.606167	1.92675	1.7778	3.82062	0.000271736	0.0352104	0.320575
chr11	93431765	93431970	KIAA1731	1.36568	0.653653	2.07771	1.04217	3.8206	0.000271752	0.0352104	0.295359
chr13	21125309	21125751	IFT88	1.38768	0.664177	2.11119	1.83336	3.82056	0.000271789	0.0352104	0.320244
chr10	95349605	95350305	RBP4	1.07603	0.514958	1.63709	2.1197	3.8202	0.000272122	0.0352104	0.29049
chr2	23616705	23617415	KLHL29	1.10349	0.528032	1.67894	1.57285	3.81975	0.000272535	0.0352104	0.31625
chr18	33887630	33887943	FHOD3	1.38926	0.66471	2.11381	1.05986	3.81939	0.000272874	0.0352104	0.297368
chr1	81126063	81126614	RP5-887A10.1	1.24318	0.59476	1.89159	1.97036	3.81907	0.000273168	0.0352104	0.316448
chr12	34058127	34058926	RNU6-472P	0.98093	0.469248	1.49261	2.50016	3.81871	0.000273504	0.0352104	0.270407
chr7	96710501	96711535	ACN9	1.00426	0.480402	1.52812	2.43405	3.81866	0.000273545	0.0352104	0.276835
chr4	90836188	90836653	MMRN1	1.27372	0.609253	1.93819	1.89064	3.81838	0.000273805	0.0352104	0.314372
chr12	98336701	98337596	MIR4495	1.03352	0.494341	1.5727	2.57411	3.81825	0.000273932	0.0352104	0.272825
chr15	47648496	47648951	SEMA6D	1.14545	0.547847	1.74305	1.76488	3.81807	0.000274101	0.0352104	0.305378
chr4	15383407	15383718	C1QTNF7	1.42247	0.68031	2.16463	1.02096	3.8179	0.000274254	0.0352104	0.286349
chr7	45345738	45346360	ELK1P1	1.13142	0.541089	1.72176	1.87306	3.81774	0.000274408	0.0352104	0.309634
chr15	23763212	23763658	MIR4508	1.12965	0.540022	1.71927	1.87831	3.81633	0.000275721	0.0352104	0.305641
chr5	76472014	76472693	HMGB1P35	1.15445	0.551869	1.75703	1.74886	3.81626	0.000275781	0.0352104	0.302386
chrX	78514359	78515214	KIF4CP	0.867178	0.414516	1.31984	2.38742	3.81604	0.000275989	0.0352104	0.197718
chr2	133782585	133782949	AC011755.1	1.41559	0.67663	2.15455	0.809073	3.81589	0.000276132	0.0352104	0.297224
chr10	44353121	44353833	LINC00840	0.985149	0.470867	1.49943	2.42556	3.81575	0.000276264	0.0352104	0.275258
chr20	40093060	40093318	RP4-620E11.4	1.62891	0.778563	2.47926	0.0735499	3.81575	0.000276265	0.0352104	0.228554
chr4	163737055	163737312	AC005150.1	1.46639	0.700849	2.23194	1.4127	3.81557	0.000276434	0.0352104	0.289919
chr8	100533455	100534066	VPS13B	1.02651	0.49038	1.56263	1.8969	3.81394	0.000277966	0.0353533	0.291012
chr13	95293937	95294253	RNA5SP36	1.4223	0.679239	2.16537	1.24205	3.81281	0.00027903	0.0353932	0.293072
chr13	35191458	35192251	LINC00457	0.941511	0.449572	1.43345	2.82531	3.81235	0.000279461	0.0353932	0.270362
chr16	61694438	61694762	RP11-109D24.1	1.64172	0.78391	2.49953	0.825606	3.8123	0.000279511	0.0353932	0.242829
chr6	150102924	150103201	RP11-350J20.4	1.52019	0.725724	2.31466	0.692458	3.81155	0.000280223	0.0354215	0.23148
chr12	89455179	89456245	RP11-13A1.2	0.878993	0.419534	1.33845	3.30814	3.81081	0.000280925	0.0354215	0.18463
chr6	88661210	88661985	RP11-453D21.1	1.0227	0.488118	1.55728	2.7034	3.81077	0.000280966	0.0354215	0.248592
chr1	65257941	65258514	RAVER2	1.21547	0.580048	1.85089	1.36584	3.81032	0.00028139	0.0354231	0.285065
chr5	174948294	174948561	SFXN1	1.5607	0.744446	2.37696	0.397099	3.80867	0.000282974	0.0355705	0.211929
chrX	77290551	77290895	PGK1	1.7283	0.824133	2.63247	0.037675	3.80758	0.000284012	0.0355977	0.240785
chr8	52507239	52507439	RP11-11C20.1	1.73113	0.825479	2.63677	0.694743	3.80758	0.000284016	0.0355977	0.167146
chr5	14450066	14450454	TRIO	1.11509	0.531593	1.69858	2.13717	3.80672	0.000284845	0.035614	0.273717
chr7	69098103	69098679	AUTS2	1.13423	0.540653	1.72781	1.54048	3.8063	0.000285247	0.035614	0.27821
chr11	133232402	133232660	OPCML-IT1	1.69624	0.808512	2.58396	0.0671277	3.80616	0.000285385	0.035614	0.18351
chr7	28337378	28338059	CREB5	0.975715	0.464989	1.48644	1.98815	3.80552	0.000286005	0.0356399	0.246263
chr2	3762826	3763025	DCDC2C	1.58681	0.75583	2.41778	0.448466	3.80377	0.000287705	0.0357641	0.217899
chr10	13380704	13380915	SEPHS1	1.42603	0.67914	2.17292	0.722739	3.80321	0.000288247	0.0357641	0.221376
chr13	96987626	96988080	RN7SL164P	1.05343	0.501646	1.60522	1.87837	3.8029	0.000288549	0.0357641	0.257436
chr18	34061028	34061983	FHOD3	0.95564	0.455062	1.45622	2.76243	3.80279	0.000288662	0.0357641	0.211747
chr3	189827268	189827476	RN7SL486P	1.4108	0.671689	2.1499	1.41049	3.80221	0.000289229	0.0357641	0.254297
chr18	19505132	19505394	RNA5SP451	1.67638	0.798071	2.55468	0.842164	3.80194	0.000289491	0.0357641	0.189584
chr6	83507132	83507709	UBE3D	0.962301	0.457984	1.46662	2.23012	3.8009	0.000290514	0.0357659	0.217926
chr6	83040423	83040622	TPBG	1.53507	0.73048	2.33966	0.943203	3.80042	0.000290978	0.0357659	0.219312
chr3	125113290	125113496	RNU6-232P	1.73105	0.823643	2.63846	-0.0155891	3.80003	0.000291368	0.0357659	0.15287
chr11	81816391	81817060	RP11-179A16.1	1.07876	0.513223	1.6443	2.37947	3.79964	0.000291752	0.0357659	0.224718
chr7	23683195	23683404	AC006026.12	1.74095	0.828207	2.6537	0.342836	3.79941	0.000291975	0.0357659	0.167683
chr5	142623485	142623889	ARHGAP26	1.32679	0.631177	2.0224	1.11902	3.79939	0.000291993	0.0357659	0.252111
chr13	32476189	32476402	EEF1DP3	1.61891	0.769631	2.46819	0.95525	3.7971	0.000294271	0.0358771	0.195183
chr10	47628570	47629312	ANTXRLP1	0.941215	0.447441	1.43499	2.50524	3.79699	0.000294378	0.0358771	0.201022
chr14	55002459	55003101	CGRRF1	1.18487	0.563131	1.80661	1.63111	3.79614	0.000295227	0.0358771	0.242821
chr3	170101771	170101977	SKIL	1.59721	0.758857	2.43556	0.296937	3.79502	0.000296343	0.0358771	0.151728
chr6	17082092	17082891	STMND1	1.25641	0.59688	1.91595	1.79019	3.79467	0.000296692	0.0358771	0.24215
chr3	183974951	183975253	CAMK2N2	1.32397	0.628859	2.01909	0.572592	3.79404	0.000297329	0.0358771	0.227591
chr15	91711553	91712098	SV2B	1.12373	0.533691	1.71376	1.26271	3.79369	0.000297679	0.0358771	0.236647
chr18	58670733	58671248	RP11-325K19.1	1.08759	0.516401	1.65878	2.26512	3.79283	0.000298543	0.0358771	0.229844
chr4	106763107	106763379	RP11-45L9.1	1.24648	0.591824	1.90114	1.8683	3.79272	0.000298659	0.0358771	0.237408
chr13	79959029	79959451	RNA5SP33	1.31585	0.62473	2.00697	1.53668	3.79256	0.00029882	0.0358771	0.237309
chr7	32365483	32366011	PDE1C	1.28122	0.608175	1.95426	1.29368	3.79192	0.000299466	0.0358771	0.233459
chr15	99935741	99935940	RP11-20G13.3	1.7282	0.820239	2.63617	-0.0507621	3.79145	0.000299944	0.0358771	0.0983605
chr4	57814683	57814882	RP11-738E22.3	1.67158	0.793164	2.54999	0.247888	3.79059	0.000300812	0.0358771	0.139661
chr1	163579641	163580614	RNA5SP63	0.918565	0.435834	1.4013	2.6144	3.79039	0.000301019	0.0358771	0.176066
chr5	58716405	58716817	PDE4D	1.13065	0.536459	1.72485	1.94503	3.79036	0.000301049	0.0358771	0.228544
chr22	42784429	42784684	Z83851.1	1.94375	0.921901	2.96559	0.142273	3.78908	0.000302354	0.0358771	0.123304
chr14	21687310	21687568	HNRNPC	1.26091	0.597909	1.9239	0.518957	3.78835	0.000303097	0.0358771	0.212283
chr1	170757511	170758135	PRRX1	1.0615	0.503298	1.6197	2.2661	3.78799	0.000303467	0.0358771	0.18972
chr6	47966103	47966485	PTCHD4	1.08427	0.514083	1.65445	1.84728	3.78792	0.00030354	0.0358771	0.215013
chr4	101339966	101340240	EMCN	1.29077	0.611939	1.9696	1.51332	3.78763	0.000303838	0.0358771	0.221192
chr18	60239444	60239918	ZCCHC2	1.19656	0.567199	1.82592	1.47835	3.78716	0.000304315	0.0358771	0.221668
chr6	14730863	14731180	RNU6-793P	1.53973	0.729779	2.34969	0.938996	3.78673	0.00030476	0.0358771	0.191648
chr8	49604203	49604972	RP11-770E5.2	1.1086	0.525428	1.69176	2.61303	3.78668	0.000304808	0.0358771	0.197072
chr21	27471205	27472071	APP	1.14315	0.54177	1.74454	2.77099	3.78645	0.000305047	0.0358771	0.198073
chr11	58379273	58379586	AP001350.1	1.6953	0.803374	2.58722	1.04574	3.78615	0.000305355	0.0358771	0.185067
chr3	98328780	98328979	RP11-227H4.1	1.62813	0.771487	2.48477	1.03103	3.78589	0.000305622	0.0358771	0.156947
chr14	55809189	55809465	RP11-665C16.5	1.32611	0.628348	2.02388	1.04141	3.78573	0.000305784	0.0358771	0.21419
chr4	87854579	87854794	C4orf36	1.41005	0.668074	2.15203	1.11057	3.7855	0.000306031	0.0358771	0.180336
chr20	8156854	8157349	PLCB1	1.04476	0.494996	1.59453	2.2109	3.78546	0.000306063	0.0358771	0.205826
chr8	51805598	51805987	RP11-139G7.1	1.23614	0.585647	1.88664	1.59121	3.78532	0.000306212	0.0358771	0.215978
chr3	125784205	125784518	SLC41A3	1.60642	0.761051	2.45178	0.56204	3.78523	0.000306303	0.0358771	0.151941
chr17	50127089	50127297	CA10	1.62692	0.770447	2.4834	0.214945	3.78382	0.000307765	0.0358771	0.133446
chr4	77546137	77546362	AC107072.2	1.4487	0.685923	2.21148	1.04494	3.7832	0.00030841	0.0358771	0.186926
chr9	6332501	6333326	TPD52L3	1.16717	0.552428	1.78192	1.67606	3.78197	0.000309689	0.0358771	0.20508
chr2	198244253	198244566	NPM1P46	1.91092	0.904369	2.91748	0.259666	3.78168	0.000309992	0.0358771	0.120183
chr2	228924261	228924716	SPHKAP	1.04606	0.495047	1.59708	2.01397	3.78157	0.000310106	0.0358771	0.192258
chr3	144274986	144275603	RNA5SP144	1.07451	0.508416	1.64061	2.3737	3.78093	0.000310777	0.0358771	0.179284
chr6	102324718	102324920	GRIK2	1.74367	0.824989	2.66235	0.976823	3.78076	0.000310959	0.0358771	0.115156
chr7	83550594	83551794	AC006322.1	0.845775	0.400142	1.29141	3.35771	3.78057	0.000311161	0.0358771	0.0766687
chr12	19931479	19931735	RP11-405A12.2	1.29891	0.614502	1.98331	1.14477	3.78045	0.00031128	0.0358771	0.190489
chr1	211214528	211214730	KCNH1-IT1	1.5624	0.739123	2.38568	0.267552	3.78029	0.000311455	0.0358771	0.149181
chr14	46703511	46703947	LINC00871	1.06627	0.504233	1.6283	1.87251	3.77905	0.000312761	0.0358771	0.193615
chr13	32494151	32494417	EEF1DP3	1.29471	0.612254	1.97716	1.19447	3.77901	0.000312805	0.0358771	0.19465
chr1	106680727	106680953	RP5-947P14.2	1.57033	0.742386	2.39828	1.01056	3.77805	0.000313811	0.0358771	0.172888
chr4	119852780	119853344	SYNPO2	0.958323	0.452937	1.46371	2.58881	3.77718	0.000314733	0.0358771	0.14915
chr14	38401169	38402039	LINC00517	0.890175	0.420727	1.35962	2.8562	3.77717	0.000314745	0.0358771	0.102821
chr12	4557213	4558102	FGF6	1.11118	0.525171	1.69719	1.81235	3.77711	0.000314809	0.0358771	0.179522
chr4	17467888	17468155	QDPR	1.54576	0.730524	2.36099	0.86188	3.77692	0.000315008	0.0358771	0.164046
chr10	109297500	109297967	RNA5SP326	1.19059	0.562618	1.81856	1.789	3.7766	0.000315352	0.0358771	0.189762
chr5	111223096	111223700	NREP-AS1	1.17865	0.556946	1.80034	2.02243	3.77643	0.000315528	0.0358771	0.186218
chr5	92538029	92539009	POLD2P1	0.894038	0.422383	1.36569	2.87133	3.77581	0.000316188	0.0358771	0.110005
chr5	73584547	73585271	AC106732.1	1.00556	0.475032	1.53609	2.24559	3.77554	0.000316481	0.0358771	0.163479
chr12	79193529	79193979	RP11-123M21.1	1.09348	0.516414	1.67056	1.63979	3.77453	0.00031756	0.0358771	0.182764
chr3	71440697	71441106	FOXP1	1.22352	0.577804	1.86923	1.5766	3.77442	0.000317679	0.0358771	0.179769
chr1	193527492	193527868	RP11-21J7.1	1.25858	0.594321	1.92284	1.92952	3.77418	0.000317938	0.0358771	0.181004
chr13	34566721	34567407	AL161891.1	1.12186	0.529678	1.71404	2.2758	3.77366	0.000318494	0.0358771	0.17332
chr4	37947449	37947648	AC021106.1	1.72121	0.812604	2.62981	0.809164	3.77344	0.000318724	0.0358771	0.143784
chr12	14328212	14328930	RP11-72J9.1	0.972468	0.459088	1.48585	2.05404	3.77325	0.000318932	0.0358771	0.152453
chr6	5866857	5867813	RP3-380B8.4	0.948189	0.447584	1.44879	2.29762	3.77293	0.000319272	0.0358771	0.143419
chr8	19724510	19725174	INTS10	1.18496	0.559344	1.81058	1.41977	3.7729	0.000319312	0.0358771	0.172628
chrX	73070788	73071466	XIST	1.47708	0.697146	2.25701	1.25586	3.77247	0.000319774	0.0358771	0.177323
chr4	140642054	140642337	H3F3AP6	1.28693	0.607358	1.96651	1.01818	3.77222	0.000320035	0.0358771	0.164403
chr3	6141357	6141765	AC026167.1	1.21881	0.57518	1.86243	1.86937	3.77208	0.000320195	0.0358771	0.177034
chr2	155020540	155020739	AC008166.1	1.49401	0.70499	2.28303	1.16188	3.77177	0.000320526	0.0358771	0.166416
chr1	170857740	170858317	MROH9	0.971622	0.458388	1.48486	2.03	3.77104	0.000321315	0.0358771	0.160445
chr12	72990502	72991106	CHCHD3P2	1.22254	0.576732	1.86835	2.1446	3.77085	0.000321521	0.0358771	0.168389
chr3	167573244	167573484	RP11-298O21.6	1.25372	0.591274	1.91617	0.940464	3.76989	0.000322557	0.0358771	0.154941
chrX	98772630	98773219	AL109750.1	1.19617	0.564123	1.82822	1.4432	3.76984	0.000322618	0.0358771	0.170198
chr10	79080455	79080811	RP11-328K22.1	1.32468	0.624663	2.02469	0.978134	3.76949	0.000322992	0.0358771	0.150015
chr8	107823439	107823985	ABRA	1.05439	0.49712	1.61166	2.23952	3.76889	0.000323644	0.0358771	0.146935
chr8	135699542	135699743	ZFAT	1.81359	0.855062	2.77213	0.512426	3.76888	0.000323657	0.0358771	0.0616863
chr3	139175153	139175621	RP11-319G6.3	1.11543	0.525878	1.70498	1.69163	3.76877	0.000323778	0.0358771	0.163634
chr14	90627530	90628334	Y_RNA	1.16559	0.549467	1.78171	1.90967	3.76841	0.000324168	0.0358771	0.166315
chr3	106540739	106541037	FCF1P3	1.37672	0.64899	2.10444	1.42369	3.76838	0.000324202	0.0358771	0.153555
chr18	31810117	31810972	NOL4	1.04858	0.494229	1.60294	2.30791	3.76786	0.000324775	0.0358771	0.141881
chr14	91360812	91361072	RPS6KA5	1.57927	0.744231	2.4143	0.532408	3.7673	0.000325389	0.0358771	0.119908
chr5	163023572	163024434	MAT2B	0.83222	0.392144	1.2723	2.79326	3.76695	0.000325772	0.0358771	0.0580644
chr5	149389584	149389800	AC011406.2	1.47967	0.697191	2.26216	-0.0823941	3.76678	0.000325954	0.0358771	0.109315
chr8	64705151	64705484	RP11-579E24.1	1.40767	0.663155	2.15219	1.63123	3.76622	0.000326566	0.0358771	0.157265
chrX	115581376	115582071	SLC6A14	1.03943	0.489651	1.5892	2.00848	3.76606	0.000326743	0.0358771	0.135813
chr3	194030335	194030795	LINC00887	1.02244	0.481458	1.56342	1.79939	3.76473	0.000328206	0.0358771	0.144601
chr2	127221434	127222206	YWHAZP2	1.04355	0.491282	1.59581	2.5412	3.76395	0.000329075	0.0358771	0.127471
chr1	195457055	195457450	AL357932.1	1.27504	0.600211	1.94986	2.12311	3.76366	0.000329398	0.0358771	0.15162
chr19	24346460	24346914	HAVCR1P1	1.57604	0.741803	2.41028	0.621308	3.7632	0.000329909	0.0358771	0.127409
chr15	100147560	100147759	MEF2A	1.80756	0.850438	2.76467	0.310886	3.76189	0.000331365	0.0358771	0.00352083
chr14	68111056	68111350	ARG2	1.5785	0.742667	2.41433	0.567174	3.76188	0.000331372	0.0358771	0.100936
chr3	159583797	159584173	SCHIP1	1.16151	0.546443	1.77657	1.83736	3.76167	0.00033161	0.0358771	0.144833
chr5	166590580	166590864	CTC-264O10.1	1.34121	0.630962	2.05147	1.61781	3.76153	0.00033176	0.0358771	0.138507
chr6	3279805	3280317	SLC22A23	1.11781	0.525834	1.70978	2.33695	3.76136	0.000331952	0.0358771	0.143994
chr10	35747824	35748254	CCNY	1.02384	0.481629	1.56606	2.36691	3.76133	0.000331986	0.0358771	0.115074
chrX	96622203	96622568	RN7SL74P	1.1751	0.552703	1.7975	1.6877	3.76085	0.000332524	0.0358771	0.14363
chr3	3477557	3477875	AC026188.1	1.37045	0.64457	2.09634	1.21426	3.76077	0.000332615	0.0358771	0.131801
chr9	20743982	20744592	FOCAD	1.03046	0.484626	1.5763	2.42119	3.76053	0.000332882	0.0358771	0.117161
chr15	56946474	56946736	ZNF280D	1.36311	0.641061	2.08516	0.947948	3.76048	0.000332936	0.0358771	0.123714
chr12	8724939	8725152	RP11-561P12.5	1.70775	0.803139	2.61236	0.515642	3.76047	0.00033295	0.0358771	0.0463577
chr12	79592843	79593381	SYT1	1.09072	0.512916	1.66853	2.31237	3.76019	0.000333258	0.0358771	0.134453
chr20	54231041	54231806	RP5-1010E17.2	1.04769	0.492348	1.60303	2.30489	3.75796	0.000335767	0.0359648	0.115738
chr11	21471886	21472120	RNA5SP337	1.44058	0.676982	2.20418	1.32371	3.75795	0.000335776	0.0359648	0.132769
chr18	22035327	22035583	IMPACT	1.37565	0.646469	2.10484	0.953739	3.75795	0.000335781	0.0359648	0.109711
chr2	152047557	152047974	AC018731.3	1.42041	0.667493	2.17332	1.30838	3.75792	0.000335818	0.0359648	0.120624
chr2	21794615	21794821	AC009411.2	1.86253	0.875149	2.8499	0.432242	3.7575	0.000336292	0.0359648	0.0436589
chr15	87097980	87098792	RP11-182L7.1	0.887714	0.417047	1.35838	2.38007	3.75697	0.000336884	0.0359648	0.0717871
chr5	125896856	125897055	ALDH7A1	1.75465	0.824286	2.68501	0.678575	3.75679	0.00033709	0.0359648	0.0392863
chr5	166209424	166210110	CTB-7E3.1	1.14157	0.536219	1.74693	2.30052	3.75641	0.000337517	0.0359648	0.11689
chrX	80560069	80560549	SH3BGRL	1.14839	0.539373	1.7574	1.21235	3.75613	0.000337838	0.0359648	0.124397
chr8	49824230	49825189	RP11-22C8.1	1.05722	0.496503	1.61794	2.47151	3.75577	0.000338244	0.0359648	0.0885524
chr8	93169459	93170243	RP11-777J24.1	0.972591	0.456648	1.48853	2.39247	3.75498	0.000339146	0.0359771	0.0855439
chr2	181161469	181161863	RP11-512G4.1	1.43835	0.675219	2.20148	1.65476	3.75443	0.000339771	0.0359771	0.120307
chr4	44670904	44671552	GUF1	0.983264	0.461583	1.50495	2.77633	3.75443	0.000339775	0.0359771	0.0820905
chr21	35331296	35331586	LINC00649	1.75497	0.823795	2.68614	0.332334	3.75421	0.000340028	0.0359771	0.0463305
chr3	109738231	109738541	RP11-696F10.1	1.49766	0.702819	2.2925	1.50531	3.75329	0.000341074	0.0360435	0.120647
chr6	62766805	62767061	KHDRBS2	1.51962	0.713004	2.32624	0.834379	3.75272	0.000341732	0.0360627	0.0813079
chr12	11864681	11865138	ETV6	1.27879	0.5999	1.95769	1.6524	3.75213	0.000342405	0.0360627	0.116681
chr3	50897144	50897363	ST13P14	1.86894	0.876587	2.8613	-0.385391	3.75153	0.000343104	0.0360627	4.59568e-05
chr6	99947053	99947320	USP45	1.88706	0.884925	2.8892	0.52992	3.75093	0.000343795	0.0360627	0.0284886
chr12	78954374	78954787	RP11-171L9.1	1.00706	0.472204	1.54191	1.80536	3.75058	0.000344189	0.0360627	0.109314
chr11	58961173	58961599	DTX4	1.02742	0.481711	1.57312	2.14781	3.75031	0.000344507	0.0360627	0.0981539
chr18	25561638	25561837	AC015933.2	1.55453	0.728833	2.38023	1.04427	3.75023	0.000344602	0.0360627	0.0726557
chr6	110388950	110389531	GPR6	1.00969	0.473235	1.54614	1.80071	3.74917	0.000345826	0.036077	0.0810899
chr2	30351671	30352075	AC016907.3	1.30352	0.610875	1.99617	0.642186	3.74873	0.000346334	0.036077	0.0974404
chr3	132987501	132987993	RP11-402L6.1	1.28862	0.60389	1.97336	1.46274	3.74872	0.00034635	0.036077	0.108053
chr9	97166042	97166455	HIATL1	1.38786	0.650385	2.12534	0.634838	3.74867	0.000346412	0.036077	0.0962391
chr12	17052854	17053255	RP11-1018J11.1	1.30325	0.610632	1.99587	1.94309	3.74811	0.00034706	0.0361009	0.0996796
chr20	23940050	23940758	RP5-831C21.1	1.25711	0.588898	1.92531	1.87196	3.74748	0.000347792	0.0361335	0.104752
chr7	84629918	84630948	HNRNPA1P8	0.868125	0.406563	1.32969	3.26414	3.74654	0.000348888	0.0361899	0.0182354
chr8	112885597	112886314	RP11-58O3.2	1.05067	0.492016	1.60932	2.77547	3.7463	0.000349174	0.0361899	0.0437469
chr8	69381230	69381731	C8orf34	1.24424	0.582558	1.90592	1.94093	3.74572	0.000349857	0.0362171	0.0995632
chr12	78948600	78949069	RP11-171L9.1	1.31252	0.614358	2.01069	1.55496	3.74479	0.000350943	0.036286	0.09559
chr12	70821128	70821624	RNU4-65P	1.25922	0.589164	1.92927	1.61535	3.74344	0.000352542	0.0363755	0.0927575
chr2	11577811	11578015	E2F6	1.74827	0.817868	2.67868	0.299527	3.74297	0.000353095	0.0363755	-0.00922288
chr11	10897521	10897840	ZBED5-AS1	1.6133	0.754722	2.47188	0.489486	3.74295	0.000353116	0.0363755	0.0379115
chr3	184868562	184868784	C3orf70	1.76734	0.826651	2.70803	0.811626	3.74242	0.000353745	0.0363755	-0.0187647
chr10	48566250	48566580	GDF10	1.58427	0.740915	2.42763	0.559812	3.74195	0.000354306	0.0363755	0.0381112
chr12	53991032	53991246	ATF7	1.61033	0.753042	2.46762	0.752389	3.74168	0.000354622	0.0363755	0.0120377
chr22	46732624	46732878	TRMU	1.76156	0.823723	2.69941	0.0783139	3.74152	0.000354812	0.0363755	-0.00487869
chr3	85090620	85090882	CADM2	1.44744	0.676595	2.21829	0.709299	3.74035	0.000356215	0.0363755	0.0395162
chr14	62204036	62204235	HIF1A	1.7838	0.833819	2.73379	0.219568	3.74033	0.000356239	0.0363755	0.00479722
chr8	122834360	122835055	RP11-785H20.1	1.03799	0.485185	1.59079	2.40233	3.74025	0.000356325	0.0363755	0.0522985
chr7	138589586	138589902	KIAA1549	1.41214	0.659919	2.16436	0.901676	3.73948	0.000357253	0.0363755	0.0627695
chr8	84303998	84304318	RP11-51M18.1	1.41303	0.66025	2.1658	1.37722	3.73907	0.000357741	0.0363755	0.0796419
chr11	34598699	34598956	RP11-350D17.2	1.47759	0.69036	2.26481	0.897408	3.73881	0.000358058	0.0363755	0.0535688
chr12	43168440	43168676	RP11-25I15.3	1.33222	0.622346	2.0421	1.23821	3.73829	0.00035868	0.0363755	0.0694205
chr7	151588250	151588946	RNU6-604P	1.20755	0.564087	1.85101	1.23977	3.73819	0.0003588	0.0363755	0.0775168
chr4	94091846	94092570	GRID2	1.01798	0.475507	1.56045	2.5447	3.73801	0.000359014	0.0363755	0.0392999
chr4	153238130	153238937	RP11-461L13.5	0.884022	0.412862	1.35518	2.79873	3.73744	0.000359702	0.0363755	0.0105567
chr7	87687985	87688689	ADAM22	0.88959	0.415461	1.36372	2.93762	3.73743	0.000359718	0.0363755	-0.0240287
chr1	111716647	111717151	CEPT1	1.15163	0.537825	1.76544	1.39055	3.73733	0.000359837	0.0363755	0.0750104
chr4	47280328	47281151	snoU13	0.858512	0.400889	1.31613	2.91174	3.73696	0.000360282	0.0363755	-0.00109802
chr3	101663470	101664397	RP11-221J22.1	0.882543	0.412071	1.35302	3.04405	3.73664	0.000360667	0.0363755	-0.0260301
chr15	88858877	88859284	NTRK3	1.33373	0.622654	2.0448	0.900189	3.73622	0.000361175	0.0363841	0.0686613
chr5	22906789	22907489	CDH12	1.00501	0.469081	1.54093	2.28221	3.73546	0.000362095	0.0364226	0.0459129
chr11	60362749	60363096	LINC00301	1.28875	0.601469	1.97602	1.21774	3.73521	0.000362401	0.0364226	0.0638822
chrX	128679557	128679911	OCRL	1.43443	0.66938	2.19948	0.674484	3.73481	0.000362885	0.0364287	0.0533431
chr7	98249338	98249769	NPTX2	1.22226	0.570274	1.87424	1.41383	3.73426	0.000363546	0.0364527	0.0600539
chr6	69745820	69746076	AL158051.1	1.45475	0.678602	2.2309	0.891383	3.73356	0.00036441	0.0364818	0.0295904
chr7	20565432	20565774	EEF1A1P27	1.33279	0.621668	2.04391	1.50408	3.73333	0.000364683	0.0364818	0.0633201
chr3	184776724	184776955	VPS8	1.45548	0.678802	2.23216	0.252716	3.73288	0.000365231	0.0364943	0.0222169
chrX	124072434	124072793	snoU13	1.12078	0.522557	1.71901	1.44728	3.73195	0.000366379	0.0365667	0.0592298
chr8	69635669	69635868	RNA5SP269	1.48892	0.69396	2.28388	1.43269	3.73082	0.000367758	0.0365774	0.0387253
chr7	119690957	119691531	U1	1.02666	0.478348	1.57496	2.5668	3.72975	0.000369085	0.0365774	0.00296982
chr10	103764173	103764524	C10orf76	1.43656	0.669322	2.20381	0.437827	3.72968	0.000369165	0.0365774	0.0363333
chrX	22996457	22996872	DDX53	1.21568	0.566373	1.86498	1.07033	3.72949	0.000369401	0.0365774	0.0501424
chr17	48841609	48842200	LINC00483	1.23981	0.577538	1.90208	1.46287	3.72906	0.000369938	0.0365774	0.0508075
chr12	80427203	80427652	RPL7P38	1.09674	0.51089	1.68259	1.9976	3.72904	0.000369964	0.0365774	0.0471644
chr7	90785977	90786403	PTP4A1P3	1.18044	0.54987	1.81101	1.42171	3.72898	0.000370034	0.0365774	0.0504801
chr7	90781334	90781565	PTP4A1P3	1.21432	0.565568	1.86308	1.34453	3.72849	0.000370643	0.0365774	0.0489374
chr7	114986807	114987353	AC068610.5	1.09818	0.511435	1.68492	2.11767	3.72824	0.00037095	0.0365774	0.0199256
chr3	36705175	36705434	RN7SKP227	1.32005	0.614733	2.02538	1.08502	3.72807	0.000371164	0.0365774	0.0445429
chr2	19480586	19481195	AC092594.1	1.09432	0.509591	1.67905	1.83101	3.72794	0.00037132	0.0365774	0.023246
chr7	97517867	97519017	AC005326.2	0.948758	0.44178	1.45574	2.26306	3.72774	0.000371577	0.0365774	0.00867073
chr11	92544478	92545218	FAT3	0.9175	0.427102	1.4079	2.64337	3.7268	0.000372741	0.0365981	-0.0100787
chr3	176217860	176218281	RP11-71G7.1	1.2557	0.584504	1.9269	1.60425	3.72662	0.000372962	0.0365981	0.0424791
chr10	117663918	117664134	ATRNL1	1.49865	0.697488	2.29981	0.681378	3.72614	0.000373561	0.0365981	-0.0330149
chr7	71170200	71170666	RN7SKP75	1.31763	0.613184	2.02207	0.890825	3.72586	0.000373921	0.0365981	0.039476
chr10	43304239	43304443	snoU13	1.82918	0.850998	2.80736	0.525965	3.72492	0.000375099	0.0365981	-0.0635194
chr4	36467005	36467327	RP11-698E18.1	1.32318	0.615577	2.03079	1.30564	3.72484	0.000375192	0.0365981	0.0376224
chr14	67776745	67776998	ATP6V1D	1.59919	0.743838	2.45455	0.108204	3.72421	0.000375985	0.0365981	-0.0416448
chr1	74675397	74676029	FPGT	1.02962	0.478907	1.58034	2.3059	3.72417	0.000376035	0.0365981	0.00640793
chr20	8342038	8342318	PLCB1-IT1	1.45904	0.678583	2.2395	1.08288	3.72389	0.000376391	0.0365981	0.0191012
chr4	112091178	112091683	AC004062.2	1.15225	0.535879	1.76863	1.86552	3.72377	0.000376538	0.0365981	0.0247522
chr1	156035024	156035526	RAB25	1.26955	0.590398	1.94869	1.08163	3.7236	0.000376752	0.0365981	0.0347034
chr18	25138252	25139130	RP11-739N10.1	0.839655	0.39044	1.28887	3.40387	3.72328	0.000377155	0.0365981	-0.104062
chr2	153878976	153879373	ATP5F1P4	1.19554	0.555905	1.83517	1.86486	3.72316	0.000377304	0.0365981	0.0303414
chr7	17409103	17410304	SNORA63	0.84322	0.391985	1.29445	3.59423	3.72235	0.000378325	0.0366329	-0.178911
chr15	38766176	38766905	FAM98B	0.767169	0.356536	1.1778	4.10386	3.72148	0.000379424	0.0366329	-0.110841
chr5	93489320	93490105	FAM172A	0.974041	0.452576	1.49551	2.59011	3.72076	0.000380346	0.0366329	-0.0205258
chr5	136407242	136407825	SPOCK1	1.14526	0.532108	1.75841	1.42956	3.72063	0.000380516	0.0366329	0.0254858
chr4	133453118	133453359	RP11-149A7.2	1.76378	0.819426	2.70814	0.698179	3.72039	0.000380815	0.0366329	-0.0875244
chr4	174194193	174194465	MIR548T	1.22738	0.570163	1.8846	1.52023	3.72005	0.000381244	0.0366329	0.0245422
chr3	33405584	33406499	FBXL2	0.997148	0.463184	1.53111	2.34489	3.71986	0.000381488	0.0366329	0.00163611
chr12	99836613	99837280	ANKS1B	1.24211	0.576935	1.90728	2.06432	3.71967	0.000381735	0.0366329	0.0170004
chr1	177395358	177396405	RP1-35C21.1	0.936998	0.435213	1.43878	3.05924	3.71963	0.00038178	0.0366329	-0.0597142
chr9	104352844	104353440	PPP3R2	1.07306	0.498285	1.64783	1.88964	3.71883	0.000382805	0.0366329	-0.0103753
chr5	76685552	76685989	PDE8B	1.26373	0.586822	1.94064	1.04344	3.7188	0.000382838	0.0366329	0.0144154
chr9	32865820	32866768	RP11-462B18.3	0.819997	0.380699	1.25929	3.12509	3.71819	0.000383618	0.0366329	-0.110576
chr8	104695132	104696014	snoU13	1.09017	0.506076	1.67427	2.43458	3.71783	0.000384081	0.0366329	-0.00165057
chr6	48580661	48581649	AL391538.1	1.06596	0.494826	1.63709	2.78953	3.71777	0.000384158	0.0366329	-0.0300909
chr5	19546587	19546972	CDH18	1.26334	0.586394	1.94029	1.76727	3.71744	0.00038458	0.0366329	0.0165282
chr4	112027444	112027643	AC004062.2	1.68	0.779772	2.58023	0.910197	3.71737	0.000384681	0.0366329	-0.0137792
chr15	50011950	50012666	RP11-353B9.1	1.05331	0.48887	1.61776	2.18396	3.71721	0.000384885	0.0366329	-0.0385394
chr11	107647724	107648326	AP001024.1	1.11351	0.516717	1.7103	2.20096	3.71664	0.000385618	0.0366612	0.00376072
chr11	12171277	12171781	MICAL2	1.07308	0.497906	1.64825	1.56714	3.71632	0.000386033	0.0366612	-0.0130254
chr11	40112684	40113481	RP11-40H19.1	0.996342	0.462187	1.5305	2.49952	3.71553	0.000387049	0.0367173	-0.0267454
chr13	48718235	48718999	POLR2KP2	1.06633	0.494595	1.63806	2.36518	3.71515	0.000387542	0.0367175	-0.00311965
chr13	76712078	76712434	RN7SL571P	1.1163	0.517729	1.71488	1.90612	3.71487	0.000387903	0.0367175	0.00866724
chr10	74486795	74487244	MIR4676	1.21547	0.563472	1.86746	0.93228	3.71346	0.000389737	0.0367802	0.00530168
chr2	220608827	220609036	AC009502.4	1.43449	0.664992	2.20399	0.721668	3.71337	0.000389848	0.0367802	-0.0267141
chr6	121341680	121342793	TBC1D32	0.800563	0.371108	1.23002	3.45872	3.71327	0.000389976	0.0367802	-0.163407
chr1	167974781	167975183	MIR1255B2	1.24398	0.576618	1.91135	1.55838	3.71304	0.000390271	0.0367802	0.00139151
chrX	51350868	51351431	CENPVP3	1.25795	0.582969	1.93293	1.17514	3.71236	0.00039116	0.0368237	0.00192977
chr15	28941502	28941712	AC055876.2	1.51266	0.70076	2.32455	0.14753	3.71124	0.000392624	0.0369213	-0.0732381
chr4	148930943	148931201	ARHGAP10	1.35435	0.627345	2.08136	1.24068	3.71083	0.00039316	0.0369313	-0.0235263
chr13	111720765	111721394	LINC00368	1.1118	0.514902	1.7087	1.35585	3.71026	0.000393912	0.0369358	-0.00589187
chr6	99573695	99574138	MIR548AI	1.26363	0.585171	1.94209	1.97945	3.71001	0.000394248	0.0369358	-0.00512536
chr14	33200790	33201005	AKAP6	1.58602	0.734421	2.43762	0.526108	3.70982	0.000394492	0.0369358	-0.0535859
chr5	65141167	65141457	NLN	1.59339	0.737326	2.44945	0.607999	3.70762	0.000397395	0.0371313	-0.0709004
chr9	101320742	101321225	GABBR2	1.04881	0.485264	1.61236	1.76285	3.7072	0.000397949	0.0371313	-0.0219693
chr12	45034593	45034937	NELL2	1.16565	0.539225	1.79207	1.50342	3.70662	0.00039872	0.0371313	-0.0150883
chr14	24460198	24460852	DHRS4L2	1.275	0.589809	1.96019	1.34927	3.70662	0.000398721	0.0371313	-0.0157735
chr4	5876501	5877030	CRMP1	1.14237	0.528454	1.75628	1.78735	3.70661	0.000398734	0.0371313	-0.0195246
chr2	200154109	200154396	RP11-486F17.1	1.28187	0.592881	1.97085	1.42894	3.70605	0.000399478	0.0371605	-0.0162441
chr9	121670806	121671005	TUBB4BP6	1.62344	0.750614	2.49626	0.693211	3.705	0.000400879	0.0372416	-0.094397
chr13	93164030	93164347	MIR548AS	1.12631	0.520679	1.73194	1.59938	3.70449	0.000401562	0.0372416	-0.0249347
chr6	140000574	140001378	RP11-15H7.2	0.945227	0.436919	1.45354	2.74995	3.70415	0.000402021	0.0372416	-0.100552
chr2	49631303	49631685	RNU6-439P	1.47979	0.684007	2.27558	1.20979	3.70411	0.000402077	0.0372416	-0.0309747
chr12	21722464	21722832	GYS2	1.14517	0.529223	1.76112	1.78599	3.70344	0.000402978	0.0372824	-0.0347435
chr7	39053631	39053855	POU6F2-AS2	1.43201	0.661538	2.20248	0.782426	3.70227	0.000404542	0.0372824	-0.0592042
chr11	48530388	48530716	OR4A40P	1.61512	0.746065	2.48418	1.16147	3.702	0.000404918	0.0372824	-0.0678647
chr2	214546077	214546714	MIR4438	0.991355	0.457916	1.52479	1.92226	3.70189	0.000405062	0.0372824	-0.048617
chr4	136912397	136912816	RNU1-89P	1.32771	0.613281	2.04215	2.08689	3.70188	0.000405072	0.0372824	-0.0286172
chr6	36107355	36108231	Z95152.1	1.25951	0.581722	1.9373	1.85995	3.70157	0.000405493	0.0372824	-0.036502
chr2	11082085	11082296	KCNF1	1.6246	0.750308	2.49889	0.221495	3.70143	0.000405685	0.0372824	-0.155255
chr4	124902020	124902570	RP11-728C8.1	1.02802	0.47475	1.58129	2.20191	3.70121	0.000405977	0.0372824	-0.0642271
chr4	163957158	163957413	RP11-580J4.1	1.54009	0.711092	2.36909	1.52047	3.70059	0.000406812	0.0373118	-0.0438238
chr11	78568735	78569345	TENM4	1.0551	0.487111	1.62309	2.32718	3.70027	0.000407255	0.0373118	-0.0516039
chr6	135028233	135029554	RP1-287H17.1	0.735284	0.339434	1.13113	3.32526	3.70002	0.000407594	0.0373118	-0.183355
chr9	122828467	122829462	RP11-360A18.1	0.977147	0.45101	1.50328	2.70228	3.69947	0.000408333	0.0373398	-0.103009
chr2	231812720	231813468	COX20P2	1.09693	0.506201	1.68765	2.05613	3.69889	0.000409131	0.0373731	-0.0401779
chr4	176659906	176660317	GPM6A	1.29755	0.598691	1.9964	1.62935	3.69841	0.000409783	0.0373766	-0.0412091
chr1	76824140	76824486	RP11-335E14.1	1.26391	0.583087	1.94474	1.16398	3.69794	0.000410422	0.0373766	-0.041902
chr9	114176615	114177344	RNA5SP294	0.973118	0.448904	1.49733	1.9557	3.69774	0.000410702	0.0373766	-0.0701532
chr8	35239855	35240054	LSM12P1	1.78399	0.822923	2.74505	0.434486	3.69759	0.000410903	0.0373766	-0.177335
chr2	173861783	173862500	RAPGEF4	1.15309	0.531801	1.77438	1.66608	3.69699	0.000411722	0.0373939	-0.0513091
chr13	45905178	45905941	SNORA31	0.94024	0.433593	1.44689	2.06759	3.69668	0.000412143	0.0373939	-0.099087
chr14	51270547	51271441	NIN	0.887134	0.409059	1.36521	2.30749	3.69634	0.000412615	0.0373939	-0.113319
chr7	92034619	92034827	ANKIB1	1.68614	0.777411	2.59487	0.499973	3.69605	0.000413013	0.0373939	-0.0872498
chr15	22299240	22299599	OR11H3P	1.87534	0.864593	2.88609	1.75275	3.69587	0.000413262	0.0373939	-0.0512725
chr5	102813365	102813873	AC010423.1	0.962281	0.4435	1.48106	2.24725	3.69485	0.000414667	0.0374531	-0.0690877
chr3	34327383	34328005	AC123023.1	1.14679	0.528522	1.76505	2.17696	3.69476	0.000414785	0.0374531	-0.0573697
chr9	33846413	33846765	Y_RNA	1.56094	0.719266	2.40261	0.528304	3.69421	0.000415548	0.0374728	-0.0875858
chr8	62399631	62400845	CLVS1	0.718966	0.331269	1.10666	3.37632	3.69398	0.000415872	0.0374728	-0.248036
chr15	72044709	72045199	NR2E3	1.27031	0.585217	1.95541	0.788621	3.69351	0.000416523	0.0374747	-0.0581528
chr6	120569560	120569786	MIR3144	1.32891	0.612171	2.04565	1.37004	3.69329	0.000416821	0.0374747	-0.0646827
chr1	145110076	145110784	SEC22B	0.814711	0.37527	1.25415	3.05254	3.69302	0.000417197	0.0374747	-0.137266
chr12	19454896	19455326	RN7SL67P	1.00492	0.462749	1.5471	2.01524	3.69209	0.00041849	0.0375517	-0.0678396
chr8	111378987	111379487	RP11-211F2.1	1.14382	0.526555	1.76108	1.96429	3.69119	0.000419745	0.0375684	-0.0612784
chr18	70525755	70526077	MIR548AV	1.31488	0.605199	2.02456	1.54501	3.69065	0.000420507	0.0375684	-0.0643908
chr4	23360786	23361188	RP11-453O5.1	1.21508	0.559109	1.87105	1.74578	3.68977	0.000421728	0.0375684	-0.0637579
chr9	28981765	28982198	MIR873	1.08015	0.497003	1.66329	2.38867	3.68966	0.000421889	0.0375684	-0.0802883
chr11	26673557	26674334	SLC5A12	0.994429	0.457458	1.5314	2.8502	3.68894	0.000422894	0.0375684	-0.156119
chr13	77369924	77370682	KCTD12	0.915924	0.421327	1.41052	2.61839	3.68882	0.000423069	0.0375684	-0.126778
chr7	122169033	122169458	CADPS2	1.14624	0.52725	1.76523	2.26963	3.68869	0.000423257	0.0375684	-0.0733778
chr1	97044787	97045161	RN7SL831P	1.19499	0.549673	1.84032	1.42001	3.68866	0.000423289	0.0375684	-0.067584
chr10	109319057	109319499	RNA5SP326	1.21327	0.558014	1.86853	1.96256	3.68828	0.000423821	0.0375684	-0.0697809
chr6	78126157	78126357	HTR1B	1.40167	0.644575	2.15877	0.693849	3.68786	0.000424423	0.0375684	-0.0963125
chr15	65596052	65597687	RNU5B-1	0.771011	0.354537	1.18749	4.39437	3.68766	0.000424695	0.0375684	-0.225085
chr12	99654177	99654528	ANKS1B	1.35989	0.625214	2.09456	1.52425	3.68712	0.000425461	0.0375684	-0.0783639
chr9	13800282	13800573	LINC00583	1.42652	0.655844	2.19719	1.31949	3.6871	0.000425488	0.0375684	-0.0832774
chr11	107013028	107013284	RP11-382M14.1	1.08947	0.500877	1.67806	1.48333	3.68706	0.000425551	0.0375684	-0.071313
chr13	34883519	34883755	RP11-16D22.2	1.36354	0.626665	2.10041	1.03527	3.68598	0.000427079	0.0375684	-0.103295
chr15	44251054	44251713	ACTBP7	1.11505	0.512459	1.71764	1.9646	3.68595	0.000427116	0.0375684	-0.0840305
chr3	109588288	109589143	RP11-457K10.2	0.860996	0.395677	1.32631	2.96498	3.68578	0.000427365	0.0375684	-0.179883
chr10	19681330	19681529	MALRD1	1.47999	0.680076	2.2799	0.879057	3.68549	0.000427773	0.0375684	-0.118094
chr9	26112741	26113043	RP11-477G9.1	1.26073	0.57923	1.94223	1.72965	3.68498	0.000428501	0.0375684	-0.0803181
chr7	43377434	43377820	HECW1	1.07828	0.495389	1.66117	1.57475	3.68488	0.000428638	0.0375684	-0.0807059
chr2	162580995	162581218	SLC4A10	1.70333	0.782474	2.62419	0.621151	3.68456	0.000429094	0.0375684	-0.15249
chr15	69438285	69438714	GLCE	1.36586	0.627409	2.10431	1.65803	3.68437	0.000429364	0.0375684	-0.0790596
chr3	161217775	161218324	OTOL1	0.976622	0.4486	1.50465	2.24167	3.68429	0.000429492	0.0375684	-0.117409
chrX	128356732	128357460	RP11-41L14.1	1.02426	0.47048	1.57804	2.22943	3.68428	0.000429503	0.0375684	-0.134171
chr20	45964452	45965659	ZMYND8	1.0068	0.462408	1.55119	3.14191	3.68393	0.000429998	0.0375684	-0.130213
chr13	107133210	107133654	EFNB2	1.38916	0.638017	2.14031	1.5386	3.6839	0.000430043	0.0375684	-0.0829026
chr4	57195667	57195908	RNA5SP162	1.75405	0.805461	2.70265	0.638477	3.68334	0.00043084	0.0375684	-0.140568
chr21	39373779	39374075	DSCR4-IT1	1.34728	0.618549	2.07601	0.533671	3.68273	0.000431715	0.0375684	-0.107135
chr15	52539222	52540253	MYO5C	0.935456	0.429421	1.44149	2.3839	3.68232	0.000432301	0.0375684	-0.147836
chr2	185349912	185350628	MIR548AE1	1.00612	0.46181	1.55044	2.62793	3.68198	0.000432796	0.0375684	-0.134237
chr8	97899929	97900377	CPQ	1.14928	0.527475	1.77109	1.59278	3.68171	0.000433175	0.0375684	-0.0886234
chr5	125662213	125662472	GRAMD3	1.4457	0.663485	2.22792	0.808376	3.68155	0.000433408	0.0375684	-0.109003
chr7	77660309	77660627	RP5-1185I7.1	1.23577	0.567095	1.90444	1.18836	3.68132	0.000433746	0.0375684	-0.0895728
chrX	78577835	78578034	KIF4CP	1.83612	0.842274	2.82997	0.617131	3.68011	0.000435491	0.0375684	-0.149778
chr9	122320910	122321728	RP11-295D22.1	0.973084	0.446376	1.49979	2.26366	3.6801	0.000435509	0.0375684	-0.149628
chr5	127187335	127187790	CTC-228N24.2	1.22337	0.561102	1.88564	1.58234	3.67962	0.000436196	0.0375684	-0.0933885
chr1	76965754	76966247	RP5-1102E8.3	1.15287	0.528715	1.77702	2.09605	3.67933	0.000436623	0.0375684	-0.0955128
chr9	110024222	110024434	RAD23B	1.81095	0.830486	2.79141	0.384272	3.67921	0.000436792	0.0375684	-0.198955
chr1	243617303	243617502	SDCCAG8	1.63079	0.7478	2.51377	-0.0275251	3.67893	0.000437191	0.0375684	-0.194295
chr3	77296203	77296827	VDAC1P7	0.89341	0.409627	1.37719	2.73323	3.67857	0.000437718	0.0375684	-0.171919
chr5	162824903	162825527	CTB-95B16.1	1.18911	0.545197	1.83303	2.10451	3.67852	0.00043779	0.0375684	-0.0980555
chr13	53503522	53504120	PCDH8	0.855678	0.39226	1.3191	2.70775	3.67804	0.000438484	0.0375684	-0.195136
chr1	236005281	236005789	LYST-AS1	1.17064	0.53658	1.80469	2.05546	3.67767	0.000439023	0.0375684	-0.0998124
chr5	6861312	6861748	RP11-332J15.2	1.34284	0.61549	2.07019	1.63813	3.67756	0.000439187	0.0375684	-0.10425
chr9	11917937	11918606	RP11-74C3.1	1.19164	0.546069	1.83722	2.37691	3.67687	0.000440193	0.0375684	-0.117707
chr5	22111428	22111987	RP11-855C21.1	1.00338	0.459709	1.54704	2.44926	3.67629	0.000441052	0.0375684	-0.140726
chr8	49897820	49898396	SNAI2	1.08223	0.495816	1.66864	2.10977	3.67616	0.000441229	0.0375684	-0.108905
chr9	97479691	97480017	C9orf3	1.53651	0.703917	2.36911	-0.0302955	3.67605	0.000441396	0.0375684	-0.149192
chr13	110784695	110785387	COL4A1	0.88727	0.406448	1.36809	2.76022	3.67579	0.000441773	0.0375684	-0.172285
chr6	36301157	36301538	C6orf222	1.48921	0.682125	2.29628	0.494042	3.67551	0.000442193	0.0375684	-0.144043
chr6	133141783	133142699	SNORA33	0.84758	0.388215	1.30694	2.70712	3.67538	0.000442379	0.0375684	-0.163372
chr15	30166000	30166610	RP11-680F8.3	1.03413	0.473649	1.59462	1.96518	3.67529	0.000442508	0.0375684	-0.122802
chr14	59278734	59279807	RP11-112J1.3	0.872528	0.399595	1.34546	3.26292	3.67501	0.000442918	0.0375684	-0.229926
chr8	124702170	124702686	KLHL38	1.14299	0.523458	1.76252	1.84336	3.67501	0.000442922	0.0375684	-0.111651
chr5	173728436	173728732	CTC-430J12.2	1.39214	0.637488	2.1468	1.06963	3.67464	0.000443473	0.0375684	-0.118131
chr3	56076341	56076694	RN7SKP45	1.2624	0.578056	1.94674	1.58401	3.67454	0.000443615	0.0375684	-0.109052
chr3	160622434	160622966	PPM1L	1.01118	0.462877	1.55948	2.06306	3.67357	0.000445045	0.0375684	-0.139099
chr3	120063238	120063451	LRRC58	1.5275	0.699207	2.35579	0.560468	3.67347	0.000445193	0.0375684	-0.184415
chr18	13047220	13047419	CEP192	1.85918	0.850968	2.86739	0.160995	3.67324	0.000445536	0.0375684	-0.264492
chr20	14933476	14933786	RP5-974N19.1	1.30264	0.596103	2.00917	1.39134	3.67257	0.000446523	0.0375684	-0.123201
chr2	222357321	222357649	EPHA4	1.33371	0.610019	2.05739	1.09667	3.67103	0.000448799	0.0375684	-0.11831
chr1	174796645	174797036	NDUFAF4P4	1.201	0.549312	1.85269	1.14915	3.67098	0.00044888	0.0375684	-0.118113
chr4	176280734	176281321	RP11-287F9.2	1.08268	0.49518	1.67017	2.14866	3.6709	0.000449002	0.0375684	-0.141072
chr5	127053925	127054346	CTC-228N24.1	1.10377	0.504813	1.70272	1.63311	3.67082	0.000449113	0.0375684	-0.125809
chr5	59112441	59113040	PDE4D	0.913011	0.417535	1.40849	2.04929	3.67056	0.000449508	0.0375684	-0.147471
chr6	56578762	56579094	DST	1.26655	0.579156	1.95394	1.69446	3.67025	0.000449961	0.0375684	-0.119942
chr7	2658655	2659121	TTYH3	1.33327	0.609658	2.05688	0.979468	3.67022	0.000450019	0.0375684	-0.124345
chr4	90710621	90710821	SNCA	1.43712	0.657139	2.21711	0.658095	3.67018	0.000450074	0.0375684	-0.160457
chr10	35815474	35816182	CCNY	0.973214	0.444999	1.50143	2.11621	3.67009	0.000450211	0.0375684	-0.137689
chr4	90946492	90946917	MMRN1	1.23958	0.566698	1.91247	2.32645	3.66956	0.000450999	0.0375684	-0.126006
chr6	157852008	157852321	ZDHHC14	1.14655	0.524141	1.76896	1.55739	3.66941	0.000451226	0.0375684	-0.122285
chr18	2031795	2032206	RP11-161I6.2	1.17142	0.535505	1.80733	1.56193	3.66939	0.000451247	0.0375684	-0.122833
chr8	124541161	124541376	FBXO32	1.51404	0.692119	2.33596	1.03563	3.66933	0.000451346	0.0375684	-0.179132
chrX	86881855	86882054	RPSAP15	1.40959	0.644337	2.17485	0.531962	3.66915	0.000451604	0.0375684	-0.155567
chr6	121464338	121465331	TBC1D32	0.953207	0.435644	1.47077	2.81897	3.66862	0.000452404	0.0375684	-0.227739
chr5	102648353	102648618	C5orf30	1.81495	0.829459	2.80045	0.948365	3.66852	0.000452561	0.0375684	-0.197175
chr1	107663552	107663988	NTNG1	1.2805	0.585164	1.97583	1.63027	3.6683	0.000452883	0.0375684	-0.125983
chr4	164192702	164193258	RP11-719L21.1	1.06347	0.485881	1.64107	2.04031	3.66762	0.000453909	0.0375684	-0.160858
chr4	77636882	77637630	SHROOM3	0.863048	0.39427	1.33183	2.95457	3.6673	0.000454386	0.0375684	-0.207528
chr3	194395845	194396779	LSG1	0.914493	0.417765	1.41122	1.91218	3.66725	0.000454457	0.0375684	-0.15788
chr8	24867378	24868097	CTD-2168K21.1	1.13102	0.516667	1.74538	1.99186	3.66716	0.000454597	0.0375684	-0.135688
chrX	85916508	85916966	DACH2	1.08069	0.493645	1.66773	1.66985	3.66698	0.000454866	0.0375684	-0.143847
chr13	56676832	56677132	HNF4GP1	1.29404	0.591072	1.99701	1.67705	3.66683	0.000455098	0.0375684	-0.133859
chr14	91359299	91359729	RPS6KA5	1.2577	0.574298	1.94111	0.977566	3.66589	0.000456521	0.0375684	-0.134343
chr7	141124217	141124668	RP5-842K16.2	1.27639	0.582762	1.97003	1.24058	3.66551	0.000457089	0.0375684	-0.13529
chr1	232192939	232193342	RP5-865N13.2	1.7133	0.782108	2.64449	0.574079	3.665	0.00045787	0.0375684	-0.174007
chr12	53099860	53100086	KRT77	1.61279	0.736215	2.48937	0.295076	3.66495	0.000457946	0.0375684	-0.17645
chr8	60123617	60123845	SNORA51	1.55375	0.709252	2.39825	0.708816	3.66489	0.000458027	0.0375684	-0.201612
chr4	80095680	80096044	LINC01088	1.18635	0.541521	1.83118	1.82019	3.66477	0.00045821	0.0375684	-0.142257
chr14	86103733	86104002	FLRT2	1.25092	0.570928	1.9309	1.21428	3.66443	0.000458735	0.0375684	-0.141445
chr7	113581524	113582109	PPP1R3A	1.01381	0.462698	1.56493	2.98577	3.66433	0.00045888	0.0375684	-0.224301
chr14	26312926	26313749	SNORD37	0.854432	0.389932	1.31893	3.07879	3.66413	0.000459193	0.0375684	-0.26424
chr5	32645965	32647140	CTD-2004A9.1	0.744751	0.339832	1.14967	3.09026	3.66372	0.000459807	0.037583	-0.282929
chr9	74818771	74819469	GDA	0.973766	0.444197	1.50334	2.35835	3.66278	0.000461238	0.0376642	-0.16866
chr9	95032695	95033146	IARS	1.28849	0.587545	1.98944	0.806017	3.66164	0.000462989	0.0377214	-0.144638
chr10	106042094	106043130	GSTO2	1.04016	0.474282	1.60605	2.07527	3.66147	0.000463252	0.0377214	-0.179353
chr4	179354179	179354420	RNA5SP173	1.29451	0.590229	1.99879	1.47209	3.66133	0.00046346	0.0377214	-0.14577
chr8	80571128	80571544	STMN2	1.0316	0.470297	1.59291	1.93558	3.66094	0.000464064	0.0377214	-0.160933
chr18	23484208	23484407	RP11-737G21.1	1.46688	0.668714	2.26504	0.790424	3.66084	0.000464209	0.0377214	-0.178268
chr13	113846600	113846897	PCID2	1.41488	0.644888	2.18487	0.337486	3.66027	0.000465096	0.0377214	-0.17365
chr9	91975374	91975793	SEMA4D	1.02171	0.465686	1.57774	1.90374	3.66026	0.000465101	0.0377214	-0.155182
chr5	44926616	44927473	RP11-53O19.3	0.948163	0.432132	1.46419	2.69617	3.66004	0.000465438	0.0377214	-0.211459
chr13	73078141	73079115	SNORA68	0.821996	0.374578	1.26941	3.7678	3.65961	0.000466106	0.0377351	-0.326309
chr2	204882149	204882461	AC009965.1	1.3364	0.608938	2.06386	0.635332	3.65937	0.000466482	0.0377351	-0.158757
chr14	51691116	51691653	TMX1	1.1204	0.510359	1.73044	1.33409	3.65842	0.000467943	0.0377405	-0.15391
chr18	58602245	58603240	RP11-325K19.1	0.861311	0.392326	1.3303	3.07681	3.65831	0.00046812	0.0377405	-0.291793
chr7	36216341	36216891	EEPD1	1.20373	0.548278	1.85918	1.75405	3.6582	0.000468287	0.0377405	-0.158168
chr5	73262280	73262722	RP11-428C6.2	1.22876	0.559668	1.89786	1.8002	3.65813	0.00046839	0.0377405	-0.156253
chr7	47102514	47102991	AC004870.5	1.38287	0.6298	2.13594	1.85275	3.65785	0.000468834	0.0377405	-0.158155
chr6	97494685	97495069	KLHL32	0.999499	0.45513	1.54387	2.20567	3.65736	0.00046959	0.0377405	-0.18154
chr1	167233774	167234451	POU2F1	0.951108	0.433092	1.46912	2.30878	3.65735	0.000469612	0.0377405	-0.203769
chrX	78517884	78518479	KIF4CP	0.945241	0.43034	1.46014	2.23064	3.65678	0.000470497	0.0377704	-0.226236
chr6	157421493	157421776	ARID1B	1.5021	0.683812	2.32039	1.14872	3.65654	0.000470859	0.0377704	-0.183597
chr4	101830974	101831219	EMCN	1.29438	0.589115	1.99964	1.41447	3.65586	0.00047192	0.0377903	-0.168978
chr8	57344429	57344835	PENK	1.3856	0.630601	2.14059	1.09189	3.65571	0.000472166	0.0377903	-0.167342
chr9	124424741	124425264	DAB2IP	1.17774	0.535968	1.81951	1.2054	3.65551	0.000472466	0.0377903	-0.162364
chr16	52285530	52285820	AC007333.1	1.55931	0.709509	2.40912	0.717312	3.65505	0.000473192	0.0377903	-0.192259
chr11	21195989	21196393	RP11-670N15.2	1.14637	0.5216	1.77113	2.05053	3.65498	0.0004733	0.0377903	-0.184071
chr1	237371425	237371859	RYR2	1.15231	0.524115	1.78051	1.82849	3.65387	0.00047504	0.0378942	-0.16696
chr5	5539754	5540109	KIAA0947	1.41443	0.642876	2.18599	1.26133	3.65169	0.000478478	0.0381194	-0.188201
chr18	20973011	20973431	TMEM241	1.48454	0.674705	2.29438	0.466393	3.65152	0.000478747	0.0381194	-0.210326
chr5	26942600	26942958	CDH9	1.08225	0.491629	1.67287	1.89455	3.65005	0.000481078	0.0381508	-0.186787
chr10	17101120	17101471	CUBN	1.51666	0.688906	2.34442	1.13581	3.64977	0.000481529	0.0381508	-0.199634
chr3	151940062	151940467	MBNL1	0.949998	0.431512	1.46848	2.32246	3.64976	0.000481531	0.0381508	-0.224037
chr13	36717773	36718259	DCLK1	1.31649	0.597961	2.03503	1.5222	3.64965	0.000481706	0.0381508	-0.179141
chr2	144714760	144715159	GTDC1	1.20357	0.546664	1.86047	1.33653	3.64962	0.000481756	0.0381508	-0.182672
chr15	59544102	59544349	MYO1E	1.71995	0.781202	2.65871	0.396784	3.6496	0.000481795	0.0381508	-0.266996
chr7	79126812	79127584	MAGI2-AS3	0.892253	0.405203	1.3793	2.56191	3.64917	0.00048248	0.0381699	-0.294104
chr12	65580598	65580864	LEMD3	1.40845	0.639542	2.17736	1.15856	3.64877	0.000483121	0.0381856	-0.182173
chr1	59352279	59352857	RP4-794H19.1	0.952062	0.432215	1.47191	1.84751	3.64812	0.000484155	0.0382144	-0.220865
chr11	39367175	39368159	RNU6-99P	0.730598	0.33159	1.12961	3.18148	3.64733	0.000485414	0.0382144	-0.360593
chr13	108615965	108616413	FAM155A	1.21949	0.553456	1.88552	1.62206	3.64722	0.000485599	0.0382144	-0.186366
chr11	18637604	18637950	SPTY2D1-AS1	1.515	0.687561	2.34245	1.21087	3.64716	0.000485694	0.0382144	-0.187052
chr1	198153195	198153405	RP11-401A10.2	1.36832	0.62098	2.11565	1.26336	3.64712	0.000485759	0.0382144	-0.196979
chr11	58678824	58679125	GLYATL1	1.56054	0.70816	2.41292	1.22653	3.64688	0.000486145	0.0382144	-0.205627
chr12	81651439	81652119	RP11-121G22.3	0.974805	0.442264	1.50735	3.07834	3.64623	0.000487184	0.0382612	-0.22847
chr2	1016013	1016212	AC114808.3	1.65669	0.751531	2.56184	0.720487	3.64583	0.000487827	0.0382769	-0.260201
chrX	5363932	5364201	SNORA20	1.39947	0.634655	2.16429	0.76396	3.6449	0.000489333	0.0382979	-0.206759
chr9	13331266	13331681	RP11-272P10.3	1.23462	0.559891	1.90936	1.47588	3.64487	0.000489382	0.0382979	-0.193315
chr6	40682357	40682796	RP11-570K4.1	1.43987	0.652885	2.22686	1.05799	3.64448	0.000490015	0.0382979	-0.212176
chr7	129284562	129284861	NRF1	1.40327	0.636235	2.17031	1.1946	3.64422	0.000490432	0.0382979	-0.203456
chr7	31341139	31341338	AC006380.1	1.71541	0.777687	2.65314	0.172487	3.64395	0.00049087	0.0382979	-0.261204
chr8	17212454	17212795	MTMR7	1.26567	0.573748	1.95759	1.18461	3.6437	0.00049127	0.0382979	-0.197168
chr7	45998831	45999031	AC073115.6	1.81233	0.821477	2.80318	0.909742	3.6434	0.00049175	0.0382979	-0.264976
chr2	56750994	56751500	AC008173.1	1.29185	0.585481	1.99822	1.82236	3.643	0.000492408	0.0382979	-0.200171
chr11	70437608	70437838	SHANK2-AS1	1.60433	0.727055	2.4816	-0.288141	3.64282	0.000492702	0.0382979	-0.259438
chr3	192315417	192316373	snoU13	0.970558	0.439817	1.5013	2.45071	3.64265	0.000492973	0.0382979	-0.242585
chr1	237104005	237104204	RPL35P1	1.763	0.798822	2.72717	0.247673	3.64229	0.000493562	0.0382979	-0.339073
chr14	54939061	54939487	RP11-794A8.1	1.34749	0.610469	2.0845	1.20343	3.64188	0.000494223	0.0382979	-0.201329
chr13	100105156	100105464	AL583784.1	1.49829	0.678783	2.3178	0.773268	3.64185	0.000494283	0.0382979	-0.213666
chr3	146661475	146661747	U3	1.47146	0.666622	2.2763	0.395357	3.64183	0.000494315	0.0382979	-0.208087
chr5	17955958	17956530	RP11-454P21.1	0.971368	0.440024	1.50271	2.16893	3.64156	0.000494757	0.0382979	-0.230158
chr10	415878	416250	DIP2C	1.40177	0.634691	2.16886	0.699145	3.64011	0.000497127	0.0383627	-0.22054
chr4	77218643	77219045	FAM47E-STBD1	1.13745	0.514953	1.75995	1.49878	3.63977	0.00049768	0.0383627	-0.214066
chr20	22920113	22920489	RP11-189G24.2	1.32857	0.601431	2.05571	1.14457	3.63954	0.000498065	0.0383627	-0.211674
chr6	36819543	36819750	PPIL1	1.6275	0.736736	2.51826	0.195371	3.63947	0.000498183	0.0383627	-0.282214
chr18	65416985	65417228	RP11-638L3.4	1.33059	0.602303	2.05888	1.36711	3.63932	0.000498417	0.0383627	-0.213928
chr8	41873178	41873771	SNORD112	1.06945	0.484073	1.65482	1.86187	3.63919	0.000498637	0.0383627	-0.2204
chr12	19358517	19358788	PLEKHA5	1.3831	0.625975	2.14023	1.50232	3.63886	0.00049918	0.0383627	-0.227564
chr12	112918462	112919196	PTPN11	1.10505	0.500092	1.71001	1.49516	3.63862	0.00049958	0.0383627	-0.2343
chr3	112564422	112564621	CD200R1L	1.61482	0.73075	2.49888	0.840801	3.63846	0.000499839	0.0383627	-0.258468
chr4	68186815	68187361	RP11-584P21.2	1.00683	0.455593	1.55808	2.15819	3.63827	0.000500151	0.0383627	-0.240424
chr7	11413218	11413475	AC004538.3	1.10146	0.498375	1.70454	1.98595	3.63807	0.000500488	0.0383627	-0.21755
chr7	82483793	82484299	PCLO	1.09929	0.497256	1.70132	2.05226	3.63723	0.000501876	0.038432	-0.228774
chr14	30166655	30166868	AL356756.1	1.31331	0.594018	2.0326	1.32938	3.63698	0.000502284	0.038432	-0.219627
chr11	82310885	82311675	SNORD112	0.952001	0.430445	1.47356	2.43536	3.63593	0.000504028	0.0384882	-0.266925
chr8	133289550	133290632	HHLA1	0.844093	0.381637	1.30655	3.00735	3.63579	0.000504259	0.0384882	-0.31901
chr3	32009140	32009429	OSBPL10	1.38236	0.624988	2.13973	1.02054	3.63573	0.000504357	0.0384882	-0.235434
chr3	37964023	37965064	CTDSPL	0.789051	0.356652	1.22145	3.22559	3.63496	0.000505633	0.0385251	-0.345061
chr12	64163596	64163797	RP11-415I12.1	1.48654	0.671907	2.30118	0.715129	3.6349	0.000505734	0.0385251	-0.261717
chr11	88745826	88746159	GRM5	1.19673	0.540799	1.85266	1.68232	3.63427	0.000506796	0.0385292	-0.223598
chr13	32803392	32803961	FRY	1.14343	0.516669	1.77019	2.27704	3.63402	0.000507201	0.0385292	-0.249842
chr8	31912862	31913498	NRG1-IT1	1.00881	0.455789	1.56182	2.39753	3.63369	0.000507756	0.0385292	-0.258558
chr5	32462637	32463446	ZFR	0.904292	0.408551	1.40003	2.43415	3.63357	0.000507968	0.0385292	-0.33076
chr11	102598532	102599101	MMP8	1.03387	0.467086	1.60064	2.1632	3.63353	0.000508021	0.0385292	-0.25924
chr6	131183874	131184393	EPB41L2	1.12333	0.507451	1.7392	2.05565	3.63323	0.000508537	0.0385344	-0.235417
chr3	47316261	47316494	KIF9	1.69281	0.764578	2.62105	-0.0926121	3.63271	0.000509408	0.0385366	-0.319577
chr7	17408579	17408790	SNORA63	1.28144	0.57866	1.98422	1.09359	3.6321	0.000510431	0.0385366	-0.233894
chr1	66370087	66370850	PDE4B	1.01013	0.456095	1.56416	2.02994	3.63178	0.00051097	0.0385366	-0.260818
chr6	128354421	128354714	RP11-103C16.2	1.24678	0.562908	1.93065	1.47521	3.63156	0.000511328	0.0385366	-0.231489
chr10	83953736	83954365	RP11-202D18.2	1.1457	0.517255	1.77415	1.72484	3.63147	0.00051149	0.0385366	-0.234962
chr16	76832999	76833336	CTD-2336H13.2	1.4957	0.67523	2.31616	0.941439	3.6313	0.000511778	0.0385366	-0.247877
chr2	18834007	18834206	NT5C1B	1.36785	0.617484	2.11821	1.03907	3.63116	0.000512013	0.0385366	-0.257385
chr10	11068723	11069238	RP11-397O4.1	1.16965	0.527936	1.81137	1.59976	3.63072	0.00051275	0.0385366	-0.233428
chr21	15265976	15266318	SNX18P13	1.32494	0.597937	2.05194	1.22324	3.63027	0.00051351	0.0385366	-0.239751
chr4	66114631	66115210	RP11-498E11.2	1.03696	0.467933	1.60598	2.27289	3.63003	0.000513926	0.0385366	-0.270074
chr12	45307578	45308551	NELL2	0.917721	0.414101	1.42134	2.75998	3.62983	0.000514249	0.0385366	-0.344266
chr12	57986266	57986969	PIP4K2C	1.04109	0.469756	1.61243	1.94789	3.62974	0.000514403	0.0385366	-0.263273
chr15	69487527	69487726	AC026512.1	1.8917	0.853454	2.92994	-0.298466	3.62937	0.000515033	0.0385366	-0.416097
chr6	67119891	67120090	AC002485.1	1.5177	0.684721	2.35069	0.743713	3.62936	0.000515053	0.0385366	-0.274303
chr13	66933696	66933935	PCDH9-AS1	1.27854	0.576778	1.98031	0.943441	3.62913	0.000515446	0.0385366	-0.253469
chrX	7443964	7444364	STS	1.45045	0.654293	2.24661	0.44463	3.62897	0.000515716	0.0385366	-0.249309
chr11	40082694	40083834	RP11-40H19.1	0.896214	0.404214	1.38821	3.08639	3.62849	0.000516532	0.0385641	-0.333459
chr7	4296781	4296980	SDK1	1.60661	0.724529	2.48869	0.654651	3.62812	0.000517167	0.0385781	-0.296535
chr7	122314558	122315385	RP11-395G17.1	0.853334	0.38478	1.32189	3.10238	3.62776	0.000517768	0.0385896	-0.339522
chr8	102288047	102288253	KB-1410C5.3	1.68202	0.758308	2.60573	0.427691	3.62722	0.000518699	0.0386101	-0.298224
chr4	88822435	88823106	HSP90AB3P	1.19437	0.538434	1.8503	2.1152	3.62708	0.000518938	0.0386101	-0.255462
chr1	114963554	114963922	TRIM33	1.17972	0.531693	1.82775	1.37026	3.62631	0.000520251	0.0386215	-0.246394
chr12	46789099	46789746	RP11-474P2.4	1.0058	0.45328	1.55832	2.10241	3.62613	0.000520563	0.0386215	-0.267633
chr5	80743415	80743614	SSBP2	1.63628	0.73741	2.53515	0.84237	3.6261	0.000520618	0.0386215	-0.300176
chr21	27155475	27155850	AP000226.9	1.392	0.62729	2.15672	1.41645	3.62594	0.000520884	0.0386215	-0.254354
chr7	121006721	121007282	FAM3C	0.971607	0.437655	1.50556	2.96975	3.62466	0.000523081	0.038734	-0.310817
chr11	45747323	45747711	CTD-2210P24.1	1.37027	0.617205	2.12334	0.561719	3.62454	0.000523299	0.038734	-0.267159
chr8	142518965	142519250	MROH5	1.43952	0.648217	2.23083	0.256838	3.62371	0.000524726	0.0387748	-0.294666
chr6	154511590	154511845	IPCEF1	1.54278	0.694712	2.39086	1.01975	3.62369	0.000524749	0.0387748	-0.277129
chr5	2201296	2201928	Y_RNA	1.07906	0.485749	1.67238	1.88032	3.62277	0.000526342	0.0388591	-0.261102
chr6	144889916	144890529	UTRN	1.0601	0.47702	1.64318	2.54145	3.62157	0.000528422	0.0389794	-0.279951
chr4	41838294	41838656	HMGB1P28	1.26278	0.568162	1.95739	1.00157	3.62127	0.000528943	0.0389845	-0.272568
chr5	67978947	67979146	CTC-537E7.2	1.59211	0.716219	2.46799	0.374334	3.62079	0.000529792	0.0390137	-0.29954
chr7	101864841	101865323	AC005088.1	1.28383	0.577424	1.99023	0.88022	3.6202	0.000530812	0.0390245	-0.265266
chr22	22098544	22098743	YPEL1	1.7679	0.795138	2.74066	-0.328835	3.62018	0.000530843	0.0390245	-0.349934
chr13	35322857	35323187	RP11-266E6.3	1.11455	0.501223	1.72787	1.68573	3.61982	0.000531478	0.0390378	-0.265854
chr10	87695927	87696276	RNA5SP322	1.1715	0.526671	1.81632	1.1202	3.61891	0.000533071	0.0390717	-0.267321
chr12	72663949	72664159	TRHDE-AS1	1.17399	0.527784	1.82021	1.62564	3.61885	0.000533173	0.0390717	-0.268522
chr1	161762481	161762992	ATF6	0.991651	0.445798	1.5375	2.69144	3.61878	0.000533299	0.0390717	-0.305054
chr13	32030253	32030506	ANKRD26P4	1.38304	0.621602	2.14448	1.11869	3.61809	0.000534513	0.0391038	-0.286418
chr10	89792407	89792793	MED6P1	1.20908	0.543342	1.87482	1.25716	3.61768	0.000535226	0.0391038	-0.270432
chr15	99416825	99417373	IGF1R	1.17016	0.525823	1.81449	1.38423	3.61753	0.0005355	0.0391038	-0.27142
chr1	11863523	11863879	MTHFR	1.29625	0.58245	2.01006	1.21841	3.61735	0.000535808	0.0391038	-0.276788
chr3	157037372	157037912	RP11-550I24.2	1.03585	0.465423	1.60628	2.21382	3.61722	0.000536035	0.0391038	-0.302674
chr9	9319549	9319829	AL353733.1	1.66765	0.749237	2.58606	1.02623	3.61698	0.000536457	0.0391038	-0.321551
chr7	125245269	125245982	RP11-807H17.1	0.873383	0.392339	1.35443	2.92558	3.61658	0.000537163	0.039117	-0.418978
chr3	154014429	154015073	DHX36	0.945204	0.42457	1.46584	2.37084	3.61637	0.000537546	0.039117	-0.335369
chr6	73361698	73362199	KCNQ5-IT1	1.10161	0.494747	1.70847	1.91942	3.6159	0.000538362	0.0391305	-0.285002
chr3	144296238	144296705	RNA5SP144	1.13759	0.510881	1.7643	1.88762	3.61575	0.000538639	0.0391305	-0.282007
chr13	81483979	81484204	ARF4P4	1.66105	0.745739	2.57636	1.11475	3.61487	0.00054019	0.0392102	-0.284698
chr14	82519196	82519711	EIF3LP1	1.21078	0.54342	1.87814	2.01214	3.61396	0.000541807	0.0392604	-0.285897
chr13	62229362	62229951	AL596329.1	1.02245	0.45888	1.58601	2.3462	3.61389	0.000541938	0.0392604	-0.338476
chr12	76740580	76741163	BBS10	0.942725	0.423076	1.46237	3.40345	3.61371	0.000542249	0.0392604	-0.341584
chr21	27028718	27029187	RNGTTP1	1.05205	0.471973	1.63213	2.01059	3.61268	0.000544095	0.0393611	-0.315538
chr11	133562250	133562564	RP11-448P19.1	1.59822	0.716801	2.47963	0.423962	3.61189	0.000545512	0.0394288	-0.321013
chr12	27316852	27317925	RP11-582E3.2	0.955816	0.428638	1.48299	2.80555	3.61157	0.00054608	0.0394288	-0.360829
chr10	116665168	116665671	RP11-106M7.4	1.17439	0.526624	1.82215	1.64021	3.61139	0.000546402	0.0394288	-0.301206
chr13	70070843	70071696	SRSF1P1	0.891925	0.399852	1.384	2.94494	3.61059	0.000547847	0.0394987	-0.38569
chr10	22708679	22708878	SPAG6	1.57846	0.707556	2.44935	0.499856	3.6103	0.000548361	0.0394987	-0.343533
chr1	148904408	148905055	DRD5P2	1.16353	0.521522	1.80553	2.42513	3.61009	0.000548746	0.0394987	-0.298353
chr7	20149485	20149766	RP11-486P11.1	1.17887	0.528197	1.82953	1.41459	3.60897	0.000550758	0.0395857	-0.296125
chr5	110669483	110669795	CAMK4	1.36454	0.61136	2.11773	1.31941	3.60882	0.000551025	0.0395857	-0.303707
chr7	36913655	36913968	ELMO1	1.21993	0.546535	1.89332	1.37417	3.60866	0.000551332	0.0395857	-0.296353
chr10	30306327	30306833	KIAA1462	1.15112	0.515661	1.78659	1.67013	3.60837	0.000551849	0.0395899	-0.314901
chr12	58087366	58088233	OS9	0.839029	0.375799	1.30226	4.69332	3.60794	0.000552623	0.0396124	-0.448476
chr10	93144712	93145440	HECTD2	0.921009	0.412425	1.42959	2.29524	3.60728	0.000553823	0.0396655	-0.353963
chr2	230144419	230144665	PID1	1.22127	0.546756	1.89578	0.929089	3.60663	0.000555016	0.0396676	-0.318404
chr18	57114039	57114337	CCBE1	1.3248	0.593075	2.05652	1.23044	3.60647	0.000555303	0.0396676	-0.311335
chr2	151645723	151646289	AC104777.4	1.09223	0.488927	1.69553	2.15455	3.60627	0.00055567	0.0396676	-0.332027
chr6	157530710	157530909	ARID1B	1.59421	0.713592	2.47483	0.33609	3.6061	0.00055598	0.0396676	-0.37598
chr9	1664151	1664709	RP11-443B9.1	1.07082	0.479292	1.66236	1.94089	3.60594	0.00055626	0.0396676	-0.317871
chr5	176569350	176569576	NSD1	1.66515	0.745159	2.58515	0.166136	3.60536	0.000557331	0.0396676	-0.362509
chr14	52429706	52430480	AL358333.1	1.04371	0.467017	1.6204	2.52584	3.60508	0.000557843	0.0396676	-0.326098
chr6	79103228	79103427	RP3-390M24.1	1.75474	0.785025	2.72445	1.48994	3.60452	0.000558856	0.0396676	-0.327882
chr3	77215906	77216356	RNU6-386P	1.10293	0.493331	1.71252	1.59931	3.604	0.000559823	0.0396676	-0.31897
chr3	172895926	172896182	RP11-324C10.1	1.24584	0.557105	1.93458	1.59794	3.60321	0.000561273	0.0396676	-0.313035
chr1	211082330	211082761	IPO8P1	1.0865	0.485782	1.68723	1.80825	3.60277	0.00056207	0.0396676	-0.314003
chr10	4698803	4699204	LINC00704	1.33276	0.595863	2.06965	2.02031	3.60267	0.000562259	0.0396676	-0.322542
chr11	41857688	41858628	RP11-375D13.4	0.780283	0.348851	1.21172	3.17056	3.60262	0.000562354	0.0396676	-0.487781
chr7	33915622	33916024	RP11-89N17.3	1.17299	0.52442	1.82156	1.80022	3.60261	0.000562382	0.0396676	-0.331121
chr4	156180667	156180866	AC097467.2	1.43086	0.639697	2.22203	1.11289	3.60255	0.000562481	0.0396676	-0.335725
chr3	53536913	53537112	CACNA1D	1.56371	0.69898	2.42845	0.629408	3.60208	0.000563345	0.0396676	-0.348052
chr21	22155694	22156653	LINC00320	0.772831	0.345417	1.20024	3.45148	3.60177	0.000563933	0.0396676	-0.495352
chr18	35646847	35647533	RP11-19F9.1	0.953224	0.42604	1.48041	2.30351	3.60174	0.000563983	0.0396676	-0.344353
chr5	65924944	65925626	RP11-287J9.1	0.953889	0.426319	1.48146	2.07526	3.60161	0.000564218	0.0396676	-0.367125
chr5	73409710	73410156	CTD-2292M14.1	1.12789	0.504036	1.75175	1.67316	3.60132	0.000564749	0.0396676	-0.322589
chr20	51821762	51822043	RP11-15M15.2	1.51475	0.676878	2.35262	0.770875	3.60116	0.000565045	0.0396676	-0.347498
chr15	47044594	47044802	RN7SKP101	1.87356	0.837197	2.90992	0.456824	3.6011	0.000565162	0.0396676	-0.386099
chr2	30644723	30645386	AC073255.1	1.16546	0.520698	1.81022	1.83041	3.60062	0.00056605	0.0396676	-0.324176
chr9	36030331	36030586	RECK	1.57261	0.702503	2.44272	0.0225268	3.60021	0.000566815	0.0396676	-0.40379
chrX	94689503	94689796	RP3-380C13.2	1.32521	0.591939	2.05847	1.26584	3.59999	0.000567233	0.0396676	-0.326317
chr21	17022990	17023649	RNU6-1326P	0.932867	0.416617	1.44912	2.5019	3.59947	0.000568188	0.0396676	-0.399298
chr3	108925900	108926219	RNU6-1236P	1.22893	0.548804	1.90906	1.58716	3.59929	0.000568536	0.0396676	-0.322798
chr4	36083031	36083280	ARAP2	1.4667	0.654866	2.27854	0.909858	3.59875	0.000569531	0.0396676	-0.336349
chr5	76856305	76857007	RPS2P24	0.964913	0.43081	1.49902	2.13348	3.59867	0.000569677	0.0396676	-0.342827
chr3	65628483	65629024	ILF2P1	1.21647	0.543043	1.8899	1.45947	3.59823	0.000570504	0.0396676	-0.330129
chr1	196003874	196004116	RP11-476B1.1	1.56113	0.696881	2.42538	0.980042	3.59815	0.000570654	0.0396676	-0.349562
chr6	24332201	24332883	KAAG1	0.861902	0.384744	1.33906	2.3487	3.59811	0.000570721	0.0396676	-0.403675
chr12	64398345	64398856	SRGAP1	1.01902	0.454861	1.58317	1.76816	3.59801	0.000570924	0.0396676	-0.344775
chr1	241214773	241215199	RP11-435F13.2	1.17493	0.524432	1.82542	1.64427	3.59788	0.000571161	0.0396676	-0.330136
chr15	48742509	48743477	FBN1	0.931371	0.415702	1.44704	2.60635	3.59775	0.0005714	0.0396676	-0.397117
chr10	115665208	115665577	AL162407.1	1.33546	0.596011	2.07492	0.883223	3.5975	0.000571876	0.0396676	-0.332533
chr12	17335767	17336003	RPL7P40	1.54303	0.688616	2.39745	1.09162	3.59736	0.000572125	0.0396676	-0.338004
chr8	135421357	135421892	RP11-513H8.1	1.10441	0.492829	1.716	1.53576	3.59712	0.000572592	0.0396676	-0.336585
chr10	24784743	24785217	KIAA1217	0.997744	0.445221	1.55027	1.95485	3.59706	0.000572697	0.0396676	-0.35612
chr14	47952744	47953058	RPS15AP3	1.12344	0.501253	1.74562	1.4552	3.59674	0.000573292	0.0396676	-0.330452
chr3	129225014	129225369	IFT122	1.40624	0.627392	2.18508	1.12999	3.59655	0.000573651	0.0396676	-0.331723
chr6	120211449	120211648	MIR3144	1.26128	0.562691	1.95986	1.52862	3.59642	0.000573901	0.0396676	-0.33095
chr2	224596279	224596809	AC012512.1	1.18772	0.529852	1.84559	1.75204	3.59628	0.000574155	0.0396676	-0.33214
chr5	99934123	99934502	FAM174A	1.07485	0.479462	1.67024	1.7727	3.59606	0.000574575	0.0396676	-0.354944
chr4	94138439	94138726	GRID2	1.35367	0.603832	2.10352	1.24512	3.59603	0.000574628	0.0396676	-0.334775
chr12	44936408	44936927	NELL2	1.05274	0.469562	1.63592	1.89987	3.59583	0.000575013	0.0396676	-0.350503
chr18	19358648	19358992	AC091038.1	1.39344	0.621334	2.16555	1.17957	3.59493	0.000576713	0.0396908	-0.33847
chr6	83664116	83664706	RP11-445L13__B.3	1.0105	0.450556	1.57045	2.50273	3.59476	0.000577032	0.0396908	-0.397773
chr12	29486519	29487213	FAR2	0.962412	0.429101	1.49572	2.60703	3.59467	0.000577187	0.0396908	-0.413289
chr12	104333663	104334184	HSP90B1	1.04681	0.466729	1.62688	1.30828	3.59467	0.00057719	0.0396908	-0.345431
chr6	83063835	83064052	TPBG	1.26113	0.562185	1.96007	1.07282	3.59415	0.00057818	0.0397272	-0.347972
chr12	97875373	97875809	MIR1251	1.19543	0.532792	1.85807	2.13487	3.59357	0.000579269	0.0397641	-0.345838
chr5	94962493	94962961	GPR150	1.00935	0.449797	1.56889	1.87146	3.5932	0.000579984	0.0397641	-0.360497
chr11	34486909	34487335	CAT	1.30899	0.583284	2.0347	1.01422	3.59298	0.000580397	0.0397641	-0.340554
chr18	15030857	15031196	RP11-805F19.4	1.37132	0.611006	2.13163	1.06222	3.59274	0.00058086	0.0397641	-0.342835
chr5	117965395	117965603	RP11-2N5.1	1.5271	0.680395	2.3738	0.719102	3.59265	0.000581022	0.0397641	-0.357348
chr10	78645481	78645975	KCNMA1	1.033	0.46	1.60601	1.65543	3.59107	0.000584037	0.0399327	-0.347786
chr7	116332879	116333150	MET	1.1744	0.52293	1.82587	1.59971	3.59087	0.000584413	0.0399327	-0.356486
chr7	80083062	80083303	GNAT3	1.24786	0.55559	1.94014	1.53021	3.59061	0.000584912	0.0399352	-0.348972
chr6	91883921	91884530	RP1-177I10.1	1.04341	0.464374	1.62245	2.28278	3.58946	0.000587127	0.0399519	-0.389258
chr7	85557763	85558792	SOCS5P1	0.825637	0.367451	1.28382	3.1079	3.58944	0.00058716	0.0399519	-0.522481
chr11	28460672	28461365	RP11-22P4.2	0.973741	0.433337	1.51415	2.59347	3.58925	0.000587526	0.0399519	-0.416295
chr2	140112368	140113173	AC062021.1	0.874222	0.389046	1.3594	2.81984	3.58923	0.000587556	0.0399519	-0.470894
chr14	39025273	39025728	RP11-14N4.1	0.880759	0.391937	1.36958	2.40769	3.5891	0.000587815	0.0399519	-0.437639
chr11	122499449	122499962	RP11-266E8.2	1.02862	0.457725	1.59951	2.23485	3.58904	0.000587936	0.0399519	-0.374302
chr3	132117978	132118567	NIP7P2	1.03556	0.46072	1.6104	2.70312	3.58846	0.000589046	0.0399811	-0.373502
chr11	13426203	13426566	ARNTL	1.28165	0.570155	1.99315	0.994637	3.5882	0.000589547	0.0399811	-0.354321
chr5	95400044	95400243	RP11-254I22.1	1.59979	0.711621	2.48796	0.778378	3.58795	0.000590039	0.0399811	-0.424812
chr18	50057874	50058524	DCC	0.980953	0.436317	1.52559	2.50785	3.58774	0.000590438	0.0399811	-0.410949
chr9	12458082	12458801	RNU2-47P	1.0178	0.452649	1.58294	2.41842	3.58739	0.000591113	0.0399811	-0.385866
chr6	16136855	16137089	MIR4639	1.57857	0.702041	2.4551	0.509449	3.58737	0.000591148	0.0399811	-0.379784
chr2	66755062	66755389	MEIS1	1.50706	0.670165	2.34395	1.00947	3.58707	0.000591728	0.0399889	-0.370499
chr12	19485064	19485830	PLEKHA5	0.85083	0.378274	1.32339	2.49171	3.58648	0.000592872	0.0400349	-0.459178
chr2	128236792	128237149	RNU4-48P	1.24071	0.551424	1.92999	1.76926	3.58551	0.000594763	0.0401312	-0.361859
chr2	187376011	187376210	ZC3H15	1.48985	0.661984	2.31772	0.789786	3.58477	0.000596203	0.0401969	-0.386194
chr8	48616551	48616932	SPIDR	1.61038	0.715475	2.50529	1.09069	3.58451	0.000596699	0.0401988	-0.402745
chr1	83471732	83472132	RP11-170N11.1	1.19201	0.529514	1.85451	1.72749	3.58406	0.000597576	0.0402265	-0.367999
chr2	172041870	172042993	TLK1	0.931184	0.413613	1.44876	2.17691	3.58381	0.000598074	0.0402286	-0.41606
chr18	7742314	7742879	AP000897.1	1.01628	0.451193	1.58136	2.08587	3.58244	0.000600759	0.0402597	-0.393388
chr7	101212046	101212354	LINC01007	1.68836	0.749565	2.62716	0.0779941	3.58239	0.000600855	0.0402597	-0.40197
chr3	197527328	197527588	LRCH3	1.36654	0.606644	2.12643	0.308546	3.58219	0.00060125	0.0402597	-0.394774
chr10	95274923	95276052	CEP55	0.735552	0.326523	1.14458	3.57504	3.5821	0.000601414	0.0402597	-0.555735
chr7	16273845	16274065	ISPD-AS1	1.342	0.595682	2.08831	1.34437	3.58186	0.000601893	0.0402597	-0.373458
chr3	25608769	25609245	SNORD5	1.00934	0.447959	1.57072	1.95495	3.58145	0.000602697	0.0402597	-0.386279
chr12	42919476	42920195	RP11-328C8.5	0.983523	0.436482	1.53056	2.03476	3.58132	0.00060295	0.0402597	-0.381579
chr1	4662979	4663406	RP1-37J18.2	1.32555	0.588231	2.06286	0.782949	3.58113	0.000603323	0.0402597	-0.380744
chr9	36154427	36154876	GLIPR2	1.24202	0.551135	1.93291	1.80768	3.58097	0.000603642	0.0402597	-0.375954
chr6	107884974	107885555	RP1-67A8.3	1.19883	0.531888	1.86578	1.80029	3.58053	0.000604511	0.0402597	-0.386422
chr1	175524270	175524868	TNR-IT1	1.00615	0.446278	1.56602	2.31249	3.57976	0.000606043	0.0402597	-0.412562
chr10	63842157	63842578	ARID5B	1.31716	0.584202	2.05012	2.0293	3.57963	0.000606292	0.0402597	-0.378517
chr11	124030157	124030672	OR10D1P	1.12871	0.500615	1.7568	1.47945	3.57962	0.000606305	0.0402597	-0.390181
chr11	108503802	108504122	DDX10	1.40599	0.623547	2.18843	0.786308	3.57939	0.000606773	0.0402597	-0.388194
chr8	85116640	85117135	RALYL	1.16935	0.518574	1.82013	1.92675	3.57924	0.000607065	0.0402597	-0.384151
chr10	68809667	68810357	RP11-344A5.1	1.24854	0.553685	1.9434	2.29514	3.57921	0.000607119	0.0402597	-0.39095
chr1	215372921	215373129	KCNK2	1.44877	0.642368	2.25517	1.39451	3.57872	0.000608103	0.0402597	-0.395711
chr6	143084207	143084798	RP1-67K17.3	0.92994	0.41231	1.44757	2.29632	3.57861	0.000608316	0.0402597	-0.427803
chr1	178310313	178310728	RASAL2	1.38383	0.613485	2.15417	1.49799	3.5783	0.000608936	0.0402597	-0.383328
chr9	8179345	8179912	RP11-29B9.2	1.29106	0.572321	2.0098	2.27369	3.57811	0.000609308	0.0402597	-0.383547
chr2	42671035	42671416	SNORD75	1.33074	0.5899	2.07158	0.871324	3.57807	0.000609397	0.0402597	-0.390911
chr7	132458247	132458624	AC009365.4	1.3283	0.588735	2.06786	1.12434	3.57767	0.000610193	0.0402597	-0.386259
chr3	24402215	24403175	RPL31P20	0.894578	0.396495	1.39266	3.04462	3.57763	0.000610269	0.0402597	-0.508995
chr11	77940147	77940359	GAB2	1.4746	0.653473	2.29572	0.389655	3.57721	0.000611114	0.0402597	-0.439444
chr2	99484097	99484326	KIAA1211L	1.50813	0.668139	2.34811	-0.0428514	3.57638	0.000612754	0.0402597	-0.418377
chr5	96919015	96919279	RP11-1E3.1	1.43111	0.634016	2.2282	1.083	3.57637	0.00061278	0.0402597	-0.401815
chr3	150398761	150399211	FAM194A	1.08197	0.479329	1.6846	1.65271	3.57632	0.000612873	0.0402597	-0.396611
chr15	25947447	25947648	ATP10A	1.38092	0.611568	2.15028	0.668859	3.57538	0.000614772	0.0402597	-0.43125
chr3	106370822	106371709	Y_RNA	0.940037	0.416298	1.46378	2.84522	3.57527	0.000614982	0.0402597	-0.473598
chr7	56045445	56046267	GBAS	0.990511	0.43865	1.54237	2.62679	3.57527	0.000614982	0.0402597	-0.479017
chr3	141218162	141218592	RASA2	1.09407	0.484496	1.70365	1.24999	3.57517	0.000615186	0.0402597	-0.397372
chr4	106167653	106168384	RN7SL89P	0.852283	0.37737	1.3272	3.06183	3.57477	0.000615987	0.0402597	-0.531529
chr9	26065071	26065326	RP11-477G9.1	1.2827	0.567929	1.99748	1.44439	3.57467	0.000616186	0.0402597	-0.392858
chr4	183812665	183812867	RP11-188P17.2	1.58465	0.70151	2.46778	0.831993	3.57424	0.000617063	0.0402597	-0.43213
chr7	18796965	18797782	HDAC9	0.875817	0.387716	1.36392	2.91716	3.57423	0.000617073	0.0402597	-0.492914
chr5	31714565	31714902	PDZD2	1.2034	0.532733	1.87408	1.44081	3.57421	0.000617111	0.0402597	-0.394079
chr3	102908675	102909332	RNU1-43P	0.982413	0.434858	1.52997	2.51238	3.57392	0.000617693	0.0402597	-0.454582
chr10	116429336	116429601	ABLIM1	1.65805	0.733848	2.58225	0.693233	3.57364	0.000618272	0.0402597	-0.429489
chr11	1793121	1793464	AC068580.7	1.71688	0.759844	2.67391	0.500141	3.57348	0.000618595	0.0402597	-0.425641
chr9	9040367	9040641	RPS26P3	1.25563	0.555688	1.95557	1.21153	3.57338	0.000618801	0.0402597	-0.396457
chr11	26566668	26566982	ANO3	1.08959	0.482182	1.69699	1.84573	3.57324	0.000619071	0.0402597	-0.406217
chr5	102220495	102220729	PAM	1.18702	0.525293	1.84874	1.40449	3.57321	0.000619127	0.0402597	-0.396384
chr3	150592629	150592987	RP11-166N6.2	1.02066	0.451647	1.58968	1.91969	3.57303	0.000619501	0.0402597	-0.427723
chr9	108153392	108153630	SLC44A1	1.13055	0.500222	1.76087	1.12504	3.57275	0.000620055	0.0402597	-0.398023
chr4	57311720	57312237	PAICS	1.06493	0.471166	1.6587	1.73717	3.57261	0.000620341	0.0402597	-0.415692
chr18	42593923	42594442	MIR4319	0.867253	0.383583	1.35092	2.81709	3.57171	0.000622181	0.0402597	-0.479427
chr3	188366440	188366835	AC063932.1	1.20867	0.534566	1.88277	1.71509	3.57159	0.000622418	0.0402597	-0.408842
chr9	17742889	17743781	SH3GL2	0.878588	0.388571	1.3686	2.94848	3.57152	0.000622551	0.0402597	-0.499762
chr5	121517045	121517264	CTC-441N14.4	1.29175	0.571287	2.01221	1.42567	3.57146	0.000622672	0.0402597	-0.401507
chr9	27426446	27427297	MOB3B	0.756844	0.334676	1.17901	3.45072	3.57109	0.000623437	0.0402597	-0.565144
chr21	27653122	27654030	AP001595.1	0.854297	0.377733	1.33086	2.78675	3.57081	0.000623999	0.0402597	-0.522642
chr3	119917171	119917891	Y_RNA	0.96746	0.427765	1.50716	2.20491	3.57078	0.000624053	0.0402597	-0.422434
chr3	192021025	192021414	FGF12	1.07154	0.473769	1.66931	1.56403	3.5707	0.000624226	0.0402597	-0.406916
chr15	91667099	91667842	SV2B	1.08989	0.481857	1.69793	1.56793	3.57054	0.000624553	0.0402597	-0.43113
chr1	241002905	241003280	RFKP1	1.20349	0.532012	1.87497	1.35063	3.57018	0.000625292	0.0402597	-0.405026
chr9	112516487	112517587	RP11-406O23.2	0.97421	0.430653	1.51777	2.36799	3.57015	0.000625338	0.0402597	-0.484975
chrX	149150421	149150655	LINC00894	1.78419	0.78867	2.77971	-0.136368	3.57002	0.000625614	0.0402597	-0.488453
chr12	92413671	92414088	C12orf79	1.06148	0.469039	1.65392	1.90358	3.56899	0.000627709	0.040312	-0.426286
chr4	96366444	96366725	UNC5C	1.33826	0.591292	2.08522	1.6155	3.56877	0.000628165	0.040312	-0.410191
chr5	40900424	40900939	C7	0.99384	0.439084	1.5486	2.0708	3.56856	0.000628587	0.040312	-0.44527
chr1	168168717	168168981	RPL34P1	1.35618	0.599161	2.1132	0.70323	3.56853	0.000628659	0.040312	-0.430552
chr6	108729107	108729917	RNU6-770P	0.973081	0.429862	1.5163	1.8389	3.56823	0.000629271	0.040312	-0.436278
chr1	171294275	171294493	FMO4	1.33507	0.589668	2.08047	0.81551	3.56774	0.000630284	0.040312	-0.427002
chr3	176241014	176241804	RP11-71G7.1	0.899523	0.397273	1.40177	2.3355	3.56756	0.000630649	0.040312	-0.471349
chr3	135208877	135209674	RP11-657O9.1	1.04596	0.461938	1.62998	2.06618	3.56751	0.000630752	0.040312	-0.434229
chr9	10297596	10297852	RP11-87N24.1	1.42869	0.630945	2.22643	1.3456	3.56741	0.00063095	0.040312	-0.442705
chr11	84640876	84641151	DLG2	1.24789	0.551062	1.94472	1.09419	3.56722	0.000631355	0.040312	-0.419058
chr11	49729436	49730216	RP11-707M1.7	1.03988	0.459187	1.62057	1.99588	3.56711	0.00063157	0.040312	-0.442174
chr9	130442518	130442926	STXBP1	1.37535	0.607145	2.14356	0.451753	3.56627	0.000633295	0.0403223	-0.422401
chr8	89533262	89533824	RP11-586K2.1	0.953031	0.420674	1.48539	2.44958	3.56601	0.000633835	0.0403223	-0.465599
chr5	73272706	73273390	RP11-428C6.2	1.07699	0.475371	1.67861	1.77132	3.5659	0.000634064	0.0403223	-0.432416
chr8	135427471	135428004	ZFAT	0.98769	0.43593	1.53945	1.87529	3.56574	0.000634404	0.0403223	-0.448588
chr7	28820316	28820865	CREB5	1.19513	0.527455	1.8628	1.97108	3.56558	0.000634736	0.0403223	-0.434044
chr5	100915917	100916725	RN7SL802P	0.885044	0.390594	1.37949	2.77144	3.56551	0.000634877	0.0403223	-0.545118
chr15	99322223	99323192	MIR4714	0.88782	0.391811	1.38383	3.09884	3.56545	0.000635004	0.0403223	-0.494339
chr12	17509785	17510525	PSMC1P8	0.98429	0.434332	1.53425	2.78955	3.56511	0.000635703	0.0403369	-0.496307
chr9	101365876	101366905	SEPT7P7	0.872217	0.384799	1.35963	3.06312	3.56453	0.000636909	0.0403789	-0.537315
chr20	11508357	11509044	RP5-1128N12.2	0.999494	0.440921	1.55807	1.92109	3.56434	0.0006373	0.0403789	-0.445473
chr5	90547972	90548207	RNU4-90P	1.64554	0.72564	2.56545	0.865099	3.56325	0.000639571	0.0404365	-0.468659
chr8	18316751	18317264	NAT2	1.30593	0.575805	2.03606	1.19674	3.56287	0.000640351	0.0404365	-0.426033
chr1	223008671	223008881	RP11-452F19.3	1.5285	0.673918	2.38309	0.610202	3.56279	0.000640529	0.0404365	-0.441664
chr12	57973485	57973775	KIF5A	1.42562	0.628533	2.2227	0.506095	3.56268	0.000640748	0.0404365	-0.433575
chr2	150623604	150624053	AC007364.1	1.23392	0.54401	1.92384	1.76339	3.56264	0.000640829	0.0404365	-0.42705
chr6	126152304	126152531	NCOA7-AS1	1.46915	0.647651	2.29064	1.14856	3.56237	0.000641393	0.0404365	-0.446301
chr5	14307131	14307431	TRIO	1.21	0.533387	1.88661	1.31444	3.56226	0.000641641	0.0404365	-0.427156
chr12	98879558	98880223	RP11-181C3.1	1.14695	0.505567	1.78833	1.99115	3.5621	0.000641961	0.0404365	-0.436515
chr10	45536437	45537453	DUXAP4	1.01503	0.447317	1.58274	2.48859	3.56148	0.000643271	0.0404894	-0.502993
chr8	27243473	27243869	PTK2B	1.29717	0.571583	2.02276	1.01386	3.56112	0.000644026	0.0405074	-0.431407
chr14	82306757	82307182	RP11-226P1.1	1.21138	0.533702	1.88907	2.03183	3.5607	0.000644902	0.040533	-0.435637
chr5	163414141	163414510	CTB-107P3.1	1.24647	0.548991	1.94395	1.72293	3.55983	0.000646726	0.0405424	-0.436198
chr13	45806937	45807320	GTF2F2	1.34333	0.591645	2.09502	1.21634	3.5598	0.00064679	0.0405424	-0.436577
chr3	89421565	89422030	RP11-91A15.2	1.02381	0.450908	1.59672	2.37264	3.55973	0.000646946	0.0405424	-0.497269
chr5	33232844	33233619	RP11-113I22.1	0.96491	0.424888	1.50493	2.95902	3.55922	0.000648023	0.0405424	-0.544018
chr7	88125272	88126109	AC002069.6	0.999132	0.439948	1.55832	2.8538	3.55916	0.000648149	0.0405424	-0.514335
chr15	91762517	91762834	SV2B	1.50757	0.663721	2.35142	0.918767	3.5587	0.000649114	0.0405424	-0.441853
chr6	143461013	143461212	AIG1	1.71041	0.75285	2.66797	0.767164	3.55806	0.000650458	0.0405424	-0.505705
chr18	51047840	51048135	DCC	1.29119	0.568304	2.01407	1.50301	3.55796	0.000650685	0.0405424	-0.439366
chr6	23883012	23883248	SPTLC1P2	1.52991	0.673367	2.38645	0.944567	3.55792	0.000650755	0.0405424	-0.468232
chr6	12709332	12709869	PHACTR1	1.19961	0.527986	1.87123	1.28957	3.5579	0.000650813	0.0405424	-0.442846
chr7	8212028	8212594	ICA1	1.11175	0.4893	1.7342	2.25697	3.5578	0.000651021	0.0405424	-0.462429
chr15	75899119	75899657	SNUPN	1.21503	0.534692	1.89536	0.686223	3.55748	0.000651699	0.0405424	-0.443224
chr1	236432670	236432960	RNU2-70P	1.78898	0.78724	2.79071	0.778155	3.55738	0.000651909	0.0405424	-0.483553
chr1	162145016	162145481	MIR4654	1.13685	0.50008	1.77361	1.73843	3.55632	0.000654159	0.0405424	-0.445784
chrX	134602521	134602828	RP11-265D19.7	1.45256	0.638909	2.2662	0.505639	3.55612	0.000654594	0.0405424	-0.448245
chr2	239078131	239078876	ILKAP	1.1911	0.523909	1.8583	1.2886	3.55611	0.000654596	0.0405424	-0.456911
chr14	69147361	69147651	CTD-2325P2.3	1.43197	0.62981	2.23414	0.618836	3.55591	0.000655025	0.0405424	-0.460151
chr18	70288917	70289991	HNRNPA1P11	0.888223	0.390638	1.38581	3.21898	3.55577	0.000655324	0.0405424	-0.538429
chr6	129354457	129355201	MESTP1	0.892152	0.392365	1.39194	2.46179	3.55577	0.000655341	0.0405424	-0.522885
chr1	167161116	167161439	RP11-277B15.2	1.66564	0.732517	2.59877	0.840312	3.55566	0.000655563	0.0405424	-0.475831
chr1	181465972	181466515	CACNA1E	1.15892	0.509578	1.80827	1.44649	3.55515	0.000656644	0.0405424	-0.457726
chr6	146502321	146502557	FUNDC2P3	1.31979	0.58028	2.0593	1.21446	3.555	0.000656978	0.0405424	-0.45074
chr8	30495722	30496779	SMIM18	0.856048	0.376374	1.33572	3.4444	3.55493	0.00065712	0.0405424	-0.588617
chr7	32231186	32231708	PDE1C	1.2152	0.534262	1.89613	1.29351	3.55484	0.000657319	0.0405424	-0.449859
chr3	42467458	42467791	AC092048.1	1.42324	0.625717	2.22076	0.804278	3.5548	0.000657411	0.0405424	-0.449875
chr6	20404834	20405075	E2F3	0.987939	0.434316	1.54156	2.38494	3.55464	0.000657747	0.0405424	-0.483987
chr8	53951341	53951782	AC016113.1	0.961444	0.422604	1.50028	1.93944	3.55421	0.000658659	0.0405696	-0.469451
chr5	39994755	39994954	LINC00603	1.28628	0.565202	2.00736	1.35674	3.55331	0.000660601	0.0406046	-0.452898
chr15	92245965	92246386	RP11-692C24.3	1.33064	0.584655	2.07662	0.849069	3.55312	0.000661001	0.0406046	-0.45644
chr4	54885116	54885483	RP11-571I18.4	1.36735	0.600771	2.13392	1.49801	3.55306	0.000661131	0.0406046	-0.455718
chr8	107677667	107677866	OXR1	1.34659	0.591459	2.10173	0.749301	3.55215	0.000663088	0.0406046	-0.470098
chr9	7907372	7908418	TMEM261	0.945703	0.415361	1.47604	3.22111	3.55204	0.000663327	0.0406046	-0.510158
chrX	13066459	13066772	FAM9C	1.18155	0.518919	1.84418	1.04408	3.55189	0.000663647	0.0406046	-0.456993
chr2	208535682	208536045	AC079767.4	1.17745	0.517077	1.83782	0.847091	3.55167	0.000664136	0.0406046	-0.457443
chr7	64085770	64086662	ZNF107	0.933462	0.409928	1.45699	2.17564	3.55166	0.00066415	0.0406046	-0.509556
chr1	199406471	199407172	RP11-104D3.2	0.988385	0.434036	1.54273	2.4699	3.55159	0.00066431	0.0406046	-0.509277
chr11	100063086	100063340	CNTN5	1.27529	0.559998	1.99058	1.63796	3.55145	0.000664607	0.0406046	-0.458487
chr4	79234189	79234864	FRAS1	0.905174	0.397451	1.4129	2.68347	3.55127	0.000664986	0.0406046	-0.543647
chr2	101254819	101255197	NANOGNBP1	1.41193	0.619936	2.20393	0.659544	3.55115	0.000665241	0.0406046	-0.481753
chr11	108127957	108128233	ATM	1.47302	0.646747	2.2993	1.04249	3.5511	0.000665349	0.0406046	-0.472951
chr3	108271161	108271972	RP11-381E24.1	0.885115	0.388585	1.38164	3.38081	3.55086	0.000665877	0.0406081	-0.566946
chr8	60762347	60762722	RP11-960H2.1	1.19606	0.525043	1.86709	1.75873	3.55056	0.00066652	0.0406104	-0.465263
chr8	9821534	9822103	snoU13	1.19836	0.525999	1.87073	1.33372	3.55028	0.000667135	0.0406104	-0.46719
chr3	131559797	131560046	CPNE4	1.51979	0.667004	2.37258	0.706845	3.54995	0.000667849	0.0406104	-0.49527
chr1	175483833	175484337	TNR-IT1	1.04499	0.458618	1.63136	1.70468	3.54992	0.000667924	0.0406104	-0.470496
chr7	51201657	51202315	COBL	1.17709	0.516566	1.83762	2.22848	3.54976	0.000668269	0.0406104	-0.480698
chr2	135944809	135945527	RAB3GAP1	1.08385	0.475589	1.69211	2.25285	3.54943	0.000668978	0.0406248	-0.504077
chr12	64449523	64450240	SRGAP1	0.979295	0.429645	1.52895	2.13936	3.549	0.00066991	0.0406342	-0.517083
chr5	171524274	171525110	STK10	0.922151	0.404563	1.43974	1.81375	3.54893	0.000670075	0.0406342	-0.50836
chr12	66925509	66925750	GRIP1	1.33492	0.585431	2.08441	1.03991	3.54788	0.000672363	0.0407241	-0.478024
chr13	30024774	30024974	MTUS2	1.49461	0.655425	2.33379	0.716136	3.54772	0.0006727	0.0407241	-0.486681
chr12	40893622	40894327	MUC19	0.881073	0.386356	1.37579	2.56257	3.5476	0.000672973	0.0407241	-0.533983
chr21	22194773	22195528	PPIAP1	0.77438	0.339497	1.20926	3.27085	3.547	0.000674291	0.0407495	-0.629121
chr4	30523630	30524011	PCDH7	1.22849	0.53858	1.9184	2.03824	3.54697	0.000674339	0.0407495	-0.472572
chr2	173710799	173711002	RAPGEF4	1.72955	0.75806	2.70103	0.295525	3.54629	0.000675832	0.0407833	-0.51123
chr3	74135309	74135804	RP11-781E19.1	1.04339	0.457318	1.62947	2.23421	3.54629	0.000675844	0.0407833	-0.513366
chr11	21040230	21040847	RNA5SP336	0.945364	0.414296	1.47643	2.74122	3.54591	0.000676669	0.0408046	-0.556297
chr2	158498666	158498944	ACVR1C	1.17533	0.51498	1.83567	1.38616	3.54541	0.000677782	0.0408431	-0.474578
chr1	98487171	98487513	MIR137HG	1.18798	0.520391	1.85558	1.31948	3.54469	0.000679366	0.04091	-0.477826
chr11	116615543	116615901	BUD13	1.51009	0.661289	2.35889	0.350311	3.54385	0.000681205	0.0409871	-0.514812
chr7	134304224	134305250	BPGM	0.859326	0.37624	1.34241	2.33546	3.54334	0.000682351	0.0409871	-0.570984
chr6	63302193	63302938	RP11-448N11.3	1.09447	0.479182	1.70976	2.20035	3.54327	0.000682492	0.0409871	-0.496863
chr12	81803214	81803689	RP11-315E17.1	1.06044	0.46428	1.65661	1.97655	3.54325	0.000682555	0.0409871	-0.493697
chrX	143770632	143771156	HNRNPCP10	1.13321	0.496086	1.77034	1.64214	3.54294	0.00068323	0.0409871	-0.498906
chr3	77516970	77518264	ROBO2	0.730009	0.319561	1.14046	3.71515	3.54282	0.000683499	0.0409871	-0.686215
chr5	66396132	66396505	MAST4	1.25848	0.550449	1.96651	1.11591	3.54057	0.000688501	0.0412091	-0.487896
chr7	70595456	70595749	WBSCR17	1.3144	0.574887	2.0539	0.726914	3.54048	0.00068871	0.0412091	-0.498418
chr10	129665256	129665650	BUB1P1	1.48895	0.651115	2.32679	0.245063	3.53997	0.000689847	0.0412091	-0.503564
chr18	66441807	66442095	RP11-106E15.1	1.32294	0.5785	2.06738	1.06874	3.53988	0.000690042	0.0412091	-0.501357
chr6	24330787	24331115	KAAG1	1.35777	0.593662	2.12188	1.2261	3.53957	0.000690735	0.0412091	-0.490712
chr6	120819922	120820265	RNU6-214P	1.13977	0.498308	1.78124	1.56063	3.53936	0.000691217	0.0412091	-0.501559
chr4	30975516	30975715	PCDH7	1.56253	0.683074	2.44198	0.818159	3.53911	0.000691777	0.0412091	-0.513021
chr4	172679425	172679687	GALNTL6	1.28254	0.560631	2.00444	1.47637	3.5389	0.000692246	0.0412091	-0.492868
chr6	18742289	18742488	MIR548A1	1.52118	0.664934	2.37742	0.412806	3.53884	0.000692372	0.0412091	-0.548815
chr18	19000641	19001008	GREB1L	1.46895	0.642095	2.29581	1.37161	3.5388	0.000692465	0.0412091	-0.496054
chr21	22307832	22308253	NCAM2	1.0591	0.462934	1.65527	1.78383	3.53874	0.000692609	0.0412091	-0.51424
chr11	121343674	121344239	RP11-730K11.1	1.02688	0.448827	1.60494	2.31713	3.53859	0.000692935	0.0412091	-0.504127
chr13	77399393	77399823	KCTD12	0.986163	0.430913	1.54141	1.97488	3.53785	0.000694619	0.0412364	-0.512308
chr14	52048486	52048700	FRMD6	1.33226	0.582062	2.08245	0.82559	3.53748	0.000695453	0.0412364	-0.504509
chr13	67965229	67965946	LINC00364	1.02711	0.44869	1.60553	2.38169	3.53715	0.000696197	0.0412364	-0.5403
chr11	13254629	13255419	ARNTL	1.04134	0.454902	1.62777	2.01839	3.53713	0.000696243	0.0412364	-0.574713
chr3	25136535	25137459	RNA5SP125	0.917796	0.400915	1.43468	2.99826	3.537	0.000696526	0.0412364	-0.602876
chr20	40260521	40260924	CHD6	1.12969	0.493426	1.76595	1.08786	3.53673	0.00069714	0.0412364	-0.502627
chr11	50293131	50293430	RP11-574M7.1	1.28128	0.559639	2.00293	1.56127	3.53672	0.000697163	0.0412364	-0.501054
chr5	22884746	22884952	CDH12	1.29221	0.564404	2.02001	1.1275	3.53669	0.00069722	0.0412364	-0.500859
chr12	13839051	13839534	RN7SKP162	1.09452	0.477929	1.7111	1.67498	3.53595	0.000698896	0.041282	-0.521446
chr2	29673926	29674483	AC106899.1	1.20591	0.52655	1.88527	1.50427	3.53585	0.000699122	0.041282	-0.512154
chr12	19753993	19754281	RP11-841C19.1	1.59825	0.697826	2.49866	0.788105	3.53572	0.000699428	0.041282	-0.536581
chr2	91909563	91910208	RP11-165D20.1	1.08386	0.473121	1.69459	2.77936	3.53506	0.00070091	0.0413039	-0.534821
chr9	121988806	121989112	BRINP1	1.27718	0.557506	1.99685	1.39052	3.53506	0.000700926	0.0413039	-0.504195
chr6	89422174	89422725	SNORA73	1.0604	0.462814	1.65798	1.97753	3.53468	0.00070179	0.0413039	-0.519667
chr6	83303272	83303583	TPBG	1.35832	0.592767	2.12386	1.8192	3.53433	0.000702586	0.0413039	-0.50532
chr4	77965656	77966144	SEPT11	0.987621	0.430985	1.54426	2.21992	3.53426	0.000702752	0.0413039	-0.534847
chr9	19425543	19426239	ACER2	0.839105	0.366161	1.31205	2.34755	3.53415	0.000702987	0.0413039	-0.591245
chr9	100854064	100855091	TRIM14	0.829053	0.361761	1.29635	2.63951	3.53405	0.000703217	0.0413039	-0.596628
chr13	32835690	32836289	FRY	0.922773	0.402625	1.44292	2.69412	3.53384	0.0007037	0.0413039	-0.570527
chr3	157503471	157504528	RN7SKP46	0.793587	0.346224	1.24095	3.28208	3.53357	0.000704313	0.0413039	-0.658841
chr20	16946724	16947327	U3	1.02333	0.44637	1.60029	2.31298	3.53305	0.0007055	0.0413039	-0.537514
chr2	70442044	70442400	TIA1	1.32875	0.579521	2.07798	0.419171	3.53271	0.000706289	0.0413039	-0.524715
chr4	7803768	7804206	AFAP1	1.03262	0.450311	1.61492	2.63459	3.53238	0.000707041	0.0413039	-0.537109
chr12	41016020	41016429	MUC19	1.14664	0.499985	1.79329	2.34848	3.53211	0.000707658	0.0413039	-0.513097
chr9	715864	716421	KANK1	1.08581	0.473456	1.69816	2.98493	3.53208	0.000707719	0.0413039	-0.536324
chr7	33676944	33677220	RP11-89N17.1	1.39947	0.610132	2.1888	1.18946	3.53168	0.00070865	0.0413039	-0.517393
chr11	21269990	21270675	RP11-670N15.1	0.901301	0.392925	1.40968	2.74663	3.53154	0.00070896	0.0413039	-0.596711
chr2	217357427	217358150	RPL37A	0.979816	0.427125	1.53251	2.21941	3.53135	0.000709394	0.0413039	-0.583215
chr1	211095953	211096609	IPO8P1	0.967532	0.421757	1.51331	1.98029	3.53127	0.000709585	0.0413039	-0.557622
chr5	27702990	27703962	LINC01021	0.88801	0.387037	1.38898	3.38391	3.53088	0.000710487	0.0413039	-0.68236
chr8	42843223	42843781	HOOK3	1.22402	0.53348	1.91455	1.41821	3.53086	0.000710533	0.0413039	-0.516746
chrX	145023699	145024178	AL445258.1	1.23683	0.539055	1.93461	1.1522	3.5308	0.000710665	0.0413039	-0.518192
chr15	52568465	52569196	MIR1266	0.928686	0.404747	1.45263	1.92186	3.53075	0.000710779	0.0413039	-0.58333
chrX	140057873	140058968	SPANXB2	0.916582	0.399469	1.43369	2.7243	3.53073	0.000710814	0.0413039	-0.64296
chr8	120742684	120742985	TAF2	1.23516	0.538186	1.93214	1.49687	3.53009	0.000712312	0.0413269	-0.51804
chr2	144563218	144563907	AC079584.2	0.972345	0.423668	1.52102	2.31566	3.53007	0.000712354	0.0413269	-0.572129
chr3	35644093	35644731	ARPP21	1.00633	0.438452	1.5742	1.83105	3.52993	0.000712674	0.0413269	-0.534278
chr9	125826215	125826618	RP11-123N4.4	1.45361	0.63324	2.27398	0.798953	3.52954	0.000713581	0.0413269	-0.522481
chr2	17748343	17748542	VSNL1	1.60668	0.699879	2.51349	0.455457	3.52936	0.000713993	0.0413269	-0.628365
chr6	107908633	107908913	SOBP	1.32575	0.577494	2.07401	1.25361	3.52932	0.000714086	0.0413269	-0.52508
chr9	129893257	129893822	ANGPTL2	1.06602	0.464239	1.66781	2.03643	3.52862	0.000715705	0.0413928	-0.52735
chr7	107969158	107969518	NRCAM	1.21598	0.529207	1.90276	1.62448	3.52689	0.000719724	0.041531	-0.527297
chr11	27624939	27625841	RP11-587D21.1	0.823017	0.358161	1.28787	2.91583	3.52671	0.000720145	0.041531	-0.666699
chr9	25891331	25892536	RP11-477G9.1	0.76889	0.334586	1.20319	3.31677	3.52655	0.000720517	0.041531	-0.679841
chr4	40326015	40326621	AC195454.1	1.00472	0.437136	1.5723	2.01301	3.5261	0.000721558	0.041531	-0.55813
chr4	16678146	16678391	LDB2	1.39398	0.606481	2.18147	1.19565	3.52603	0.000721717	0.041531	-0.536611
chr7	114573048	114573389	MDFIC	1.15522	0.502573	1.80786	1.75095	3.52588	0.000722087	0.041531	-0.553283
chrX	137529675	137530394	MAGEA13P	0.986219	0.429029	1.54341	2.02138	3.52573	0.000722425	0.041531	-0.585658
chr8	89142422	89143101	CTB-118P15.2	0.944302	0.410739	1.47786	2.64381	3.52537	0.000723275	0.041531	-0.587721
chr11	56028656	56029365	OR5T3	1.04094	0.452765	1.62912	2.2124	3.5253	0.000723426	0.041531	-0.564664
chr13	47667677	47668039	HTR2A	1.2401	0.53937	1.94082	1.52174	3.52522	0.000723628	0.041531	-0.539247
chr1	100619897	100620096	TRMT13	1.39049	0.604698	2.17629	1.12253	3.52483	0.000724527	0.041531	-0.538408
chr8	85160620	85160824	AC103816.1	1.31375	0.571311	2.05619	1.11958	3.52477	0.00072467	0.041531	-0.534633
chr4	139881799	139882405	RP11-371F15.3	0.962219	0.418426	1.50601	1.96086	3.52468	0.000724885	0.041531	-0.569237
chr8	59746086	59747220	RNU4-50P	0.793107	0.344774	1.24144	3.59402	3.52379	0.000726974	0.041531	-0.691283
chr2	195125933	195126522	HNRNPA1P47	0.875518	0.380586	1.37045	2.30176	3.5237	0.000727187	0.041531	-0.605107
chr12	8782221	8782596	RP11-438L7.3	1.254	0.545106	1.96289	1.24588	3.52368	0.000727248	0.041531	-0.536036
chr15	61814347	61815032	RP11-259A24.1	1.00351	0.43621	1.57081	1.77315	3.52362	0.000727381	0.041531	-0.591602
chr15	83715281	83715875	RP11-382A20.1	1.08235	0.470467	1.69424	1.59086	3.52353	0.0007276	0.041531	-0.568966
chr8	66664618	66664857	PDE7A	1.53985	0.669195	2.41051	0.682154	3.52298	0.000728874	0.041531	-0.546978
chr2	199229860	199230179	AC005235.1	1.27975	0.556143	2.00336	1.11634	3.5229	0.000729067	0.041531	-0.539606
chr7	115198193	115198656	SNORA25	0.927011	0.402818	1.4512	2.59324	3.52268	0.000729599	0.041531	-0.630122
chr8	18518392	18519007	PSD3	1.01538	0.441209	1.58955	1.70118	3.52262	0.000729726	0.041531	-0.565117
chr7	85552575	85552785	AC092013.1	1.16796	0.507473	1.82845	1.31268	3.52243	0.000730175	0.041531	-0.538868
chr3	149549606	149550280	RNF13	1.06524	0.462819	1.66765	1.76624	3.52231	0.000730469	0.041531	-0.563943
chr10	94075858	94076155	MARCH5	1.4523	0.630973	2.27362	0.666428	3.52225	0.000730615	0.041531	-0.559969
chr5	130693422	130693893	CDC42SE2	0.984586	0.427768	1.5414	1.89013	3.52225	0.000730616	0.041531	-0.56367
chr12	12959792	12959996	DDX47	1.20654	0.524032	1.88904	1.19125	3.52139	0.000732645	0.0416189	-0.541556
chr20	12066854	12067437	RP4-796I8.1	1.09747	0.47655	1.71839	2.22206	3.52075	0.000734159	0.0416511	-0.574966
chr15	51957154	51957545	SCG3	1.18697	0.515409	1.85852	1.01131	3.52074	0.000734179	0.0416511	-0.544969
chr5	73628314	73628782	CTD-2275D24.3	1.10139	0.478178	1.72461	1.62819	3.52033	0.000735156	0.0416664	-0.554093
chr1	205394107	205394418	LEMD1	1.2483	0.541936	1.95466	0.54637	3.52022	0.000735414	0.0416664	-0.547848
chr3	68044575	68045173	FAM19A1	0.993686	0.431345	1.55603	2.12717	3.51988	0.000736221	0.0416847	-0.595571
chr8	67564713	67565028	Y_RNA	1.34233	0.582619	2.10203	0.910026	3.51958	0.00073694	0.041698	-0.554737
chr1	217045372	217045831	ESRRG	1.19574	0.518847	1.87263	1.67431	3.51882	0.000738761	0.0417024	-0.554221
chr9	78973780	78973989	RFK	1.29501	0.561771	2.02824	1.02153	3.51809	0.000740493	0.0417024	-0.551634
chr14	74945787	74946218	MIR4709	1.08729	0.471639	1.70295	1.30606	3.51794	0.000740865	0.0417024	-0.550934
chr2	203507514	203507739	FAM117B	1.4313	0.620848	2.24174	0.57245	3.5179	0.000740955	0.0417024	-0.562505
chr2	148679837	148680093	ACVR2A	1.27252	0.551971	1.99308	1.10992	3.51786	0.000741045	0.0417024	-0.551142
chr7	127578702	127579070	SND1	1.10472	0.479177	1.73026	2.12822	3.51783	0.00074112	0.0417024	-0.568901
chr12	40361139	40361447	SLC2A13	1.26314	0.547875	1.9784	0.989384	3.51774	0.000741341	0.0417024	-0.560042
chr3	16376588	16377081	RP11-415F23.3	1.03473	0.448708	1.62075	1.56952	3.51717	0.000742705	0.0417024	-0.570445
chr2	33238632	33238866	SNORD112	1.68087	0.728864	2.63288	0.644004	3.51701	0.000743093	0.0417024	-0.606908
chrX	125819873	125820072	RP11-375A20.1	1.65693	0.718447	2.59542	0.202777	3.51687	0.000743438	0.0417024	-0.626487
chr10	108578607	108578941	SORCS1	1.22121	0.529422	1.91299	1.31106	3.51639	0.000744587	0.0417024	-0.555328
chr4	186811632	186812037	RP11-45I20.1	1.11626	0.483921	1.74861	1.29808	3.51636	0.000744656	0.0417024	-0.555906
chr2	233238928	233239684	ALPP	1.08212	0.469056	1.69518	1.18035	3.516	0.000745524	0.0417024	-0.571342
chr2	59472397	59473138	AC007131.2	0.873665	0.378664	1.36866	2.48205	3.51575	0.000746118	0.0417024	-0.613784
chr11	95872916	95873123	RP11-697H10.1	1.4499	0.628409	2.2714	0.936871	3.51572	0.000746207	0.0417024	-0.563407
chr3	192074394	192074593	FGF12	1.48514	0.643657	2.32662	0.698083	3.51562	0.000746446	0.0417024	-0.588968
chr2	42875349	42875770	Y_RNA	1.19325	0.517126	1.86938	1.23971	3.51547	0.000746796	0.0417024	-0.557858
chr7	134715140	134715389	AGBL3	1.50265	0.651127	2.35418	0.751944	3.51512	0.000747655	0.0417024	-0.586885
chr2	188431530	188432160	TFPI	0.908516	0.393613	1.42342	2.32574	3.51468	0.000748701	0.0417024	-0.624889
chr13	48188736	48189021	NAP1L4P3	1.24604	0.539711	1.95237	1.28738	3.51401	0.000750323	0.0417024	-0.562522
chr4	76032852	76033851	RP11-44F21.4	0.713072	0.308823	1.11732	3.46475	3.51369	0.000751099	0.0417024	-0.771136
chr4	119511701	119511907	RP11-384K6.6	1.32	0.57165	2.06836	1.53763	3.51356	0.000751423	0.0417024	-0.563518
chr9	101800496	101800960	COL15A1	1.04935	0.45442	1.64428	1.56708	3.51345	0.00075169	0.0417024	-0.579679
chr20	53217701	53218028	DOK5	1.36946	0.593038	2.14589	0.660649	3.51342	0.000751763	0.0417024	-0.568511
chr4	97085876	97086287	RNU6-34P	1.20216	0.520577	1.88375	1.63936	3.51336	0.000751916	0.0417024	-0.571782
chr4	102435388	102435720	BANK1	1.23802	0.536093	1.93994	1.56105	3.5133	0.000752049	0.0417024	-0.5645
chr6	116706981	116707373	DSE	1.19218	0.516236	1.86812	1.64943	3.51326	0.000752152	0.0417024	-0.56455
chr9	11061978	11062315	RP11-109M17.1	1.44773	0.626888	2.26856	1.68801	3.51324	0.000752189	0.0417024	-0.583487
chr14	58655753	58656452	RP11-349A22.3	0.840457	0.363886	1.31703	2.15632	3.51291	0.000753003	0.0417024	-0.64337
chr7	87226190	87226492	ABCB1	1.0423	0.451266	1.63333	1.55666	3.51285	0.000753155	0.0417024	-0.573811
chr18	66507762	66508840	CCDC102B	0.809722	0.350553	1.26889	3.54933	3.51271	0.000753487	0.0417024	-0.743703
chr4	112276174	112277362	RNU6-289P	0.844315	0.365527	1.3231	3.11255	3.51269	0.000753529	0.0417024	-0.692829
chr1	145399065	145399542	HFE2	0.832422	0.360377	1.30447	3.36092	3.51268	0.000753549	0.0417024	-0.628155
chr8	52025210	52025451	SNORA7	1.44756	0.626568	2.26855	0.997669	3.51218	0.000754772	0.0417024	-0.584372
chr5	114002855	114003427	RP11-492A10.1	1.07922	0.467043	1.69139	2.24468	3.51167	0.000756028	0.0417024	-0.608079
chr3	157421981	157422852	C3orf55	0.870894	0.376876	1.36491	2.8097	3.51157	0.000756259	0.0417024	-0.675213
chr2	210602977	210603395	RNA5SP118	1.10072	0.476319	1.72512	1.71938	3.5115	0.000756447	0.0417024	-0.584285
chr2	157219638	157220353	NR4A2	0.947758	0.410125	1.48539	1.99823	3.51148	0.000756484	0.0417024	-0.600551
chr2	116025587	116026023	DPP10	1.2491	0.540507	1.95769	1.58738	3.51139	0.000756696	0.0417024	-0.572189
chr15	23712185	23712991	GOLGA6L2	1.05692	0.45727	1.65656	2.49844	3.51095	0.000757786	0.0417024	-0.593551
chr14	33104352	33104649	AKAP6	1.11704	0.483273	1.7508	1.48559	3.5109	0.000757898	0.0417024	-0.572587
chr4	148812448	148813555	ARHGAP10	0.846217	0.366058	1.32638	2.77491	3.51055	0.000758754	0.0417024	-0.695043
chr8	105377483	105377972	DCSTAMP	1.02081	0.441523	1.60011	2.17148	3.51018	0.000759676	0.0417024	-0.606053
chr9	19514169	19514793	RP11-363E7.3	0.99105	0.42864	1.55346	2.23739	3.51012	0.000759819	0.0417024	-0.606563
chr9	29258853	29259336	RP11-373A6.1	1.09571	0.473773	1.71766	2.05328	3.50935	0.000761701	0.0417024	-0.600211
chr6	35760154	35760443	CLPS	1.33902	0.578964	2.09908	0.362128	3.5093	0.000761827	0.0417024	-0.594054
chr6	22873804	22874221	RP1-209A6.1	1.05333	0.455389	1.65127	1.68665	3.50901	0.00076253	0.0417024	-0.591472
chr10	24702578	24703186	KIAA1217	1.03404	0.446928	1.62115	1.99027	3.50829	0.000764321	0.0417024	-0.622722
chr4	113778495	113779158	RP11-119H12.5	0.911283	0.393869	1.4287	2.69717	3.50828	0.000764348	0.0417024	-0.653253
chr6	124477405	124477860	NKAIN2	1.03217	0.446101	1.61823	1.81872	3.50819	0.000764561	0.0417024	-0.588194
chr11	74492136	74492432	AP000560.1	1.54059	0.665817	2.41537	0.135089	3.50809	0.000764817	0.0417024	-0.616901
chr3	171945102	171945474	RP11-423E7.1	1.39302	0.602018	2.18402	0.984213	3.508	0.000765041	0.0417024	-0.57897
chr10	126676914	126677505	ZRANB1	0.926748	0.400477	1.45302	2.76942	3.50777	0.000765602	0.0417024	-0.633088
chr1	117612659	117613349	TTF2	0.946616	0.409062	1.48417	2.33825	3.50777	0.000765608	0.0417024	-0.615361
chr20	51289376	51289611	RP4-715N11.2	1.40245	0.606028	2.19887	0.706826	3.50771	0.000765756	0.0417024	-0.600804
chr5	58745449	58745734	NDUFB4P2	1.43877	0.621669	2.25587	0.621377	3.50748	0.000766328	0.0417024	-0.614538
chr13	29579933	29580290	MTUS2	1.2228	0.5283	1.91731	1.53943	3.5072	0.000767004	0.0417024	-0.580762
chr12	23567036	23567330	RP11-153K16.2	1.40433	0.606631	2.20203	0.93236	3.50678	0.000768046	0.0417024	-0.605885
chr15	66769357	66769802	CTD-3185P2.2	1.0104	0.436456	1.58435	1.54978	3.50673	0.000768177	0.0417024	-0.5987
chr13	71258241	71258759	RNU6-54P	1.08721	0.469612	1.70481	2.04728	3.5066	0.000768487	0.0417024	-0.613082
chr4	24197692	24198218	AC092846.1	1.10486	0.477132	1.7326	2.30879	3.50601	0.000769947	0.0417024	-0.600695
chr14	71777363	71777640	RP1-261D10.2	1.38719	0.599049	2.17532	0.178214	3.506	0.000769981	0.0417024	-0.606912
chr5	91700629	91701400	AC120120.1	0.831405	0.359015	1.3038	2.7963	3.50583	0.000770406	0.0417024	-0.720784
chr5	88523569	88524106	MEF2C-AS1	1.10953	0.479081	1.73998	2.02335	3.50564	0.000770866	0.0417024	-0.599756
chr16	79113652	79113851	RP11-556H2.4	1.67213	0.722002	2.62225	-0.14766	3.50564	0.000770874	0.0417024	-0.645458
chr13	98548266	98548713	RPL7AP61	1.20584	0.520652	1.89103	1.37441	3.50558	0.000771036	0.0417024	-0.59135
chr12	39038405	39039046	CPNE8	0.874183	0.377433	1.37093	2.52803	3.50545	0.000771348	0.0417024	-0.679182
chr1	44736431	44737057	ERI3	1.22745	0.529942	1.92496	1.27199	3.50537	0.000771549	0.0417024	-0.5913
chr2	80494121	80494517	AC016670.1	1.4469	0.624634	2.26917	0.849439	3.50514	0.000772131	0.0417024	-0.586438
chr3	71647842	71648920	RP11-154H23.3	0.925681	0.399614	1.45175	2.36386	3.50509	0.000772245	0.0417024	-0.654375
chr8	71532130	71532541	RP11-382J12.1	1.21877	0.52613	1.91142	1.2736	3.50504	0.000772383	0.0417024	-0.588018
chr4	152883410	152883646	RP11-73G16.1	1.30964	0.565313	2.05397	1.07614	3.50483	0.000772904	0.0417024	-0.587918
chr4	166351309	166351582	CPE	1.39536	0.602285	2.18844	0.964303	3.5047	0.000773232	0.0417024	-0.597882
chr20	8509880	8510107	AL031655.1	1.36967	0.591192	2.14814	1.04871	3.50469	0.000773253	0.0417024	-0.588515
chr3	117520156	117520722	RP11-768G7.3	1.14352	0.493575	1.79346	1.84004	3.50467	0.000773287	0.0417024	-0.594383
chr10	10173884	10174083	TCEB1P3	1.43181	0.617916	2.2457	0.733488	3.50427	0.000774304	0.0417311	-0.610592
chr10	61000211	61000781	PHYHIPL	1.0195	0.439886	1.59912	2.71619	3.50369	0.000775731	0.0417819	-0.617322
chr13	53933202	53933810	AL450423.1	0.971599	0.41903	1.52417	2.41361	3.50251	0.00077869	0.0419151	-0.639011
chr14	89058128	89058889	ZC3H14	0.979648	0.422365	1.53693	2.36148	3.50166	0.000780838	0.0419919	-0.643055
chr2	203680568	203681160	ICA1L	0.954727	0.411575	1.49788	1.74343	3.50136	0.000781592	0.0419919	-0.628258
chr3	165822173	165822560	MTND4P17	1.38404	0.596574	2.1715	1.95458	3.50104	0.0007824	0.0419919	-0.602095
chr9	18854977	18856242	AL158150.1	0.74004	0.318918	1.16116	3.55133	3.50047	0.000783844	0.0419919	-0.820855
chr7	112150209	112151188	NPM1P14	0.692061	0.298207	1.08592	3.17246	3.50016	0.000784622	0.0419919	-0.838475
chr4	58640114	58640875	RP11-4O3.2	0.908847	0.391612	1.42608	2.67159	3.50011	0.000784747	0.0419919	-0.673809
chr9	91266921	91267701	RP13-60M5.2	0.849189	0.365893	1.33248	2.51305	3.50002	0.000784966	0.0419919	-0.680906
chr9	83566339	83567135	RP11-289F5.1	0.952027	0.410191	1.49386	2.59631	3.49994	0.000785181	0.0419919	-0.682553
chr5	132245861	132246650	AFF4	1.16638	0.502467	1.83028	1.53326	3.49953	0.000786224	0.0419919	-0.61062
chr2	60332037	60332694	RP11-444A22.1	0.820359	0.353374	1.28734	2.3165	3.4993	0.000786809	0.0419919	-0.706539
chr7	87816494	87816898	ADAM22	1.25112	0.538927	1.96332	2.13613	3.49929	0.000786823	0.0419919	-0.6174
chr6	160457763	160458471	IGF2R	1.1845	0.510182	1.85881	1.67139	3.49905	0.00078743	0.0419919	-0.625763
chr2	195350709	195351548	AC106883.1	0.889347	0.383046	1.39565	2.7232	3.49898	0.000787614	0.0419919	-0.691361
chr6	134293927	134294882	TBPL1	0.811946	0.349676	1.27422	3.49084	3.49873	0.000788243	0.0419919	-0.726845
chr2	99533399	99533759	KIAA1211L	1.06188	0.4573	1.66647	1.55231	3.49864	0.000788475	0.0419919	-0.611468
chr11	27460968	27461392	RP11-159H22.2	1.12009	0.482314	1.75787	1.83535	3.49836	0.000789192	0.0419919	-0.619015
chr12	45071029	45071316	NELL2	1.16435	0.50134	1.82736	1.6498	3.49818	0.000789633	0.0419919	-0.605946
chr3	33951462	33952205	PDCD6IP	1.03515	0.44565	1.62464	2.14271	3.49784	0.000790504	0.0419919	-0.647018
chr10	107564035	107564266	RP11-56I23.1	1.36659	0.588332	2.14485	1.10233	3.49779	0.000790634	0.0419919	-0.613562
chr3	4464562	4464924	MRPS10P2	1.22686	0.528084	1.92564	1.30054	3.49732	0.000791821	0.0419919	-0.608067
chr10	58032080	58032279	ZWINT	1.61629	0.69566	2.53691	1.26117	3.49715	0.000792272	0.0419919	-0.618988
chr1	176789490	176790300	PAPPA2	0.983006	0.423032	1.54298	2.28374	3.49677	0.000793231	0.0419919	-0.644732
chr12	85084736	85085327	RP11-701B6.1	1.0498	0.451764	1.64784	2.42843	3.49669	0.000793431	0.0419919	-0.657281
chr3	1736943	1737154	RPL23AP39	1.52331	0.655461	2.39115	0.818693	3.49642	0.000794119	0.0419919	-0.640472
chr4	48711900	48712898	FRYL	0.768662	0.330729	1.2066	2.86434	3.49628	0.00079448	0.0419919	-0.784575
chr3	177803957	177804342	RNU6-1120P	1.04087	0.447793	1.63395	1.92806	3.49594	0.000795348	0.0419919	-0.62505
chr15	50194070	50194522	ATP8B4	1.22512	0.527023	1.92322	1.63748	3.49576	0.000795815	0.0419919	-0.614647
chr13	78248945	78249806	SPTLC1P5	0.893586	0.384358	1.40282	2.58378	3.49545	0.00079662	0.0419919	-0.704813
chr12	19441593	19442133	PLEKHA5	1.0484	0.450937	1.64587	2.74228	3.49538	0.000796792	0.0419919	-0.633584
chr4	113902170	113902369	RP11-650J17.2	1.28617	0.553185	2.01915	1.23421	3.49529	0.000797015	0.0419919	-0.614354
chr12	72460160	72460587	RP11-89M22.3	1.20531	0.518373	1.89225	1.72188	3.49511	0.000797485	0.0419919	-0.619043
chr18	42633744	42633997	MIR4319	1.1724	0.504177	1.84063	1.24309	3.49488	0.000798075	0.0419919	-0.614787
chr7	38505586	38505971	AMPH	1.25447	0.539454	1.96948	1.59377	3.49482	0.00079824	0.0419919	-0.61706
chr4	10416320	10416584	RP11-136I13.1	1.31785	0.5667	2.06899	1.00907	3.49478	0.000798342	0.0419919	-0.623443
chr2	143152786	143153521	AC016706.1	0.965954	0.41534	1.51657	2.82107	3.49453	0.000798987	0.0419919	-0.702684
chr5	167217150	167217861	TENM2	1.03047	0.443052	1.61788	2.67316	3.49436	0.000799412	0.0419919	-0.653115
chr11	20980067	20980531	NELL1	1.02798	0.441975	1.61398	2.10557	3.49433	0.000799498	0.0419919	-0.646
chrX	147264258	147264554	U40455.1	1.38123	0.593761	2.1687	1.01403	3.49391	0.000800575	0.0419919	-0.628551
chr10	61899086	61899540	ANK3	1.21048	0.520353	1.90061	1.21109	3.49388	0.000800657	0.0419919	-0.617581
chr11	132830257	132830627	OPCML	1.30932	0.56283	2.05581	1.1843	3.49382	0.000800793	0.0419919	-0.622382
chrX	8716923	8717324	KAL1	1.04579	0.449514	1.64206	1.67701	3.49363	0.000801299	0.0419919	-0.623512
chr9	23257958	23258227	AL391117.1	1.22439	0.526266	1.92251	1.67888	3.49354	0.000801517	0.0419919	-0.622779
chr8	59251351	59251841	RP11-716D16.1	0.964746	0.414636	1.51485	2.21465	3.49336	0.000802001	0.0419919	-0.663719
chr18	20808461	20808905	TMEM241	1.04167	0.447561	1.63578	2.02836	3.49256	0.000804069	0.0419919	-0.643096
chr6	129389742	129390520	BMPR1APS1	0.902338	0.387642	1.41703	2.59369	3.49219	0.000805018	0.0419919	-0.694833
chr6	126105495	126105837	NCOA7	1.18796	0.510326	1.8656	1.24669	3.49209	0.000805285	0.0419919	-0.628331
chrX	102265398	102265597	LL0XNC01-73E8.1	1.69474	0.727949	2.66154	0.225017	3.4918	0.000806034	0.0419919	-0.665359
chr2	117750284	117751301	MTND1P28	0.815148	0.350119	1.28018	2.69646	3.49169	0.000806309	0.0419919	-0.740637
chr8	15494460	15494700	TUSC3	1.48974	0.639792	2.33969	1.21487	3.49138	0.000807113	0.0419919	-0.633702
chr13	26125023	26125320	ATP8A2	1.35254	0.580868	2.12421	0.756485	3.49138	0.000807128	0.0419919	-0.629854
chr7	127532955	127533450	SND1	1.061	0.455657	1.66634	1.72007	3.49135	0.000807197	0.0419919	-0.634911
chr3	133721275	133721490	SLCO2A1	1.72264	0.739783	2.7055	0.529325	3.49127	0.000807411	0.0419919	-0.680471
chr9	3856175	3856493	RP11-252M18.3	1.1246	0.482949	1.76626	1.3477	3.49122	0.000807522	0.0419919	-0.625046
chr11	93884088	93884804	PANX1	0.853839	0.366667	1.34101	2.49012	3.49119	0.000807624	0.0419919	-0.719268
chr8	60538355	60538842	RP11-379I19.3	1.01778	0.437058	1.59849	2.0288	3.49113	0.000807764	0.0419919	-0.669728
chr1	158122944	158123415	RP11-404O13.1	1.12002	0.48095	1.7591	1.88679	3.49104	0.000807992	0.0419919	-0.64084
chr11	93460044	93460243	KIAA1731	1.46417	0.628673	2.29967	0.570943	3.4908	0.000808624	0.0419919	-0.641563
chr12	8974202	8974577	A2ML1	1.05703	0.453848	1.66022	1.94432	3.49073	0.0008088	0.0419919	-0.649811
chr12	87254414	87255201	RP11-202H2.1	0.837875	0.359747	1.316	2.91612	3.49071	0.000808848	0.0419919	-0.791113
chr4	2978927	2979126	GRK4	1.95042	0.837312	3.06353	-0.40642	3.49036	0.000809777	0.0420149	-0.771525
chr1	166909186	166909487	RP4-782G3.1	1.36937	0.58758	2.15116	1.17324	3.48907	0.000813141	0.0421254	-0.637113
chr13	45543821	45544470	NUFIP1	0.915252	0.392718	1.43779	2.7572	3.48903	0.000813234	0.0421254	-0.700599
chr9	85400339	85401256	RPS6P12	0.856222	0.367272	1.34517	2.79106	3.4882	0.000815429	0.0421254	-0.754049
chr14	105122581	105122899	RP11-982M15.7	1.47549	0.632887	2.31809	0.188304	3.48813	0.00081559	0.0421254	-0.65796
chr4	76522559	76522758	CDKL2	1.44789	0.621006	2.27478	0.652987	3.48795	0.000816086	0.0421254	-0.654589
chrX	101878776	101878977	RP5-1100E15.4	1.87499	0.804066	2.94591	-0.392396	3.48754	0.000817141	0.0421254	-0.765279
chr11	57947673	57948317	OR5BL1P	0.842856	0.361437	1.32427	2.54194	3.48746	0.000817353	0.0421254	-0.726644
chr10	123513340	123514038	RP11-78A18.2	1.03241	0.442708	1.6221	1.79961	3.48739	0.000817554	0.0421254	-0.656866
chr11	28604718	28605424	RP11-22P4.2	0.875242	0.37531	1.37517	2.64413	3.48736	0.000817631	0.0421254	-0.749442
chrX	77631415	77631852	CYSLTR1	1.24139	0.532258	1.95052	0.671583	3.48707	0.000818382	0.0421254	-0.636356
chr6	5738491	5738765	RP1-256G22.2	1.29205	0.553924	2.03018	0.894132	3.4868	0.000819084	0.0421254	-0.637783
chr1	174713642	174713841	BANF1P4	1.40763	0.603462	2.21181	0.967381	3.48674	0.000819251	0.0421254	-0.647402
chr8	71397915	71398641	Metazoa_SRP	0.962477	0.412618	1.51234	2.55742	3.48673	0.000819285	0.0421254	-0.700892
chr7	79408103	79408701	RNA5SP234	1.06523	0.456643	1.67382	2.14197	3.48658	0.000819685	0.0421254	-0.68101
chr12	89966705	89967554	RP11-981P6.1	0.979016	0.419658	1.53837	2.66307	3.48641	0.000820112	0.0421254	-0.699826
chr9	18078041	18078656	RP11-570H19.2	0.996761	0.427248	1.56627	2.3985	3.48632	0.000820375	0.0421254	-0.703974
chr4	81400666	81401141	RP11-395C17.1	1.154	0.494647	1.81336	2.28888	3.48631	0.000820379	0.0421254	-0.658931
chr12	28375229	28375620	CCDC91	1.03846	0.445101	1.63182	1.62815	3.48619	0.000820701	0.0421254	-0.648716
chr12	89630018	89630722	RNU7-120P	0.887655	0.380384	1.39493	2.53995	3.48565	0.000822143	0.0421743	-0.717784
chr4	166209661	166210048	GK3P	1.10607	0.47388	1.73826	1.72708	3.48509	0.00082362	0.042225	-0.657308
chr15	55003688	55004602	UNC13C	0.900734	0.385854	1.41561	2.58773	3.48474	0.000824546	0.0422473	-0.745878
chr1	174626349	174627195	RABGAP1L	0.817627	0.350221	1.28503	2.43766	3.48449	0.000825189	0.0422552	-0.792372
chr4	28602376	28603089	RN7SL101P	0.902778	0.386599	1.41896	2.57619	3.48385	0.0008269	0.0423177	-0.743204
chr11	49073957	49074430	TRIM64C	1.2356	0.529056	1.94215	1.6409	3.48351	0.00082781	0.0423322	-0.648696
chr2	55169200	55169814	EML6	1.14468	0.4901	1.79926	1.55739	3.48337	0.000828166	0.0423322	-0.653069
chr14	30064165	30064551	PRKD1	1.04948	0.449277	1.64968	1.80566	3.48301	0.000829132	0.0423357	-0.663467
chr13	39718158	39718362	NXT1P1	1.43488	0.614257	2.2555	0.775883	3.48298	0.000829216	0.0423357	-0.660492
chr3	13388906	13389467	NUP210	1.08468	0.464269	1.70508	1.75711	3.48259	0.000830248	0.0423402	-0.656074
chr1	196397657	196398186	KCNT2	1.01213	0.433173	1.59109	2.14882	3.48232	0.000830975	0.0423402	-0.695074
chr3	152435452	152435690	RP11-788A4.1	1.30078	0.556699	2.04486	1.24264	3.48227	0.000831112	0.0423402	-0.649554
chr2	159623093	159623342	DAPL1	1.26486	0.541244	1.98847	0.901743	3.48188	0.000832138	0.0423402	-0.655219
chr4	87872069	87872402	TECRP1	1.11283	0.476159	1.74951	1.02886	3.4817	0.000832627	0.0423402	-0.651601
chr3	124186770	124187377	KALRN	0.964531	0.412652	1.51641	2.26113	3.48138	0.000833484	0.0423402	-0.692392
chr6	111265661	111266428	GTF3C6	0.856362	0.366368	1.34636	2.05415	3.48134	0.000833603	0.0423402	-0.754174
chr4	110995558	110995967	ELOVL6	1.19888	0.512879	1.88487	1.61064	3.48122	0.00083392	0.0423402	-0.652948
chr14	36538030	36539051	LINC00609	0.758307	0.324403	1.19221	3.81168	3.48121	0.000833937	0.0423402	-0.845977
chr13	40749783	40750206	LINC00332	1.17074	0.500823	1.84066	1.76563	3.48111	0.000834214	0.0423402	-0.661434
chr20	53172087	53172337	DOK5	1.38183	0.590973	2.17269	0.448334	3.48045	0.000835969	0.0423809	-0.670544
chr17	26940994	26941404	SGK494	1.28891	0.55122	2.02659	0.998307	3.4804	0.000836122	0.0423809	-0.654878
chr20	20657865	20658171	EIF4E2P1	1.26846	0.542446	1.99447	0.732262	3.48026	0.000836491	0.0423809	-0.661113
chr20	36451784	36452083	CTNNBL1	1.44164	0.616268	2.26701	0.471788	3.47926	0.000839195	0.0424672	-0.672628
chr11	18386004	18386671	GTF2H1	0.932503	0.398621	1.46638	1.98602	3.47924	0.000839234	0.0424672	-0.710372
chr4	165405791	165406100	MARCH1	1.12589	0.48124	1.77053	1.63847	3.47898	0.000839938	0.0424672	-0.665974
chr8	8130681	8131068	ALG1L13P	0.986701	0.42167	1.55173	2.54068	3.4785	0.000841229	0.0424672	-0.680267
chr11	122925025	122925476	RPL31P47	1.11705	0.477358	1.75675	1.93907	3.47841	0.000841488	0.0424672	-0.662611
chr13	109770872	109771397	MYO16-AS2	1.03693	0.4431	1.63076	1.79998	3.47829	0.000841795	0.0424672	-0.6917
chr1	180979972	180980202	STX6	1.25062	0.534341	1.9669	0.706805	3.47794	0.000842752	0.0424672	-0.665912
chr15	33314035	33314371	HNRNPA1P71	1.0664	0.455625	1.67717	2.273	3.47791	0.000842838	0.0424672	-0.672368
chr4	30872072	30872555	RP11-93M12.1	0.949026	0.40543	1.49262	1.72924	3.47761	0.000843638	0.0424672	-0.6816
chr3	76300419	76300993	ROBO2	1.05937	0.45255	1.66619	2.43373	3.47749	0.000843956	0.0424672	-0.70437
chr6	119820320	119820869	MAN1A1	1.07887	0.460874	1.69686	2.19097	3.47748	0.000844004	0.0424672	-0.699083
chr4	146718906	146719141	ZNF827	1.33982	0.572343	2.1073	1.19748	3.47744	0.000844103	0.0424672	-0.663305
chr10	34182252	34182690	RP11-490O24.2	1.27538	0.544713	2.00605	1.56682	3.47695	0.000845423	0.042486	-0.665065
chr10	60708010	60708720	LINC00844	0.937057	0.400213	1.4739	2.13944	3.47693	0.00084547	0.042486	-0.737098
chr2	142726020	142726431	AC012003.1	1.02244	0.4366	1.60829	1.90081	3.47645	0.000846773	0.042486	-0.679608
chr15	66163326	66163570	RAB11A	1.27159	0.542988	2.0002	1.01578	3.47644	0.000846804	0.042486	-0.666194
chr12	33662962	33663274	RP11-56H16.1	1.1428	0.487982	1.79762	1.96023	3.47639	0.000846942	0.042486	-0.677123
chr4	104086112	104086370	CENPE	1.49458	0.638147	2.35101	1.27795	3.47621	0.000847453	0.042487	-0.67175
chr3	34466225	34466716	AC018359.3	0.997067	0.425684	1.56845	1.68142	3.47597	0.000848089	0.0424941	-0.678932
chr14	76345365	76345767	TTLL5	1.20777	0.515566	1.89998	1.18411	3.47559	0.00084914	0.0425076	-0.668861
chr10	74205675	74205939	MICU1	1.34483	0.574055	2.11561	0.325237	3.47551	0.000849344	0.0425076	-0.675361
chr7	107717231	107717904	LAMB4	0.895965	0.382345	1.40958	2.27185	3.47479	0.000851311	0.0425713	-0.728301
chr21	28069789	28070212	CYYR1	1.13048	0.482351	1.77861	1.85978	3.4744	0.000852372	0.0425713	-0.672913
chr13	36931027	36931287	AL139377.1	1.6147	0.688936	2.54047	0.464837	3.47432	0.000852583	0.0425713	-0.743764
chr3	4321063	4321855	SETMAR	1.03006	0.439488	1.62062	2.22098	3.47432	0.000852592	0.0425713	-0.71198
chr7	42608303	42608541	AC027269.2	1.5149	0.64621	2.38359	0.719279	3.47375	0.000854154	0.0426246	-0.702364
chr1	77433205	77433471	ST6GALNAC5	1.47586	0.629491	2.32222	0.632223	3.47348	0.000854883	0.0426364	-0.695315
chr12	80493041	80493511	RP11-244J10.1	1.10567	0.471507	1.73983	1.95931	3.47299	0.000856233	0.0426696	-0.713921
chr7	19877180	19877772	AC004543.2	1.02164	0.435655	1.60763	1.90822	3.47288	0.00085654	0.0426696	-0.701949
chr7	11500223	11500916	AC004160.4	0.964683	0.411299	1.51807	2.30546	3.47246	0.000857692	0.0426696	-0.724479
chr4	54374287	54375016	LNX1	0.943717	0.402316	1.48512	2.27825	3.47218	0.000858476	0.0426696	-0.738499
chr2	206622677	206623168	NRP2	1.06523	0.454114	1.67634	1.51549	3.47217	0.000858503	0.0426696	-0.686998
chr2	12744830	12745059	AC096559.2	1.19543	0.509619	1.88123	0.912591	3.47216	0.000858519	0.0426696	-0.677338
chr11	95295679	95296737	RP11-338H14.1	0.79334	0.338133	1.24855	3.21427	3.4716	0.000860063	0.042675	-0.872511
chr11	48429953	48430216	OR4C2P	1.22218	0.520879	1.92348	1.097	3.47144	0.000860494	0.042675	-0.682405
chr6	128219048	128219345	THEMIS	1.40593	0.59916	2.21269	1.7908	3.47131	0.00086086	0.042675	-0.679667
chr11	21511161	21511536	RNA5SP337	0.993288	0.423288	1.56329	2.2491	3.4712	0.000861165	0.042675	-0.738782
chrX	134565962	134566244	CROCCP1	1.3431	0.572321	2.11387	0.735814	3.47103	0.00086164	0.042675	-0.681094
chr1	237017327	237017602	MTR	1.21162	0.516289	1.90695	0.84099	3.47099	0.000861741	0.042675	-0.682398
chr3	100190687	100190975	TMEM45A	1.49321	0.63622	2.3502	0.78945	3.47076	0.000862397	0.042675	-0.698864
chr5	19967418	19967879	CDH18	1.04439	0.444943	1.64385	1.96839	3.47048	0.000863149	0.042675	-0.70789
chr9	29402766	29403659	RP11-373A6.1	1.07645	0.458601	1.69431	2.80899	3.47048	0.000863158	0.042675	-0.757032
chr5	126736855	126737615	MEGF10	0.855169	0.364306	1.34603	2.85298	3.47033	0.000863576	0.042675	-0.842806
chr2	152514942	152515183	NEB	1.52564	0.649831	2.40144	0.672135	3.46995	0.000864638	0.0426975	-0.723221
chr13	61496297	61496649	RP11-196P2.1	1.05478	0.449174	1.66038	2.04084	3.46938	0.00086622	0.0426975	-0.718261
chr12	11601006	11601698	RP11-711K1.7	1.00927	0.429709	1.58884	2.03616	3.46885	0.000867668	0.0426975	-0.731294
chr14	102875034	102875278	TECPR2	1.59744	0.680114	2.51477	-0.105025	3.46881	0.000867805	0.0426975	-0.726825
chr18	55607708	55608034	RP11-693L9.2	1.37737	0.586367	2.16837	0.86476	3.46859	0.000868415	0.0426975	-0.688241
chr5	56958880	56959268	AC008780.1	1.03653	0.441246	1.63182	2.03483	3.46846	0.000868768	0.0426975	-0.710203
chr1	194119872	194120075	RP11-563D10.1	1.45754	0.620442	2.29463	1.1388	3.46836	0.000869054	0.0426975	-0.702557
chr12	113124310	113124789	MIR1302-1	1.14709	0.48829	1.8059	0.900924	3.46834	0.000869102	0.0426975	-0.687976
chr8	27563162	27563656	MIR3622B	1.03814	0.441899	1.63437	1.66754	3.46828	0.000869259	0.0426975	-0.712219
chr12	91850199	91850510	RP11-121E16.1	1.18472	0.504291	1.86514	1.3937	3.46827	0.000869289	0.0426975	-0.688181
chr4	187543074	187543833	FAT1	1.09636	0.466656	1.72607	1.87276	3.46812	0.000869707	0.0426975	-0.721253
chr10	23244343	23244600	ARMC3	1.48751	0.633098	2.34193	0.241239	3.46794	0.000870224	0.0426975	-0.709001
chr2	205512078	205512406	PARD3B	1.37922	0.586961	2.17148	0.947989	3.46773	0.000870797	0.0426975	-0.696889
chr8	56049179	56049595	RP11-386G21.1	1.10021	0.468184	1.73224	1.47607	3.46753	0.000871373	0.0426975	-0.694527
chr1	144918035	144918556	PDE4DIP	0.906911	0.385922	1.4279	2.67417	3.46749	0.000871459	0.0426975	-0.717134
chr12	11460199	11460539	PRB4	1.15088	0.489594	1.81216	1.43328	3.46673	0.000873594	0.0427778	-0.697381
chrX	121924200	121924464	U3	1.44631	0.61523	2.27739	0.446233	3.46655	0.000874107	0.0427785	-0.700143
chr11	55095870	55096207	OR4A12P	1.32571	0.563887	2.08753	1.80114	3.46636	0.000874631	0.0427785	-0.695012
chr17	58220289	58220533	CTD-2319I12.5	1.39252	0.592246	2.19279	1.07909	3.46611	0.000875328	0.0427785	-0.698773
chr3	194176985	194177184	ATP13A3	1.52655	0.649224	2.40388	0.00278607	3.466	0.000875635	0.0427785	-0.767151
chr2	156052192	156053020	AC092662.2	0.806509	0.342977	1.27004	3.06503	3.46584	0.000876089	0.0427785	-0.822973
chr11	9179406	9179607	DENND5A	1.79853	0.764711	2.83236	0.0389561	3.46539	0.000877361	0.0428164	-0.766128
chr12	55153579	55153795	VDAC1P5	1.34254	0.570714	2.11436	0.406623	3.46488	0.000878792	0.042862	-0.70875
chr3	6607083	6607287	AC069277.2	1.45982	0.620504	2.29914	0.954691	3.4646	0.000879587	0.0428765	-0.721207
chr3	115677395	115677848	LSAMP	1.11985	0.475885	1.76381	1.44608	3.464	0.000881278	0.0429262	-0.705895
chr17	41520240	41520480	MIR2117	1.49101	0.63358	2.34844	-0.137603	3.46386	0.000881653	0.0429262	-0.745227
chr7	11403364	11403784	AC004538.3	1.0743	0.456476	1.69212	1.94308	3.46371	0.0008821	0.0429262	-0.71942
chr5	127344109	127344375	CTC-228N24.3	1.14514	0.486505	1.80378	1.58769	3.46331	0.000883208	0.0429493	-0.707209
chr21	16290826	16291270	AF127577.8	1.05798	0.449453	1.66651	1.8536	3.46319	0.000883571	0.0429493	-0.728881
chr7	74508684	74509157	GTF2IRD2B	1.00489	0.426798	1.58299	3.3309	3.46258	0.000885297	0.043009	-0.728552
chr5	71071714	71072203	CARTPT	1.23089	0.522707	1.93906	1.56364	3.46222	0.000886318	0.0430343	-0.704865
chr15	38497677	38498523	RP11-346D14.1	0.85203	0.361695	1.34237	2.82462	3.46132	0.000888876	0.0431143	-0.837275
chr13	24266520	24266722	AL139080.1	1.36587	0.579817	2.15192	1.17654	3.46128	0.000888964	0.0431143	-0.717085
chr8	102261235	102261619	KB-1410C5.2	1.15541	0.49044	1.82039	0.987613	3.46108	0.000889537	0.0431178	-0.711321
chr10	97226297	97226542	SORBS1	1.50859	0.640179	2.37699	0.673808	3.4604	0.000891497	0.0431502	-0.737707
chr8	101265150	101265472	RNF19A	1.07124	0.454587	1.6879	1.20899	3.46038	0.000891528	0.0431502	-0.722585
chr5	89248566	89249010	AC113167.2	1.11554	0.473338	1.75775	1.76117	3.46012	0.000892277	0.0431502	-0.73126
chr7	123053911	123054485	RP11-332K15.1	0.891787	0.378394	1.40518	2.55725	3.46011	0.000892309	0.0431502	-0.801874
chr11	124519905	124520232	RNA5SP352	1.41987	0.602388	2.23735	0.824582	3.45979	0.000893228	0.0431502	-0.7138
chr11	95646194	95646425	MTMR2	1.13202	0.480221	1.78382	1.63674	3.45955	0.000893904	0.0431502	-0.713138
chr18	22095573	22096358	RP11-178F10.3	0.908095	0.385223	1.43097	2.47768	3.45951	0.000894021	0.0431502	-0.809312
chr4	120162190	120162389	USP53	1.3216	0.560592	2.08261	1.48515	3.45931	0.000894601	0.0431502	-0.712582
chr2	100897948	100898776	LONRF2	1.0238	0.434239	1.61337	2.02824	3.45911	0.000895172	0.0431502	-0.757186
chr9	84184403	84184706	TLE1	1.19151	0.505367	1.87765	1.29123	3.4591	0.000895209	0.0431502	-0.7148
chr8	8163324	8163589	ALG1L13P	1.48012	0.627714	2.33253	0.722016	3.45883	0.000895966	0.0431625	-0.733048
chr11	10594041	10595064	LYVE1	0.871927	0.36975	1.3741	2.03659	3.45862	0.000896582	0.0431677	-0.808526
chr7	127787650	127787926	SND1	1.30931	0.555191	2.06343	1.23981	3.45845	0.000897075	0.0431677	-0.717567
chr11	33466348	33467546	RP1-305G21.1	0.728779	0.308905	1.14865	2.84126	3.45745	0.000899945	0.04328	-0.882047
chr8	60554327	60554886	RP11-379I19.3	0.989967	0.419586	1.56035	2.34225	3.45728	0.000900434	0.04328	-0.76314
chr13	58896114	58896373	LINC00374	1.22581	0.519489	1.93214	1.82653	3.457	0.000901241	0.04328	-0.720513
chr4	164614389	164614737	MARCH1	1.05994	0.449184	1.67071	1.78554	3.45694	0.000901416	0.04328	-0.739266
chr3	102862171	102862526	RNU1-43P	0.959496	0.40656	1.51243	2.11978	3.45659	0.000902424	0.0432847	-0.748919
chr12	34141315	34141661	Y_RNA	1.0556	0.447241	1.66397	1.5669	3.45635	0.000903123	0.0432847	-0.735192
chr8	90973487	90974168	NBN	0.835492	0.35397	1.31701	2.54856	3.45625	0.0009034	0.0432847	-0.822178
chr11	33084801	33085211	TCP11L1	1.07043	0.453496	1.68736	1.38588	3.45621	0.00090352	0.0432847	-0.725716
chr2	190132630	190133307	AC118063.1	1.07046	0.453381	1.68753	2.35339	3.45549	0.00090559	0.0433597	-0.785618
chr6	130964272	130964931	RP11-102N11.1	0.937134	0.396881	1.47739	2.82074	3.45528	0.000906201	0.0433649	-0.855325
chr4	52784965	52785436	RP11-365H22.2	1.02547	0.434254	1.61668	1.96067	3.45507	0.000906813	0.0433701	-0.770423
chr9	79302523	79302956	PRUNE2	0.928319	0.393083	1.46355	2.00367	3.45487	0.000907404	0.0433701	-0.772252
chr20	8525926	8526389	AL031655.1	0.978174	0.41417	1.54218	1.83121	3.45472	0.000907819	0.0433701	-0.746916
chr20	22986904	22987125	RP4-753D10.5	1.43593	0.607881	2.26399	0.124856	3.45426	0.000909158	0.0433956	-0.760312
chr2	33233343	33233542	SNORD112	1.61138	0.682134	2.54062	0.546657	3.45419	0.000909359	0.0433956	-0.767863
chr4	148864431	148864916	ARHGAP10	0.950439	0.402283	1.49859	2.33222	3.45382	0.000910453	0.0434238	-0.773126
chr8	38629832	38630031	TACC1	1.20291	0.509068	1.89676	0.812054	3.45343	0.000911589	0.0434375	-0.731037
chr10	84684379	84684797	NRG3	1.27549	0.539769	2.01121	1.41869	3.45337	0.000911749	0.0434375	-0.728888
chr4	120110046	120110246	RP11-455G16.1	1.52787	0.64651	2.40922	1.34868	3.45313	0.00091245	0.04344	-0.738368
chr6	117572193	117572392	VGLL2	1.52961	0.647185	2.41204	0.816794	3.45288	0.000913193	0.04344	-0.750813
chr14	94072284	94072565	UNC79	1.54805	0.654956	2.44114	-0.0509628	3.45277	0.000913512	0.04344	-0.77905
chr14	60048864	60049727	CCDC175	0.893348	0.377895	1.4088	2.32032	3.45232	0.00091483	0.04344	-0.785536
chr10	108410364	108410903	SORCS1	1.05461	0.446099	1.66312	2.10866	3.45225	0.000915021	0.04344	-0.755863
chr12	51219089	51219344	RN7SL519P	1.44404	0.610781	2.27729	0.955668	3.45207	0.000915555	0.04344	-0.763868
chr7	8918275	8918614	AC009500.2	1.17847	0.498361	1.85858	1.42382	3.45159	0.000916947	0.04344	-0.74758
chr9	30900740	30901093	FTLP4	1.06655	0.451029	1.68208	1.79177	3.45157	0.00091703	0.04344	-0.741566
chr2	109905268	109905469	MIR4266	1.32267	0.559304	2.08603	0.938057	3.45142	0.000917449	0.04344	-0.74717
chr6	12980889	12981314	PHACTR1	1.04744	0.442819	1.65205	1.44109	3.45085	0.000919118	0.04344	-0.750434
chr14	68870162	68870517	RAD51B	1.38253	0.584484	2.18058	0.625549	3.45084	0.000919154	0.04344	-0.736249
chr15	28251624	28252134	OCA2	1.01525	0.429183	1.60131	2.10217	3.45069	0.000919609	0.04344	-0.775253
chr9	3342287	3342829	RFX3	1.04168	0.440343	1.64302	1.818	3.45061	0.000919834	0.04344	-0.755689
chr13	75874347	75874971	TBC1D4	0.889054	0.375824	1.40228	2.54216	3.4506	0.000919854	0.04344	-0.82407
chrX	104581118	104581970	KCTD9P2	0.868948	0.367322	1.37057	2.12983	3.45059	0.000919896	0.04344	-0.809453
chr11	70330284	70330669	AP001271.3	1.35087	0.570998	2.13073	0.646991	3.45041	0.000920423	0.04344	-0.74719
chr1	148531780	148532425	RP11-666A1.4	0.922785	0.39003	1.45554	2.32439	3.45026	0.000920867	0.04344	-0.778335
chr4	164508912	164509235	MARCH1	1.10812	0.468327	1.74791	1.38246	3.45006	0.000921448	0.04344	-0.743132
chr11	91119491	91120080	RP11-699F16.2	0.936359	0.395668	1.47705	2.38026	3.44963	0.000922718	0.04344	-0.80294
chr12	93908453	93909049	RN7SL737P	1.07059	0.452375	1.6888	2.05948	3.44956	0.000922912	0.04344	-0.761583
chr2	21850715	21851562	AC009411.2	0.91649	0.387262	1.44572	2.75631	3.44956	0.000922919	0.04344	-0.832831
chr7	122343136	122344018	RNF148	0.804107	0.339755	1.26846	3.02471	3.44942	0.000923345	0.04344	-0.887513
chr3	109520050	109520686	RP11-424I3.1	0.941717	0.397888	1.48555	2.69375	3.44935	0.000923542	0.04344	-0.834794
chr4	75978200	75979612	RP11-44F21.2	0.682156	0.288183	1.07613	3.91824	3.44903	0.00092449	0.04344	-1.03338
chr5	22190704	22191268	CDH12	1.08303	0.457506	1.70855	1.89858	3.44887	0.000924974	0.04344	-0.765117
chr7	94822262	94822658	AC002429.5	1.33942	0.565775	2.11307	1.60882	3.44868	0.000925514	0.04344	-0.74362
chr11	61716758	61717932	BEST1	0.837758	0.353852	1.32166	3.97326	3.44855	0.000925905	0.04344	-0.885735
chr4	151812656	151812980	LRBA	1.09068	0.460681	1.72068	1.17916	3.44855	0.000925905	0.04344	-0.743236
chr3	4337060	4337292	SETMAR	1.35905	0.573955	2.14415	0.895533	3.4482	0.000926952	0.0434642	-0.763492
chr6	155190678	155190879	TIAM2	1.36118	0.574815	2.14754	1.08109	3.44804	0.00092743	0.0434642	-0.749872
chr5	113911332	113911859	CTC-313D10.1	0.943019	0.398168	1.48787	2.16461	3.44764	0.000928597	0.0434742	-0.800587
chr8	60529399	60529763	RP11-379I19.3	1.25706	0.530761	1.98336	1.52298	3.44762	0.000928652	0.0434742	-0.746949
chr3	173544915	173545393	NLGN1-AS1	1.06631	0.45019	1.68244	2.08514	3.44744	0.000929203	0.0434764	-0.785585
chr15	34942022	34942696	CTD-2125J1.1	1.11574	0.471021	1.76045	1.78526	3.44725	0.000929757	0.0434767	-0.776299
chr20	50621111	50621642	RN7SL603P	1.21047	0.510981	1.90995	1.23945	3.44709	0.000930218	0.0434767	-0.748447
chr2	162603401	162604253	SLC4A10	0.840702	0.354826	1.32658	2.72403	3.44664	0.000931577	0.0435167	-0.826607
chr5	86626268	86626784	RASA1	1.10836	0.467754	1.74896	2.15798	3.44643	0.000932184	0.0435185	-0.766672
chr2	196144333	196144893	AC064834.1	1.11318	0.469763	1.7566	1.82003	3.44629	0.000932625	0.0435185	-0.760901
chr3	128534091	128534430	RPS15AP16	1.4306	0.603668	2.25753	0.540133	3.4461	0.000933182	0.0435209	-0.750791
chr6	47644854	47645132	GPR111	1.20162	0.507004	1.89623	1.55928	3.44589	0.000933798	0.0435261	-0.749743
chr11	19360004	19360326	NAV2	1.49121	0.629106	2.35331	0.881799	3.44555	0.000934816	0.04355	-0.771832
chr9	90234116	90234462	DAPK1	1.23991	0.523016	1.9568	0.863396	3.4452	0.000935865	0.0435553	-0.751577
chr5	125646923	125647792	RP11-114J13.1	0.935166	0.394438	1.47589	2.16578	3.445	0.00093647	0.0435553	-0.836707
chr15	54621689	54622144	HNRNPA1P74	1.09579	0.462138	1.72944	1.59955	3.44473	0.000937254	0.0435553	-0.763094
chr14	59414477	59415543	RP11-112J1.2	0.780442	0.329124	1.23176	3.2172	3.44458	0.000937707	0.0435553	-0.898866
chr13	78032780	78033450	SCEL	0.940806	0.396737	1.48487	2.3887	3.44449	0.000937977	0.0435553	-0.815362
chr13	81160563	81161281	HNRNPA1P31	0.921398	0.388501	1.45429	2.76612	3.44416	0.000938971	0.0435553	-0.85612
chr18	52209462	52209996	RP11-289E15.1	1.18131	0.498076	1.86455	1.95844	3.44408	0.000939211	0.0435553	-0.760096
chr9	17208506	17208842	CNTLN	1.31728	0.555399	2.07916	1.48732	3.44406	0.000939275	0.0435553	-0.754287
chr21	46648020	46648659	LINC00334	0.926552	0.390638	1.46247	1.86033	3.44393	0.00093967	0.0435553	-0.795228
chr12	12949081	12949497	APOLD1	1.12428	0.473981	1.77457	1.43175	3.44382	0.00093998	0.0435553	-0.756874
chr11	45300143	45300616	SYT13	1.22581	0.516703	1.93491	1.2309	3.44343	0.000941168	0.0435828	-0.758127
chr1	148911020	148911279	RNA5SP59	1.19375	0.503164	1.88434	1.48809	3.44329	0.000941585	0.0435828	-0.756897
chr15	20854966	20855365	IGHV1OR15-6	1.62325	0.684147	2.56236	2.72826	3.44311	0.000942127	0.0435845	-0.798451
chr10	29848528	29848764	MIR604	1.56978	0.661484	2.47808	0.673878	3.44262	0.000943589	0.0436287	-0.791817
chr3	107478546	107479438	BBX	0.846789	0.356698	1.33688	2.76399	3.44174	0.000946256	0.0436973	-0.890622
chr7	132153554	132153767	PLXNA4	1.72195	0.725344	2.71855	0.3945	3.44173	0.000946287	0.0436973	-0.802343
chrX	38323791	38323991	AF241726.2	1.80257	0.759274	2.84587	-0.0546874	3.44163	0.000946593	0.0436973	-0.8143
chr5	38744587	38744843	RP11-122C5.2	1.13602	0.478425	1.79361	1.72703	3.44117	0.00094796	0.043737	-0.768777
chr4	166169128	166169612	RNU4-87P	0.976702	0.411259	1.54214	1.91207	3.44074	0.000949263	0.0437557	-0.79592
chr3	67715599	67715810	RP11-81N13.1	1.67275	0.704297	2.64121	0.731789	3.44057	0.000949777	0.0437557	-0.818043
chr3	131045200	131045421	RP11-933H2.4	1.32969	0.559824	2.09955	0.95872	3.44045	0.000950165	0.0437557	-0.774728
chr18	53900649	53901254	CTD-2008L17.2	0.927196	0.390338	1.46405	2.24552	3.44026	0.000950737	0.0437557	-0.827678
chr11	13461447	13462370	BTBD10	0.665558	0.280159	1.05096	3.54887	3.43997	0.000951624	0.0437557	-1.03466
chr12	44652054	44652412	RP11-46I1.1	1.16098	0.488643	1.83333	1.61608	3.43966	0.000952548	0.0437557	-0.767874
chr5	130728992	130729720	CDC42SE2	1.01151	0.42573	1.59729	2.84928	3.43966	0.000952561	0.0437557	-0.843373
chr9	100668423	100668767	C9orf156	1.21632	0.511903	1.92074	1.4005	3.43951	0.000953006	0.0437557	-0.769053
chr6	88655674	88656307	RP11-453D21.1	0.843205	0.354865	1.33155	2.52655	3.43946	0.000953165	0.0437557	-0.854619
chr10	129796144	129796518	PTPRE	1.11543	0.469373	1.76149	1.83641	3.43915	0.000954108	0.0437557	-0.774042
chr7	18677835	18678605	HDAC9	0.762515	0.320855	1.20418	2.93171	3.43905	0.000954391	0.0437557	-0.899266
chrX	37732211	37733039	RNU6-49P	1.01498	0.427086	1.60288	1.49949	3.43903	0.000954455	0.0437557	-0.799337
chr9	124628130	124628657	TTLL11	1.42097	0.597831	2.2441	0.877052	3.43868	0.000955532	0.0437756	-0.769518
chr10	110828425	110828844	RNU5B-6P	1.15194	0.484622	1.81926	1.67833	3.43856	0.000955904	0.0437756	-0.783738
chr18	70888119	70888369	RP11-169F17.1	1.37733	0.579374	2.17529	0.956495	3.43826	0.000956826	0.0437891	-0.77304
chr18	61814305	61814784	AC100848.1	1.12558	0.473453	1.77771	2.24551	3.43813	0.000957215	0.0437891	-0.817874
chr14	26639989	26641136	AL049831.1	0.789559	0.332018	1.2471	3.38011	3.43743	0.000959362	0.0437973	-0.948886
chr4	78625338	78625689	SNORD75	1.18123	0.496714	1.86575	1.38172	3.4374	0.000959452	0.0437973	-0.781035
chr10	116160886	116161843	AFAP1L2	0.903467	0.379894	1.42704	2.92313	3.43728	0.000959817	0.0437973	-0.896411
chr9	17736384	17736843	SH3GL2	0.936762	0.393892	1.47963	2.10779	3.43726	0.000959864	0.0437973	-0.828269
chr10	135007635	135008028	KNDC1	1.52498	0.641221	2.40874	0.368607	3.43724	0.000959933	0.0437973	-0.787841
chr12	40360454	40361076	SLC2A13	0.995368	0.418456	1.57228	2.21147	3.43679	0.000961299	0.0438365	-0.811951
chr1	211197759	211198022	KCNH1-IT1	1.32847	0.558272	2.09866	0.861274	3.43581	0.000964304	0.0439096	-0.776751
chr8	133463847	133464175	KCNQ3	1.16661	0.490207	1.84302	1.3764	3.43557	0.000965047	0.0439096	-0.777441
chr5	133538101	133538424	PPP2CA	1.47172	0.618409	2.32503	0.270542	3.43556	0.000965092	0.0439096	-0.800679
chr15	46228219	46229118	RP11-315O8.1	0.779462	0.327494	1.23143	2.68914	3.43531	0.000965852	0.0439096	-0.925705
chr4	40971567	40972067	RNA5SP160	1.14018	0.479003	1.80136	1.75661	3.43506	0.000966617	0.0439096	-0.784053
chr12	11580039	11580758	RP11-711K1.7	0.884429	0.371547	1.39731	2.34719	3.43499	0.00096685	0.0439096	-0.89741
chr2	152331703	152332235	RIF1	1.2113	0.508856	1.91374	1.62539	3.43495	0.000966964	0.0439096	-0.783272
chr13	39110837	39112017	LINC00437	0.818234	0.34373	1.29274	3.37124	3.43492	0.000967043	0.0439096	-0.984218
chr7	69371766	69372102	AUTS2	1.32505	0.556607	2.0935	0.63011	3.43478	0.000967486	0.0439096	-0.784749
chr20	43821901	43822311	SEMG1	1.47399	0.619109	2.32887	0.0602079	3.43454	0.000968233	0.0439204	-0.785568
chr11	36191251	36191885	LDLRAD3	0.97411	0.409021	1.5392	2.13847	3.43376	0.000970627	0.0440059	-0.840376
chr3	65563534	65564119	AC104438.1	1.06314	0.446334	1.67994	1.89224	3.43338	0.000971801	0.0440359	-0.805368
chr11	104444230	104444707	RP11-886D15.1	1.04087	0.436922	1.64483	1.95604	3.433	0.000972972	0.0440435	-0.830708
chr10	61993848	61994208	ANK3	1.14945	0.482495	1.8164	1.69061	3.433	0.000972989	0.0440435	-0.793229
chr6	125699713	125700145	RP11-735G4.1	1.25511	0.526749	1.98347	1.91562	3.43253	0.000974427	0.0440854	-0.790595
chr2	173700533	173700732	RAPGEF4	1.53918	0.64589	2.43247	0.553741	3.43223	0.000975384	0.0440898	-0.825509
chr2	106012133	106012572	FHL2	1.07464	0.450916	1.69837	1.24812	3.43201	0.000976044	0.0440898	-0.797855
chr1	180932743	180933008	RP11-46A10.6	1.14983	0.482422	1.81723	0.883538	3.4318	0.000976708	0.0440898	-0.787567
chr3	192025376	192025818	FGF12	0.989713	0.415244	1.56418	2.14541	3.4318	0.000976717	0.0440898	-0.817825
chr18	42692308	42692868	RP11-846C15.2	0.984259	0.41288	1.55564	2.4426	3.43135	0.000978124	0.0440898	-0.858604
chr6	138386214	138386413	PERP	1.77662	0.745257	2.80799	0.407755	3.43132	0.000978195	0.0440898	-0.843158
chr15	51460680	51461442	CYP19A1	1.17078	0.491071	1.85049	2.12303	3.43108	0.000978948	0.0440898	-0.835395
chr3	26436909	26437141	VENTXP4	1.70262	0.714098	2.69114	0.891485	3.43092	0.000979448	0.0440898	-0.824671
chr15	35245182	35245381	RP11-83J16.1	1.54839	0.64933	2.44745	0.742117	3.4306	0.000980438	0.0440898	-0.816147
chrX	17597262	17597639	NHS-AS1	1.36265	0.571412	2.15389	0.435869	3.43048	0.000980813	0.0440898	-0.793825
chr14	28355224	28355836	CTD-3006G17.2	0.834946	0.350122	1.31977	2.54473	3.43047	0.000980858	0.0440898	-0.902208
chr6	141087238	141087785	RPS3AP24	0.984241	0.412724	1.55576	2.09902	3.43045	0.000980913	0.0440898	-0.821753
chr4	104404969	104405397	RP11-328K4.1	1.16253	0.487402	1.83767	1.64834	3.43001	0.000982279	0.0440898	-0.796225
chr3	89063253	89064002	GAPDHP50	1.00574	0.421661	1.58983	2.46398	3.42998	0.000982389	0.0440898	-0.853535
chr10	108677521	108677947	RNA5SP325	0.989576	0.414862	1.56429	1.79826	3.42986	0.000982752	0.0440898	-0.808591
chr10	38283793	38284235	Y_RNA	1.16382	0.487892	1.83974	1.41307	3.42977	0.000983031	0.0440898	-0.813431
chr1	176510883	176511100	PAPPA2	1.23244	0.516648	1.94823	0.82286	3.42971	0.000983215	0.0440898	-0.800895
chr4	143506351	143506966	RP11-223C24.1	0.929096	0.38936	1.46883	2.12943	3.42893	0.000985685	0.0441697	-0.864535
chr5	152013743	152014486	AC091969.1	0.874979	0.366665	1.38329	3.32626	3.42882	0.000986023	0.0441697	-0.915402
chr11	33640527	33640893	KIAA1549L	1.01814	0.426552	1.60973	1.57822	3.4282	0.000987964	0.0442337	-0.813531
chr3	52056701	52056961	RPL29	1.42446	0.596696	2.25223	0.260343	3.42785	0.000989059	0.0442597	-0.81773
chr18	25139737	25139976	RP11-739N10.1	1.10761	0.463865	1.75135	1.43982	3.4273	0.0009908	0.0443146	-0.810882
chrX	15597551	15597894	ACE2	1.35185	0.566108	2.13759	0.726106	3.42711	0.000991391	0.0443181	-0.800465
chr5	58732811	58733333	PDE4D	1.12751	0.472042	1.78297	1.52091	3.42648	0.000993379	0.0443353	-0.811309
chr12	99847151	99847418	ANKS1B	1.38917	0.581526	2.19682	1.05063	3.42621	0.000994249	0.0443353	-0.816361
chr11	128918655	128919235	ARHGAP32	1.02338	0.428368	1.6184	1.76199	3.42601	0.000994876	0.0443353	-0.821991
chr9	75274993	75275694	RPS20P24	0.994914	0.416436	1.57339	2.29854	3.42593	0.000995137	0.0443353	-0.875122
chr3	170021583	170022281	PRKCI	0.919416	0.384814	1.45402	2.51556	3.42579	0.000995581	0.0443353	-0.862819
chr2	61955041	61955240	AC108039.1	1.54395	0.646135	2.44177	0.177747	3.4255	0.000996478	0.0443353	-0.875727
chr14	29701807	29702154	RP11-562L8.1	1.28607	0.538155	2.03399	1.71963	3.42524	0.000997316	0.0443353	-0.80778
chr7	22250580	22251074	RAPGEF5	0.902625	0.377598	1.42765	2.32071	3.42456	0.000999478	0.0443353	-0.875198
chr11	76955742	76955950	GDPD4	1.59981	0.669237	2.53039	-0.293354	3.42449	0.000999683	0.0443353	-0.870233
chr9	88139139	88139449	STK33P1	1.2869	0.538333	2.03547	0.841455	3.42446	0.000999777	0.0443353	-0.812215
chr13	62436502	62437016	RAC1P8	1.0298	0.430764	1.62884	1.77317	3.42436	0.00100012	0.0443353	-0.839459
chr12	113562147	113562464	RASAL1	1.54379	0.645758	2.44183	0.191475	3.42432	0.00100023	0.0443353	-0.821784
chr3	146685888	146686627	U3	0.893352	0.373682	1.41302	2.61596	3.42431	0.00100025	0.0443353	-0.91822
chr6	31375590	31375796	MICA	1.44487	0.604357	2.28538	-0.0816252	3.42423	0.00100052	0.0443353	-0.823023
chr7	89466566	89467322	RNU6-274P	0.776258	0.324689	1.22783	3.7498	3.42422	0.00100056	0.0443353	-0.995864
chr14	46563257	46563723	LINC00871	0.962155	0.402424	1.52189	2.11805	3.42409	0.00100098	0.0443353	-0.860026
chr10	57725782	57726420	RP11-478B11.2	0.842881	0.352498	1.33326	2.61474	3.42381	0.00100186	0.0443353	-0.919468
chr13	95212410	95212818	TGDS	1.21825	0.509431	1.92707	1.38508	3.42357	0.00100262	0.0443353	-0.809988
chr14	77750848	77751259	POMT2	1.07518	0.449583	1.70078	1.1004	3.42346	0.00100299	0.0443353	-0.819423
chr4	73223614	73224056	RP11-373J21.1	1.06947	0.447186	1.69175	1.86867	3.42341	0.00100313	0.0443353	-0.827839
chr1	71353580	71353981	RP3-333A15.1	1.11816	0.46754	1.76878	1.83581	3.42339	0.00100321	0.0443353	-0.826325
chr3	192214602	192215427	FGF12-AS2	0.853995	0.357075	1.35092	2.53236	3.42332	0.00100341	0.0443353	-0.895628
chr11	1006671	1007227	AP2A2	1.07088	0.447737	1.69402	1.42263	3.4232	0.00100382	0.0443353	-0.833354
chr11	55092222	55092426	OR4A12P	1.44807	0.605404	2.29074	0.573842	3.42304	0.00100431	0.0443353	-0.817165
chr4	61088407	61089202	RNU6-1325P	0.891029	0.372502	1.40956	2.59471	3.42294	0.00100463	0.0443353	-0.893134
chr10	105169068	105169301	PDCD11	1.52268	0.636393	2.40896	-0.166229	3.42227	0.00100678	0.0443767	-0.838053
chr5	1379904	1380473	RP11-325I22.2	1.06181	0.443676	1.67995	1.37088	3.4217	0.0010086	0.0443767	-0.821048
chr4	134115680	134116068	PCDH10	1.13236	0.473124	1.7916	1.53175	3.42154	0.00100912	0.0443767	-0.821444
chr13	79254955	79255450	AL139319.1	1.01417	0.423733	1.60461	1.61709	3.42149	0.00100927	0.0443767	-0.832103
chr14	67648096	67648324	GPHN	1.45807	0.609153	2.30699	0.29586	3.42131	0.00100985	0.0443767	-0.856004
chr11	41768105	41768410	RP11-375D13.2	1.44851	0.605106	2.29192	1.5206	3.42108	0.00101058	0.0443767	-0.817284
chr7	110249456	110249662	AC003088.1	1.3096	0.54697	2.07224	1.46176	3.42061	0.00101211	0.0443767	-0.817937
chr18	70315783	70316378	CBLN2	0.966794	0.403768	1.52982	2.42563	3.42046	0.00101258	0.0443767	-0.883398
chr1	107701329	107702098	NTNG1	0.911957	0.380839	1.44308	2.7683	3.42029	0.00101315	0.0443767	-0.88572
chr4	137413358	137413557	RP11-775H9.2	1.28521	0.5367	2.03373	1.36351	3.42023	0.00101334	0.0443767	-0.819676
chrX	148118490	148119385	AC002523.1	0.786281	0.328342	1.24422	2.94379	3.42018	0.00101349	0.0443767	-0.983098
chr10	21106476	21107125	NEBL	0.998855	0.4171	1.58061	1.76628	3.42012	0.00101368	0.0443767	-0.858642
chr8	37695898	37696340	BRF2	0.997245	0.416422	1.57807	1.92476	3.42008	0.0010138	0.0443767	-0.855852
chr15	40170590	40171057	GPR176	1.12458	0.469548	1.77961	1.73007	3.41985	0.00101457	0.0443767	-0.850301
chr3	108667219	108667826	GUCA1C	0.856784	0.357727	1.35584	2.40276	3.4198	0.00101471	0.0443767	-0.905458
chr4	184556359	184556970	RNU6-479P	1.00905	0.421232	1.59687	1.53876	3.41939	0.00101602	0.0443767	-0.86336
chr14	42307435	42307890	RP11-1053O12.1	0.944276	0.394169	1.49438	2.04785	3.41925	0.00101648	0.0443767	-0.86183
chr9	13896114	13896514	LINC00583	1.41687	0.591442	2.24229	1.42216	3.41925	0.00101649	0.0443767	-0.822329
chr9	96221753	96222204	FAM120AOS	1.16735	0.487285	1.84741	1.20716	3.41924	0.00101651	0.0443767	-0.823108
chr10	95340602	95341327	FFAR4	0.95434	0.398356	1.51032	2.37129	3.41916	0.00101677	0.0443767	-0.926942
chr14	83516985	83517631	RNU7-51P	0.898484	0.374927	1.42204	2.45582	3.41842	0.00101917	0.0443767	-0.908489
chr11	92478160	92478418	snoU13	1.20881	0.504419	1.91319	0.927968	3.41841	0.0010192	0.0443767	-0.823878
chr3	64801100	64802087	ADAMTS9	0.941471	0.392809	1.49013	3.12845	3.41807	0.0010203	0.0443767	-0.906823
chr20	17539040	17539614	BFSP1	0.963392	0.401922	1.52486	1.80073	3.41787	0.00102096	0.0443767	-0.856226
chr8	19694767	19695135	INTS10	1.51429	0.631708	2.39686	0.431765	3.4177	0.0010215	0.0443767	-0.858118
chr14	29461036	29461345	RNU6-864P	1.27954	0.533775	2.0253	1.9366	3.41768	0.00102157	0.0443767	-0.82815
chr9	126539090	126539853	RP11-417B4.3	1.09335	0.456099	1.7306	1.86015	3.41765	0.00102168	0.0443767	-0.837777
chr8	11137067	11137303	CTC-493P15.2	1.15561	0.48206	1.82915	1.55595	3.4176	0.00102182	0.0443767	-0.826024
chrX	70659736	70659950	snoU13	1.55683	0.649414	2.46425	-0.511929	3.41754	0.00102201	0.0443767	-0.878754
chr5	109089288	109089853	MAN2A1	0.868925	0.362413	1.37544	2.14645	3.41721	0.0010231	0.0443767	-0.888076
chr15	31051830	31052130	GOLGA8UP	1.47544	0.615256	2.33563	0.427436	3.41672	0.0010247	0.0443767	-0.842654
chr12	19389550	19389956	PLEKHA5	1.00108	0.417379	1.58477	2.62623	3.41633	0.00102598	0.0443767	-0.869913
chr10	16676567	16676829	C1QL3	1.21032	0.504607	1.91603	1.29958	3.41627	0.00102616	0.0443767	-0.829632
chrX	149900349	149900731	MTMR1	1.17859	0.491296	1.86589	0.9547	3.41585	0.00102752	0.0443767	-0.83605
chr4	45699854	45700188	RNU6-931P	1.3164	0.548726	2.08407	1.83559	3.41579	0.00102772	0.0443767	-0.834104
chr7	44235664	44236459	GCK	0.961499	0.40079	1.52221	2.52344	3.41579	0.00102773	0.0443767	-0.875363
chr18	60990155	60990580	BCL2	0.780574	0.325373	1.23577	3.52741	3.41578	0.00102774	0.0443767	-0.946165
chr1	77051689	77052281	RP5-1102E8.3	1.08133	0.450728	1.71192	2.24286	3.41573	0.00102793	0.0443767	-0.859117
chr1	58705589	58706207	DAB1	1.06455	0.443716	1.68538	1.46403	3.41563	0.00102824	0.0443767	-0.846019
chr2	191835274	191835700	STAT1	0.927703	0.386672	1.46873	2.10739	3.41559	0.00102836	0.0443767	-0.869508
chr3	153008038	153008957	RP11-292E2.1	0.817857	0.340885	1.29483	3.10023	3.41557	0.00102843	0.0443767	-0.984621
chr4	38490359	38490578	RP11-213G21.1	1.2184	0.507756	1.92904	1.52197	3.41521	0.00102961	0.0443767	-0.832512
chr6	88588780	88589863	RP11-453D21.1	0.786201	0.327639	1.24476	3.04528	3.41519	0.00102968	0.0443767	-0.96875
chr8	136253057	136253481	AC022681.1	1.21138	0.504818	1.91795	1.42143	3.41514	0.00102985	0.0443767	-0.835052
chr14	88962661	88963156	RP11-507K2.2	1.00027	0.41682	1.58373	2.3747	3.41501	0.00103027	0.0443767	-0.872698
chr5	153318452	153319059	RP11-461L18.1	1.21182	0.504936	1.91871	1.53417	3.41482	0.00103088	0.0443767	-0.840178
chr12	26136408	26136673	RASSF8	1.20814	0.503373	1.91291	1.44364	3.41468	0.00103134	0.0443767	-0.833966
chr8	84983951	84984177	TPM3P3	1.2306	0.512712	1.94849	1.15712	3.41459	0.00103164	0.0443767	-0.835773
chr4	94422394	94423443	RP11-703C10.1	0.90992	0.379102	1.44074	3.0011	3.41457	0.0010317	0.0443767	-0.964852
chr14	39001945	39002334	RP11-14N4.1	1.21941	0.508031	1.9308	1.78514	3.4145	0.00103195	0.0443767	-0.854414
chr5	7434766	7435065	ADCY2	1.24871	0.520196	1.97723	1.39383	3.41431	0.00103257	0.0443767	-0.834968
[truncated: 808 more rows]

## Sheet: GLU_PVC
seqnames	start	end	Associated.Gene.Name	logFC	CI.L	CI.R	AveExpr	t	P.Value	adj.P.Val	B
chr5	92930618	92930941	NR2F1	2.14227	1.42336	2.86118	1.13896	5.93578	8.36013e-08	0.00360455	7.5916
chr14	20810661	20812131	PARP2	0.859405	0.561445	1.15736	6.69011	5.74539	1.83505e-07	0.00366283	6.65374
chrX	78622190	78623016	ITM2A	1.54463	1.00335	2.08591	2.51908	5.68438	2.3565e-07	0.00366283	6.77878
chr21	19191490	19192729	C21orf91	1.44151	0.925764	1.95725	4.98921	5.56752	3.79487e-07	0.00437788	6.26564
chr5	105848562	105849284	CTD-2285G11.1	1.62373	1.0402	2.20726	2.46376	5.54279	4.19544e-07	0.00437788	6.24351
chr21	15754850	15756214	HSPA13	0.837263	0.534039	1.14049	6.93192	5.50019	4.98553e-07	0.00437788	5.65954
chr13	57484078	57484837	RN7SKP6	1.52557	0.967236	2.08391	2.46549	5.44273	6.28681e-07	0.00437788	5.85724
chr13	67976249	67977168	LINC00364	1.488	0.937234	2.03877	2.58884	5.38163	8.03687e-07	0.00437788	5.63321
chr18	51811364	51811738	POLI	1.73343	1.08797	2.37889	1.77136	5.34957	9.13836e-07	0.00437788	5.47343
chr5	103433269	103433608	RNU1-140P	1.76617	1.0919	2.44044	1.67091	5.21767	1.54508e-06	0.00479625	4.99944
chr21	15588036	15588965	RBM11	1.07023	0.657075	1.48338	4.35433	5.15992	1.94126e-06	0.00531855	4.70241
chr14	21571377	21573005	ZNF219	0.831232	0.509861	1.1526	6.03849	5.15221	2.00119e-06	0.00531855	4.47158
chr21	18985007	18985915	BTG3	1.25036	0.758109	1.74262	4.43071	5.05971	2.8775e-06	0.00601376	4.37607
chrX	131157040	131157508	MST4	1.60084	0.968656	2.23302	2.14843	5.0441	3.05856e-06	0.00601376	4.38343
chr7	82135922	82136940	CACNA2D1	1.1956	0.723036	1.66816	2.90028	5.0397	3.11162e-06	0.00601376	4.32576
chr6	123065406	123066210	RN7SL564P	1.41773	0.85423	1.98123	2.88086	5.01162	3.47166e-06	0.00616605	4.25407
chr5	18698388	18699002	CTD-2023M8.1	1.49222	0.897416	2.08703	3.34388	4.99732	3.67043e-06	0.00620604	4.21269
chr13	20437289	20438830	ZMYM5	0.753084	0.452217	1.05395	6.3286	4.98594	3.83643e-06	0.00636001	3.83468
chr13	21901720	21901934	GRK6P1	1.96255	1.17445	2.75065	1.01907	4.96041	4.23618e-06	0.00664172	3.9902
chr2	217427539	217428166	AC073321.4	1.4448	0.864065	2.02553	1.29376	4.95575	4.31334e-06	0.00664193	4.06306
chr6	125684344	125685128	RP11-735G4.1	1.47229	0.874322	2.07027	2.81678	4.90448	5.25929e-06	0.00697722	3.88637
chr2	145696000	145696689	RP11-514A9.1	1.52017	0.896274	2.14407	2.57321	4.85355	6.39845e-06	0.00777115	3.7054
chr13	46386099	46386493	SIAH3	1.82104	1.07201	2.57007	1.35137	4.84283	6.66696e-06	0.00796209	3.6316
chr7	27463164	27463459	EIF4HP1	1.99305	1.16328	2.82281	0.821099	4.78455	8.33243e-06	0.00921182	3.32613
chr7	112010436	112011005	MTND5P8	1.47957	0.860942	2.09821	1.75949	4.76413	9.00678e-06	0.00963347	3.39154
chr6	125282860	125284522	RNF217	0.993479	0.575377	1.41158	4.91044	4.73321	1.01303e-05	0.0100732	3.1062
chr21	15399291	15400096	AP001347.6	0.97068	0.560679	1.38068	4.96576	4.71596	1.08149e-05	0.0100732	2.9943
chr4	131453215	131453414	GAPDHP56	1.95295	1.12713	2.77877	1.16795	4.71069	1.10332e-05	0.0100732	3.14124
chr3	101682739	101683192	RP11-221J22.2	1.34834	0.776632	1.92005	2.07083	4.69789	1.15807e-05	0.0100732	3.15218
chr13	59458623	59459337	HMGN2P39	1.20353	0.69297	1.71408	2.65985	4.6956	1.16815e-05	0.0100732	3.09892
chr21	19225781	19226274	CHODL-AS1	1.15848	0.664071	1.65289	2.69159	4.66747	1.29908e-05	0.0103931	2.98636
chr4	74977702	74978439	MTHFD2L	1.14026	0.65292	1.6276	2.88543	4.6607	1.33264e-05	0.0103931	2.94775
chr12	83079514	83081439	TMTC2	0.741597	0.424442	1.05875	6.45736	4.65774	1.34757e-05	0.0103931	2.54387
chr21	9913685	9914297	TEKT4P2	1.2729	0.726467	1.81934	3.41217	4.64019	1.43961e-05	0.0105213	2.92562
chr13	22211378	22211854	RPS7P10	1.48482	0.84594	2.1237	1.56736	4.62949	1.4987e-05	0.0106239	2.92241
chr6	118971783	118973297	CEP85L	0.779783	0.442572	1.11699	5.83574	4.60628	1.63502e-05	0.0110149	2.49266
chr16	46864557	46865848	C16orf87	0.977495	0.554575	1.40041	4.96086	4.604	1.64904e-05	0.0110233	2.71613
chr3	115377031	115377571	RP11-326J18.1	1.58337	0.89799	2.26874	2.43288	4.60184	1.66242e-05	0.0110272	2.82915
chr2	145089453	145090731	GTDC1	0.831772	0.47005	1.19349	5.95352	4.58045	1.80093e-05	0.0111707	2.45461
chr13	45939083	45939308	TPT1-AS1	1.76655	0.99828	2.53482	0.646909	4.58027	1.80216e-05	0.0111707	2.72266
chr21	28742390	28743300	EIF4A1P1	1.08679	0.613386	1.5602	2.93516	4.5729	1.85245e-05	0.0111707	2.68723
chr11	24357792	24357991	RP11-2F20.1	1.82359	1.02527	2.62192	0.693517	4.55018	2.01627e-05	0.0112586	2.5541
chr14	20881028	20881794	TEP1	1.10598	0.621146	1.59082	3.63147	4.54393	2.06371e-05	0.0112586	2.56091
chr14	63512007	63512922	KCNH5	1.1221	0.629881	1.61432	3.97012	4.54102	2.08621e-05	0.0112586	2.50222
chr4	137535266	137535774	AC093875.1	1.29394	0.726233	1.86165	2.21876	4.54014	2.09304e-05	0.0112586	2.61232
chr9	69065046	69065812	RP11-87H9.2	1.05232	0.589867	1.51477	4.67191	4.53274	2.15142e-05	0.011274	2.48208
chr10	36711506	36711710	MTND5P17	2.13898	1.19297	3.08499	0.753425	4.50391	2.39445e-05	0.01175	2.37346
chr21	16795048	16795479	AJ006998.2	1.37333	0.765396	1.98126	1.85303	4.49985	2.43069e-05	0.0117536	2.48204
chr15	94472922	94473290	CTD-2643K12.2	1.8359	1.02317	2.64863	1.25939	4.4997	2.43211e-05	0.0117536	2.47881
chr14	21944414	21945653	TOX4	0.728754	0.406083	1.05142	5.61939	4.49884	2.43981e-05	0.0117536	2.15527
chr9	68513133	68513547	CR786580.1	1.55227	0.864007	2.24053	1.90931	4.49255	2.4973e-05	0.0118976	2.44969
chr3	158390210	158390686	LXN	1.33508	0.741189	1.92896	2.62286	4.47797	2.63568e-05	0.0121581	2.40381
chr21	9968197	9968959	TEKT4P2	1.11402	0.61769	1.61035	4.29552	4.47097	2.70469e-05	0.0121581	2.25915
chr15	50549327	50549931	HDC	1.34014	0.742774	1.93751	1.95495	4.46877	2.72676e-05	0.0121581	2.36296
chr6	53445876	53446308	RP1-27K12.2	1.42011	0.786709	2.05351	1.94715	4.46604	2.75438e-05	0.0121581	2.36662
chr1	218308485	218309141	RNU1-141P	1.52253	0.843061	2.202	1.80915	4.4635	2.7803e-05	0.0121581	2.35311
chr6	126277322	126278639	HINT3	0.69063	0.382319	0.998942	5.55688	4.46206	2.79518e-05	0.0121581	2.01192
chr5	101014138	101014649	RN7SL802P	1.33893	0.740498	1.93737	3.21962	4.45678	2.85015e-05	0.0121581	2.31135
chr8	122428357	122428754	RPL35AP19	1.46593	0.810686	2.12118	1.33655	4.45644	2.85365e-05	0.0121581	2.32652
chr8	107281744	107283028	OXR1	0.925566	0.511709	1.33942	5.54413	4.45489	2.87007e-05	0.0121581	2.03843
chr1	223066614	223067161	snoU13	1.47819	0.816897	2.13949	1.74598	4.4526	2.89432e-05	0.0121581	2.31032
chr5	100994289	100994590	RN7SL802P	1.66593	0.919197	2.41266	1.61293	4.44397	2.98787e-05	0.0122314	2.28231
chr3	167179692	167179974	SERPINI2	1.54632	0.853131	2.23951	1.44284	4.44351	2.99289e-05	0.0122314	2.29372
chr4	121308971	121309182	SAR1P3	1.3972	0.769518	2.02488	1.53574	4.43403	3.09908e-05	0.0122412	2.26259
chr14	23770429	23771990	PPP1R3E	0.64451	0.35496	0.93406	6.41771	4.43389	3.10073e-05	0.0122412	1.84011
chr4	179621439	179621689	SNORD65	1.69665	0.934298	2.45901	1.33061	4.43318	3.10885e-05	0.0122412	2.2389
chr3	98619900	98621206	DCBLD2	0.68184	0.375027	0.988652	6.43443	4.42678	3.18279e-05	0.0123573	1.72755
chr4	63207941	63208295	RP11-30P21.2	1.79301	0.984624	2.6014	1.62825	4.41818	3.28495e-05	0.0124788	2.19231
chr1	184723614	184724500	EDEM3	0.648855	0.355506	0.942204	6.37871	4.40597	3.43534e-05	0.0127688	1.66534
chr14	34419576	34420826	EGLN3	1.05869	0.57907	1.5383	4.04002	4.39696	3.55059e-05	0.0129457	2.07159
chr7	15725582	15725891	MEOX2	1.73177	0.946068	2.51746	1.41973	4.39049	3.63576e-05	0.012989	2.10919
chr21	22369678	22371085	NCAM2	0.854406	0.466692	1.24212	5.09514	4.38967	3.64669e-05	0.012989	1.87044
chr2	138010817	138011016	THSD7B	1.88327	1.0278	2.73874	1.3471	4.38517	3.70719e-05	0.013071	2.06322
chr14	21150475	21152535	ANG	0.670812	0.365986	0.975638	6.64392	4.38357	3.72885e-05	0.013071	1.50025
chr5	25890743	25890987	MSNP1	1.64476	0.895888	2.39363	1.49445	4.37496	3.84814e-05	0.0132204	2.04824
chr4	144256806	144258668	GAB1	0.736304	0.399982	1.07263	5.78453	4.36095	4.05e-05	0.0133828	1.69072
chr21	26143317	26143622	AP000235.2	1.55567	0.841061	2.27027	1.45402	4.3364	4.42857e-05	0.0141965	1.9352
chr4	58050473	58051195	IGFBP7-AS1	1.14924	0.620423	1.67806	3.18683	4.32896	4.54999e-05	0.014372	1.82445
chr18	71282633	71283253	RP11-126K15.1	1.15686	0.62347	1.69025	3.38929	4.3203	4.69526e-05	0.0145659	1.76755
chr3	29684072	29684505	RBMS3-AS2	1.33953	0.721401	1.95767	1.92205	4.31669	4.75716e-05	0.0145659	1.84848
chr6	105388190	105389608	LINC00577	0.896408	0.48235	1.31047	3.60842	4.31244	4.83097e-05	0.0145659	1.60231
chr4	136383063	136383301	KRT18P54	1.69763	0.913245	2.48202	1.21959	4.31114	4.85393e-05	0.0145659	1.85043
chr4	59971705	59972029	RP11-340A13.3	1.54624	0.831773	2.2607	1.74381	4.31097	4.85685e-05	0.0145659	1.85535
chr21	19555067	19555339	CHODL	1.53193	0.824026	2.23984	1.62446	4.31065	4.8625e-05	0.0145659	1.8551
chr1	143467025	143467713	RP11-435B5.4	1.2045	0.647515	1.76149	3.35582	4.30766	4.91544e-05	0.0145659	1.79426
chr9	107688694	107689316	RP11-217B7.2	1.15263	0.619085	1.68617	3.95364	4.30328	4.99409e-05	0.0145983	1.80082
chr21	16436404	16438764	NRIP1	0.83868	0.449631	1.22773	6.46991	4.29409	5.16285e-05	0.0147521	1.27902
chr1	56340001	56340219	RP11-90C4.1	2.1311	1.14203	3.12018	-0.023008	4.29193	5.20337e-05	0.0147521	1.68023
chr13	20207195	20208725	MPHOSPH8	0.703701	0.377092	1.03031	5.405	4.29179	5.20601e-05	0.0147521	1.45149
chr21	11145873	11146155	VN1R7P	1.09062	0.583876	1.59737	3.89275	4.28709	5.29518e-05	0.0148734	1.63965
chr14	54419730	54420945	BMP4	1.15962	0.620087	1.69916	4.16262	4.2813	5.40718e-05	0.0149547	1.62258
chr1	108410017	108410579	VAV3	1.54074	0.823041	2.25844	2.29726	4.27627	5.50623e-05	0.0150393	1.73671
chr14	24740074	24741303	RABGGTA	0.829464	0.441533	1.21739	4.59274	4.25915	5.85691e-05	0.0154451	1.48001
chr6	116891972	116893013	RWDD1	0.615141	0.327167	0.903116	6.11533	4.255	5.94497e-05	0.015582	1.17868
chr3	118753134	118754107	IGSF11	1.04396	0.554605	1.53331	4.17428	4.24953	6.06317e-05	0.0157893	1.54603
chr22	17639393	17641016	CECR5	0.823859	0.437526	1.21019	4.40117	4.24786	6.09968e-05	0.0157893	1.49559
chr3	116163633	116165295	LSAMP	0.976812	0.518412	1.43521	4.32185	4.24469	6.16972e-05	0.0157893	1.53136
chr14	21439046	21440195	RN7SL189P	1.01442	0.537634	1.49121	4.12461	4.23812	6.31712e-05	0.0160217	1.4997
chr18	31004308	31004870	CCDC178	1.25403	0.664346	1.84372	2.30199	4.23611	6.36291e-05	0.0160337	1.58365
chr12	77157302	77158808	ZDHHC17	0.839808	0.444843	1.23477	5.5556	4.23546	6.37765e-05	0.0160337	1.32547
chr13	20532169	20533299	ZMYM2	0.687022	0.36365	1.01039	6.10502	4.23202	6.45695e-05	0.0160978	1.22908
chr13	73301225	73302506	BORA	0.684504	0.362144	1.00686	5.80616	4.22975	6.5099e-05	0.0160978	1.13183
chr12	87820710	87820909	RPL23AP68	1.65082	0.873362	2.42828	1.47613	4.22962	6.51276e-05	0.0160978	1.58217
chr12	93963792	93965568	SOCS2	0.75811	0.40081	1.11541	5.21755	4.22648	6.58669e-05	0.0161457	1.21626
chr8	116588726	116588950	TRPS1	1.58415	0.83638	2.33192	1.15977	4.21995	6.74275e-05	0.0162023	1.55891
chr14	23475804	23476698	C14orf93	0.708855	0.374244	1.04347	5.50212	4.21984	6.74533e-05	0.0162023	1.22026
chr2	195600618	195601317	AC006196.1	1.00902	0.532249	1.48578	2.49648	4.21572	6.84564e-05	0.0162167	1.4608
chr14	59654566	59656100	DAAM1	0.612357	0.322963	0.901751	6.17496	4.21497	6.86413e-05	0.0162167	1.02783
chr2	196521093	196522215	SLC39A10	0.639919	0.337183	0.942655	6.43341	4.21056	6.97316e-05	0.0163309	1.02511
chr8	98598666	98599255	KB-1683C8.1	1.13733	0.598647	1.676	1.64553	4.20566	7.09663e-05	0.0163427	1.4745
chr3	19740831	19741307	EFHB	1.3065	0.687413	1.92558	1.99796	4.20376	7.14509e-05	0.0163427	1.4952
chr14	21506915	21507739	RNASE7	1.35812	0.71425	2.00198	3.27122	4.20166	7.19902e-05	0.0163427	1.48188
chr4	103789670	103791156	UBE2D3	0.675875	0.355285	0.996464	5.9491	4.19949	7.25501e-05	0.0163427	1.07277
chr1	107163061	107163868	RP11-478L17.1	1.02246	0.537458	1.50746	2.80767	4.19935	7.2586e-05	0.0163427	1.35937
chr5	20276234	20276888	RP11-420O16.2	1.34279	0.705228	1.98035	2.30462	4.19531	7.36405e-05	0.0164248	1.41241
chr3	76212531	76212732	ROBO2	1.77258	0.929755	2.6154	1.24043	4.18937	7.52208e-05	0.0166096	1.45184
chr14	26356453	26356816	SNORD37	1.5345	0.804821	2.26418	1.54852	4.18903	7.53127e-05	0.0166096	1.46124
chr1	190967584	190967841	HNRNPA1P46	1.59216	0.833613	2.3507	1.41139	4.18104	7.74914e-05	0.0167475	1.42995
chr15	20107540	20107804	RP11-173D3.3	1.77832	0.929708	2.62693	1.2254	4.17427	7.93834e-05	0.0170414	1.39425
chr1	143471878	143472148	RP11-435B5.4	1.47933	0.77125	2.18741	2.0761	4.16161	8.30429e-05	0.0170414	1.37278
chr3	106861503	106862435	LINC00882	1.08806	0.567234	1.60889	3.05346	4.16139	8.31084e-05	0.0170414	1.31459
chr9	24818558	24818766	AL157830.1	1.92881	1.00503	2.85259	1.08809	4.15908	8.37922e-05	0.0170414	1.3219
chr5	119095037	119095520	CTC-507E12.1	1.42756	0.742793	2.11232	1.69779	4.15271	8.57132e-05	0.0172692	1.34351
chr21	15885520	15885746	SAMSN1	1.43774	0.747141	2.12833	1.65925	4.14701	8.74668e-05	0.017419	1.32627
chr2	165697834	165698840	COBLL1	1.21397	0.630259	1.79769	3.54153	4.14274	8.88026e-05	0.0175799	1.21983
chr21	20803966	20804235	RNU1-139P	1.73385	0.899011	2.5687	1.11717	4.13701	9.0625e-05	0.0177608	1.28896
chr18	34408295	34409701	TPGS2	0.763734	0.395683	1.13178	5.47453	4.13346	9.17737e-05	0.0177927	0.959743
chr14	36707870	36708189	RN7SKP21	1.2871	0.665217	1.90899	1.49616	4.1227	9.53397e-05	0.018021	1.24373
chr5	108084032	108085208	FER	0.698013	0.360649	1.03538	6.1661	4.12139	9.57803e-05	0.018021	0.778268
chr3	118959337	118960129	B4GALT4	1.16284	0.600657	1.72503	3.62856	4.12023	9.6177e-05	0.018021	1.1813
chr12	89747055	89748508	DUSP6	0.728536	0.375105	1.08197	4.9571	4.10606	0.000101117	0.0185586	0.850045
chr14	20922603	20923976	OSGEP	0.646066	0.332636	0.959497	5.87039	4.10596	0.000101152	0.0185586	0.713691
chr4	179395908	179396107	RNA5SP173	1.83783	0.945	2.73067	0.713054	4.10029	0.000103196	0.0187737	1.15074
chr21	15900161	15900399	SAMSN1	1.61326	0.829237	2.39728	1.40634	4.09878	0.000103747	0.0187948	1.17154
chr21	27541397	27543666	APP	0.691845	0.355368	1.02832	5.7311	4.09573	0.000104869	0.0188096	0.739352
chr18	32846880	32847696	ZSCAN30	0.909432	0.466897	1.35197	3.80704	4.09357	0.000105674	0.0188096	1.05529
chr21	14802198	14802910	ANKRD30BP1	1.42516	0.731202	2.11912	2.2484	4.09081	0.000106707	0.0188944	1.13704
chr21	11179117	11179652	EIF3FP1	0.953794	0.488522	1.41907	4.07059	4.08345	0.00010951	0.0191965	0.947067
chr14	58332300	58332886	SLC35F4	1.47582	0.755663	2.19598	2.20718	4.08211	0.000110026	0.019206	1.11435
chr11	105947491	105948851	AASDHPPT	0.609053	0.311499	0.906607	6.89302	4.07726	0.00011192	0.0192331	0.485675
chr6	47705165	47705552	RP11-550C4.6	1.17225	0.599528	1.74497	2.23985	4.07715	0.000111966	0.0192331	1.03299
chr4	67386984	67387324	RPS23P3	1.53916	0.787065	2.29125	1.39308	4.07654	0.000112206	0.0192361	1.10071
chr2	155886100	155886708	RNU6-1001P	1.53756	0.785907	2.28922	1.93011	4.07468	0.000112941	0.0192662	1.08715
chr7	128049586	128050641	IMPDH1	0.895589	0.457625	1.33355	3.85143	4.07333	0.000113478	0.0192662	0.948532
chr21	17907288	17907858	LINC00478	1.04582	0.533638	1.558	3.67727	4.06735	0.00011589	0.019496	0.946089
chr4	122298641	122298840	QRFPR	1.5862	0.80747	2.36493	0.941985	4.05743	0.000119998	0.0195978	1.04088
chr14	37640945	37642054	SLC25A21	0.837101	0.425279	1.24892	4.19488	4.04899	0.000123601	0.0198543	0.794237
chr21	30527396	30528370	MAP3K7CL	1.01567	0.514692	1.51665	2.89839	4.03843	0.00012826	0.0202566	0.846744
chrX	82890065	82890596	RP1-223D17.1	1.38882	0.703363	2.07429	2.06843	4.03593	0.000129386	0.0202606	0.969179
chr21	30374537	30375544	RPL23P2	0.726032	0.367695	1.08437	5.26974	4.03593	0.000129387	0.0202606	0.59497
chr1	218338784	218339048	RNU1-141P	1.9232	0.973983	2.87241	0.906498	4.03589	0.000129406	0.0202606	0.969942
chr4	170946810	170948162	MFAP3L	0.747671	0.378406	1.11694	5.47545	4.03321	0.000130621	0.0202931	0.590898
chr18	8141098	8141551	RP11-376P6.3	1.30701	0.660967	1.95304	2.02956	4.02994	0.000132127	0.0203323	0.940717
chr3	75690078	75690971	MIR1324	0.636697	0.321595	0.951798	6.36957	4.02495	0.000134449	0.0204217	0.353252
chr7	121512782	121514001	PTPRZ1	0.891658	0.450094	1.33322	4.41585	4.02239	0.000135659	0.0204217	0.677911
chr1	185125430	185126794	SWT1	0.56856	0.286831	0.850289	6.73262	4.01998	0.000136802	0.0204217	0.289529
chr3	99219333	99219783	RP11-779P15.1	0.983277	0.496041	1.47051	2.49947	4.0199	0.00013684	0.0204217	0.816321
chr6	76458310	76459405	MYO6	0.840305	0.423903	1.25671	4.87059	4.01979	0.000136896	0.0204217	0.654286
chr6	65142661	65143142	RP11-349P19.1	1.32487	0.668284	1.98146	1.88822	4.01938	0.000137089	0.0204217	0.912236
chr2	13663167	13663718	AC092635.1	1.13692	0.573469	1.70037	2.22416	4.01932	0.00013712	0.0204217	0.8684
chr3	26437745	26437945	VENTXP4	1.88008	0.947072	2.81309	0.855475	4.01393	0.000139721	0.0205957	0.871855
chr1	184591475	184591966	C1orf21	1.18167	0.594422	1.76892	2.53609	4.00823	0.000142527	0.0206892	0.844884
chr6	122931324	122931884	PKIB	1.14856	0.577736	1.71939	3.25512	4.00802	0.000142633	0.0206892	0.829207
chr1	76081157	76082041	SLC44A5	1.04933	0.527784	1.57089	3.34271	4.00771	0.000142785	0.0206892	0.798067
chr20	29610879	29612528	FRG1B	0.640521	0.322157	0.958884	5.94668	4.00765	0.000142817	0.0206892	0.405944
chr21	30364767	30365775	LTN1	0.633358	0.318417	0.9483	5.98872	4.00589	0.000143696	0.0206892	0.345492
chr21	11171571	11172742	AP003900.6	0.872051	0.438173	1.30593	5.15899	4.00363	0.000144832	0.0206892	0.498715
chr5	92937156	92937734	NR2F1	1.47715	0.74209	2.21221	1.83603	4.00295	0.000145172	0.0206892	0.860155
chr14	81901751	81903270	STON2	1.04722	0.525895	1.56855	4.38522	4.00136	0.000145978	0.0206892	0.748539
chr14	21979075	21979937	METTL3	0.730062	0.366483	1.09364	5.30354	3.99982	0.000146766	0.0206892	0.511635
chr18	29671655	29673175	RNF138	0.620227	0.311301	0.929154	6.54036	3.99922	0.000147074	0.0206892	0.301335
chr14	65006736	65007780	HSPA2	0.833793	0.418292	1.24929	5.52199	3.99729	0.000148065	0.0207609	0.620737
chr8	66063964	66064217	RPL31P41	1.47646	0.740242	2.21268	1.46401	3.99479	0.000149357	0.0207732	0.847042
chr4	70849698	70850234	STATH	1.09219	0.547218	1.63716	2.61448	3.99213	0.000150747	0.0208069	0.772386
chr2	184829508	184829752	snoU13	1.40527	0.703219	2.10732	1.60894	3.98722	0.000153341	0.0209887	0.824095
chr14	45430669	45432101	KLHL28	0.556067	0.27766	0.834473	6.65105	3.97857	0.000158017	0.0212608	0.169044
chr8	109799367	109800163	TMEM74	0.740672	0.369707	1.11164	4.55993	3.97715	0.0001588	0.0212634	0.476917
chr14	62161517	62163101	HIF1A	0.687291	0.342995	1.03159	5.78772	3.97638	0.000159222	0.0212869	0.406001
chr6	98261810	98262324	RP11-436D23.1	1.215	0.605508	1.8245	2.65204	3.97087	0.000162293	0.0214974	0.692893
chr5	10760697	10761851	DAP	1.04328	0.519749	1.5668	4.2508	3.96953	0.00016305	0.0215646	0.679913
chr7	144531876	144533617	TPK1	0.838099	0.416984	1.25921	5.38407	3.96437	0.000165994	0.0216269	0.402893
chr1	220921949	220922207	MARC2	1.33343	0.663393	2.00347	1.55514	3.96416	0.000166115	0.0216269	0.755281
chr14	31676392	31677655	HECTD1	0.647287	0.321845	0.97273	5.34019	3.96188	0.000167429	0.0216269	0.379257
chr7	53378809	53379384	RP11-476O21.1	1.19829	0.59568	1.80091	1.89181	3.96099	0.000167947	0.0216269	0.720063
chr15	57710628	57710953	RNU6-844P	1.63677	0.813647	2.45989	0.717604	3.96097	0.000167957	0.0216269	0.743847
chr4	181119491	181119746	RP11-774G5.1	1.39204	0.691856	2.09222	1.52208	3.96021	0.000168399	0.0216269	0.741773
chr13	21476331	21477558	XPO4	0.752196	0.373709	1.13068	4.62231	3.95876	0.000169248	0.0216269	0.491844
chr18	33160686	33162074	GALNT1	0.997659	0.495078	1.50024	4.55534	3.95417	0.000171959	0.0216921	0.538747
chr18	30050042	30051615	GAREM	0.701771	0.347905	1.05564	6.26525	3.95035	0.000174246	0.0218713	0.241588
chr5	59995372	59996720	DEPDC1B	0.795874	0.394475	1.19727	4.28032	3.94954	0.000174734	0.0219006	0.499937
chr7	12443167	12443986	VWDE	0.893767	0.44236	1.34517	2.94817	3.94398	0.000178124	0.022012	0.493973
chr13	47128033	47128482	LRCH1	1.15104	0.569037	1.73305	2.76365	3.93952	0.000180886	0.0221121	0.631926
chrX	91034179	91034522	PCDH11X	1.61428	0.794517	2.43404	1.78391	3.92256	0.00019178	0.0226216	0.626069
chr14	32545300	32546833	ARHGAP5	0.567562	0.278752	0.856372	6.21187	3.91453	0.000197155	0.0228817	0.0477064
chr5	102090682	102091192	PAM	1.09137	0.535975	1.64676	3.07199	3.91425	0.000197343	0.0228817	0.527426
chr2	136893138	136893679	CXCR4	0.99833	0.49023	1.50643	2.11295	3.91385	0.000197617	0.0228817	0.515632
chr3	81673844	81674368	SETP6	1.09551	0.537363	1.65366	1.91201	3.90973	0.000200439	0.0230013	0.536702
chr7	105319065	105319940	ATXN7L1	1.03062	0.505442	1.55581	2.89703	3.90903	0.00020092	0.0230089	0.457916
chr6	88018638	88019285	HSPD1P10	1.12258	0.550344	1.69482	1.99708	3.9077	0.000201844	0.0230841	0.518992
chr3	75834044	75835153	ZNF717	0.78907	0.386795	1.19135	5.15656	3.90725	0.000202154	0.023089	0.256151
chr7	112090002	112091444	IFRD1	0.573858	0.28127	0.866446	6.84221	3.90686	0.000202427	0.0230896	-0.139158
chr4	60333650	60333935	Y_RNA	1.34639	0.659727	2.03306	1.29477	3.90577	0.000203187	0.0231456	0.574087
chr12	94954648	94955136	MIR5700	1.47553	0.722664	2.2284	2.71764	3.90399	0.000204429	0.0232258	0.546666
chr4	44450252	44451545	KCTD8	0.855427	0.418395	1.29246	5.75414	3.89896	0.000207992	0.0234146	0.136308
chr4	43503073	43503272	RP11-324J13.2	1.529	0.746787	2.31122	1.22724	3.89368	0.00021179	0.0236876	0.538072
chr18	38657156	38657383	RP11-142I20.1	1.54139	0.752247	2.33053	1.41554	3.89077	0.000213915	0.0237137	0.531259
chr6	114291466	114292881	HDAC2	0.67368	0.328676	1.01868	5.32015	3.88964	0.000214751	0.0237137	0.152194
chr13	47806585	47806872	GNG5P5	1.53877	0.750225	2.32732	0.984646	3.8871	0.000216625	0.0237137	0.520067
chr21	23603206	23603551	AP000705.7	1.62594	0.792384	2.45949	1.82596	3.88552	0.000217799	0.0237137	0.512723
chr3	75478465	75479212	FAM86DP	0.989958	0.482285	1.49763	3.62027	3.88429	0.00021872	0.023754	0.389472
chr20	29646201	29647360	MLLT10P1	0.646414	0.314796	0.978032	5.7553	3.88286	0.000219793	0.0237806	-0.0275607
chr14	42813987	42814186	CTD-2307P3.1	1.4228	0.692555	2.15305	1.18749	3.88109	0.000221133	0.0238062	0.502375
chr11	22362401	22362621	SLC17A6	1.43221	0.696808	2.16761	0.769821	3.87937	0.000222433	0.0238865	0.493178
chr9	44992765	44993508	FAM27C	1.02496	0.49853	1.5514	5.20423	3.87832	0.000223233	0.0238974	0.115133
chr13	86597643	86598006	RP11-30L8.1	1.35441	0.658577	2.05024	2.08688	3.87726	0.00022405	0.0238974	0.477019
chr21	17101594	17103137	USP25	0.864585	0.420399	1.30877	5.75697	3.87723	0.000224068	0.0238974	0.0803347
chr5	83679583	83681382	EDIL3	0.798777	0.388312	1.20924	4.71522	3.8764	0.000224704	0.0238974	0.181315
chr13	22032900	22034044	ZDHHC20	0.66879	0.324872	1.01271	5.12897	3.8736	0.000226873	0.0240132	0.148539
chr2	187454370	187456058	ITGAV	0.783231	0.380002	1.18646	5.01562	3.86916	0.000230337	0.0240993	0.165048
chr13	60105125	60105324	RNU7-88P	1.5598	0.756519	2.36308	1.02596	3.86794	0.000231298	0.0240993	0.460884
chr21	27106888	27108590	ATP5J	0.717702	0.34802	1.08738	6.40162	3.86718	0.000231899	0.0240993	-0.0556291
chr13	80054952	80055967	NDFIP2	0.750395	0.363729	1.13706	4.92153	3.86574	0.000233043	0.0240993	0.124004
chr21	23848910	23849993	MAPK6PS2	0.967575	0.468644	1.46651	2.98827	3.86299	0.000235246	0.0242214	0.231537
chr3	187632022	187632414	RP11-44H4.1	1.36987	0.663114	2.07662	1.51788	3.86091	0.000236923	0.0242214	0.417461
chr3	150480215	150482000	SIAH2	0.686194	0.332107	1.04028	6.37433	3.86025	0.000237453	0.0242214	-0.135379
chr14	23066780	23067634	ABHD4	1.00234	0.484979	1.51971	3.605	3.85921	0.000238297	0.0242214	0.35159
chr4	183369710	183370552	TENM3	0.810629	0.391498	1.22976	4.04628	3.85258	0.000243746	0.0244566	0.17097
chr8	83575436	83576029	RP11-653B10.1	1.01527	0.490307	1.54024	2.48768	3.85239	0.000243908	0.0244566	0.260862
chr17	21563651	21564604	AC144838.3	0.852505	0.411515	1.29349	4.18204	3.85077	0.000245258	0.0245634	0.17801
chr6	104057470	104057708	SNORA33	1.37413	0.663078	2.08519	1.46374	3.84951	0.000246317	0.0246037	0.402934
chr14	105994242	105995452	TMEM121	0.883478	0.425289	1.34167	3.49327	3.84088	0.000253662	0.0248848	0.214849
chr7	55574743	55575078	VOPP1	1.22684	0.590366	1.86332	1.35592	3.8396	0.000254767	0.0248896	0.369614
chr1	100503125	100504518	HIAT1	0.642799	0.309264	0.976334	5.65781	3.83895	0.000255327	0.0248896	-0.0854013
chr15	47594662	47595021	RP11-408J6.1	1.41493	0.680411	2.14945	1.30119	3.83717	0.00025688	0.0249542	0.368205
chr1	100731158	100732425	RTCA	0.757363	0.364109	1.15062	5.03169	3.83628	0.000257659	0.0249542	0.0589364
chrX	79735128	79735419	HNRNPH3P1	1.48805	0.71496	2.26113	0.694388	3.83414	0.000259545	0.0249788	0.36144
chr21	18884211	18886688	CXADR	0.659874	0.316865	1.00288	5.79759	3.83208	0.000261369	0.0250426	-0.214813
chr14	21269997	21271327	RNASE1	1.21668	0.58381	1.84955	3.85598	3.82949	0.000263673	0.0252074	0.220905
chr12	21435103	21435730	SLCO1A2	1.11653	0.535335	1.69772	2.37664	3.82674	0.000266152	0.0252484	0.27486
chr2	144658855	144659277	Y_RNA	1.19085	0.569589	1.81211	1.69947	3.81823	0.000273944	0.0255989	0.284944
chr5	60525012	60525240	CTC-436P18.3	1.55678	0.744201	2.36935	0.630332	3.81629	0.000275752	0.0256789	0.305756
chr1	143228535	143228903	RP11-782C8.5	1.30104	0.62124	1.98084	2.06417	3.81232	0.000279493	0.0258597	0.27032
chr20	29649347	29651312	MLLT10P1	0.55164	0.263185	0.840096	6.67261	3.80939	0.000282276	0.0258889	-0.523822
chr3	106632106	106632312	MTND2P14	1.77449	0.846417	2.70257	0.785494	3.80863	0.000283004	0.0258889	0.258207
chr14	82541822	82542256	EIF3LP1	1.18989	0.567512	1.81227	2.20585	3.8083	0.000283324	0.0258889	0.237994
chrX	30670596	30671982	GK	0.7734	0.368817	1.17798	5.02995	3.80781	0.000283793	0.0258889	-0.0156118
chr2	187439983	187440417	ITGAV	1.2053	0.574036	1.83657	2.55167	3.80332	0.000288143	0.0258889	0.205298
chr3	96531944	96533453	EPHA6	0.875133	0.416779	1.33349	4.88439	3.80323	0.000288231	0.0258889	-0.0842329
chr21	17951382	17951611	AP000962.2	1.54689	0.736572	2.3572	1.47926	3.80263	0.000288816	0.0258889	0.266654
chr7	8704306	8704534	NXPH1	1.53375	0.729998	2.3375	1.17817	3.80112	0.000290292	0.0259135	0.261084
chr4	122617254	122618677	ANXA5	0.878689	0.418141	1.33924	5.19704	3.80048	0.00029092	0.025941	-0.0279772
chr6	163148407	163149682	PACRG	0.678674	0.322907	1.03444	4.91426	3.79992	0.000291479	0.025941	-0.0784924
chr6	89247791	89248133	RP11-459O1.2	1.37118	0.65232	2.09003	1.54509	3.79954	0.000291854	0.025941	0.243482
chr1	143447994	143448195	BX004987.1	1.16395	0.553553	1.77435	2.40253	3.79841	0.000292972	0.0259913	0.217182
chr3	145761866	145762327	RP11-274H2.5	1.1466	0.54475	1.74845	2.01614	3.79492	0.00029644	0.0261109	0.204323
chr1	197743815	197745450	DENND1B	0.784739	0.372524	1.19695	4.68022	3.79211	0.000299276	0.0262076	-0.109651
chr1	82202290	82202671	ST13P20	1.3642	0.647097	2.08131	1.53463	3.78944	0.000301988	0.0263106	0.217228
chr6	51032396	51032678	FTH1P5	1.3114	0.621647	2.00114	1.53686	3.78723	0.000304242	0.0264203	0.211891
chr6	72129774	72131113	LINC00472	0.902925	0.427904	1.37795	5.3165	3.78633	0.000305174	0.026464	-0.0308603
chr12	88021158	88021446	RP11-248E9.1	1.41321	0.669696	2.15672	1.35232	3.78615	0.000305358	0.026464	0.215975
chr7	134854709	134855954	C7orf49	0.793461	0.375879	1.21104	4.88713	3.78497	0.000306573	0.0264894	-0.0503209
chr3	105849750	105850648	RP11-93B21.1	0.93313	0.441853	1.42441	3.22077	3.78351	0.000308093	0.0265863	0.0583321
chr21	26670831	26671413	AP000233.4	1.40173	0.663153	2.14031	2.00246	3.78048	0.000311255	0.0265863	0.176827
chr4	91961542	91961804	AC004054.1	1.45658	0.688956	2.22421	1.40279	3.77976	0.000312011	0.0265863	0.199765
chr3	167812543	167814439	GOLIM4	0.727335	0.343829	1.11084	6.26511	3.77782	0.000314053	0.0266812	-0.343138
chr14	85832768	85833106	CTD-2128A3.3	1.3835	0.652815	2.11419	1.42766	3.77162	0.000320687	0.0269701	0.169292
chr7	82072034	82074221	CACNA2D1	0.685584	0.323455	1.04771	5.39515	3.77117	0.000321172	0.0269701	-0.312806
chr6	119887915	119888343	MAN1A1	1.13926	0.537081	1.74143	2.36213	3.76858	0.000323989	0.027069	0.0910757
chr5	41903762	41904815	C5orf51	0.604765	0.285048	0.924482	6.63925	3.76791	0.00032472	0.027069	-0.4546
chr4	127860486	127861112	Y_RNA	1.12705	0.531134	1.72297	2.28953	3.76735	0.000325328	0.027069	0.0969866
chr6	126110845	126112442	NCOA7	0.626719	0.295332	0.958107	5.80354	3.76717	0.000325523	0.027069	-0.330621
chr1	187048768	187049106	LINC01036	1.32278	0.623073	2.02249	1.30464	3.76574	0.000327095	0.0270981	0.147259
chr3	119187480	119188521	POGLUT1	0.877518	0.413112	1.34192	3.92942	3.76389	0.000329135	0.0271137	-0.0321999
chr3	94561328	94561815	RP11-118N24.2	1.23122	0.579004	1.88343	1.78023	3.76032	0.000333118	0.0271137	0.113
chr5	37248922	37249988	C5orf42	0.824726	0.387489	1.26196	4.49562	3.75727	0.000336552	0.0271137	-0.105762
chr4	143699973	143700388	INPP4B	1.1373	0.53431	1.7403	1.74243	3.75701	0.000336843	0.0271137	0.0785456
chr5	71403637	71404916	MAP1B	0.836031	0.392628	1.27943	4.03383	3.7558	0.000338211	0.0271137	-0.0365181
chr5	95296453	95298194	ELL2	0.621268	0.291717	0.950819	6.02111	3.75522	0.000338877	0.0271137	-0.41841
chr9	68512458	68512894	CR786580.2	1.02496	0.481174	1.56875	2.65073	3.75454	0.000339648	0.0271137	0.0663646
chr21	15353899	15354361	ANKRD20A11P	1.37827	0.646995	2.10955	1.62137	3.75432	0.000339896	0.0271137	0.110663
chr3	167198526	167198814	SERPINI2	1.11777	0.524209	1.71133	1.55362	3.75117	0.000343516	0.0272462	0.0930765
chr18	60381934	60383013	PHLPP1	0.480535	0.224869	0.7362	6.89176	3.74396	0.000351923	0.0276133	-0.638779
chr1	173990748	173992133	RC3H1	0.661944	0.3095	1.01439	5.08539	3.74119	0.000355207	0.0277699	-0.294426
chr4	161953139	161953338	AC106860.1	1.55646	0.727437	2.38549	0.882719	3.73981	0.000356853	0.027781	0.0790836
chr14	35854489	35855300	RP11-561B11.1	0.925122	0.431337	1.41891	3.78081	3.73199	0.000366326	0.0282065	-0.160412
chr4	53617536	53617920	ERVMER34-1	1.14211	0.531973	1.75225	1.68318	3.72872	0.000370351	0.0283624	0.00958804
chr8	66472711	66473069	CTD-3025N20.2	1.23495	0.574832	1.89507	1.88985	3.72654	0.000373063	0.0284187	0.0242414
chrX	78852774	78852993	RP1-164L12.1	1.54869	0.720663	2.37671	0.403819	3.72563	0.000374207	0.0284191	0.0315396
chrX	37917616	37917839	SYTL5	1.57164	0.731077	2.4122	0.56031	3.72445	0.000375678	0.028467	0.0314501
chr7	86781104	86782578	DMTF1	0.604024	0.280789	0.92726	6.12171	3.72232	0.000378361	0.0284832	-0.515894
chr8	113112597	113112994	RNU4-37P	1.5137	0.703492	2.32391	2.07202	3.72154	0.000379355	0.0284832	0.00704658
chr5	103426410	103426698	RNU1-140P	1.44738	0.672161	2.22261	1.45575	3.71909	0.000382479	0.028576	0.0186606
chr9	121024452	121024808	TPT1P9	1.42228	0.660223	2.18434	0.714307	3.71772	0.000384228	0.0285838	0.0172862
chr13	52157772	52159286	WDFY2	0.547248	0.253887	0.84061	6.6412	3.71587	0.000386612	0.028611	-0.668968
chr21	33103787	33105333	SCAF4	0.657027	0.304714	1.00934	5.50411	3.71478	0.000388014	0.0286712	-0.424312
chr6	55164330	55164912	GFRAL	1.06785	0.495035	1.64066	2.10055	3.71343	0.000389767	0.0287189	-0.0684191
chr12	90102495	90104136	ATP2B1	0.691017	0.320325	1.06171	6.79757	3.71326	0.000389993	0.0287189	-0.610183
chr14	52117898	52119349	FRMD6	0.708297	0.328231	1.08836	5.29884	3.71224	0.000391325	0.0287669	-0.370145
chr8	66078325	66078525	RPL31P41	1.33692	0.619492	2.05434	1.10956	3.71199	0.000391645	0.0287669	-0.000346473
chr4	144105425	144106641	USP38	0.600711	0.278298	0.923124	5.40074	3.71135	0.000392479	0.0287791	-0.48463
chr21	19241457	19241656	CHODL-AS1	1.63827	0.758548	2.51798	0.373862	3.70954	0.000394858	0.0288861	-0.0239536
chr4	132852753	132853385	RP11-745L13.2	1.03904	0.48086	1.59722	2.34593	3.70798	0.000396923	0.0289042	-0.0930328
chr3	113774997	113776094	QTRTD1	0.599166	0.27683	0.921502	5.71056	3.70269	0.000403982	0.0291093	-0.532759
chr21	10008150	10008399	TEKT4P2	1.14629	0.528986	1.76359	2.51646	3.69892	0.000409086	0.0293621	-0.0931095
chr18	27617389	27617895	RP11-784B15.1	1.15736	0.533972	1.78075	2.23028	3.69819	0.000410082	0.0293726	-0.148864
chr18	57685918	57686117	RNU6-567P	1.43585	0.661947	2.20975	1.04467	3.69575	0.000413431	0.029488	-0.0474722
chrX	107009988	107010468	TSC22D3	1.38105	0.636387	2.12571	1.19616	3.69428	0.000415456	0.0295551	-0.0662334
chr6	125008387	125008793	RNF217	1.38429	0.637294	2.13128	1.99067	3.69137	0.000419489	0.0296746	-0.0857762
chr21	10204216	10204945	CR381653.1	1.01813	0.468029	1.56823	3.37342	3.68673	0.000426023	0.0298673	-0.227117
chr21	17702516	17703230	LINC00478	0.904071	0.415485	1.39266	3.76686	3.68587	0.000427233	0.0299035	-0.237957
chr21	16657872	16658234	AJ006998.2	1.24788	0.573336	1.92243	1.65797	3.68503	0.000428433	0.0299113	-0.108857
chr21	11137021	11137575	VN1R7P	0.772488	0.35476	1.19022	4.42948	3.68364	0.000430408	0.0299605	-0.389954
chr18	34353904	34354341	TPGS2	1.17186	0.537695	1.80603	1.52032	3.68088	0.000434379	0.0301165	-0.12314
chr8	77592703	77593762	ZFHX4	1.03501	0.474857	1.59517	3.88931	3.68058	0.000434816	0.0301165	-0.235013
chr7	86974103	86975446	CROT	0.625164	0.286629	0.963698	5.85071	3.6785	0.000437829	0.0302335	-0.639094
chr1	142890812	142891325	RP11-423O2.7	1.24391	0.570181	1.91764	3.09063	3.67776	0.000438905	0.0302335	-0.185365
chr14	20773394	20774637	TTC5	0.745911	0.341882	1.14994	3.97425	3.67751	0.000439259	0.0302335	-0.341773
chr8	119353051	119353388	SAMD12	1.36465	0.624962	2.10434	1.31392	3.67496	0.000443	0.0304209	-0.10627
chr13	19739248	19739457	SMPD4P2	1.43251	0.655724	2.2093	0.938327	3.67346	0.000445206	0.0304209	-0.112128
chr3	19547490	19548237	KCNH8	0.953348	0.436282	1.47041	2.51868	3.6727	0.000446334	0.0304209	-0.268727
chr2	198668840	198669665	PLCL1	0.690523	0.315929	1.06512	4.85154	3.67195	0.000447439	0.0304209	-0.431702
chr1	77684281	77685335	PIGK	0.853871	0.390597	1.31714	4.22651	3.67142	0.000448233	0.0304347	-0.31389
chr7	82791429	82792615	PCLO	0.673405	0.30787	1.03894	5.04703	3.66967	0.000450836	0.0305153	-0.626752
chr2	189700729	189700993	AC079613.1	1.31499	0.601091	2.0289	1.20831	3.66913	0.000451638	0.0305456	-0.13648
chr15	48009158	48009877	SEMA6D	0.870382	0.397207	1.34356	4.33602	3.6641	0.000459235	0.0308657	-0.346327
chr4	43091702	43092162	RP11-395F4.1	0.964853	0.440192	1.48951	2.17874	3.6632	0.000460595	0.0309167	-0.241445
chr4	183801369	183802334	RP11-188P17.2	1.27435	0.581195	1.96751	3.01855	3.66216	0.000462194	0.0309681	-0.209507
chr21	30256914	30258055	N6AMT1	0.684175	0.3115	1.05685	5.39202	3.65692	0.000470266	0.0313154	-0.601691
chr8	61590583	61591683	CHD7	0.784229	0.356837	1.21162	4.59869	3.65506	0.00047317	0.0314392	-0.428614
chr21	11094402	11094755	BAGE2	0.966219	0.439638	1.4928	3.60933	3.65502	0.000473236	0.0314392	-0.360367
chrX	30706720	30707002	GK	1.48966	0.677511	2.30181	0.115975	3.65368	0.000475344	0.031521	-0.167826
chr15	48034176	48034857	CTD-2270N23.1	1.19663	0.544054	1.84921	2.01579	3.65264	0.000476972	0.031521	-0.215161
chr7	53378520	53378740	RP11-476O21.1	1.62398	0.738053	2.50991	0.682606	3.65141	0.000478914	0.031521	-0.184161
chrY	4868099	4868487	PCDH11Y	1.82119	0.827328	2.81505	1.15417	3.65013	0.000480945	0.0315863	-0.203395
chr4	157496939	157497180	RP11-171N4.1	1.50758	0.684656	2.3305	1.19518	3.64922	0.0004824	0.0316577	-0.180311
chrX	90338333	90338571	RP13-212L9.1	1.4602	0.663063	2.25733	0.604487	3.64888	0.000482941	0.0316692	-0.182385
chr3	87275835	87277268	CHMP2B	0.728214	0.330398	1.12603	5.58079	3.64633	0.000487023	0.0317899	-0.639299
chr9	68454941	68456153	RP11-764K9.4	0.843242	0.382549	1.30393	4.75633	3.64603	0.000487508	0.0317899	-0.514942
chr3	95189961	95190254	MTHFD2P1	1.42378	0.645876	2.20168	1.49006	3.64583	0.000487835	0.0317899	-0.192289
chr2	72157704	72158034	RPS20P10	1.50096	0.68059	2.32133	0.64081	3.64451	0.000489966	0.0318557	-0.193864
chr3	114223890	114224214	ZBTB20	1.40032	0.634926	2.16572	1.09141	3.64435	0.000490219	0.0318557	-0.206609
chr6	99280251	99283030	POU3F2	0.560162	0.253905	0.866419	6.30969	3.6434	0.00049176	0.0318838	-0.866492
chr6	75745585	75745877	COL12A1	1.51885	0.688223	2.34948	1.48694	3.6424	0.000493382	0.0319169	-0.204323
chr5	52095302	52096871	CTD-2288O8.1	0.67875	0.307418	1.05008	5.67534	3.64105	0.000495586	0.0319875	-0.707151
chr5	114793557	114794137	CTB-161J7.1	1.15499	0.523058	1.78691	2.45105	3.64073	0.00049611	0.0319975	-0.303712
chr7	83890831	83891153	SEMA3A	1.38972	0.629284	2.15017	1.47441	3.64034	0.000496744	0.0319977	-0.21823
chr12	70132022	70133805	RAB3IP	0.673208	0.304829	1.04159	5.23387	3.64027	0.000496856	0.0319977	-0.601537
chr4	82965204	82965862	RASGEF1B	1.03443	0.467897	1.60095	3.54964	3.63711	0.00050207	0.0321653	-0.365216
chr5	21459082	21460003	GUSBP1	0.803401	0.362926	1.24388	4.55974	3.63321	0.00050857	0.0324492	-0.508699
chr4	176053390	176053648	RP11-391J13.1	1.36354	0.615898	2.11118	1.54196	3.6329	0.000509086	0.0324492	-0.23446
chr8	61941858	61942165	CLVS1	1.50869	0.681156	2.33622	0.385121	3.63156	0.000511337	0.0325174	-0.230918
chr14	31495285	31496347	AP4S1	0.582049	0.26254	0.901557	5.55921	3.62874	0.00051611	0.0326175	-0.690319
chr1	67390188	67391514	WDR78	0.646717	0.291652	1.00178	5.7737	3.62816	0.0005171	0.0326279	-0.702271
chr14	25462154	25462797	STXBP6	0.920913	0.415143	1.42668	2.60063	3.62698	0.000519106	0.0326741	-0.364008
chr4	190817983	190818369	RP11-463J17.1	0.908496	0.409078	1.40791	3.29165	3.62358	0.000524942	0.0329453	-0.394771
chr2	159947303	159947686	GSTM3P2	1.2721	0.572425	1.97177	2.0231	3.62163	0.000528325	0.0330474	-0.288374
chr21	32051777	32051976	KRTAP20-3	1.33839	0.602161	2.07462	1.26506	3.62117	0.000529119	0.0330483	-0.264622
chr2	164592280	164593843	FIGN	0.77986	0.350861	1.20886	4.77065	3.62109	0.000529266	0.0330483	-0.5763
chr4	95372470	95373640	PDLIM5	0.84824	0.381432	1.31505	4.75009	3.61959	0.000531876	0.0331118	-0.537532
chr14	45131456	45131742	snoU13	1.41252	0.634949	2.1901	1.46045	3.61854	0.000533727	0.0331118	-0.274225
chr3	27087871	27088918	NEK10	0.847702	0.381053	1.31435	2.95333	3.61853	0.000533739	0.0331118	-0.462565
chr11	106973467	106974427	RP11-382M14.1	1.0418	0.467906	1.6157	2.66792	3.61602	0.000538156	0.0332602	-0.438299
chr13	60867657	60868060	TARDBPP2	1.39711	0.627405	2.16682	1.441	3.61564	0.000538832	0.0332602	-0.283114
chr15	93630999	93632817	RGMA	0.904346	0.406053	1.40264	4.34109	3.61517	0.000539663	0.0332639	-0.580555
chr4	164415387	164416448	TMA16	0.651683	0.292406	1.01096	4.95809	3.61315	0.000543256	0.033356	-0.680034
chrX	126742285	126742518	CTD-2076M15.1	1.86817	0.837989	2.89835	0.237718	3.61229	0.0005448	0.0333896	-0.290525
chr14	40727707	40727911	RP11-662J14.1	1.38834	0.621731	2.15496	1.18353	3.60745	0.000553525	0.0334255	-0.30442
chr14	29122770	29123112	BTF3P2	1.13345	0.507438	1.75946	1.5919	3.60661	0.000555038	0.0334371	-0.355857
chr1	193090569	193091787	CDC73	0.610926	0.273421	0.94843	5.76891	3.60569	0.00055673	0.033455	-0.803021
chr10	127578008	127578693	RNU2-42P	0.73209	0.32758	1.1366	5.15861	3.60507	0.000557847	0.0334554	-0.773173
chr13	91177900	91178399	LINC01049	1.3487	0.603214	2.09419	2.01495	3.60375	0.000560281	0.0334817	-0.336522
chr13	104140865	104141171	ATP6V1G1P7	1.41047	0.630569	2.19036	1.60233	3.6025	0.000562568	0.0334947	-0.328407
chr6	117803073	117804266	DCBLD1	0.854208	0.381867	1.32655	4.27192	3.60236	0.000562829	0.0334947	-0.532966
chr13	109248162	109248745	MYO16	1.16098	0.518861	1.80309	2.63024	3.60155	0.000564339	0.0335522	-0.411134
chr16	47494461	47495639	PHKB	0.993999	0.444202	1.5438	3.84632	3.60133	0.000564738	0.0335522	-0.465241
chr21	9442655	9443006	CR381670.1	1.19503	0.533855	1.8562	3.06586	3.60033	0.000566601	0.0336033	-0.45441
chr18	5543851	5544290	EPB41L3	1.11065	0.496072	1.72522	2.41646	3.59982	0.000567543	0.0336129	-0.392296
chr13	60737633	60738836	DIAPH3	0.674242	0.300691	1.04779	5.4805	3.59538	0.00057585	0.0337391	-0.856904
chr14	52780715	52781147	PTGER2	1.05146	0.46891	1.63402	2.13575	3.59532	0.000575973	0.0337391	-0.40836
chr8	115662108	115662307	RP11-192P9.1	1.37517	0.612965	2.13738	0.950505	3.59388	0.000578698	0.0337391	-0.338033
chr11	6651703	6652119	RP11-732A19.6	1.38363	0.61671	2.15056	1.27336	3.59375	0.000578934	0.0337391	-0.355558
chr4	130660760	130661061	RP11-519M16.1	1.27437	0.567913	1.98082	1.71671	3.59327	0.000579847	0.0337391	-0.363275
chr1	220510527	220511103	RP11-302I18.1	1.07449	0.478759	1.67022	1.93298	3.59278	0.000580773	0.0337548	-0.445446
chr7	120968777	120969545	WNT16	1.11271	0.495761	1.72966	2.48329	3.59262	0.000581083	0.0337548	-0.435194
chr14	38596940	38597329	CTD-2058B24.2	1.15834	0.516072	1.80061	1.30226	3.59251	0.00058129	0.0337548	-0.37178
chr3	101567735	101568965	NFKBIZ	0.806315	0.358855	1.25377	5.1377	3.58946	0.000587114	0.033929	-0.71402
chr1	85741707	85743064	BCL10	0.557139	0.247787	0.866492	6.27982	3.58748	0.000590934	0.0340624	-0.9673
chr21	28228962	28229449	ADAMTS1	1.22116	0.542957	1.89937	1.76282	3.58667	0.000592506	0.0340813	-0.378595
chr4	190541078	190541373	RP11-462G22.1	0.95999	0.42683	1.49315	3.14468	3.58665	0.000592551	0.0340813	-0.501668
chr2	78908571	78908802	AC092660.1	1.7295	0.768265	2.69074	0.550444	3.58401	0.000597676	0.0341319	-0.367905
chr4	124921433	124921632	RP11-728C8.1	1.48091	0.657724	2.3041	1.33899	3.58351	0.000598654	0.0341649	-0.368999
chr20	29582048	29583964	RP4-610C12.1	0.602277	0.267188	0.937367	5.79484	3.58026	0.000605041	0.0342916	-0.991284
chr15	36871308	36872377	C15orf41	0.730851	0.324066	1.13764	4.98993	3.57885	0.000607842	0.0343268	-0.735489
chr3	105587260	105588595	CBLB	0.568509	0.252008	0.88501	6.34123	3.57801	0.000609517	0.0343376	-1.04479
chr6	131383438	131383753	EPB41L2	1.13697	0.503983	1.76996	2.20267	3.57794	0.000609645	0.0343376	-0.427361
chr12	22696406	22697946	C2CD5	0.604453	0.267775	0.941131	6.03667	3.57624	0.000613033	0.0344384	-0.952443
chr5	24073072	24073428	Y_RNA	1.31024	0.580088	2.0404	1.68836	3.5745	0.000616529	0.0345224	-0.426687
chr2	158528633	158529095	ACVR1C	1.11425	0.493166	1.73534	1.6145	3.57364	0.000618262	0.0345254	-0.439585
chr3	88438432	88439043	Y_RNA	1.08959	0.482199	1.69698	2.12343	3.57334	0.00061888	0.0345254	-0.502419
chr3	154798031	154798230	MME	1.28896	0.570401	2.00752	1.31174	3.57319	0.000619166	0.0345254	-0.410179
chr4	42658212	42659873	ATP8A1	0.569069	0.251828	0.88631	6.28044	3.57318	0.000619197	0.0345254	-1.05163
chr1	143435737	143435972	BX004987.1	1.17732	0.520719	1.83391	2.46888	3.57169	0.000622214	0.0345662	-0.472236
chr12	76307612	76307818	RP11-290L1.6	1.28332	0.567483	1.99916	1.15112	3.57108	0.000623448	0.034574	-0.40644
chr6	127587504	127588902	RNF146	0.652369	0.288352	1.01639	5.59403	3.56985	0.000625954	0.0345781	-0.861025
chr14	23398292	23399309	PRMT5	0.561775	0.248292	0.875259	6.24122	3.56966	0.000626345	0.0345781	-1.05196
chr6	63054575	63054850	KHDRBS2	1.35893	0.600443	2.11742	1.12988	3.56885	0.000628009	0.0346011	-0.412809
chr18	45598846	45599258	ZBTB7C	1.23836	0.546883	1.92983	1.39291	3.56737	0.00063103	0.0346151	-0.445261
chr9	25410548	25410938	TUSC1	1.24187	0.548315	1.93542	1.85617	3.56677	0.000632279	0.0346396	-0.46687
chr2	152628514	152628869	ARL5A	1.4802	0.653411	2.30699	1.21594	3.56619	0.000633462	0.0346553	-0.426504
chr21	9954481	9955054	TEKT4P2	0.946942	0.418003	1.47588	3.53122	3.56613	0.000633594	0.0346553	-0.60313
chr21	15536566	15536856	ERLEC1P1	1.45127	0.640405	2.26214	1.29366	3.56515	0.000635615	0.0346681	-0.421058
chr2	159312741	159313630	PKP4	0.611987	0.26992	0.954053	5.23971	3.56377	0.000638475	0.0347582	-0.864869
chr16	46917638	46918651	GPT2	0.886495	0.390943	1.38205	4.95587	3.56341	0.000639226	0.0347771	-0.694077
chr13	59480733	59481116	HMGN2P39	1.18631	0.522829	1.8498	1.83159	3.56162	0.000642977	0.034836	-0.507447
chrX	137868592	137868791	RP1-106C24.1	1.71428	0.75536	2.6732	0.269988	3.56105	0.000644167	0.0348699	-0.437498
chr3	154577779	154577993	RP11-439C8.1	1.24013	0.546199	1.93405	1.49572	3.55985	0.000646696	0.0349414	-0.447379
chr21	28968911	28969171	AP001607.1	1.21253	0.533818	1.89125	1.56538	3.55865	0.000649214	0.0349414	-0.470829
chr7	90225098	90226710	CDK14	0.828482	0.364469	1.2925	4.51362	3.55657	0.000653619	0.0350952	-0.709178
chr4	132316645	132316860	RP11-314N14.1	1.42041	0.624561	2.21626	1.09723	3.55518	0.000656581	0.0351915	-0.450624
chr3	90234011	90234439	RNU6-712P	1.05156	0.462313	1.64081	2.03867	3.5548	0.000657407	0.0352109	-0.548769
chrX	127790707	127790947	RP1-30E17.2	1.49688	0.65758	2.33617	0.569102	3.55263	0.000662053	0.0353173	-0.454255
chr5	180701936	180702135	CTC-338M12.9	1.46673	0.644252	2.2892	1.06616	3.55227	0.000662836	0.0353173	-0.455244
chr14	86852831	86853039	RP11-26L16.1	1.36431	0.599237	2.12937	1.24004	3.55214	0.00066311	0.0353173	-0.455927
chr2	219017613	219017882	CXCR1	1.64621	0.723005	2.56941	-0.187112	3.55195	0.000663529	0.0353173	-0.457692
chr12	132072764	132073295	RP11-292I17.1	0.830549	0.364638	1.29646	4.14907	3.55092	0.000665748	0.0353938	-0.744606
chr13	60714343	60714898	DIAPH3-AS2	1.12801	0.495121	1.7609	2.15635	3.55029	0.00066711	0.0354444	-0.528301
chr7	16844111	16844630	AGR2	1.14788	0.503631	1.79212	2.01026	3.54914	0.000669621	0.0355559	-0.528024
chr3	76993287	76993486	ROBO2	1.63509	0.717335	2.55284	1.08717	3.54891	0.000670114	0.0355602	-0.464804
chr3	97135515	97135754	EPHA6	1.23028	0.539272	1.9213	1.42429	3.54649	0.000675398	0.035672	-0.481838
chr18	31804341	31805502	NOL4	0.791286	0.346823	1.23575	5.07986	3.54631	0.000675791	0.035672	-0.937289
chr21	11056602	11057981	BAGE2	0.76078	0.333428	1.18813	5.72183	3.54612	0.000676222	0.035672	-1.08097
chr2	150107622	150107821	FAM8A3P	1.46801	0.643319	2.29271	0.84539	3.54581	0.000676886	0.035672	-0.473565
chr13	71009985	71010380	RNU6-54P	1.19477	0.522588	1.86695	1.94171	3.5406	0.000688446	0.035886	-0.534967
chr8	75896505	75897247	CRISPLD1	0.89801	0.392668	1.40335	3.91828	3.53977	0.000690294	0.0358915	-0.755608
chr2	202820335	202821056	AC007358.1	1.22436	0.535278	1.91344	2.07867	3.5393	0.000691342	0.0358915	-0.534695
chr6	124123355	124124934	NKAIN2	0.772035	0.337466	1.2066	4.56298	3.53881	0.000692451	0.0358926	-0.845363
chr9	69069407	69069606	RP11-87H9.2	1.29412	0.565659	2.02257	1.53391	3.53874	0.000692615	0.0358926	-0.498941
chr5	126365586	126366776	MARCH3	0.71783	0.313727	1.12193	5.2407	3.53841	0.000693338	0.0358926	-0.933573
chr7	135661625	135662669	MTPN	0.611742	0.267326	0.956158	5.00778	3.53805	0.00069415	0.0358926	-0.90777
chr14	42318688	42318934	AL138498.1	1.36719	0.596925	2.13745	1.00738	3.53564	0.000699603	0.0360599	-0.50204
chr14	31090743	31092034	SCFD1	0.574586	0.250795	0.898378	5.31729	3.53483	0.00070144	0.0360683	-1.03564
chr4	116034663	116035337	NDST4	0.931189	0.406386	1.45599	3.36318	3.53444	0.000702337	0.0360714	-0.674432
chr7	12633784	12634061	SCIN	1.31963	0.575816	2.06345	1.31626	3.53399	0.000703345	0.0360842	-0.523228
chr18	61870100	61870570	AC100848.1	1.01101	0.44107	1.58095	2.33529	3.5335	0.000704469	0.036087	-0.618063
chr3	167452283	167453735	PDCD10	0.533112	0.232509	0.833715	6.73719	3.53268	0.000706356	0.0361272	-1.38849
chr7	113616341	113616759	PPP1R3A	1.32437	0.577522	2.07122	1.56466	3.53229	0.000707239	0.0361295	-0.535723
chr1	142941312	142941587	RP11-423O2.7	1.43618	0.625888	2.24646	1.24058	3.53059	0.000711145	0.0362004	-0.515766
chr1	221057712	221058000	HLX	1.43369	0.623907	2.24348	1.35583	3.52667	0.000720237	0.036546	-0.526664
chr4	92141536	92142097	RP11-763F8.1	1.11095	0.482855	1.73905	2.36865	3.52328	0.000728174	0.0368497	-0.620756
chr14	23616850	23617308	SLC7A8	1.11928	0.485984	1.75257	1.60236	3.52056	0.000734604	0.037031	-0.618339
chr8	123046352	123046551	MRPS36P3	1.29433	0.561792	2.02687	1.20644	3.5196	0.000736887	0.037031	-0.550018
chr14	45963558	45963919	RP11-454K7.2	1.22171	0.530137	1.91329	2.22328	3.51891	0.00073854	0.037031	-0.615406
chr1	143534588	143535141	RP11-435B5.7	0.842824	0.365705	1.31994	3.98732	3.51876	0.000738912	0.037031	-0.810659
chr14	35514909	35516114	FAM177A1	0.521265	0.226145	0.816386	5.44918	3.51835	0.00073989	0.037031	-1.09359
chr18	60189594	60190999	ZCCHC2	0.477225	0.207024	0.747426	6.38192	3.51816	0.000740345	0.037031	-1.24065
chr7	124895857	124896227	RP11-3B12.3	1.1975	0.519041	1.87597	2.08669	3.51585	0.000745893	0.0371791	-0.611993
chr1	226309108	226309535	RP11-396C23.3	1.06028	0.459407	1.66115	2.20427	3.51494	0.000748075	0.0372454	-0.611301
chr1	221931895	221932291	DUSP10	1.22238	0.528831	1.91593	1.30886	3.51081	0.00075812	0.0375208	-0.608228
chr2	158484559	158486059	ACVR1C	1.01318	0.438308	1.58806	4.54404	3.5107	0.000758404	0.0375208	-0.883027
chr1	193027843	193029387	TROVE2	0.605368	0.261792	0.948945	6.00501	3.50974	0.000760747	0.0375935	-1.15701
chr5	29566941	29567406	UBL5P1	1.09561	0.473607	1.7176	1.93673	3.50868	0.000763343	0.0376356	-0.63911
chr8	76783755	76784183	snoU13	1.2377	0.534754	1.94065	1.77575	3.50729	0.000766776	0.037697	-0.602715
chr13	37723055	37723891	RN7SKP1	1.10426	0.476993	1.73153	2.51932	3.50669	0.000768265	0.0377272	-0.668178
chr5	107867162	107867790	RP11-120B7.1	1.21688	0.525267	1.90849	2.09611	3.50481	0.000772944	0.0378278	-0.669203
chr4	184990165	184990618	RP11-616K6.1	1.24209	0.535751	1.94842	1.10434	3.50284	0.000777871	0.0379795	-0.617657
chr1	71247886	71248139	RP11-99H8.1	1.97754	0.852721	3.10236	0.715928	3.50205	0.000779859	0.0379795	-0.604007
chr10	64522972	64523278	ALDH7A1P4	1.45113	0.625645	2.27661	1.07202	3.50168	0.000780789	0.037996	-0.600261
chr3	73672931	73674721	PDZRN3	0.800789	0.345107	1.25647	4.9136	3.50054	0.000783647	0.0380707	-0.966555
chr5	55007698	55008764	SLC38A9	0.566905	0.244066	0.889745	4.87634	3.49787	0.000790442	0.0382285	-1.05134
chr14	56584357	56585408	PELI2	0.897471	0.386174	1.40877	4.26656	3.49644	0.000794077	0.0382611	-0.816466
chr7	120982544	120982831	FAM3C	1.46949	0.632187	2.30679	1.19574	3.49594	0.000795367	0.0382611	-0.626699
chr13	52026278	52027981	INTS6	0.453842	0.195229	0.712456	6.74424	3.49569	0.000795996	0.0382611	-1.38248
chr8	117127452	117127665	AC103863.1	1.27651	0.548826	2.0042	1.37443	3.49429	0.000799582	0.0382611	-0.637119
chr8	123490776	123491007	RP11-96B2.1	1.22115	0.52499	1.9173	1.30077	3.49414	0.000799984	0.0382611	-0.627777
chr11	105892498	105893615	MSANTD4	0.59434	0.255516	0.933164	6.2912	3.49414	0.00079999	0.0382611	-1.23466
chr5	63828586	63828815	RN7SL169P	1.31225	0.563993	2.06051	1.20236	3.49337	0.00080196	0.0382759	-0.634085
chr5	120790342	120790569	RP11-510I6.1	1.19985	0.51547	1.88424	1.16323	3.49227	0.000804813	0.0383429	-0.650676
chr6	93704094	93704387	RP1-23E21.2	1.66209	0.713898	2.61029	1.4871	3.4917	0.000806286	0.0383671	-0.626723
chr2	197457090	197458538	HECW2	0.834765	0.35841	1.31112	4.47961	3.4907	0.000808881	0.0383671	-0.948187
chr21	28092136	28092544	ADAMTS1	1.17093	0.502359	1.8395	1.85583	3.4887	0.000814117	0.0385104	-0.706583
chr1	100315127	100316332	AGL	0.73502	0.314856	1.15518	5.02045	3.48465	0.000824769	0.038729	-1.0372
chr9	21559188	21559721	MIR31HG	1.08711	0.465546	1.70867	1.99374	3.48391	0.000826731	0.038729	-0.713248
chr7	12342914	12343351	VWDE	1.11868	0.478308	1.75904	2.06042	3.4798	0.000837734	0.0390273	-0.722765
chr14	39085925	39086635	RP11-14N4.1	0.810902	0.34647	1.27533	3.00103	3.47796	0.000842682	0.0391836	-0.909315
chr14	21904953	21905973	CHD8	0.679399	0.290279	1.06852	4.94171	3.47793	0.000842775	0.0391836	-1.06668
chr16	56715771	56716514	MT1X	1.10293	0.471191	1.73466	3.15422	3.47768	0.000843444	0.0391836	-0.754134
chr6	127664002	127665037	ECHDC1	0.806272	0.344372	1.26817	4.0396	3.47706	0.000845123	0.0391836	-0.92349
chr12	31141647	31142147	RP11-551L14.4	1.1406	0.487092	1.79411	2.10557	3.47665	0.000846237	0.0391836	-0.762497
chr4	176162558	176162867	RP11-287F9.1	1.46137	0.623985	2.29876	1.49844	3.47627	0.000847289	0.0391836	-0.681945
chr7	117653317	117654185	AC003084.2	0.687592	0.293585	1.0816	3.14472	3.47621	0.000847452	0.0391836	-1.04286
chr21	10138621	10141558	CR381653.1	0.629589	0.268772	0.990406	6.06355	3.47576	0.000848668	0.0392188	-1.38248
chr3	93698426	93699526	ARL13B	0.579143	0.247053	0.911232	5.96196	3.47384	0.000853909	0.0393477	-1.35426
chr6	71665506	71666132	B3GAT2	1.09185	0.465546	1.71815	3.29148	3.47262	0.000857261	0.0393477	-0.756085
chr6	124988310	124988510	RNF217	1.48861	0.634706	2.34251	1.08401	3.47257	0.000857388	0.0393477	-0.676235
chr7	94287024	94288038	PEG10	0.47214	0.201033	0.743248	6.02536	3.46903	0.000867178	0.0396703	-1.45275
chr7	111845754	111847273	DOCK4	0.511455	0.217681	0.805228	6.51545	3.46795	0.000870183	0.03972	-1.43062
chr13	57693785	57694194	PRR20A	1.1204	0.476426	1.76438	1.73802	3.46564	0.000876647	0.0398288	-0.780505
chr1	189150674	189150878	RP11-373J16.2	1.52373	0.647018	2.40043	1.45557	3.46203	0.000886837	0.0400207	-0.720855
chr21	10169765	10170122	CR381653.1	1.1665	0.495162	1.83784	2.06612	3.46116	0.000889323	0.0400571	-0.75738
chr5	110559206	110560181	CAMK4	0.764748	0.324278	1.20522	4.54396	3.45845	0.000897066	0.0401645	-1.09922
chr10	37235390	37235995	MKNK2P1	0.972411	0.412142	1.53268	2.03388	3.45726	0.000900479	0.0401796	-0.872489
chr5	100566302	100566862	ST8SIA4	1.08646	0.460463	1.71247	1.96842	3.45716	0.000900782	0.0401796	-0.830712
chr21	26979306	26981108	MRPL39	0.605883	0.25675	0.955016	5.54318	3.45682	0.000901742	0.0401796	-1.24554
chr4	174255174	174256804	HMGB2	0.509344	0.215799	0.802889	6.43481	3.45633	0.000903168	0.0401796	-1.42755
chr8	69361494	69361875	C8orf34	0.944954	0.400325	1.48958	1.90119	3.45612	0.000903771	0.0401796	-0.82777
chr11	23317060	23317498	RP11-787P24.4	1.22806	0.520206	1.93591	2.19083	3.45586	0.000904537	0.0401796	-0.778045
chrX	99322632	99322831	SNORA25	1.61011	0.681526	2.5387	0.26246	3.45392	0.000910141	0.0402272	-0.729986
chr3	147632740	147633077	AC092925.1	1.14818	0.485805	1.81055	1.31533	3.45291	0.000913088	0.0403161	-0.763874
chr14	20800883	20801878	CCNB1IP1	0.693828	0.293307	1.09435	4.17944	3.45069	0.000919605	0.040443	-1.11316
chr4	130298044	130298926	RP11-419L4.1	0.894393	0.378054	1.41073	2.9154	3.45043	0.000920365	0.040443	-0.942633
chr4	60291735	60292131	Y_RNA	1.31652	0.556381	2.07667	1.55413	3.44995	0.000921786	0.040443	-0.759986
chr21	11076415	11077118	BAGE2	0.748078	0.315778	1.18038	4.63936	3.447	0.000930499	0.040571	-1.13374
chr7	118909938	118910467	RP11-500M10.1	0.981239	0.41367	1.54881	3.38281	3.44378	0.000940119	0.040861	-0.93928
chr21	30744676	30745049	BACH1-AS1	0.962048	0.405478	1.51862	3.05353	3.44315	0.000942	0.040898	-0.887633
chr3	95395670	95395908	MTHFD2P1	1.41248	0.594222	2.23073	1.45725	3.43852	0.000956008	0.0410983	-0.783599
chr5	113696616	113698502	KCNN2	0.630393	0.265202	0.995585	5.87585	3.43851	0.000956063	0.0410983	-1.39861
chr14	34529105	34529835	EGLN3-AS1	0.804806	0.338383	1.27123	3.12025	3.43709	0.000960387	0.0412099	-0.958802
chr4	134397179	134397378	AC105252.1	1.41423	0.594349	2.2341	0.636662	3.43597	0.00096382	0.0412412	-0.776774
chr13	48482289	48482624	LINC00444	1.41516	0.594733	2.23559	1.15183	3.43593	0.000963948	0.0412412	-0.797258
chrX	112368067	112368519	snoU13	1.11443	0.468202	1.76067	1.5365	3.43515	0.000966358	0.0412519	-0.835097
chr3	156695677	156695886	KLF3P2	1.33701	0.561698	2.11233	1.30065	3.43508	0.000966566	0.0412519	-0.788627
chr21	32930941	32932224	TIAM1	0.583875	0.245271	0.922479	5.91171	3.43484	0.000967291	0.0412519	-1.44059
chr4	105127164	105127600	RP11-729M20.1	1.13753	0.47756	1.7975	2.1474	3.43335	0.000971893	0.0413114	-0.858989
chr14	95068211	95068738	RP11-986E7.7	0.962833	0.404156	1.52151	2.65368	3.43296	0.000973093	0.0413123	-0.933037
chr12	11457165	11457415	PRB4	1.49799	0.62876	2.36722	0.946579	3.43283	0.000973497	0.0413123	-0.785523
chrX	16730500	16731128	CTPS2	1.07067	0.449168	1.69217	2.11038	3.43157	0.000977425	0.0414586	-0.845568
chr5	15008622	15009026	SEPHS2P1	1.11555	0.467242	1.76386	1.47236	3.42758	0.000989925	0.0418242	-0.836674
chr20	29635910	29636655	AL441988.1	0.672998	0.281834	1.06416	5.25386	3.42716	0.000991242	0.0418341	-1.3152
chr6	18601693	18602202	MIR548A1	1.04949	0.439477	1.6595	1.76076	3.42704	0.000991614	0.0418341	-0.925684
chrX	112083764	112085258	AMOT	0.618739	0.258966	0.978511	5.63396	3.42577	0.000995643	0.04186	-1.3323
chr5	119800541	119801527	PRR16	0.872147	0.364998	1.3793	3.39317	3.42558	0.000996252	0.04186	-1.08284
chr5	16535475	16535703	FAM134B	1.34096	0.561174	2.12074	0.615488	3.42547	0.000996596	0.04186	-0.818276
chr3	108636311	108636800	GUCA1C	1.08101	0.452116	1.7099	1.97732	3.42399	0.00100129	0.0419218	-0.928363
chr8	123705283	123705634	LINC01151	1.43903	0.601846	2.27622	0.812074	3.42395	0.00100141	0.0419218	-0.819714
chr7	94688863	94689658	RNU4-16P	0.780551	0.32643	1.23467	2.8722	3.4238	0.00100188	0.0419218	-1.08738
chr3	111392976	111394209	PLCXD2	0.68722	0.287345	1.08709	5.32865	3.42335	0.00100333	0.0419218	-1.33094
chr8	95907121	95908318	NDUFAF6	0.596838	0.249369	0.944306	5.60753	3.42152	0.00100917	0.0420071	-1.35405
chr1	184355473	184356982	C1orf21	0.667337	0.278724	1.05595	5.21056	3.42064	0.00101201	0.0420175	-1.31457
chr2	148397436	148397803	RNA5SP106	1.11391	0.465017	1.7628	1.67671	3.41946	0.00101582	0.0420328	-0.904218
chr21	11101901	11102913	BAGE2	0.74887	0.312532	1.18521	4.85179	3.41871	0.00101823	0.0420448	-1.27029
chr11	86665960	86667259	FZD4	0.69196	0.28871	1.09521	5.08086	3.41811	0.00102018	0.0420518	-1.26202
chr14	45721949	45723350	MIS18BP1	0.652741	0.272238	1.03324	5.24221	3.41714	0.00102334	0.0421616	-1.32687
chr5	24141072	24141689	CTD-2015B23.2	1.02894	0.428902	1.62898	3.14961	3.41578	0.00102775	0.0422509	-1.06572
chr12	76477601	76479217	NAP1L1	0.575349	0.239629	0.911069	6.00792	3.41376	0.00103435	0.0423431	-1.40813
chr1	200638403	200639949	DDX59	0.517829	0.215666	0.819993	5.91828	3.41368	0.00103462	0.0423431	-1.40306
chr4	122871169	122871744	TRPC3	0.906496	0.377095	1.4359	3.25061	3.41084	0.00104401	0.0424265	-1.02802
chr8	90769279	90770829	RIPK2	0.624893	0.259942	0.989844	5.20756	3.41075	0.00104428	0.0424265	-1.25839
chr21	11114386	11114757	BAGE2	0.880684	0.366294	1.39507	4.28155	3.41041	0.0010454	0.0424265	-1.18062
chr6	75794324	75795123	COL12A1	1.00205	0.416717	1.58739	3.17844	3.41008	0.0010465	0.0424467	-1.05776
chr1	92057109	92057778	RP11-91I11.1	1.01383	0.421496	1.60616	2.44128	3.40941	0.00104876	0.0424983	-0.959866
chrX	116366755	116367136	RP3-378P9.1	1.1612	0.482727	1.83968	0.998373	3.4092	0.00104943	0.0425057	-0.885881
chr12	88973458	88974668	KITLG	0.702434	0.291901	1.11297	4.4693	3.40829	0.00105247	0.0425765	-1.30996
chr13	57871848	57872047	SLC25A5P4	1.41772	0.588712	2.24673	1.44422	3.40652	0.0010584	0.0425942	-0.88282
chr18	49279034	49279440	RP11-440L16.1	1.0101	0.419446	1.60076	1.95934	3.40651	0.00105842	0.0425942	-0.935575
chr6	64842514	64843013	EYS	1.19179	0.494822	1.88875	2.10433	3.40618	0.00105955	0.0425942	-0.917945
chr13	89889311	89889766	LINC01047	1.1312	0.469606	1.79279	2.1856	3.40587	0.00106058	0.0425942	-0.934776
chr1	78147983	78149704	ZZZ3	0.597044	0.247841	0.946247	5.98023	3.40571	0.00106111	0.0425942	-1.389
chr6	96462758	96464572	FUT9	0.652838	0.270989	1.03469	6.29879	3.4056	0.0010615	0.0425942	-1.54152
chr8	79842737	79842998	RP11-79H23.3	1.16306	0.482728	1.84339	1.58531	3.40534	0.00106236	0.0426091	-0.89049
chr21	11082978	11083347	BAGE2	0.911028	0.377902	1.44415	3.71197	3.40394	0.00106709	0.0426391	-1.10922
chr12	10516459	10518262	RP11-277P12.20	0.77197	0.320197	1.22374	5.3195	3.40377	0.00106768	0.0426391	-1.22588
chr12	83409986	83410527	RNU6-977P	0.775878	0.3218	1.22995	2.92153	3.40363	0.00106813	0.0426391	-1.1486
chrY	13263390	13263750	RP1-85D24.1	1.08375	0.449471	1.71803	2.19033	3.40351	0.00106854	0.0426391	-0.927672
chr4	151936088	151937800	LRBA	0.562954	0.233439	0.89247	5.43008	3.40311	0.00106989	0.0426565	-1.44445
chr7	53286405	53287216	HAUS6P1	0.909978	0.377197	1.44276	3.04394	3.40221	0.00107294	0.0427315	-1.02467
chrY	9984461	9985784	AC006987.6	0.617236	0.255701	0.978771	5.60013	3.40079	0.00107779	0.0427315	-1.466
chr6	116421472	116422904	NT5DC1	0.643088	0.26639	1.01979	5.48879	3.4006	0.00107842	0.0427315	-1.42263
chr5	61601325	61602924	KIF2A	0.588509	0.243772	0.933246	5.80109	3.40051	0.00107874	0.0427315	-1.39185
chr3	3840491	3841593	SUMF1	0.900949	0.373135	1.42876	4.81332	3.40015	0.00107996	0.0427315	-1.19198
chr3	155587773	155589616	GMPS	0.539376	0.223321	0.855431	6.34633	3.39945	0.00108238	0.0427948	-1.6122
chr1	88149393	88149682	RP5-1027O11.1	1.40149	0.579931	2.22305	1.28492	3.39805	0.00108716	0.0429249	-0.90301
chr1	143434722	143434997	BX004987.1	1.02619	0.424296	1.62809	3.00578	3.39615	0.00109374	0.0429991	-1.03473
chr6	55707113	55707468	BMP5	1.06183	0.438965	1.6847	1.7787	3.39578	0.00109501	0.0429991	-0.963161
chr4	166874371	166874605	TLL1	1.13611	0.469593	1.80262	1.33631	3.39539	0.00109638	0.0429991	-0.933066
chr4	175560627	175560870	GLRA3	1.18118	0.488067	1.8743	1.20286	3.39462	0.00109906	0.0429991	-0.919381
chr22	18593469	18593677	TUBA8	1.33772	0.552718	2.12272	0.333411	3.39448	0.00109951	0.0429991	-0.890128
chr1	108507648	108508051	VAV3	1.33806	0.552667	2.12346	2.19409	3.39365	0.00110241	0.043093	-0.906478
chr5	54528019	54529823	CCNO	0.681191	0.281307	1.08107	3.65196	3.39324	0.00110385	0.0431297	-1.25602
chr6	96969186	96970384	UFL1	0.605189	0.249884	0.960494	5.42038	3.39288	0.0011051	0.0431312	-1.38072
chr6	56954216	56955314	ZNF451	0.538296	0.222215	0.854377	5.44707	3.39236	0.00110693	0.0431312	-1.37993
chr1	77333832	77334527	ST6GALNAC5	0.918982	0.379345	1.45862	2.94788	3.39223	0.00110739	0.0431312	-1.07211
chr14	37666640	37667913	MIPOL1	0.614875	0.253765	0.975985	5.12545	3.39177	0.00110899	0.0431738	-1.42049
chr13	27844630	27845608	RASL11A	0.801185	0.330557	1.27181	4.06434	3.39105	0.00111151	0.0432004	-1.08921
chr1	226069831	226070957	TMEM63A	0.780672	0.321937	1.23941	3.77285	3.38989	0.0011156	0.0432004	-1.06978
chr11	27383865	27385473	CCDC34	0.587189	0.242102	0.932276	5.22113	3.38944	0.00111718	0.0432004	-1.4408
chr4	68317191	68317549	RP11-584P21.4	1.06274	0.438115	1.68737	1.56035	3.38911	0.00111836	0.0432265	-0.965927
chr10	22292127	22293040	DNAJC1	0.616534	0.254143	0.978926	4.9203	3.3889	0.0011191	0.0432265	-1.37803
chr8	123844370	123845254	AC016405.2	0.782012	0.322265	1.24176	2.81182	3.38824	0.00112145	0.0432491	-1.12854
chr1	187062867	187063288	LINC01036	1.07204	0.441668	1.70242	1.62742	3.38761	0.00112368	0.0432578	-0.990175
chr12	81256465	81256834	RP11-299A16.1	1.14292	0.470437	1.81541	1.71434	3.38542	0.00113146	0.0433636	-0.960299
chr1	143533445	143534391	RP11-435B5.7	0.738642	0.303828	1.17346	4.54932	3.38384	0.00113712	0.0434261	-1.31326
chr6	86630460	86631015	RP11-207F8.1	0.94724	0.389552	1.50493	2.78624	3.38336	0.00113885	0.0434344	-1.11547
chr21	18983834	18984191	BTG3	0.914653	0.375994	1.45331	3.04388	3.38237	0.00114241	0.0435032	-1.07348
chr5	119799595	119800165	PRR16	0.927483	0.381112	1.47385	3.42485	3.38141	0.0011459	0.0435504	-1.17744
chr21	9953655	9953994	TEKT4P2	0.956105	0.392722	1.51949	2.836	3.3805	0.00114918	0.0436224	-1.06284
chr15	31657754	31659017	KLF13	0.718305	0.29503	1.14158	4.64686	3.38038	0.00114962	0.0436224	-1.34411
chr15	23717895	23718203	GOLGA6L2	1.28535	0.52792	2.04279	1.2213	3.38031	0.00114985	0.0436224	-0.944201
chr21	32214883	32215384	KRTAP7-1	1.22084	0.501314	1.94037	1.96679	3.3798	0.00115172	0.0436411	-0.990313
chr5	97367588	97368049	AC008834.2	1.00278	0.411764	1.59379	1.75524	3.37976	0.00115186	0.0436411	-1.01262
chr14	19773710	19773933	RP11-496I2.7	1.52602	0.626361	2.42568	0.490833	3.37879	0.0011554	0.0436983	-0.930541
chr5	97070741	97071241	RP11-72K17.1	0.923119	0.378766	1.46747	2.21465	3.37797	0.00115838	0.0437339	-1.08431
chr3	148708654	148710194	GYG1	0.721761	0.296017	1.1475	4.77637	3.37694	0.00116215	0.0437766	-1.2857
chr3	96370742	96370954	AC117444.1	1.2798	0.524877	2.03472	1.73625	3.37691	0.00116227	0.0437766	-0.986948
chr7	87562865	87564502	ADAM22	0.568545	0.232797	0.904294	5.89644	3.37311	0.00117628	0.0440058	-1.54347
chr7	121783639	121784909	AASS	0.808157	0.330757	1.28556	4.86942	3.37204	0.00118024	0.0441155	-1.28581
chr9	77702578	77703811	NMRK1	0.574922	0.235226	0.914619	6.10432	3.3713	0.001183	0.0441803	-1.60446
chr5	65220518	65222085	CTD-2033C11.1	0.650133	0.265876	1.03439	5.47498	3.37023	0.00118698	0.0442874	-1.37325
chr21	17078878	17079410	snoU13	0.984274	0.40245	1.5661	1.99937	3.36979	0.00118862	0.0443034	-1.11489
chr21	11130038	11130878	VN1R7P	0.740251	0.30263	1.17787	4.77905	3.36945	0.00118989	0.0443034	-1.40068
chr18	29598147	29599762	RNF125	0.749253	0.305902	1.1926	4.53384	3.36635	0.00120157	0.0445268	-1.26252
chr3	102947355	102948140	NDUFA4P2	1.0025	0.409187	1.59581	2.76762	3.36573	0.00120392	0.0445756	-1.11314
chr18	63269183	63269448	RP11-775G23.1	1.12602	0.459532	1.79251	1.69573	3.36537	0.00120528	0.0445869	-1.00704
chr6	56910818	56911828	KIAA1586	0.627356	0.25601	0.998703	4.76576	3.36523	0.00120583	0.0445869	-1.3687
chr11	56892458	56892882	LRRC55	1.13362	0.462205	1.80503	1.7239	3.36322	0.00121346	0.044667	-1.02182
chr13	21140499	21141884	IFT88	0.57106	0.232727	0.909392	5.43678	3.36214	0.00121758	0.0447262	-1.40899
chr21	11071455	11071928	BAGE2	0.733181	0.298745	1.16762	4.23044	3.36174	0.00121913	0.0447354	-1.31759
chrX	136386045	136386244	RP11-332E4.1	1.38988	0.566274	2.21349	0.592193	3.36152	0.00121996	0.0447399	-0.979084
chr14	21923877	21925190	CHD8	0.558695	0.227404	0.889986	6.06184	3.35927	0.00122864	0.0448453	-1.61301
chr12	17535608	17535864	PSMC1P8	1.2127	0.493588	1.93181	1.61624	3.3592	0.00122889	0.0448453	-1.02663
chr5	60963657	60963866	RNU6-913P	1.34126	0.545626	2.1369	0.884386	3.35798	0.00123364	0.0448695	-0.992993
chr2	210636151	210636818	UNC80	0.886642	0.360641	1.41264	3.72468	3.35769	0.00123473	0.0448695	-1.2294
chr14	30396062	30397735	PRKD1	0.879691	0.357772	1.40161	4.87967	3.35742	0.00123579	0.0448695	-1.33147
chr9	21801977	21803888	MTAP	0.577663	0.23486	0.920465	5.80841	3.35667	0.0012387	0.0448992	-1.56016
chr3	98450807	98452292	ST3GAL6	0.779702	0.316873	1.24253	4.87187	3.35573	0.00124238	0.0449627	-1.47062
chr15	59642313	59642702	RNU6-212P	1.0716	0.435366	1.70783	1.51234	3.35502	0.00124514	0.0449627	-1.09162
chr21	9482910	9483478	CR381670.1	0.925488	0.375886	1.47509	3.58653	3.3543	0.00124798	0.0449627	-1.22814
chr21	25954599	25955022	AP000476.1	1.25503	0.509669	2.0004	1.90302	3.35402	0.00124907	0.0449627	-1.05356
chr2	159824020	159825692	TANC1	0.790441	0.320922	1.25996	5.04976	3.35348	0.0012512	0.0449627	-1.27815
chr15	97412853	97413123	RN7SKP181	1.48657	0.60344	2.3697	0.977016	3.35305	0.00125288	0.0449786	-0.999659
chr1	142949588	142949941	RP11-423O2.7	1.19229	0.483852	1.90072	2.58737	3.35243	0.0012553	0.0450092	-1.098
chr5	61942887	61943190	IPO11	1.15878	0.469781	1.84779	1.58105	3.35012	0.00126444	0.045244	-1.06365
chr8	119123580	119124734	EXT1	0.705248	0.285786	1.12471	5.18732	3.3491	0.0012685	0.0452753	-1.42107
chr5	60457715	60458900	SMIM15	0.79159	0.320723	1.26246	4.1163	3.34874	0.00126994	0.0453079	-1.24798
chr2	154727708	154728981	GALNT13	0.719371	0.291436	1.14731	5.48444	3.34853	0.00127077	0.0453079	-1.58956
chr10	127597375	127597721	FANK1	0.974149	0.394506	1.55379	3.01736	3.34768	0.00127416	0.0453647	-1.17205
chr7	94609809	94610071	GS1-200K5.1	1.14315	0.462738	1.82357	1.07914	3.34664	0.00127832	0.0454118	-1.03904
chr13	96328694	96329947	DNAJC3	0.592079	0.239613	0.944545	5.7154	3.34612	0.00128042	0.045434	-1.5641
chr1	195632932	195633396	RP11-476B1.1	0.891086	0.360552	1.42162	2.36821	3.34569	0.00128215	0.0454353	-1.21992
chr15	34501921	34502759	KATNBL1	0.699913	0.283168	1.11666	4.56235	3.34543	0.00128317	0.0454353	-1.29717
chr13	74707782	74708780	KLF12	0.733517	0.296599	1.17044	4.64431	3.34418	0.00128824	0.0455003	-1.39219
chr6	125503180	125503790	TPD52L1	1.04158	0.421028	1.66212	1.98642	3.34345	0.00129118	0.0455568	-1.16621
chr3	75994808	75995170	Y_RNA	0.958129	0.38715	1.52911	2.96408	3.34259	0.00129466	0.0456463	-1.1957
chr1	104936748	104937057	FTLP17	1.18493	0.478761	1.8911	1.80055	3.34243	0.00129531	0.0456463	-1.07362
chr21	15345602	15345801	ANKRD20A11P	1.38774	0.560561	2.21492	1.22348	3.34186	0.00129764	0.0456915	-1.04059
chr21	29698135	29698400	AL035610.2	1.35176	0.545951	2.15757	0.806771	3.34154	0.00129892	0.0456991	-1.03946
chrX	29758948	29759147	MIR4666B	1.86125	0.751509	2.97099	-0.218812	3.34089	0.00130158	0.0457739	-1.03543
chr14	36653381	36653870	PTCSC3	1.13774	0.459174	1.81631	1.13372	3.33987	0.00130576	0.0458156	-1.06808
chr3	112737555	112739023	C3orf17	0.523732	0.211364	0.836101	5.78989	3.3398	0.00130601	0.0458156	-1.67425
chr6	161607066	161607916	AGPAT4	0.855566	0.345176	1.36596	2.71275	3.33911	0.00130887	0.0458183	-1.27302
chr20	29592945	29593598	RP4-610C12.1	0.702241	0.28327	1.12121	4.24343	3.33873	0.00131041	0.04582	-1.3778
chr14	46957748	46957947	LINC00871	1.36926	0.552302	2.18622	0.857249	3.3386	0.00131092	0.04582	-1.03773
chr6	116886126	116886583	RWDD1	1.00003	0.403355	1.59671	2.52954	3.33852	0.00131127	0.04582	-1.15055
chr4	45787043	45787253	RN7SKP199	1.32839	0.535563	2.12121	1.30944	3.33754	0.00131528	0.045863	-1.0622
chr8	108261370	108261629	AP000428.1	1.21161	0.488297	1.93491	1.43721	3.3367	0.00131877	0.0459104	-1.07984
chr4	190636388	190636596	RNU1-51P	1.00743	0.405598	1.60926	2.8991	3.33441	0.00132825	0.0461398	-1.20047
chr4	122632590	122633404	ANXA5	0.828357	0.333502	1.32321	3.64983	3.3344	0.00132827	0.0461398	-1.33263
chr15	22527394	22527692	MIR1268A	1.78546	0.71867	2.85226	0.972601	3.33388	0.00133045	0.0461398	-1.05593
chr4	84456550	84458050	AGPAT9	0.685353	0.275859	1.09485	3.91642	3.33385	0.0013306	0.0461398	-1.45691
chr13	20056397	20056596	TPTE2	1.50298	0.604813	2.40115	0.410713	3.33331	0.00133285	0.0461398	-1.05162
chr5	70882568	70883483	MCCC2	0.700795	0.282006	1.11958	4.25204	3.3333	0.00133285	0.0461398	-1.33542
chr8	116039828	116040032	RP11-192P9.1	1.56544	0.629807	2.50106	1.22709	3.33281	0.00133491	0.0461739	-1.05909
chr7	110263515	110264326	AC003088.1	0.882693	0.354904	1.41048	2.94678	3.33142	0.00134075	0.0462646	-1.25867
chr3	106843596	106844016	LINC00882	0.992449	0.398873	1.58602	2.14951	3.33051	0.00134454	0.0463771	-1.2015
chr4	62065688	62066839	LPHN3	0.747117	0.300215	1.19402	4.34855	3.33009	0.00134633	0.0464016	-1.42518
chr20	26200191	26201430	MIR663A	0.796636	0.320095	1.27318	4.47377	3.32996	0.00134687	0.0464016	-1.45371
chr6	124544635	124545363	NKAIN2	0.877659	0.352445	1.40287	2.57118	3.32865	0.00135238	0.0464778	-1.24003
chr18	26434800	26435428	RP11-510D21.2	1.0978	0.440609	1.755	3.30578	3.32744	0.00135753	0.0465177	-1.30966
chr21	34851746	34852883	TMEM50B	0.508631	0.204126	0.813136	5.26643	3.32727	0.00135823	0.0465177	-1.5705
chr4	183837980	183838204	DCTD	1.17334	0.47074	1.87593	1.71448	3.32656	0.00136124	0.0465434	-1.12591
chr15	46141661	46142148	RP11-718O11.1	1.01074	0.405058	1.61643	1.50959	3.32409	0.00137179	0.0467556	-1.16481
chr14	31926229	31927257	DTD2	0.543502	0.217537	0.869467	5.26254	3.32131	0.00138375	0.046834	-1.56359
chr13	84453183	84454285	SLITRK1	0.750666	0.30024	1.20109	4.0749	3.31973	0.00139059	0.046834	-1.41103
chr6	146134922	146136781	FBXO30	0.604017	0.241579	0.966454	5.92561	3.31967	0.00139084	0.046834	-1.69934
chr4	179333452	179333656	RNA5SP173	1.41379	0.565443	2.26214	1.26444	3.31963	0.00139102	0.046834	-1.11402
chrY	9955223	9955447	RNA5SP519	0.877611	0.350842	1.40438	3.0938	3.31865	0.00139529	0.046834	-1.26277
chrX	124475408	124475618	RP13-147D17.1	1.55341	0.620891	2.48593	0.565931	3.31824	0.00139709	0.046834	-1.09265
chr21	16687415	16687970	AJ006998.2	0.87447	0.349482	1.39946	2.44549	3.31799	0.00139816	0.046834	-1.29623
chr14	45365919	45367246	C14orf28	0.577792	0.230904	0.92468	5.58063	3.31788	0.00139862	0.046834	-1.65936
chr5	92275176	92275551	CTC-458G6.2	1.118	0.446711	1.78929	2.16042	3.31751	0.00140027	0.046834	-1.17464
chr2	218477730	218478134	DIRC3	1.24006	0.495459	1.98465	1.11672	3.31741	0.0014007	0.046834	-1.16584
chr14	21457708	21458750	METTL17	0.617151	0.24656	0.987742	4.65478	3.31723	0.00140148	0.0468389	-1.53818
chr12	32831769	32832776	DNM1L	0.593809	0.236974	0.950644	5.52816	3.31481	0.0014121	0.0469111	-1.63691
chr14	50065280	50066106	LRR1	0.823508	0.328623	1.31839	3.66032	3.31469	0.00141261	0.0469111	-1.31031
chr13	106498528	106499008	SNORA25	0.863384	0.34422	1.38255	2.12857	3.31267	0.00142154	0.0470693	-1.25959
chr5	100238802	100239319	ST8SIA4	0.889355	0.35451	1.4242	3.55409	3.31228	0.00142329	0.0470693	-1.38565
chr6	123110054	123111512	SMPDL3A	0.679686	0.270806	1.08857	5.68107	3.31125	0.00142785	0.0471387	-1.70235
chr13	74558373	74558769	KLF12	1.22651	0.488524	1.96449	1.31733	3.31057	0.00143087	0.0472024	-1.1772
chr3	28877203	28877816	AC097361.1	0.961967	0.382872	1.54106	3.07463	3.30895	0.00143813	0.0473872	-1.25476
chrX	30168687	30168892	GS1-383H3.6	1.4522	0.577574	2.32682	-0.0392618	3.30738	0.00144516	0.0474417	-1.12048
chr3	101101870	101102425	ZNF90P1	0.938576	0.37329	1.50386	2.61961	3.30735	0.00144528	0.0474417	-1.29558
chr4	122826882	122827544	TRPC3	0.973998	0.387293	1.5607	2.21031	3.30687	0.00144745	0.0474514	-1.29206
chr3	83266046	83266547	CYP51A1P1	1.09211	0.434242	1.74997	1.97605	3.3068	0.00144778	0.0474514	-1.2391
chr13	50509869	50511375	SPRYD7	0.497384	0.197749	0.797019	5.55573	3.30657	0.0014488	0.0474514	-1.72775
chr21	10444203	10444511	bP-21201H5.1	1.41126	0.561081	2.26144	2.54372	3.30655	0.00144888	0.0474514	-1.19234
chr5	52404958	52406172	MOCS2	0.562393	0.223495	0.901291	5.38845	3.3056	0.00145319	0.0475205	-1.67034
chr3	80270349	80270681	HNRNPA3P8	1.16447	0.462542	1.8664	1.95379	3.30457	0.00145784	0.0475719	-1.20124
chr5	37755803	37756359	WDR70	0.914444	0.362961	1.46593	1.89217	3.30297	0.00146514	0.0476436	-1.23638
chr12	34362065	34362659	RP11-313F23.5	0.948073	0.376251	1.51989	3.83681	3.30263	0.00146667	0.0476542	-1.40773
chr13	107059844	107060079	RPL35P9	1.39405	0.552962	2.23513	0.897771	3.30154	0.00147167	0.0476992	-1.14482
chr13	74709389	74710143	KLF12	0.822433	0.326215	1.31865	4.10572	3.30147	0.00147198	0.0476992	-1.42586
chr6	82620164	82620585	RP11-379B8.1	0.971536	0.385284	1.55779	1.89241	3.30106	0.00147385	0.0477198	-1.26145
chr5	79551264	79552649	SERINC5	0.597495	0.236917	0.958073	5.13847	3.30076	0.00147524	0.0477345	-1.60387
chr3	114865653	114866993	ZBTB20	0.542847	0.215211	0.870483	6.34584	3.30039	0.00147694	0.0477716	-1.81871
chr13	105498633	105499068	RPL7P45	1.21812	0.482724	1.95352	1.66723	3.29949	0.00148106	0.047869	-1.16991
chr3	181977377	181977781	RP11-338L18.1	1.4608	0.578654	2.34295	1.64943	3.29859	0.00148521	0.0479604	-1.15352
chr21	9489178	9489941	CR381670.1	0.873973	0.345796	1.40215	4.30608	3.29608	0.00149684	0.0481132	-1.51604
chr1	142838738	142839389	RP11-423O2.5	0.822088	0.325183	1.31899	3.34613	3.29552	0.00149947	0.0481132	-1.38241
chr5	35138086	35138367	PRLR	1.11084	0.439385	1.7823	1.70074	3.29543	0.00149985	0.0481132	-1.20361
chr14	23387724	23389170	RBM23	0.50572	0.19999	0.81145	6.27004	3.29497	0.00150203	0.0481293	-1.84345
chr4	38594523	38594797	RP11-617D20.2	1.28928	0.509719	2.06884	0.742856	3.2944	0.00150468	0.0481293	-1.17538
chr21	30391165	30392079	RWDD2B	0.729971	0.288554	1.17139	4.14224	3.29409	0.00150612	0.0481293	-1.4687
chr21	11119926	11120135	BAGE2	0.779877	0.30823	1.25152	3.65673	3.29373	0.0015078	0.0481293	-1.4409
chr6	123762885	123763088	RP11-532N4.2	1.72015	0.679344	2.76096	0.553319	3.29212	0.00151537	0.0482903	-1.15983
chr8	106874380	106874824	RP11-152P17.3	0.977548	0.385944	1.56915	1.86344	3.29144	0.00151856	0.0483075	-1.26641
chr6	123316842	123318279	CLVS2	0.68011	0.26839	1.09183	4.57116	3.29046	0.00152322	0.0483972	-1.69902
chr4	174337132	174337806	RPL5P11	0.835323	0.329495	1.34115	3.28569	3.28951	0.0015277	0.0484507	-1.44692
chr6	67839713	67839980	AL590874.1	1.37151	0.540932	2.20208	1.53373	3.28926	0.00152887	0.048452	-1.19802
chr1	89149140	89150816	PKN2	0.582902	0.229841	0.935964	5.94912	3.2887	0.00153153	0.0485103	-1.7526
chr2	160142668	160143968	WDSUB1	0.555428	0.21889	0.891965	5.69117	3.28755	0.001537	0.0485404	-1.74072
chr5	118603558	118604763	TNFAIP8	0.680006	0.267924	1.09209	5.06922	3.28707	0.0015393	0.0485404	-1.58702
chr6	103964604	103964838	SNORA33	1.21462	0.478562	1.95067	1.10955	3.28706	0.00153933	0.0485404	-1.19642
chr5	36241316	36242668	NADK2	0.539558	0.212542	0.866575	6.32746	3.28661	0.00154152	0.0485571	-1.80985
chr1	143449992	143450208	BX004987.1	1.10834	0.436525	1.78017	2.2786	3.28625	0.00154321	0.0485571	-1.26715
chr14	105956749	105957795	C14orf80	0.607007	0.239066	0.974949	5.58121	3.2862	0.00154345	0.0485571	-1.6794
chr4	165304276	165305576	MARCH1	0.548964	0.216154	0.881773	5.67577	3.28569	0.00154588	0.0485981	-1.77205
chr9	72659399	72659930	MAMDC2	0.969537	0.381679	1.55739	2.45687	3.28527	0.00154791	0.048614	-1.30213
chr1	78224715	78225931	USP33	0.652389	0.256601	1.04818	4.6057	3.2834	0.00155692	0.0487269	-1.54005
chr3	117158586	117159727	RNU6-1200P	1.00246	0.394055	1.61086	2.95783	3.28212	0.00156312	0.0488182	-1.34877
chr7	123672460	123674131	TMEM229A	0.746861	0.293532	1.20019	5.55185	3.28175	0.00156491	0.0488226	-1.68925
chr8	65492848	65493129	BHLHE22	1.17241	0.460659	1.88416	1.15863	3.28118	0.00156766	0.0488678	-1.22409
chr3	156534245	156535450	LINC00886	0.853841	0.335415	1.37227	4.10941	3.28072	0.00156989	0.0488678	-1.41832
chr14	20898329	20898736	KLHL33	1.17035	0.459716	1.88099	1.96992	3.28056	0.00157067	0.0488678	-1.26792
chr12	30454304	30454531	RP11-776A13.3	1.20073	0.471641	1.92982	1.32645	3.28053	0.00157083	0.0488678	-1.23884
chr4	113206722	113207655	TIFA	0.783933	0.307893	1.25997	3.60947	3.28031	0.00157191	0.0488678	-1.47814
chr4	119073189	119073406	FKBP4P1	1.52057	0.597105	2.44403	0.648191	3.27994	0.00157371	0.0488678	-1.19167
chr7	137369608	137370031	AC009245.3	1.17569	0.461383	1.88999	1.40117	3.2786	0.00158024	0.0489055	-1.232
chr13	101158444	101158645	PCCA	1.47595	0.579202	2.3727	-0.0797275	3.27854	0.00158052	0.0489055	-1.19519
chr1	76747008	76747513	ST6GALNAC3	0.935968	0.367247	1.50469	2.78547	3.27824	0.001582	0.0489055	-1.36769
chr21	10429043	10429389	SNORA70	1.10653	0.434108	1.77894	2.6376	3.27794	0.00158345	0.0489055	-1.31042
chr18	1661729	1662144	CTD-2015H3.2	1.19	0.466472	1.91353	1.9685	3.2762	0.00159201	0.0490684	-1.25801
chr9	18907075	18907311	ADAMTSL1	1.13159	0.44342	1.81976	1.54249	3.27547	0.00159564	0.0491236	-1.27092
chr4	138605806	138606005	RP13-884E18.2	1.23851	0.485218	1.99179	1.34695	3.27504	0.00159775	0.0491427	-1.2492
chr13	44359695	44361704	ENOX1	0.618281	0.242171	0.994391	5.58334	3.27454	0.00160023	0.0491803	-1.78783
chr21	32532626	32534168	TIAM1	0.73957	0.289545	1.1896	4.74723	3.27357	0.00160501	0.0492539	-1.58788
chr8	76476083	76476340	HNF4G	1.2856	0.503175	2.06802	1.38839	3.27298	0.00160797	0.0492864	-1.25426
chr13	59172257	59172456	CTAGE16P	1.47652	0.577882	2.37517	0.900939	3.2729	0.00160836	0.0492864	-1.22346
chr13	103007688	103007888	FGF14-IT1	1.24073	0.485319	1.99614	0.839683	3.2717	0.00161435	0.0493554	-1.22236
chrX	138276542	138276980	FGF13	1.09195	0.427072	1.75682	1.72218	3.27145	0.00161556	0.0493554	-1.29152
chr5	55290255	55291394	IL6ST	0.565415	0.221126	0.909705	5.98114	3.27132	0.00161623	0.0493554	-1.80324
chr14	23025771	23026421	AE000662.93	0.803684	0.314287	1.29308	3.73204	3.27117	0.00161698	0.0493554	-1.47367
chr5	96270199	96272079	LNPEP	0.522012	0.204127	0.839896	6.78503	3.27107	0.00161748	0.0493554	-2.01102
chr10	127582613	127584153	DHX32	0.573441	0.22415	0.922731	6.07531	3.27025	0.00162159	0.0493935	-1.99153
chr15	57178705	57180119	ZNF280D	0.537592	0.210104	0.86508	5.42199	3.26991	0.00162327	0.0494273	-1.8234
chr12	88535460	88536518	TMTC3	0.535141	0.209061	0.861221	6.45152	3.26907	0.00162753	0.0494487	-1.94214
chrX	30906739	30908229	TAB3	0.653435	0.255135	1.05174	4.83456	3.26792	0.00163333	0.0495447	-1.63805
chr9	94221172	94221625	RP11-440G5.2	1.18309	0.461935	1.90425	0.710076	3.26789	0.00163345	0.0495447	-1.2635
chr6	125678444	125679184	RP11-735G4.1	1.12116	0.43744	1.80489	2.83569	3.26639	0.00164107	0.0496086	-1.39685
chr5	98901033	98901242	CTD-2151A2.1	1.4159	0.552205	2.2796	0.951425	3.26551	0.00164553	0.0496086	-1.23196
chr4	47486847	47487786	ATP10D	0.682098	0.266013	1.09818	5.26946	3.26545	0.0016458	0.0496086	-1.69704
chr4	99181339	99183411	RAP1GDS1	0.513569	0.200281	0.826857	6.16949	3.26538	0.00164618	0.0496086	-1.90246
chr14	39639021	39640004	TRAPPC6B	0.579355	0.225917	0.932793	4.9672	3.26521	0.00164706	0.0496086	-1.69299
chr4	117734160	117734522	RNU6-119P	1.16527	0.453771	1.87676	1.97143	3.26236	0.00166158	0.0498025	-1.30253
chr21	17681778	17682294	AP001172.2	0.901091	0.350819	1.45136	3.1965	3.2619	0.00166396	0.0498273	-1.42677
chrY	9979983	9980515	AC006987.6	0.832221	0.323992	1.34045	3.94461	3.26181	0.00166442	0.0498273	-1.51878
chr8	82023366	82024826	PAG1	0.584754	0.22757	0.941938	5.59839	3.26107	0.00166821	0.0498279	-1.82016
chrX	24482891	24483865	PDK3	0.688625	0.267955	1.10929	4.09656	3.26077	0.00166976	0.0498397	-1.54031
chr15	98442248	98442623	ARRDC4	1.08407	0.421634	1.74651	1.99282	3.25981	0.00167474	0.0499366	-1.32757
chr1	143543626	143544488	RP11-435B5.7	0.846506	0.329105	1.36391	4.78578	3.25898	0.001679	0.0499997	-1.7235
chr11	90794882	90795169	OSBPL9P2	1.23887	0.481588	1.99614	1.6728	3.25873	0.00168031	0.0499997	-1.28478
chr3	164571117	164571316	RP11-71H9.1	1.27544	0.495671	2.05521	1.13353	3.25817	0.00168324	0.0499997	-1.26543
