# Supplementary material for: Common schizophrenia risk variants are enriched in open chromatin regions of human glutamatergic neurons
Source: Nat Commun. 2020 Nov 4;11:5581. doi: 10.1038/s41467-020-19319-2 (PMC7643171; doi:10.1038/s41467-020-19319-2)
Supplement: Supplementary file 7 — Supplementary Data 4 [file 41467_2020_19319_MOESM7_ESM.xlsx]

## Sheet: Column names
Column name	Explanation
Analysis	to which cell group the analysis relates
GeneName	HGNC name of the gene, whose TSS overlaps the ATAC-seq peak in question
ID	Ensembl ID of the gene, whose TSS overlaps the ATAC-seq peak in question
relevantFrac	the relavant fraction of of the reads belonging to the cell group in the first column (e.g. "Analysis") relative to the sum of all cells
logFC	log fold change of the peaks in "Analysis"
P.Value	P-value for the peak being differentially accessible in "Analysis"
adj.P.Val	P-value for the peak being differentially accessible in "Analysis" adjusted for multiple testing
chr	hg19 chromosome for the peak
start	hg19 start of the peak
end	hg19 end of the peak
frac__GABAergic	fraction of reads from GABAergic neurons as opposed to all cell types
frac__Glutamatergic	fraction of reads from glutamatergic neurons as opposed to all cell types
frac__MicrogliaAndAstrocytes	fraction of reads from microglia/astrocytes as opposed to all cell types
frac__Oligodendrocyte	fraction of reads from oligodenrocytes as opposed to all cell types
counts__GABAergic	read counts in GABAergic neurons
counts__Glutamatergic	read counts in glutamatergic neurons
counts__MicrogliaAndAstrocytes	read counts in microglia/astrocytes
counts__Oligodendrocyte	read counts in oligodendrocytes
peakCount	number of peaks overlapping with a TSS for the gene in question
Specifically for the lncRNA analysis:
GeneName	Gene name of the transcript if any is known, otherwise the ID is shown
ID	ID of the transcript as provided by FANTOM
Specifically for the microRNA analysis:
GeneName	microRNA gene name from mirBase
ID	mirbase microRNA gene ID
miRNAs	microRNA produced from the gene
mirFamilies	microRNA families that include the microRNA prduced from the gene

## Sheet: Protein coding
Analysis	GeneName	ID	relevantFrac	logFC	P.Value	adj.P.Val	chr	start	end	frac__GABAergic	frac__Glutamatergic	frac__MicrogliaAndAstrocytes	frac__Oligodendrocyte	counts__GABAergic	counts__Glutamatergic	counts__MicrogliaAndAstrocytes	counts__Oligodendrocyte	peakCount
NEURON	HOOK1	ENSG00000134709	0.948839	4.14191	3.34006e-28	2.4151e-25	chr1	60279925	60280960	0.520984	0.427855	0.0228223	0.0283387	41.2758	33.8975	1.80813	2.24518	1
NEURON	STMN2	ENSG00000104435	0.947013	4.07224	5.23152e-33	9.26774e-29	chr8	80522928	80523699	0.474901	0.472112	0.0283668	0.0246199	59.9288	59.5768	3.57967	3.10684	1
NEURON	ARHGEF12	ENSG00000196914	0.933256	2.86591	5.62551e-11	3.99908e-10	chr11	120255845	120256044	0.316037	0.617219	0.033376	0.0333683	2.69751	5.26823	0.284879	0.284813	1
NEURON	INA	ENSG00000148798	0.923136	3.44547	4.33809e-22	1.59176e-20	chr10	105036566	105037474	0.47842	0.444716	0.0372671	0.0395973	20.3088	18.8781	1.58198	1.6809	1
NEURON	CALY	ENSG00000130643	0.921317	3.1747	2.46758e-17	2.79893e-16	chr10	135150277	135150699	0.513787	0.40753	0.0372197	0.0414637	8.67711	6.88258	0.628586	0.700262	1
NEURON	PTPRN	ENSG00000054356	0.920824	3.42796	1.60309e-15	1.9281e-14	chr2	220174043	220174529	0.515556	0.405268	0.0375521	0.041624	9.32211	7.32791	0.679004	0.752631	1
NEURON	TMEM155	ENSG00000164112	0.919602	3.38694	5.88914e-22	5.16984e-20	chr4	122686131	122686611	0.409602	0.51	0.0380968	0.0423013	16.4423	20.4725	1.52929	1.69807	1
NEURON	NPAS4	ENSG00000174576	0.917223	3.01945	4.31773e-15	5.07696e-14	chr11	66188175	66188734	0.412327	0.504897	0.0355147	0.0472621	9.43534	11.5536	0.81269	1.08151	1
NEURON	SLC6A17	ENSG00000197106	0.916938	3.00605	3.42397e-22	2.40405e-20	chr1	110692917	110693926	0.527741	0.389197	0.0454911	0.0375711	26.4084	19.4756	2.27639	1.88007	1
NEURON	EGR4	ENSG00000135625	0.916759	3.09391	2.50056e-20	1.40807e-18	chr2	73520591	73521108	0.429978	0.48678	0.0441286	0.0391128	11.368	12.8697	1.16669	1.03408	1
NEURON	ANKRD34C	ENSG00000235711	0.916209	3.32819	4.65631e-14	4.08697e-13	chr15	79574919	79575185	0.443355	0.472854	0.0432867	0.0405047	5.05378	5.39004	0.493423	0.461711	1
NEURON	PACSIN1	ENSG00000124507	0.914119	3.19737	2.13779e-15	2.49894e-14	chr6	34433647	34433951	0.46715	0.446969	0.0392452	0.0466353	17.3958	16.6442	1.46141	1.73661	2
NEURON	PACSIN1	ENSG00000124507	0.914119	3.04968	1.1406e-18	1.7465e-17	chr6	34482341	34482704	0.46715	0.446969	0.0392452	0.0466353	17.3958	16.6442	1.46141	1.73661	2
NEURON	DLX6	ENSG00000006377	0.911605	0.975673	6.13821e-05	0.000124243	chr7	96634520	96635115	0.820044	0.0915617	0.0509856	0.037409	46.8815	5.23454	2.91482	2.13865	1
NEURON	CAMK1G	ENSG00000008118	0.910808	2.87244	1.41913e-23	2.08064e-21	chr1	209756734	209757264	0.442848	0.467961	0.0586882	0.0305036	20.6009	21.7692	2.73013	1.419	1
NEURON	TMEM130	ENSG00000166448	0.907253	3.30821	5.74392e-29	7.37353e-26	chr7	98466681	98468231	0.439346	0.467907	0.0417912	0.0509554	30.2067	32.1704	2.8733	3.50338	1
NEURON	RGS4	ENSG00000117152	0.907139	3.02329	2.06682e-28	1.66428e-25	chr1	163038362	163039392	0.459613	0.447526	0.052563	0.0402983	60.8861	59.2849	6.96315	5.33841	1
NEURON	GAP43	ENSG00000172020	0.905491	2.76942	2.276e-22	1.61215e-20	chr3	115342168	115342778	0.379526	0.525965	0.0358595	0.0586495	19.1859	26.5886	1.81277	2.96486	1
NEURON	EPHA10	ENSG00000183317	0.904573	2.85305	1.26661e-14	1.35243e-13	chr1	38230706	38231004	0.402378	0.502195	0.0317497	0.0636774	5.08247	6.34326	0.401033	0.804314	1
NEURON	GPR61	ENSG00000156097	0.904437	3.09726	3.10019e-21	9.06578e-20	chr1	110082325	110082725	0.478524	0.425914	0.0480488	0.0475141	14.5597	12.959	1.46194	1.44568	1
NEURON	NEUROD6	ENSG00000164600	0.903105	1.45498	9.69413e-07	3.14836e-06	chr7	31380194	31380590	0.183034	0.720071	0.0543446	0.0425507	4.72996	18.6081	1.40437	1.0996	1
NEURON	CCKBR	ENSG00000110148	0.902724	2.70945	2.84544e-23	3.80722e-21	chr11	6279910	6281103	0.312264	0.59046	0.0486834	0.0485925	30.8065	58.252	4.80287	4.79391	1
NEURON	NYAP2	ENSG00000144460	0.902679	2.67041	2.55158e-23	3.47974e-21	chr2	226264660	226265754	0.360444	0.542234	0.055434	0.0418873	28.9254	43.514	4.44855	3.36143	1
NEURON	TUBA8	ENSG00000183785	0.902531	2.4643	1.02028e-10	3.47726e-10	chr22	18593469	18593677	0.485159	0.417372	0.0369048	0.0605641	4.05596	3.48925	0.308527	0.50632	1
NEURON	CHGA	ENSG00000100604	0.902357	2.80288	4.40153e-15	4.80787e-14	chr14	93389304	93389627	0.495415	0.406942	0.0524484	0.0451944	7.44658	6.11675	0.788352	0.679316	1
NEURON	PRLHR	ENSG00000119973	0.90231	1.87759	2.68253e-10	8.60618e-10	chr10	120355086	120355589	0.672106	0.230204	0.0447965	0.052893	12.5148	4.28646	0.834122	0.984881	1
NEURON	SGK494	ENSG00000167524	0.9002	2.73262	3.67522e-13	1.8519e-12	chr17	26940994	26941404	0.466767	0.433434	0.0404191	0.0593806	7.03027	6.52823	0.608778	0.894369	1
NEURON	RP11-192H23.4	ENSG00000258472	0.9002	2.73262	3.67522e-13	1.8519e-12	chr17	26940994	26941404	0.466767	0.433434	0.0404191	0.0593806	7.03027	6.52823	0.608778	0.894369	1
NEURON	GPR133	ENSG00000111452	0.900199	2.51597	1.53366e-10	7.00034e-10	chr12	131486892	131487093	0.529903	0.370295	0.0554149	0.0443866	4.43959	3.10237	0.464272	0.371875	1
NEURON	C10orf10	ENSG00000165507	0.899359	2.52531	5.46036e-20	1.98179e-18	chr10	45474108	45474596	0.545008	0.354351	0.0539623	0.0466784	31.0904	20.2142	3.07832	2.6628	1
NEURON	SCAND3	ENSG00000232040	0.899178	2.5364	5.30684e-20	2.73449e-18	chr6	28554756	28555832	0.375915	0.523263	0.0629522	0.0378694	18.5648	25.8417	3.10893	1.8702	1
NEURON	SYNPO	ENSG00000171992	0.897954	3.0194	3.52192e-20	1.90858e-18	chr5	150019776	150020513	0.394062	0.503892	0.0541504	0.047896	12.5834	16.0905	1.72916	1.52944	1
NEURON	PHLDB2	ENSG00000144824	0.895801	2.34155	4.89562e-21	3.33693e-19	chr3	111629533	111630558	0.30371	0.592091	0.0611226	0.0430765	25.5424	49.7955	5.14048	3.62279	1
NEURON	MC4R	ENSG00000166603	0.895409	2.69118	7.80704e-28	6.03944e-25	chr18	58039601	58040528	0.421879	0.47353	0.0632241	0.0413668	46.6109	52.3176	6.98527	4.57038	1
NEURON	S100A7	ENSG00000143556	0.89508	1.16821	0.0001393	0.000294757	chr1	153432039	153432579	0.126972	0.768108	0.0531164	0.0518033	2.30737	13.9582	0.965242	0.941379	1
NEURON	HGD	ENSG00000113924	0.895014	2.76055	7.78129e-17	1.25407e-15	chr3	120365527	120366070	0.505251	0.389763	0.0587733	0.0462124	18.3196	14.1322	2.13103	1.67559	1
NEURON	GABBR2	ENSG00000136928	0.894775	2.19726	5.89636e-14	3.42229e-13	chr9	101471107	101471686	0.565731	0.329045	0.042268	0.0629567	22.7042	13.2054	1.69632	2.52661	1
NEURON	SYT13	ENSG00000019505	0.894394	2.55892	1.01334e-16	1.00789e-15	chr11	45307701	45308318	0.545863	0.348531	0.0455478	0.0600578	11.7457	7.4996	0.980084	1.29231	1
NEURON	SLC12A5	ENSG00000124140	0.892517	2.31942	1.24188e-09	3.63277e-09	chr20	44657666	44657937	0.482459	0.410057	0.0449999	0.0624832	5.86452	4.98444	0.546995	0.759513	1
NEURON	SIAH3	ENSG00000215475	0.890488	2.50872	3.70838e-18	8.24791e-17	chr13	46425658	46426357	0.550366	0.340122	0.0568203	0.0526921	23.5605	14.5602	2.43241	2.25568	1
NEURON	GRIN1	ENSG00000176884	0.890393	2.80433	1.62957e-19	3.0675e-18	chr9	140032550	140033683	0.479751	0.410642	0.0447147	0.064892	17.6588	15.115	1.64587	2.38856	1
NEURON	CAMK2A	ENSG00000070808	0.890372	3.00057	1.05792e-23	1.62826e-21	chr5	149669239	149669942	0.391002	0.49937	0.0487858	0.0608425	23.6409	30.1931	2.9497	3.67868	1
NEURON	GPR83	ENSG00000123901	0.889503	2.43572	1.2024e-17	1.45896e-16	chr11	94134368	94134864	0.481254	0.408249	0.0412497	0.0692477	13.8014	11.7078	1.18296	1.98589	1
NEURON	LRRN4CL	ENSG00000177363	0.88929	2.60101	5.62897e-16	7.48748e-15	chr11	62456760	62457557	0.504722	0.384568	0.057805	0.0529047	11.1819	8.51993	1.28064	1.17208	1
NEURON	FMNL1	ENSG00000184922	0.887843	2.31694	4.84338e-09	2.40092e-08	chr17	43318185	43318495	0.326412	0.561431	0.0550394	0.0571177	3.66782	6.30867	0.618465	0.641818	1
NEURON	C21orf128	ENSG00000184385	0.885945	2.60725	5.46108e-14	4.72107e-13	chr21	43527933	43528758	0.551691	0.334254	0.0591026	0.0549519	22.1359	13.4115	2.37141	2.20487	1
NEURON	ECM1	ENSG00000143369	0.885451	1.99944	1.11295e-06	2.2062e-06	chr1	150480399	150480598	0.536061	0.34939	0.0492142	0.0653348	4.99119	3.25311	0.458226	0.608322	1
NEURON	STAR	ENSG00000147465	0.884425	2.71338	6.22528e-21	2.97176e-19	chr8	38008064	38008785	0.437506	0.446919	0.0590313	0.0565441	14.7424	15.0595	1.98914	1.90533	1
NEURON	PTPRR	ENSG00000153233	0.883844	2.15028	1.83041e-19	8.2133e-18	chr12	71313982	71315200	0.292684	0.59116	0.0652079	0.0509478	27.3079	55.1562	6.084	4.75351	1
NEURON	CBLN4	ENSG00000054803	0.883627	2.34575	2.72994e-11	2.05671e-10	chr20	54580436	54580726	0.379474	0.504153	0.062067	0.0543063	4.0462	5.37562	0.6618	0.57905	1
NEURON	SOSTDC1	ENSG00000171243	0.883538	1.99875	2.84357e-17	7.44083e-16	chr7	16504991	16505939	0.288254	0.595284	0.0721514	0.0443107	23.2769	48.0701	5.82633	3.57815	1
NEURON	PTCHD4	ENSG00000244694	0.882642	2.46601	1.00489e-20	4.49426e-19	chr6	48035974	48036835	0.484378	0.398264	0.0671506	0.0502073	34.053	27.999	4.72086	3.5297	1
NEURON	LNX1	ENSG00000072201	0.882266	3.04295	7.94968e-29	9.51556e-26	chr4	54423869	54425079	0.445144	0.437122	0.0636053	0.0541284	52.4151	51.4705	7.48943	6.37354	2
NEURON	LNX1	ENSG00000072201	0.882266	0.83682	0.000464268	0.000828801	chr4	54483555	54483936	0.445144	0.437122	0.0636053	0.0541284	52.4151	51.4705	7.48943	6.37354	2
NEURON	SRPX2	ENSG00000102359	0.881616	1.62306	4.0233e-11	2.93972e-10	chrX	99898921	99899472	0.254227	0.627388	0.0764664	0.0419177	9.37918	23.1462	2.82107	1.54647	1
NEURON	C1QL3	ENSG00000165985	0.881341	1.26249	3.77953e-07	8.91831e-07	chr10	16563644	16564210	0.168616	0.712725	0.0482468	0.0704125	7.41011	31.3218	2.12028	3.09439	1
NEURON	MTUS2	ENSG00000132938	0.881031	2.69212	8.54012e-22	5.28616e-20	chr13	30002375	30003356	0.506982	0.374049	0.0613395	0.0576292	32.1384	23.7116	3.8884	3.6532	1
NEURON	GDA	ENSG00000119125	0.880754	2.31635	1.57144e-16	2.49627e-15	chr9	74764146	74764658	0.350355	0.530399	0.0534243	0.0658216	11.3434	17.1727	1.72971	2.1311	1
NEURON	PRKAR1B	ENSG00000188191	0.880247	1.58343	2.15145e-05	3.87394e-05	chr7	731406	731645	0.204139	0.676108	0.0519465	0.0678063	1.19427	3.9554	0.3039	0.396684	1
NEURON	RGS5	ENSG00000143248	0.880153	1.16404	2.56588e-05	4.34732e-05	chr1	163172555	163173014	0.708164	0.171989	0.0587214	0.0611253	18.8156	4.56968	1.5602	1.62407	1
NEURON	CCNA1	ENSG00000133101	0.880067	2.73002	1.27089e-21	7.30856e-20	chr13	37005886	37006890	0.425481	0.454587	0.0584695	0.0614632	19.8696	21.2288	2.73048	2.87028	1
NEURON	CTXN2	ENSG00000233932	0.879661	2.59061	9.75931e-26	2.95535e-23	chr15	48483121	48484647	0.394452	0.485209	0.0648075	0.0555315	35.1405	43.2258	5.77351	4.94714	1
NEURON	SLC12A1	ENSG00000074803	0.879661	2.59061	9.75931e-26	2.95535e-23	chr15	48483121	48484647	0.394452	0.485209	0.0648075	0.0555315	35.1405	43.2258	5.77351	4.94714	1
NEURON	SERTM1	ENSG00000180440	0.878684	2.7517	2.82702e-26	8.32196e-24	chr13	37247787	37249013	0.433694	0.44499	0.0628985	0.058418	37.4075	38.3819	5.42521	5.03875	1
NEURON	LHX6	ENSG00000106852	0.878672	0.814256	0.0266443	0.0329919	chr9	124990549	124990986	0.78507	0.0936024	0.0616902	0.0596376	20.7953	2.47939	1.63408	1.57971	2
NEURON	LHX6	ENSG00000106852	0.878672	0.747676	0.0310184	0.0417047	chr9	124991103	124991793	0.78507	0.0936024	0.0616902	0.0596376	20.7953	2.47939	1.63408	1.57971	2
NEURON	CCK	ENSG00000187094	0.878569	1.68559	4.13386e-09	2.07586e-08	chr3	42306114	42306690	0.204944	0.673625	0.0648791	0.056552	4.64331	15.262	1.46993	1.28127	1
NEURON	TNNT2	ENSG00000118194	0.878485	1.50814	3.86744e-07	1.35416e-06	chr1	201346682	201347235	0.202729	0.675756	0.0673409	0.0541736	4.762	15.8732	1.5818	1.27251	1
NEURON	FBXO40	ENSG00000163833	0.877788	1.65581	3.63332e-09	9.95237e-09	chr3	121311667	121312865	0.630934	0.246853	0.0498694	0.0723428	36.5064	14.2831	2.88549	4.18582	1
NEURON	NEFH	ENSG00000100285	0.877734	2.46443	2.16805e-10	9.6586e-10	chr22	29876028	29876346	0.557481	0.320253	0.0617434	0.0605222	7.34227	4.21788	0.813188	0.797105	1
NEURON	ENPEP	ENSG00000138792	0.877614	2.18259	6.7927e-13	6.94529e-12	chr4	111397060	111397529	0.328983	0.548631	0.0692288	0.0531574	10.9022	18.1811	2.29417	1.76158	1
NEURON	CNIH3	ENSG00000143786	0.87747	2.10481	2.25079e-12	2.08935e-11	chr1	224803418	224804071	0.280728	0.596742	0.070658	0.0518719	8.76409	18.6298	2.20588	1.61939	1
NEURON	RASGEF1A	ENSG00000198915	0.876897	2.58875	6.39449e-17	1.05202e-15	chr10	43762197	43762663	0.46229	0.414607	0.0716013	0.0515015	13.7907	12.3683	2.13596	1.53636	1
NEURON	SST	ENSG00000157005	0.876314	1.17692	4.05047e-06	7.51085e-06	chr3	187387933	187388554	0.700023	0.176292	0.0540968	0.0695889	15.9076	4.00612	1.22932	1.58137	1
NEURON	KCNJ12	ENSG00000184185	0.876206	2.63381	2.93853e-15	2.17628e-14	chr17	21279387	21280041	0.461186	0.41502	0.0571061	0.0666876	8.83974	7.95485	1.09457	1.27823	1
NEURON	HRH1	ENSG00000196639	0.874977	1.05966	0.000108778	0.000235022	chr3	11178523	11179435	0.14023	0.734747	0.0695479	0.0554755	3.17428	16.632	1.57431	1.25576	1
NEURON	GPR151	ENSG00000173250	0.87452	2.50409	6.75593e-13	4.69676e-12	chr5	145895578	145896102	0.514953	0.359567	0.0647689	0.0607111	7.06083	4.93025	0.888087	0.832447	1
NEURON	COL10A1	ENSG00000123500	0.873635	2.16704	1.74377e-08	7.81442e-08	chr6	116479784	116479988	0.373854	0.499781	0.0670779	0.0592873	2.97133	3.97218	0.533124	0.471206	1
NEURON	MAL2	ENSG00000147676	0.873512	2.37167	7.58396e-18	1.61686e-16	chr8	120220102	120220717	0.347961	0.525552	0.0589609	0.0675266	15.2544	23.0399	2.58481	2.96033	1
NEURON	SPIN2A	ENSG00000147059	0.873241	2.2843	5.79224e-11	2.90764e-10	chrX	57163957	57164406	0.267054	0.606188	0.0608358	0.0659228	4.50911	10.2353	1.02719	1.11308	1
NEURON	FAM160A1	ENSG00000164142	0.872474	1.98134	3.62455e-12	3.23621e-11	chr4	152357206	152357816	0.320565	0.551909	0.0750181	0.0525077	9.04743	15.5768	2.11726	1.48195	1
NEURON	HSPB3	ENSG00000169271	0.872204	2.60146	4.32583e-22	2.81016e-20	chr5	53751140	53752186	0.424958	0.447246	0.0606377	0.0671581	34.3725	36.1753	4.90465	5.43205	1
NEURON	DARC	ENSG00000213088	0.87145	2.12595	1.80599e-10	8.17974e-10	chr1	159173941	159174178	0.275802	0.595648	0.0548021	0.0737482	4.31933	9.32844	0.858256	1.15497	1
NEURON	DLX5	ENSG00000105880	0.871412	0.776997	0.000129224	0.000249913	chr7	96653544	96654382	0.756721	0.114691	0.0660939	0.0624943	45.2157	6.853	3.94925	3.73416	1
NEURON	NSG1	ENSG00000168824	0.87033	2.41207	1.34321e-13	1.07157e-12	chr4	4388560	4388951	0.480304	0.390026	0.076935	0.0527352	7.79909	6.33318	1.24926	0.856306	1
NEURON	APOBEC4	ENSG00000173627	0.869731	2.05121	1.06659e-14	1.56974e-13	chr1	183621743	183622680	0.256826	0.612905	0.0660854	0.0641836	9.28168	22.1504	2.38833	2.31959	1
NEURON	HTR5A-AS1	ENSG00000220575	0.869626	1.43079	0.000103695	0.000170779	chr7	154863214	154863459	0.210942	0.658684	0.0587179	0.0716557	1.7457	5.45111	0.485935	0.593005	1
NEURON	TSTD1	ENSG00000215845	0.869252	1.89591	3.02046e-11	1.60588e-10	chr1	161008265	161009083	0.268995	0.600256	0.0595362	0.0712122	9.00247	20.0888	1.9925	2.38326	1
NEURON	INPP5J	ENSG00000185133	0.868714	2.07061	2.34154e-09	6.58501e-09	chr22	31518821	31519049	0.554783	0.313932	0.0537386	0.0775469	6.18609	3.50048	0.599211	0.864684	1
NEURON	VWDE	ENSG00000146530	0.868567	1.59862	2.54297e-11	1.37282e-10	chr7	12443167	12443986	0.231196	0.63737	0.0596117	0.0718218	13.2931	36.6469	3.4275	4.12954	1
NEURON	MARCH11	ENSG00000183654	0.868056	2.12387	3.02547e-20	6.86523e-19	chr5	16179606	16181023	0.544	0.324056	0.0613289	0.0706147	42.8472	25.5237	4.83046	5.56184	1
NEURON	AGPAT9	ENSG00000138678	0.867382	2.14684	6.08273e-21	2.91077e-19	chr4	84456550	84458050	0.463707	0.403675	0.0860979	0.0465206	48.255	42.0079	8.95966	4.8411	1
NEURON	ZNF215	ENSG00000149054	0.866836	1.49723	6.94891e-11	4.85837e-10	chr11	6946861	6947965	0.229782	0.637053	0.0721527	0.0610117	14.7518	40.8981	4.63212	3.91688	1
NEURON	TMEM30C	ENSG00000235156	0.866829	2.05789	5.93431e-18	1.2545e-16	chr3	99903759	99904613	0.4641	0.402729	0.0872951	0.0458755	23.7862	20.6408	4.47408	2.35123	1
NEURON	GABRG2	ENSG00000113327	0.86669	2.57064	2.48884e-23	3.4152e-21	chr5	161494008	161495219	0.410726	0.455965	0.0692009	0.0641087	32.8162	36.4308	5.52902	5.12217	1
NEURON	CALHM1	ENSG00000185933	0.865888	0.964732	0.00323623	0.00446436	chr10	105218597	105218967	0.181729	0.684158	0.0590537	0.0750585	2.99464	11.274	0.973122	1.23686	1
NEURON	PNOC	ENSG00000168081	0.865652	1.12632	0.000710468	0.00103504	chr8	28174520	28174918	0.697875	0.167776	0.0689266	0.0654217	9.42724	2.2664	0.931095	0.883748	1
NEURON	SLCO4C1	ENSG00000173930	0.865598	2.37229	4.22591e-22	2.75433e-20	chr5	101631851	101632697	0.393519	0.472079	0.0621825	0.0722191	33.6722	40.3943	5.32076	6.17956	1
NEURON	FNDC9	ENSG00000172568	0.865073	2.32647	8.55298e-14	1.04509e-12	chr5	156772455	156772886	0.371735	0.493338	0.0791204	0.0558066	7.4129	9.83781	1.57777	1.11286	1
NEURON	SLC30A3	ENSG00000115194	0.863883	1.84725	6.83086e-07	1.54564e-06	chr2	27485858	27486219	0.255776	0.608107	0.0655173	0.0705996	4.85189	11.5354	1.24282	1.33923	1
NEURON	SLC29A4	ENSG00000164638	0.863465	2.85257	1.28115e-13	1.02655e-12	chr7	5313863	5314062	0.127297	0.736168	0.0824474	0.054088	0.927891	5.36607	0.600975	0.394258	1
NEURON	C8orf34	ENSG00000165084	0.862919	2.54818	5.25294e-24	6.64692e-22	chr8	69242283	69243648	0.400296	0.462623	0.0794645	0.0576165	57.1596	66.0595	11.347	8.22725	2
NEURON	C8orf34	ENSG00000165084	0.862919	0.742641	0.00323134	0.00523443	chr8	69537573	69537872	0.400296	0.462623	0.0794645	0.0576165	57.1596	66.0595	11.347	8.22725	2
NEURON	CCBE1	ENSG00000183287	0.862677	1.24145	2.65555e-08	1.15323e-07	chr18	57332849	57333851	0.214694	0.647983	0.0848997	0.0524231	13.7331	41.4488	5.43069	3.35329	1
NEURON	PPP1R32	ENSG00000162148	0.862525	1.87619	8.58636e-11	5.8957e-10	chr11	61248054	61248729	0.288783	0.573742	0.0763315	0.0611431	5.60607	11.1379	1.4818	1.18695	1
NEURON	RIIAD1	ENSG00000178796	0.862457	2.46881	1.36388e-14	1.44558e-13	chr1	151682655	151683070	0.369376	0.493081	0.0606612	0.0768822	8.38438	11.1923	1.37693	1.74513	1
NEURON	AL589765.1	ENSG00000240510	0.862457	2.46881	1.36388e-14	1.44558e-13	chr1	151682655	151683070	0.369376	0.493081	0.0606612	0.0768822	8.38438	11.1923	1.37693	1.74513	1
NEURON	STX19	ENSG00000178750	0.861806	1.35185	2.82181e-05	6.85437e-05	chr3	93747430	93747638	0.301637	0.560169	0.105592	0.032602	3.54002	6.57415	1.23923	0.382618	1
NEURON	AKR1C1	ENSG00000187134	0.861771	1.96347	2.09609e-09	7.97641e-09	chr10	5005439	5005721	0.531494	0.330277	0.0711105	0.067118	7.08998	4.4058	0.948593	0.895335	1
NEURON	EVI5	ENSG00000067208	0.861558	1.24695	0.000111204	0.000239831	chr1	93257872	93258196	0.212576	0.648982	0.0825296	0.055912	2.78756	8.51025	1.08223	0.733186	1
NEURON	NPM2	ENSG00000158806	0.861361	2.17622	1.29165e-12	8.50281e-12	chr8	21881309	21881887	0.448657	0.412704	0.0801716	0.0584671	9.97584	9.17643	1.78261	1.30001	1
NEURON	AKAP14	ENSG00000186471	0.860625	1.61818	7.15304e-07	1.61278e-06	chrX	119029786	119030334	0.226273	0.634352	0.064606	0.0747691	4.46981	12.531	1.27623	1.47699	1
NEURON	SYT4	ENSG00000132872	0.860571	2.36167	6.20641e-23	5.4919e-21	chr18	40857088	40857692	0.443946	0.416624	0.0790929	0.0603363	42.958	40.3142	7.65334	5.83837	1
NEURON	GJD2	ENSG00000159248	0.859842	1.40037	2.0352e-06	3.90892e-06	chr15	35047118	35047440	0.646093	0.213749	0.0556543	0.084504	12.4321	4.11295	1.0709	1.62603	1
NEURON	SVEP1	ENSG00000165124	0.859748	2.26614	2.71383e-08	7.8839e-08	chr9	113342023	113342258	0.309063	0.550685	0.0547737	0.0854782	3.52826	6.28661	0.625296	0.975818	1
NEURON	HTR1E	ENSG00000168830	0.859307	2.09288	4.33208e-20	1.62043e-18	chr6	87646558	87647631	0.347557	0.511751	0.0611238	0.079569	28.0586	41.3141	4.93458	6.42368	1
NEURON	SLC32A1	ENSG00000101438	0.85908	1.01993	0.000335879	0.00061183	chr20	37352399	37353132	0.707647	0.151433	0.0731698	0.0677503	15.6451	3.34798	1.61768	1.49787	1
NEURON	SIDT1	ENSG00000072858	0.858975	2.1241	1.9652e-15	3.3913e-14	chr3	113250988	113251481	0.370974	0.488001	0.0840817	0.0569435	14.391	18.9308	3.26174	2.20898	1
NEURON	CHRM2	ENSG00000181072	0.858907	2.14915	3.9166e-17	9.92751e-16	chr7	136553125	136553549	0.378136	0.480771	0.0821691	0.0589234	11.4661	14.5783	2.49159	1.78672	1
NEURON	DRP2	ENSG00000102385	0.858821	2.50381	1.32066e-17	2.66285e-16	chrX	100474624	100475215	0.404343	0.454478	0.0500422	0.0911367	18.3265	20.5989	2.26812	4.13069	1
NEURON	RDH12	ENSG00000139988	0.858763	2.35783	1.6031e-16	1.53071e-15	chr14	68188996	68189653	0.46907	0.389693	0.0710383	0.070199	17.1646	14.26	2.5995	2.56878	1
NEURON	HIST1H1A	ENSG00000124610	0.85856	1.16599	1.03067e-07	4.0186e-07	chr6	26017636	26018314	0.209233	0.649328	0.0918113	0.0496282	10.9909	34.109	4.82282	2.60696	1
NEURON	ITGA3	ENSG00000005884	0.858421	2.13743	7.23772e-13	7.35995e-12	chr17	48132945	48133537	0.379303	0.479118	0.086223	0.0553564	7.12846	9.00434	1.62044	1.04035	1
NEURON	TRPC4	ENSG00000133107	0.858333	1.68286	3.54334e-11	1.29164e-10	chr13	38443578	38444104	0.565876	0.292457	0.0664957	0.0751713	65.0857	33.6378	7.64818	8.64603	2
NEURON	TRPC4	ENSG00000133107	0.858333	1.98509	5.67233e-17	5.94805e-16	chr13	38444196	38444948	0.565876	0.292457	0.0664957	0.0751713	65.0857	33.6378	7.64818	8.64603	2
NEURON	NCR3LG1	ENSG00000188211	0.857573	2.02835	5.42294e-21	2.60277e-19	chr11	17373082	17374364	0.315153	0.54242	0.0643484	0.0780786	21.9067	37.7044	4.47295	5.42735	1
NEURON	ZCCHC5	ENSG00000179300	0.857492	0.716406	0.0021934	0.00366972	chrX	77913881	77915109	0.164896	0.692596	0.0860431	0.0564651	10.3252	43.3678	5.3877	3.53564	1
NEURON	TNFSF4	ENSG00000117586	0.855802	1.70458	3.04963e-11	1.56798e-10	chr1	173174659	173175107	0.587382	0.26842	0.0827532	0.0614447	18.8891	8.63186	2.66118	1.97594	1
NEURON	FSTL4	ENSG00000053108	0.855394	2.06996	7.08708e-09	2.48992e-08	chr5	132948119	132948454	0.482181	0.373213	0.0783724	0.0662338	8.20229	6.34865	1.33318	1.12669	1
NEURON	RGAG1	ENSG00000243978	0.855117	1.83747	4.74172e-10	1.96676e-09	chrX	109662201	109662651	0.341424	0.513693	0.0571553	0.0877272	7.26906	10.9367	1.21686	1.86775	1
NEURON	DSC1	ENSG00000134765	0.855024	1.14721	1.08562e-08	5.05533e-08	chr18	28741587	28742926	0.195213	0.659811	0.0839882	0.0609875	15.3132	51.7577	6.58831	4.78406	1
NEURON	AMER3	ENSG00000178171	0.854819	2.40303	5.39957e-21	1.4766e-19	chr2	131512886	131514041	0.432792	0.422027	0.0631859	0.0819952	22.4076	21.8503	3.27142	4.24527	1
NEURON	RNF175	ENSG00000145428	0.854817	2.41271	5.69181e-22	2.02701e-20	chr4	154680275	154681329	0.428366	0.426451	0.0661767	0.0790062	30.2197	30.0845	4.66852	5.5736	1
NEURON	C8orf47	ENSG00000177459	0.854677	2.18502	1.6526e-14	1.59682e-13	chr8	99076524	99077383	0.484192	0.370485	0.0707438	0.074579	18.651	14.2711	2.72505	2.87278	1
NEURON	C11orf87	ENSG00000185742	0.854502	2.26957	6.67238e-21	1.78419e-19	chr11	109292155	109293231	0.469109	0.385393	0.0620739	0.0834238	35.9262	29.5149	4.75387	6.38893	1
NEURON	FRRS1L	ENSG00000260230	0.854101	1.95882	7.92076e-18	9.98348e-17	chr9	111929195	111930303	0.463112	0.390989	0.0456902	0.100209	28.0996	23.7235	2.77228	6.08022	1
NEURON	LRRC10B	ENSG00000204950	0.853904	1.17745	0.00112486	0.00163544	chr11	61275989	61276339	0.213015	0.64089	0.0608094	0.0852864	1.82302	5.48486	0.520419	0.729899	1
NEURON	SNCB	ENSG00000074317	0.853769	2.2045	9.94286e-12	5.54631e-11	chr5	176057364	176057755	0.506386	0.347383	0.0659153	0.0803154	10.5101	7.20997	1.36808	1.66695	1
NEURON	EIF4E1B	ENSG00000175766	0.853769	2.2045	9.94286e-12	5.54631e-11	chr5	176057364	176057755	0.506386	0.347383	0.0659153	0.0803154	10.5101	7.20997	1.36808	1.66695	1
NEURON	NRIP3	ENSG00000175352	0.853679	2.25391	5.95326e-17	9.86837e-16	chr11	9025248	9025766	0.482979	0.3707	0.0699767	0.0763444	14.3677	11.0276	2.08167	2.2711	1
NEURON	HDC	ENSG00000140287	0.853641	1.50153	3.00135e-09	1.54811e-08	chr15	50556511	50557899	0.206018	0.647623	0.0720324	0.0743265	11.2916	35.4955	3.94801	4.07375	1
NEURON	GPR21	ENSG00000188394	0.853639	2.32768	1.43686e-13	7.77066e-13	chr9	125796503	125796820	0.417066	0.436573	0.0618294	0.0845315	7.87839	8.24687	1.16796	1.5968	1
NEURON	GJD4	ENSG00000177291	0.852957	1.31787	5.19381e-07	1.19824e-06	chr10	35894145	35894880	0.181517	0.67144	0.0740204	0.073023	5.24424	19.3987	2.13853	2.10972	1
NEURON	OPRM1	ENSG00000112038	0.852654	2.30984	8.06911e-15	1.22082e-13	chr6	154360204	154360592	0.398752	0.453902	0.0759103	0.071436	8.89513	10.1254	1.69336	1.59355	1
NEURON	NMNAT2	ENSG00000157064	0.852445	2.26806	4.00886e-20	8.80786e-19	chr1	183386994	183387886	0.413628	0.438817	0.0565507	0.0910039	20.567	21.8195	2.81189	4.52502	1
NEURON	KIAA1324	ENSG00000116299	0.852421	2.13465	1.93824e-19	3.59167e-18	chr1	109656178	109657183	0.478563	0.373857	0.0617312	0.0858481	25.6974	20.075	3.31478	4.60979	1
NEURON	LRTM2	ENSG00000166159	0.852332	2.27719	4.20761e-10	1.76373e-09	chr12	1929625	1929885	0.334799	0.517533	0.0570741	0.0905936	6.49198	10.0353	1.10671	1.75667	2
NEURON	LRTM2	ENSG00000166159	0.852332	1.38854	3.1623e-06	6.42853e-06	chr12	1930998	1931341	0.334799	0.517533	0.0570741	0.0905936	6.49198	10.0353	1.10671	1.75667	2
NEURON	PTPN5	ENSG00000110786	0.852318	2.27264	2.28804e-20	9.18702e-19	chr11	18812747	18814098	0.364987	0.487331	0.0542132	0.093469	35.0533	46.8033	5.20664	8.97677	2
NEURON	PTPN5	ENSG00000110786	0.852318	1.62755	5.12362e-06	1.44332e-05	chr11	18814125	18814423	0.364987	0.487331	0.0542132	0.093469	35.0533	46.8033	5.20664	8.97677	2
NEURON	KCNC2	ENSG00000166006	0.852258	2.08686	7.32834e-18	2.20002e-16	chr12	75603159	75603896	0.320511	0.531748	0.0783179	0.0694236	18.1617	30.1314	4.43788	3.93388	1
NEURON	UCHL1	ENSG00000154277	0.851929	2.12687	3.34294e-12	3.00171e-11	chr4	41258240	41258517	0.379303	0.472626	0.0511514	0.0969195	57.8248	72.0519	7.79803	14.7754	2
NEURON	UCHL1	ENSG00000154277	0.851929	2.02261	5.34062e-24	6.31577e-22	chr4	41258596	41259856	0.379303	0.472626	0.0511514	0.0969195	57.8248	72.0519	7.79803	14.7754	2
NEURON	MS4A8	ENSG00000166959	0.851666	1.86271	1.94555e-09	1.03941e-08	chr11	60466560	60467100	0.267936	0.583729	0.0821039	0.0662304	5.14755	11.2145	1.57737	1.27241	1
NEURON	OCIAD2	ENSG00000145247	0.851004	2.36134	9.04352e-15	9.21476e-14	chr4	48908574	48909014	0.430736	0.420268	0.0845393	0.0644565	12.0314	11.7391	2.36137	1.80042	1
NEURON	ANKRD55	ENSG00000164512	0.849333	1.80212	9.0953e-16	7.4488e-15	chr5	55528491	55529533	0.554159	0.295174	0.0724555	0.0782119	30.9936	16.5088	4.05237	4.37432	1
NEURON	KLF8	ENSG00000102349	0.84913	1.44094	1.34883e-07	5.14526e-07	chrX	56258580	56259066	0.24533	0.6038	0.0949441	0.055926	5.06457	12.4648	1.96002	1.15453	1
NEURON	ANKRD45	ENSG00000183831	0.848888	1.97242	5.97871e-14	7.55719e-13	chr1	173638652	173639123	0.425634	0.423254	0.0992498	0.0518624	11.8731	11.8068	2.7686	1.44671	1
NEURON	GLRA3	ENSG00000145451	0.848683	1.62134	3.02723e-15	3.6724e-14	chr4	175749863	175750934	0.244626	0.604057	0.0710553	0.0802614	24.6302	60.8195	7.1542	8.08112	1
NEURON	CALB1	ENSG00000104327	0.848481	2.32048	1.30355e-16	2.1068e-15	chr8	91094962	91095370	0.395897	0.452583	0.0756102	0.0759092	13.6	15.5472	2.59738	2.60765	1
NEURON	MTMR11	ENSG00000014914	0.848383	2.48397	1.74282e-11	1.36179e-10	chr1	149908671	149908950	0.396421	0.451962	0.0796628	0.0719542	4.53124	5.16609	0.910575	0.822463	1
NEURON	RP11-187E13.2	ENSG00000258386	0.848313	1.23377	0.00544341	0.00844438	chr14	32476086	32476395	0.21363	0.634683	0.0930663	0.0586203	1.99236	5.91918	0.867954	0.546704	1
NEURON	MAP7D2	ENSG00000184368	0.847775	2.20959	5.57875e-11	2.74105e-10	chrX	20074875	20075146	0.502515	0.34526	0.0739451	0.0782798	17.9969	12.365	2.64825	2.80349	2
NEURON	MAP7D2	ENSG00000184368	0.847775	1.82508	4.63492e-09	1.25081e-08	chrX	20134922	20135463	0.502515	0.34526	0.0739451	0.0782798	17.9969	12.365	2.64825	2.80349	2
NEURON	LIMD2	ENSG00000136490	0.845616	1.45454	4.32837e-07	1.50243e-06	chr17	61778402	61778829	0.247832	0.597784	0.0938023	0.0605816	5.50645	13.2818	2.08414	1.34603	1
NEURON	CPNE6	ENSG00000100884	0.844479	1.86899	5.18181e-17	1.27726e-15	chr14	24539972	24540942	0.369643	0.474836	0.0977455	0.057776	21.4685	27.578	5.67697	3.35558	1
NEURON	ZSWIM2	ENSG00000163012	0.844475	2.18262	1.03935e-22	1.15149e-20	chr2	187713526	187714508	0.367206	0.477269	0.0851219	0.070403	39.2421	51.0043	9.09672	7.52375	1
NEURON	GRM1	ENSG00000152822	0.844065	2.04747	9.09551e-16	1.69253e-14	chr6	146348522	146349183	0.335462	0.508604	0.081607	0.0743278	11.8922	18.0302	2.89299	2.63494	1
NEURON	DKK2	ENSG00000155011	0.844065	1.77382	9.23115e-18	1.92662e-16	chr4	107957318	107958643	0.313131	0.530934	0.0650918	0.0908436	25.773	43.6997	5.35753	7.4771	1
NEURON	AC074091.13	ENSG00000205334	0.843877	2.10245	1.72232e-10	7.79562e-10	chr2	27938356	27938688	0.460303	0.383575	0.0830521	0.0730708	6.17768	5.14792	1.11464	0.980677	1
NEURON	SLC35F4	ENSG00000151812	0.843504	1.18724	2.10247e-05	3.59473e-05	chr14	58332300	58332886	0.591728	0.251776	0.0768839	0.0796116	20.4851	8.71628	2.66165	2.75609	1
NEURON	CDH9	ENSG00000113100	0.843141	2.12507	3.77194e-16	7.6559e-15	chr5	27038511	27039009	0.385482	0.457659	0.0880185	0.0688409	13.6271	16.1786	3.11152	2.43358	1
NEURON	RBP4	ENSG00000138207	0.843057	1.87158	6.75994e-10	2.71673e-09	chr10	95360726	95361218	0.376385	0.466672	0.0607886	0.0961544	6.09785	7.5606	0.984841	1.55781	1
NEURON	ARHGAP29	ENSG00000137962	0.842992	1.7337	1.89871e-11	1.01017e-10	chr1	94702924	94703601	0.500847	0.342145	0.0981969	0.0588114	15.1975	10.3819	2.97964	1.78454	1
NEURON	INSM2	ENSG00000168348	0.84291	2.04294	3.97109e-18	9.07374e-17	chr14	36002403	36003762	0.413397	0.429514	0.0603937	0.0966959	44.101	45.8204	6.44279	10.3155	1
NEURON	RET	ENSG00000165731	0.842613	2.16172	1.20362e-12	5.56446e-12	chr10	43572275	43572823	0.436036	0.406577	0.0774781	0.0799084	9.04061	8.42981	1.6064	1.65679	1
NEURON	WIPF3	ENSG00000122574	0.842215	2.11372	7.31294e-12	4.1839e-11	chr7	29845688	29846223	0.448504	0.393711	0.0906049	0.0671803	11.2887	9.90956	2.28049	1.6909	1
NEURON	KIAA0087	ENSG00000122548	0.841684	2.18841	5.6672e-10	1.7377e-09	chr7	26578272	26578513	0.440967	0.400717	0.0792153	0.0791009	4.94087	4.48989	0.887578	0.886296	1
NEURON	HTR2A	ENSG00000102468	0.841499	1.78759	7.73327e-15	1.17511e-13	chr13	47470874	47471332	0.381798	0.459701	0.11047	0.0480312	27.3318	32.9086	7.90821	3.43842	1
NEURON	NMU	ENSG00000109255	0.841132	1.47542	1.54199e-07	3.40254e-07	chr4	56502094	56502559	0.604098	0.237035	0.0770517	0.081816	8.75509	3.4353	1.1167	1.18575	1
NEURON	ANKDD1A	ENSG00000166839	0.840762	1.71085	1.884e-09	6.89704e-09	chr15	65203417	65204147	0.309348	0.531414	0.0692855	0.0899523	7.0123	12.0461	1.57056	2.03903	1
NEURON	GC	ENSG00000145321	0.840492	1.26611	8.61008e-07	2.25699e-06	chr4	72651538	72652453	0.551975	0.288517	0.0978385	0.0616699	24.4432	12.7765	4.3326	2.73094	1
NEURON	SP9	ENSG00000217236	0.840382	2.99359	7.17526e-22	4.39983e-20	chr2	175199198	175199849	0.735219	0.105164	0.073954	0.0856636	16.7	2.38872	1.67981	1.94579	1
NEURON	FGF5	ENSG00000138675	0.840347	0.912231	1.49552e-05	2.75326e-05	chr4	81187180	81188357	0.177912	0.662435	0.0683632	0.0912901	12.9435	48.1937	4.97358	6.64157	1
NEURON	LINGO1	ENSG00000169783	0.839439	1.43981	1.38002e-07	3.51943e-07	chr15	77926598	77927238	0.311781	0.527657	0.0489021	0.111659	13.8364	23.4167	2.17021	4.95527	2
NEURON	LINGO1	ENSG00000169783	0.839439	1.74083	7.62812e-11	3.73814e-10	chr15	78111643	78112064	0.311781	0.527657	0.0489021	0.111659	13.8364	23.4167	2.17021	4.95527	2
NEURON	GCHFR	ENSG00000137880	0.839243	1.4357	4.75754e-06	8.74201e-06	chr15	41056269	41056468	0.412421	0.426822	0.0793781	0.0813793	14.3078	14.8074	2.7538	2.82323	2
NEURON	GCHFR	ENSG00000137880	0.839243	2.62386	1.37774e-15	1.79767e-14	chr15	41057578	41058015	0.412421	0.426822	0.0793781	0.0813793	14.3078	14.8074	2.7538	2.82323	2
NEURON	MCHR2	ENSG00000152034	0.839078	0.900752	0.00132499	0.00191084	chr6	100441630	100442194	0.15718	0.681897	0.0888351	0.0720871	4.08612	17.7269	2.30939	1.874	1
NEURON	PTPN14	ENSG00000152104	0.8389	1.24117	7.20396e-09	2.34152e-08	chr1	214637209	214638296	0.223667	0.615233	0.076044	0.0850564	12.6718	34.856	4.30827	4.81886	1
NEURON	RIMBP2	ENSG00000060709	0.838395	1.947	1.50877e-10	6.89439e-10	chr12	131200732	131201244	0.441846	0.39655	0.100817	0.0607877	8.69847	7.80673	1.98475	1.19671	1
NEURON	KCNV1	ENSG00000164794	0.837903	1.24341	4.32258e-08	1.80658e-07	chr8	110986440	110987150	0.20618	0.631723	0.0831588	0.0789381	16.5421	50.6839	6.67194	6.3333	2
NEURON	KCNV1	ENSG00000164794	0.837903	1.25734	6.66036e-07	2.23009e-06	chr8	110987656	110988188	0.20618	0.631723	0.0831588	0.0789381	16.5421	50.6839	6.67194	6.3333	2
NEURON	SEPT14	ENSG00000154997	0.837154	1.64383	7.19633e-07	2.39477e-06	chr7	55930308	55930557	0.313784	0.52337	0.0964893	0.0663568	3.36053	5.60514	1.03337	0.710662	1
NEURON	EGF	ENSG00000138798	0.83713	1.28839	9.18997e-10	5.20917e-09	chr4	110833728	110834396	0.277	0.56013	0.117605	0.0452646	12.004	24.2737	5.09651	1.96158	1
NEURON	SLCO1B7	ENSG00000205754	0.837099	1.49098	3.3958e-07	1.20127e-06	chr12	21207236	21207637	0.308527	0.528572	0.105002	0.0578992	8.88302	15.2185	3.02318	1.66702	1
NEURON	SLC46A2	ENSG00000119457	0.836442	1.76696	2.89727e-08	8.37014e-08	chr9	115652991	115653194	0.351922	0.484521	0.0694236	0.0941342	3.3544	4.61829	0.661722	0.897254	1
NEURON	KCNH7	ENSG00000184611	0.835973	2.13637	1.04633e-17	2.07517e-16	chr2	163694708	163695349	0.447975	0.387998	0.0905146	0.0735128	19.7637	17.1177	3.99332	3.24323	1
NEURON	CLVS2	ENSG00000146352	0.835882	2.13444	1.01999e-20	4.55261e-19	chr6	123316842	123318279	0.421832	0.41405	0.0913799	0.0727376	60.0326	58.9251	13.0046	10.3516	1
NEURON	C2CD4A	ENSG00000198535	0.835594	2.179	7.64258e-12	3.10052e-11	chr15	62359083	62359515	0.425211	0.410383	0.0746097	0.0897958	4.59102	4.43092	0.805563	0.969528	1
NEURON	CDK5R2	ENSG00000171450	0.835164	2.26132	5.81042e-18	1.78115e-16	chr2	219824062	219824539	0.404817	0.430347	0.0839745	0.0808619	15.2128	16.1722	3.15572	3.03875	1
NEURON	FKBP1B	ENSG00000119782	0.835079	1.58988	2.49682e-08	1.08883e-07	chr2	24272412	24272672	0.250039	0.58504	0.0805749	0.0843466	4.1092	9.61468	1.32419	1.38617	1
NEURON	TMEM200A	ENSG00000164484	0.835056	1.57459	2.70858e-07	9.76695e-07	chr6	130742011	130742409	0.241693	0.593363	0.0897879	0.0751561	5.92365	14.5428	2.20061	1.842	1
NEURON	SPTSSB	ENSG00000196542	0.834689	2.03909	5.42447e-19	8.97335e-18	chr3	161090237	161091061	0.456772	0.377917	0.0748962	0.0904149	36.2953	30.0295	5.9513	7.18442	1
NEURON	FAM194B	ENSG00000165837	0.833621	0.953442	6.52224e-06	1.17974e-05	chr13	46189532	46190242	0.612678	0.220943	0.05814	0.108239	29.7403	10.7249	2.8222	5.25407	1
NEURON	MIA2	ENSG00000150526	0.833457	2.07602	3.373e-11	1.71977e-10	chr14	39699002	39699577	0.435231	0.398226	0.0911602	0.0753829	6.49812	5.94562	1.36105	1.12549	1
NEURON	SRRM4	ENSG00000139767	0.833376	2.18904	3.48458e-13	1.76382e-12	chr12	119419024	119419485	0.446256	0.38712	0.0709435	0.0956803	10.3339	8.9645	1.64283	2.21566	1
NEURON	GPR1	ENSG00000183671	0.832799	1.72548	2.99557e-12	2.71569e-11	chr2	207077535	207078570	0.342736	0.490064	0.100735	0.0664659	9.26342	13.2454	2.72264	1.79643	1
NEURON	SCUBE2	ENSG00000175356	0.832714	1.9253	9.5495e-11	3.26851e-10	chr11	9088188	9088622	0.425815	0.406899	0.0734707	0.0938155	5.68451	5.432	0.980814	1.25241	1
NEURON	MARCH4	ENSG00000144583	0.832176	1.76458	3.47053e-14	3.37735e-13	chr2	217236667	217237578	0.30036	0.531816	0.0794002	0.0884239	12.1061	21.4351	3.20026	3.56396	1
NEURON	STAT4	ENSG00000138378	0.83204	1.59052	5.20595e-13	5.44901e-12	chr2	192014913	192016150	0.319261	0.512779	0.101272	0.0666876	21.0555	33.8181	6.67899	4.3981	1
NEURON	CYP3A4	ENSG00000160868	0.831447	2.464	5.96457e-11	2.91558e-10	chr7	99381618	99381873	0.125891	0.705557	0.111166	0.0573866	0.690733	3.87123	0.609942	0.314867	1
NEURON	TRPC6	ENSG00000137672	0.831205	1.75625	1.80117e-11	9.62101e-11	chr11	101454449	101454973	0.475847	0.355358	0.085608	0.0831866	13.3385	9.96103	2.39967	2.3318	1
NEURON	ODF3L1	ENSG00000182950	0.831074	2.18166	1.4212e-11	7.71729e-11	chr15	76016121	76016510	0.416465	0.414608	0.082985	0.0859414	7.24402	7.21173	1.44345	1.49487	1
NEURON	NDUFA4L2	ENSG00000185633	0.830265	1.96616	5.97644e-13	4.50604e-12	chr12	57634179	57634632	0.408645	0.421621	0.0694623	0.100272	11.4803	11.8449	1.95145	2.81702	1
NEURON	PAK3	ENSG00000077264	0.830026	1.7022	8.46216e-16	1.15327e-14	chrX	110187125	110188566	0.398182	0.431844	0.0667356	0.103238	63.0563	68.3869	10.5683	16.3489	2
NEURON	PAK3	ENSG00000077264	0.830026	2.51765	1.1088e-24	1.65203e-22	chrX	110339072	110339980	0.398182	0.431844	0.0667356	0.103238	63.0563	68.3869	10.5683	16.3489	2
NEURON	CDH7	ENSG00000081138	0.829301	1.52863	1.45981e-12	6.66207e-12	chr18	63417516	63419067	0.548027	0.281274	0.0726371	0.0980617	67.953	34.8768	9.00669	12.1592	1
NEURON	C3orf80	ENSG00000180044	0.8292	1.93939	1.45429e-20	3.57325e-19	chr3	159942655	159943879	0.417832	0.411368	0.0677015	0.103098	39.9369	39.3191	6.47099	9.85427	1
NEURON	HMGCLL1	ENSG00000146151	0.828894	1.85359	3.13303e-19	1.32085e-17	chr6	55443287	55444310	0.372905	0.45599	0.0999348	0.071171	53.2563	65.1221	14.2722	10.1643	1
NEURON	LMOD3	ENSG00000163380	0.828405	1.07581	0.000373539	0.000675906	chr3	69171615	69171893	0.625694	0.202711	0.10237	0.069225	10.4779	3.3946	1.71429	1.15924	1
NEURON	SLC16A10	ENSG00000112394	0.828211	1.8267	7.96559e-15	5.4253e-14	chr6	111408296	111409387	0.475795	0.352415	0.0682523	0.103537	27.338	20.2489	3.92161	5.94898	1
NEURON	HRH2	ENSG00000113749	0.828108	1.79811	2.36646e-07	5.78367e-07	chr5	175108416	175108666	0.319306	0.508802	0.0878528	0.0840388	2.58215	4.11456	0.710444	0.679601	1
NEURON	PCDH11Y	ENSG00000099715	0.827793	0.760275	0.0269334	0.0333348	chrY	4868099	4868487	0.611231	0.216562	0.0271486	0.145058	0.406296	0.143952	0.0180462	0.0964225	1
NEURON	EMB	ENSG00000170571	0.827688	1.64971	1.0494e-18	3.86574e-17	chr5	49736462	49737905	0.388929	0.438759	0.1199	0.0524118	39.9869	45.1101	12.3273	5.38861	1
NEURON	PCSK1	ENSG00000175426	0.827625	1.97659	1.42752e-12	1.37394e-11	chr5	95767835	95768507	0.268317	0.559308	0.0813612	0.0910141	36.5239	76.1343	11.0751	12.3891	3
NEURON	PCSK1	ENSG00000175426	0.827625	1.89843	6.21808e-14	5.74559e-13	chr5	95768610	95769243	0.268317	0.559308	0.0813612	0.0910141	36.5239	76.1343	11.0751	12.3891	3
NEURON	PCSK1	ENSG00000175426	0.827625	0.413098	0.0307053	0.0380095	chr5	95769832	95770205	0.268317	0.559308	0.0813612	0.0910141	36.5239	76.1343	11.0751	12.3891	3
NEURON	RXFP1	ENSG00000171509	0.827603	1.70124	5.82724e-12	4.99761e-11	chr4	159442734	159443242	0.352009	0.475594	0.105777	0.0666201	11.4445	15.4625	3.43901	2.16595	1
NEURON	MUM1L1	ENSG00000157502	0.827578	1.16537	0.0001239	0.000264658	chrX	105412165	105412524	0.22524	0.602338	0.0947946	0.0776274	4.37613	11.7026	1.84174	1.5082	1
NEURON	ATP8A2	ENSG00000132932	0.827567	2.14052	9.66876e-19	1.51044e-17	chr13	25945748	25947308	0.420893	0.406674	0.0732908	0.0991418	38.6624	37.3563	6.73235	9.10697	2
NEURON	ATP8A2	ENSG00000132932	0.827567	1.43587	7.54735e-09	2.44237e-08	chr13	26042773	26043260	0.420893	0.406674	0.0732908	0.0991418	38.6624	37.3563	6.73235	9.10697	2
NEURON	FRMD4A	ENSG00000151474	0.827359	0.60591	0.00682194	0.0101919	chr10	14050299	14050994	0.450936	0.376423	0.101913	0.0707287	28.1015	23.4581	6.35102	4.40769	2
NEURON	FRMD4A	ENSG00000151474	0.827359	2.90988	1.2236e-18	1.85904e-17	chr10	14372591	14373100	0.450936	0.376423	0.101913	0.0707287	28.1015	23.4581	6.35102	4.40769	2
NEURON	MYBPC1	ENSG00000196091	0.827309	1.71219	6.97405e-08	2.12791e-07	chr12	101988549	101988799	0.402355	0.424954	0.115789	0.0569022	4.13427	4.36647	1.18975	0.584679	1
NEURON	FRMPD4	ENSG00000169933	0.827055	2.03038	3.89204e-13	1.95393e-12	chrX	12156120	12156695	0.494466	0.332589	0.0815364	0.0914087	12.7894	8.60244	2.10895	2.3643	1
NEURON	ARC	ENSG00000198576	0.826783	1.91975	7.14128e-13	5.30032e-12	chr8	143696671	143697134	0.343494	0.483288	0.0774455	0.0957719	10.8611	15.2813	2.44878	3.02825	1
NEURON	CAP2	ENSG00000112186	0.825759	2.14197	1.21118e-22	9.81983e-21	chr6	17393293	17394640	0.415681	0.410078	0.093459	0.0807819	36.3072	35.8179	8.16308	7.05581	1
NEURON	MMP1	ENSG00000196611	0.825382	1.01497	0.000178778	0.000276764	chr11	102668796	102669154	0.607788	0.217594	0.0846223	0.0899956	12.2348	4.38016	1.70345	1.81161	1
NEURON	C22orf24	ENSG00000128254	0.82504	0.950378	0.0118589	0.0172732	chr22	32334312	32334569	0.170187	0.654853	0.0957046	0.0792551	1.40629	5.4112	0.790828	0.654902	1
NEURON	GPR88	ENSG00000181656	0.824828	1.25414	3.18632e-08	1.36476e-07	chr1	101003440	101004349	0.227634	0.597194	0.0959598	0.0792121	17.8707	46.8835	7.53345	6.21865	1
NEURON	WNT16	ENSG00000002745	0.824323	1.57443	1.7805e-09	5.0943e-09	chr7	120968777	120969545	0.493584	0.330739	0.0779695	0.0977072	14.8916	9.97851	2.35237	2.94786	1
NEURON	ANKRD66	ENSG00000230062	0.824289	0.669047	0.0127988	0.018528	chr6	46714020	46714805	0.15523	0.669059	0.101724	0.0739872	3.55168	15.3082	2.32746	1.69284	1
NEURON	SMIM18	ENSG00000253457	0.824163	1.98553	3.80344e-17	6.90427e-16	chr8	30495722	30496779	0.382339	0.441824	0.0746212	0.101216	24.5453	28.3641	4.79051	6.49784	1
NEURON	CD8A	ENSG00000153563	0.823574	1.94488	1.95191e-20	7.98393e-19	chr2	87034260	87035824	0.346192	0.477382	0.0842319	0.0921941	22.8128	31.4577	5.55057	6.07524	1
NEURON	PRKAA2	ENSG00000162409	0.822634	1.80596	9.06932e-17	9.11936e-16	chr1	57110356	57111812	0.455713	0.366921	0.0753032	0.102063	26.6479	21.4558	4.40337	5.96814	1
NEURON	CMA1	ENSG00000092009	0.822613	1.11391	0.000223833	0.000343011	chr14	24977281	24977484	0.597902	0.224712	0.0722307	0.105156	6.49597	2.4414	0.784759	1.14248	1
NEURON	SLC7A8	ENSG00000092068	0.822504	1.078	6.84807e-07	1.82032e-06	chr14	23623090	23623881	0.482823	0.339681	0.121605	0.0558912	74.5421	52.4427	18.7743	8.62894	3
NEURON	SLC7A8	ENSG00000092068	0.822504	1.20207	7.05191e-09	2.47839e-08	chr14	23624208	23625057	0.482823	0.339681	0.121605	0.0558912	74.5421	52.4427	18.7743	8.62894	3
NEURON	SLC7A8	ENSG00000092068	0.822504	2.28851	6.96745e-18	1.4482e-16	chr14	23652710	23653189	0.482823	0.339681	0.121605	0.0558912	74.5421	52.4427	18.7743	8.62894	3
NEURON	TAC1	ENSG00000006128	0.822378	2.94509	7.402e-20	3.66586e-18	chr7	97361060	97361524	0.717521	0.104857	0.104427	0.0731952	13.5442	1.97931	1.97119	1.38166	1
NEURON	FMO6P	ENSG00000117507	0.82165	1.97828	5.4772e-09	2.68877e-08	chr1	171107236	171107446	0.373327	0.448323	0.0823248	0.0960248	4.6138	5.54064	1.01742	1.18673	1
NEURON	TUSC3	ENSG00000104723	0.821596	1.87341	3.05565e-16	6.32377e-15	chr8	15397202	15398610	0.334461	0.487135	0.0862724	0.0921321	26.324	38.3403	6.79012	7.25132	1
NEURON	SPOCK2	ENSG00000107742	0.821502	2.09627	1.08699e-18	2.84561e-17	chr10	73848099	73848989	0.39752	0.423982	0.0851238	0.0933738	15.4516	16.4802	3.30876	3.62944	1
NEURON	CHRM1	ENSG00000168539	0.821439	2.05168	1.0908e-11	6.35584e-11	chr11	62689117	62689909	0.356874	0.464565	0.0762695	0.102292	8.14096	10.5976	1.73985	2.33347	1
NEURON	GABRA1	ENSG00000022355	0.821305	2.34838	2.52918e-13	1.31043e-12	chr5	161274503	161274825	0.426796	0.39451	0.076108	0.102587	30.0577	27.7838	5.36	7.22479	2
NEURON	GABRA1	ENSG00000022355	0.821305	1.89778	4.01341e-16	3.53252e-15	chr5	161274898	161275556	0.426796	0.39451	0.076108	0.102587	30.0577	27.7838	5.36	7.22479	2
NEURON	IL13RA2	ENSG00000123496	0.821135	1.6304	1.64455e-09	8.89953e-09	chrX	114251858	114252327	0.312387	0.508749	0.10145	0.0774145	7.0568	11.4926	2.29176	1.74879	1
NEURON	RNF128	ENSG00000133135	0.820912	1.9782	1.25479e-18	1.9012e-17	chrX	105969198	105970575	0.416772	0.40414	0.0689908	0.110097	34.0027	32.9721	5.62867	8.98236	1
NEURON	F11R	ENSG00000158769	0.820663	0.809234	0.00222265	0.00371369	chr1	160990715	160991390	0.227431	0.593232	0.121281	0.058056	6.9755	18.1949	3.71979	1.78062	1
NEURON	SYNPO2	ENSG00000172403	0.820381	2.02529	1.12766e-16	2.56902e-15	chr4	119809747	119810422	0.375632	0.444748	0.0986459	0.0809735	19.3748	22.9398	5.08808	4.17655	1
NEURON	SLC6A15	ENSG00000072041	0.820238	1.63068	1.32537e-18	3.39932e-17	chr12	85304918	85307170	0.372385	0.447853	0.0558448	0.123918	96.039	115.502	14.4025	31.9587	1
NEURON	COL24A1	ENSG00000171502	0.820154	1.76961	7.8987e-10	3.12931e-09	chr1	86622505	86622713	0.345851	0.474303	0.0868955	0.092951	6.05065	8.29792	1.52024	1.62618	1
NEURON	SHH	ENSG00000164690	0.820065	1.96159	1.63359e-07	3.59288e-07	chr7	155604753	155604998	0.418142	0.401923	0.0731715	0.106764	4.54549	4.36918	0.795424	1.16059	1
NEURON	RFPL2	ENSG00000128253	0.819972	1.78959	6.62503e-11	3.28419e-10	chr22	32600507	32601254	0.325701	0.49427	0.0793484	0.10068	6.59026	10.0011	1.60554	2.03717	1
NEURON	OLFM3	ENSG00000118733	0.819873	0.934364	0.000428535	0.000823258	chr1	102312312	102312723	0.344188	0.475685	0.0944878	0.0856393	28.0485	38.7645	7.69999	6.97891	2
NEURON	OLFM3	ENSG00000118733	0.819873	2.10971	2.1749e-16	3.35179e-15	chr1	102462016	102462947	0.344188	0.475685	0.0944878	0.0856393	28.0485	38.7645	7.69999	6.97891	2
NEURON	IGFBP3	ENSG00000146674	0.819843	1.97893	5.16644e-17	9.12234e-16	chr7	45960386	45961022	0.383696	0.436147	0.0747307	0.105426	20.3413	23.1219	3.96178	5.58907	1
NEURON	FRAS1	ENSG00000138759	0.819759	1.91006	5.94573e-17	1.03417e-15	chr4	78978286	78979256	0.375877	0.443881	0.0857218	0.0945196	35.9766	42.4855	8.20475	9.04682	2
NEURON	FRAS1	ENSG00000138759	0.819759	2.25333	3.15618e-13	2.51563e-12	chr4	79166280	79166617	0.375877	0.443881	0.0857218	0.0945196	35.9766	42.4855	8.20475	9.04682	2
NEURON	RYR2	ENSG00000198626	0.819306	1.53616	1.08308e-09	3.19432e-09	chr1	237205182	237205698	0.497535	0.321771	0.0632131	0.117481	13.211	8.54398	1.6785	3.11947	1
NEURON	SYT1	ENSG00000067715	0.819287	1.02286	0.000227226	0.000358871	chr12	79257634	79257911	0.442489	0.376798	0.0791574	0.101556	32.4737	27.6527	5.80927	7.45306	2
NEURON	SYT1	ENSG00000067715	0.819287	2.11619	1.1272e-16	1.11042e-15	chr12	79258132	79258844	0.442489	0.376798	0.0791574	0.101556	32.4737	27.6527	5.80927	7.45306	2
NEURON	KCNJ6	ENSG00000157542	0.818073	1.60977	5.20586e-10	1.60376e-09	chr21	39288551	39288929	0.504248	0.313826	0.0597734	0.122153	11.3292	7.05086	1.34296	2.74447	1
NEURON	NOV	ENSG00000136999	0.817735	1.82628	1.93614e-16	4.19047e-15	chr8	120428068	120428873	0.360064	0.457671	0.0945693	0.0876958	24.096	30.628	6.32871	5.86873	1
NEURON	ARHGEF4	ENSG00000136002	0.817729	1.35508	1.74516e-06	3.379e-06	chr2	131798664	131799044	0.492219	0.32551	0.0695343	0.112737	8.33978	5.5152	1.17814	1.91013	1
NEURON	NRGN	ENSG00000154146	0.81726	1.71286	6.3748e-14	8.01269e-13	chr11	124609368	124609959	0.336567	0.480693	0.0993053	0.0834349	14.8353	21.1882	4.37722	3.67767	1
NEURON	CXCL11	ENSG00000169248	0.81676	1.50014	1.7757e-07	6.62781e-07	chr4	76957026	76957541	0.297989	0.518771	0.101843	0.0813966	6.4357	11.204	2.19952	1.75793	1
NEURON	INPP4B	ENSG00000109452	0.816518	1.867	1.39732e-15	1.70164e-14	chr4	143766956	143767912	0.429497	0.387021	0.0932591	0.0902224	43.7182	39.3946	9.49277	9.18367	2
NEURON	INPP4B	ENSG00000109452	0.816518	2.17761	3.98966e-15	4.72192e-14	chr4	143768327	143768739	0.429497	0.387021	0.0932591	0.0902224	43.7182	39.3946	9.49277	9.18367	2
NEURON	AC005008.2	ENSG00000237896	0.816171	1.1271	5.33664e-07	1.81989e-06	chr7	80804530	80805152	0.27026	0.545911	0.117949	0.0658804	8.64264	17.4576	3.77188	2.10679	1
NEURON	PAK6	ENSG00000137843	0.81611	1.30271	1.84717e-10	8.32392e-10	chr15	40509282	40509904	0.410651	0.405459	0.106107	0.0777821	51.9822	51.325	13.4316	9.84603	3
NEURON	PAK6	ENSG00000137843	0.81611	2.35527	2.27457e-18	5.35753e-17	chr15	40530847	40531818	0.410651	0.405459	0.106107	0.0777821	51.9822	51.325	13.4316	9.84603	3
NEURON	PAK6	ENSG00000137843	0.81611	2.09065	2.26803e-17	6.07387e-16	chr15	40531892	40532788	0.410651	0.405459	0.106107	0.0777821	51.9822	51.325	13.4316	9.84603	3
NEURON	ANK1	ENSG00000029534	0.816035	2.36376	9.09124e-10	3.55361e-09	chr8	41754183	41754406	0.625099	0.190935	0.0679078	0.116057	4.27273	1.3051	0.464169	0.793286	1
NEURON	NR1I3	ENSG00000143257	0.815909	1.5433	4.30409e-05	7.11618e-05	chr1	161208058	161208330	0.567255	0.248654	0.0852484	0.098843	3.99178	1.74978	0.599894	0.695559	1
NEURON	CELF3	ENSG00000159409	0.815688	1.57632	5.89538e-13	4.44984e-12	chr1	151689169	151689756	0.350451	0.465237	0.0632434	0.121068	13.2874	17.6395	2.39788	4.59033	1
NEURON	AL139333.1	ENSG00000214479	0.815684	1.44994	2.9154e-08	9.38928e-08	chr6	83782500	83782806	0.377519	0.438165	0.131431	0.0528844	6.67638	7.7489	2.32435	0.935255	1
NEURON	KLHL35	ENSG00000149243	0.815664	1.55492	3.78593e-10	1.18859e-09	chr11	75140918	75141677	0.422676	0.392988	0.058991	0.125345	10.6911	9.94014	1.4921	3.17044	1
NEURON	RIN1	ENSG00000174791	0.815577	1.45814	0.000111268	0.00023994	chr11	66103815	66104093	0.247003	0.568574	0.088323	0.0961	5.9874	13.7823	2.14097	2.32948	2
NEURON	RIN1	ENSG00000174791	0.815577	1.09974	0.000107569	0.00017679	chr11	66104162	66104782	0.247003	0.568574	0.088323	0.0961	5.9874	13.7823	2.14097	2.32948	2
NEURON	SATB2	ENSG00000119042	0.815301	2.94828	8.02457e-17	1.28929e-15	chr2	200335789	200336084	0.110036	0.705265	0.104547	0.0801513	1.10881	7.10676	1.0535	0.807662	1
NEURON	SLC7A14	ENSG00000013293	0.815071	1.68446	1.03975e-18	1.60798e-17	chr3	170302375	170304086	0.428103	0.386968	0.069942	0.114987	43.9838	39.7576	7.18593	11.8139	1
NEURON	SCN3B	ENSG00000166257	0.814959	2.02964	2.08282e-14	1.96934e-13	chr11	123525176	123525796	0.421632	0.393327	0.0916369	0.0934041	14.3333	13.3711	3.11518	3.17526	1
NEURON	RUNDC3B	ENSG00000105784	0.814552	1.89623	2.42117e-25	4.52442e-23	chr7	87256843	87258852	0.381246	0.433307	0.0828785	0.102569	75.8528	86.2109	16.4896	20.4072	1
NEURON	C1QTNF7	ENSG00000163145	0.814285	1.48287	5.37635e-07	1.83255e-06	chr4	15341337	15341760	0.499896	0.31439	0.117652	0.068063	24.8732	15.643	5.85397	3.38659	2
NEURON	C1QTNF7	ENSG00000163145	0.814285	2.23547	7.51107e-17	1.78245e-15	chr4	15428855	15429530	0.499896	0.31439	0.117652	0.068063	24.8732	15.643	5.85397	3.38659	2
NEURON	LAMB1	ENSG00000091136	0.813544	1.93411	6.58279e-16	8.61423e-15	chr7	107641836	107642792	0.441688	0.371856	0.0931266	0.093329	17.5519	14.7769	3.70068	3.70872	1
NEURON	GRIN3A	ENSG00000198785	0.81347	1.2658	2.12851e-06	5.28063e-06	chr9	104500840	104501179	0.552036	0.261434	0.109199	0.0773308	15.05	7.12741	2.97706	2.10825	1
NEURON	MGAT4C	ENSG00000182050	0.81337	1.44765	5.55412e-12	4.78888e-11	chr12	87232344	87232972	0.376981	0.436389	0.134153	0.0524766	25.4911	29.5082	9.07128	3.54841	1
NEURON	MLIP	ENSG00000146147	0.813268	1.09179	2.43604e-07	8.85937e-07	chr6	53975809	53976764	0.236982	0.576285	0.110963	0.0757692	13.4487	32.7041	6.29715	4.29989	1
NEURON	DOK4	ENSG00000125170	0.813144	2.21026	5.60574e-13	2.73927e-12	chr16	57513602	57513931	0.417183	0.395961	0.078891	0.107965	12.727	12.0796	2.40673	3.29369	2
NEURON	DOK4	ENSG00000125170	0.813144	1.80861	5.18645e-12	2.16023e-11	chr16	57520266	57520709	0.417183	0.395961	0.078891	0.107965	12.727	12.0796	2.40673	3.29369	2
NEURON	ZMAT4	ENSG00000165061	0.812803	1.62817	2.7413e-12	1.80685e-11	chr8	40755164	40755762	0.297248	0.515555	0.0891617	0.0980356	14.2842	24.7749	4.28466	4.71109	1
NEURON	KCNJ9	ENSG00000162728	0.812779	1.54837	1.72884e-17	3.39204e-16	chr1	160050970	160051496	0.355565	0.457214	0.0576068	0.129614	26.3052	33.8253	4.26183	9.58901	1
NEURON	KALRN	ENSG00000160145	0.812542	1.07974	5.39925e-05	9.21792e-05	chr3	123813384	123813690	0.284219	0.528323	0.0546096	0.132848	3.80584	7.07451	0.73125	1.77891	1
NEURON	KIAA1257	ENSG00000114656	0.812361	1.70406	1.01312e-10	4.83021e-10	chr3	128712854	128713259	0.360349	0.452012	0.0743089	0.11333	6.86786	8.61484	1.41624	2.15994	1
NEURON	NUPR1L	ENSG00000185290	0.812303	1.52992	4.77231e-07	1.64285e-06	chr7	56183812	56184272	0.304987	0.507316	0.0966716	0.0910254	4.86578	8.09374	1.5423	1.45222	1
NEURON	SNX10	ENSG00000086300	0.8123	2.00558	7.3849e-16	1.01968e-14	chr7	26331124	26332121	0.363093	0.449207	0.0873669	0.100333	21.573	26.6895	5.19088	5.96128	2
NEURON	SNX10	ENSG00000086300	0.8123	1.63867	4.40653e-07	1.02878e-06	chr7	26332532	26332766	0.363093	0.449207	0.0873669	0.100333	21.573	26.6895	5.19088	5.96128	2
NEURON	PALM2-AKAP2	ENSG00000157654	0.812222	1.73651	4.33799e-11	1.55936e-10	chr9	112542292	112542905	0.45052	0.361702	0.0785114	0.109267	12.6781	10.1787	2.2094	3.07488	1
NEURON	C7orf62	ENSG00000164645	0.812074	1.01226	0.000100991	0.000219599	chr7	88424911	88425440	0.233961	0.578114	0.109446	0.0784792	6.06715	14.9918	2.8382	2.03515	1
NEURON	IGSF3	ENSG00000143061	0.81201	2.20594	1.88494e-18	4.55119e-17	chr1	117189075	117189809	0.449403	0.362606	0.101306	0.0866845	24.2455	19.5628	5.46549	4.67667	2
NEURON	IGSF3	ENSG00000143061	0.81201	0.969633	0.000196542	0.000370374	chr1	117210267	117210548	0.449403	0.362606	0.101306	0.0866845	24.2455	19.5628	5.46549	4.67667	2
NEURON	EPHA3	ENSG00000044524	0.811791	1.51945	1.58908e-13	1.34803e-12	chr3	89156356	89157161	0.310363	0.501428	0.0845765	0.103632	22.9614	37.0969	6.25718	7.66697	1
NEURON	DMTN	ENSG00000158856	0.811138	3.02452	7.53922e-18	9.54946e-17	chr8	21912331	21912570	0.347933	0.463205	0.117865	0.0709966	23.1286	30.7913	7.83501	4.71945	3
NEURON	DMTN	ENSG00000158856	0.811138	2.29124	8.92828e-11	6.10869e-10	chr8	21915311	21915592	0.347933	0.463205	0.117865	0.0709966	23.1286	30.7913	7.83501	4.71945	3
NEURON	DMTN	ENSG00000158856	0.811138	0.62038	0.00168071	0.00287412	chr8	21916427	21917019	0.347933	0.463205	0.117865	0.0709966	23.1286	30.7913	7.83501	4.71945	3
NEURON	LMO7	ENSG00000136153	0.811103	2.24109	9.0672e-18	2.66159e-16	chr13	76334214	76335048	0.283956	0.527148	0.11033	0.0785665	43.9711	81.6297	17.0848	12.1662	3
NEURON	LMO7	ENSG00000136153	0.811103	2.51581	2.34094e-20	1.32705e-18	chr13	76378127	76378786	0.283956	0.527148	0.11033	0.0785665	43.9711	81.6297	17.0848	12.1662	3
NEURON	SMKR1	ENSG00000240204	0.809715	2.09039	1.6681e-14	1.61039e-13	chr7	129142036	129142643	0.398799	0.410916	0.100951	0.0893342	10.6435	10.9669	2.69427	2.38422	1
NEURON	GPR87	ENSG00000138271	0.809153	1.37772	2.41778e-06	7.25478e-06	chr3	151034462	151034851	0.307954	0.501198	0.0970478	0.0937994	5.18691	8.44174	1.63459	1.57987	1
NEURON	NRN1	ENSG00000124785	0.808891	2.52379	6.75935e-17	6.9752e-16	chr6	6006930	6007248	0.130144	0.678747	0.0725292	0.11858	2.27601	11.8702	1.26842	2.07377	1
NEURON	JPH4	ENSG00000092051	0.808724	1.86299	2.43631e-17	2.76701e-16	chr14	24047362	24048658	0.404912	0.403813	0.05469	0.136586	47.3725	47.2439	6.39844	15.9798	1
NEURON	FILIP1	ENSG00000118407	0.808501	0.854967	0.000340198	0.00066644	chr6	76072474	76072924	0.456891	0.35161	0.111663	0.0798361	31.5352	24.2686	7.70712	5.51038	2
NEURON	FILIP1	ENSG00000118407	0.808501	1.41214	4.12059e-10	1.75347e-09	chr6	76203212	76203750	0.456891	0.35161	0.111663	0.0798361	31.5352	24.2686	7.70712	5.51038	2
NEURON	ZNF385B	ENSG00000144331	0.808027	1.71966	6.17239e-10	1.8826e-09	chr2	180610433	180610900	0.417463	0.390564	0.0977902	0.0941826	31.6934	29.6512	7.42413	7.15025	3
NEURON	ZNF385B	ENSG00000144331	0.808027	1.65	2.24179e-10	9.96408e-10	chr2	180667123	180667567	0.417463	0.390564	0.0977902	0.0941826	31.6934	29.6512	7.42413	7.15025	3
NEURON	ZNF385B	ENSG00000144331	0.808027	2.07632	2.63902e-14	2.43951e-13	chr2	180726217	180726719	0.417463	0.390564	0.0977902	0.0941826	31.6934	29.6512	7.42413	7.15025	3
NEURON	KSR2	ENSG00000171435	0.807946	1.66175	8.06382e-09	2.10476e-08	chr12	118406660	118407239	0.471858	0.336088	0.0862729	0.105781	10.661	7.59347	1.94922	2.38998	1
NEURON	YPEL4	ENSG00000166793	0.80755	1.40813	6.6279e-11	3.28542e-10	chr11	57415651	57416189	0.338771	0.468779	0.039216	0.153234	47.3534	65.5259	5.48162	21.419	2
NEURON	YPEL4	ENSG00000166793	0.80755	1.19031	1.35545e-12	9.51348e-12	chr11	57417200	57418013	0.338771	0.468779	0.039216	0.153234	47.3534	65.5259	5.48162	21.419	2
NEURON	CCNB1IP1	ENSG00000100814	0.807081	1.64676	4.35394e-17	7.44723e-16	chr14	20800883	20801878	0.418988	0.388093	0.109323	0.0835957	42.5997	39.4586	11.1152	8.49942	1
NEURON	TBR1	ENSG00000136535	0.806967	2.56611	1.04659e-25	1.29745e-23	chr2	162272282	162273399	0.0965345	0.710432	0.0803011	0.112732	5.1715	38.0589	4.30185	6.03925	1
NEURON	VSTM5	ENSG00000214376	0.806938	1.74739	3.33897e-12	1.43374e-11	chr11	93583522	93584244	0.409212	0.397726	0.0810092	0.112052	15.0907	14.6671	2.98741	4.13219	1
NEURON	CRHBP	ENSG00000145708	0.806823	0.671791	0.000203505	0.000313139	chr5	76248647	76250068	0.593007	0.213816	0.06289	0.130287	34.847	12.5645	3.69562	7.65607	1
NEURON	SSTR2	ENSG00000180616	0.806751	1.63416	6.90984e-07	2.30748e-06	chr17	71160945	71161248	0.257773	0.548978	0.0773015	0.115947	2.66082	5.66674	0.797932	1.19685	1
NEURON	REM2	ENSG00000139890	0.806745	1.5455	5.6173e-09	1.86754e-08	chr14	23352050	23352480	0.319476	0.487269	0.0885168	0.104738	6.90447	10.5308	1.91301	2.26359	1
NEURON	MCF2	ENSG00000101977	0.806652	1.70198	2.53146e-15	3.1212e-14	chrX	138724381	138725232	0.336927	0.469725	0.08764	0.105708	23.5371	32.8142	6.12237	7.38456	1
NEURON	EPB41L4B	ENSG00000095203	0.806452	1.75864	2.25307e-14	1.41097e-13	chr9	112083214	112083652	0.421985	0.384467	0.0785779	0.11497	15.3414	13.9774	2.85673	4.17979	1
NEURON	IQCJ	ENSG00000214216	0.806317	1.62399	1.53918e-11	1.21505e-10	chr3	158786858	158787261	0.335385	0.470932	0.109525	0.0841576	8.96139	12.5831	2.92648	2.24866	1
NEURON	CHAC1	ENSG00000128965	0.806169	1.6559	8.58544e-15	8.79098e-14	chr15	41245085	41245857	0.452023	0.354147	0.109508	0.0843226	25.1255	19.6852	6.08697	4.68705	1
NEURON	C1orf115	ENSG00000162817	0.805757	1.09048	1.13734e-09	4.35572e-09	chr1	220862966	220864196	0.238006	0.567751	0.0837536	0.110489	17.6672	42.1442	6.21704	8.20162	1
NEURON	OSTN	ENSG00000188729	0.805636	1.33977	1.73998e-06	4.37008e-06	chr3	190916837	190917090	0.483298	0.322338	0.120828	0.0735358	7.56193	5.04348	1.89054	1.15058	1
NEURON	BRINP1	ENSG00000078725	0.804093	1.85057	1.79283e-16	1.69448e-15	chr9	122131355	122132204	0.472103	0.33199	0.0829622	0.112944	41.3823	29.1007	7.27208	9.90017	1
NEURON	TRIM14	ENSG00000106785	0.803804	2.73553	3.19672e-22	3.01868e-20	chr9	100854064	100855091	0.372428	0.431376	0.110627	0.0855686	19.1321	22.1604	5.68308	4.39578	2
NEURON	RRAS2	ENSG00000133818	0.803771	1.77766	1.92446e-13	1.01804e-12	chr11	14380333	14380920	0.169718	0.634053	0.0810136	0.115216	8.16207	30.4929	3.89611	5.54097	2
NEURON	RRAS2	ENSG00000133818	0.803771	1.0061	0.000111044	0.00018217	chr11	14385729	14386358	0.169718	0.634053	0.0810136	0.115216	8.16207	30.4929	3.89611	5.54097	2
NEURON	LPPR4	ENSG00000117600	0.803091	1.69569	5.61555e-16	4.79887e-15	chr1	99729386	99730620	0.437944	0.365147	0.0762576	0.120651	59.513	49.6204	10.3628	16.3955	1
NEURON	ZDHHC23	ENSG00000184307	0.802593	1.00574	1.55137e-07	3.92007e-07	chr3	113666207	113667507	0.213384	0.589209	0.09263	0.104777	12.6189	34.8443	5.47789	6.19624	1
NEURON	ABCA5	ENSG00000154265	0.802338	1.47603	1.30659e-14	8.54492e-14	chr17	67322793	67323980	0.424134	0.378204	0.0643789	0.133283	35.9304	32.0395	5.45385	11.2911	1
NEURON	KCNB2	ENSG00000182674	0.801797	1.62977	1.81898e-16	2.85215e-15	chr8	73448754	73450692	0.33862	0.463177	0.0841627	0.11404	36.9649	50.562	9.18748	12.449	1
NEURON	SPHKAP	ENSG00000153820	0.80178	1.35637	5.0177e-07	1.1605e-06	chr2	229046266	229046892	0.259339	0.542441	0.10553	0.0926904	5.79834	12.128	2.35945	2.07239	1
NEURON	HECW1	ENSG00000002746	0.801676	1.62313	4.23342e-11	1.52468e-10	chr7	43151859	43152409	0.402393	0.399283	0.0710201	0.127304	12.9862	12.8858	2.29199	4.10839	1
NEURON	GALNTL6	ENSG00000174473	0.801424	1.56441	2.66985e-14	2.66297e-13	chr4	172733325	172735094	0.331632	0.469792	0.0872553	0.111321	33.9609	48.1093	8.93543	11.3999	1
NEURON	GAD2	ENSG00000136750	0.801322	0.370136	0.0397204	0.0482802	chr10	26504651	26505732	0.654839	0.146484	0.0887045	0.109973	38.5877	8.63185	5.22709	6.48039	1
NEURON	GMNC	ENSG00000205835	0.800696	1.02855	5.50757e-08	2.25814e-07	chr3	190580159	190580989	0.269828	0.530868	0.135263	0.0640407	23.8994	47.0204	11.9806	5.67226	1
NEURON	PLCXD3	ENSG00000182836	0.800246	1.50995	2.56664e-11	1.33519e-10	chr5	41510255	41511040	0.480215	0.320031	0.107437	0.0923165	29.982	19.981	6.70779	5.76374	1
NEURON	CCSER1	ENSG00000184305	0.800158	1.88031	1.87878e-21	5.7925e-20	chr4	91047881	91049454	0.397144	0.403014	0.0879752	0.111867	69.4011	70.4268	15.3737	19.5488	2
NEURON	CCSER1	ENSG00000184305	0.800158	1.69253	5.54358e-11	3.94717e-10	chr4	91155994	91156476	0.397144	0.403014	0.0879752	0.111867	69.4011	70.4268	15.3737	19.5488	2
NEURON	KLHL3	ENSG00000146021	0.800096	1.88064	3.76996e-15	4.18142e-14	chr5	137071068	137071940	0.405239	0.394857	0.103465	0.0964395	13.5765	13.2287	3.46632	3.23095	1
NEURON	TBC1D30	ENSG00000111490	0.800006	1.75864	6.91777e-18	1.49051e-16	chr12	65218046	65218934	0.359169	0.440836	0.0906406	0.109354	21.3248	26.1736	5.38158	6.49262	1
NEURON	RTN4RL1	ENSG00000185924	0.799988	2.06946	4.7593e-08	1.12034e-07	chr17	1928580	1928819	0.39385	0.406138	0.083413	0.116599	4.48821	4.62824	0.950554	1.32874	1
NEURON	DAB1	ENSG00000173406	0.799974	0.747625	0.00253621	0.00348966	chr1	57889628	57890203	0.46609	0.333884	0.0721587	0.127867	38.1231	27.3095	5.9021	10.4587	2
NEURON	DAB1	ENSG00000173406	0.799974	1.92201	2.38878e-16	2.19947e-15	chr1	58715621	58716608	0.46609	0.333884	0.0721587	0.127867	38.1231	27.3095	5.9021	10.4587	2
NEURON	SLC8A3	ENSG00000100678	0.799906	3.16134	2.98373e-16	4.2151e-15	chr14	70546755	70547310	0.451322	0.348584	0.0647383	0.135355	34.7918	26.8719	4.99059	10.4344	2
NEURON	SLC8A3	ENSG00000100678	0.799906	1.00465	8.69327e-08	1.97947e-07	chr14	70655348	70655972	0.451322	0.348584	0.0647383	0.135355	34.7918	26.8719	4.99059	10.4344	2
NEURON	FAM193A	ENSG00000125386	0.799145	2.14734	6.2733e-09	1.66172e-08	chr4	2627132	2627337	0.13287	0.666275	0.0763987	0.124457	0.568003	2.84824	0.326595	0.532036	1
NEURON	FGF13	ENSG00000129682	0.798694	1.39031	2.90542e-10	1.25878e-09	chrX	137793770	137794529	0.320441	0.478252	0.0709246	0.130382	15.9567	23.8151	3.53177	6.4925	1
NEURON	ANKRD30B	ENSG00000180777	0.798423	1.07615	0.000470854	0.000897229	chr18	14748208	14748621	0.229039	0.569384	0.112757	0.0888198	3.92594	9.75979	1.93276	1.52246	1
NEURON	PDE2A	ENSG00000186642	0.798419	2.56187	4.81595e-08	1.33602e-07	chr11	72385433	72385647	0.297423	0.500996	0.0585303	0.143051	4.9592	8.35354	0.975927	2.38521	2
NEURON	GPR22	ENSG00000172209	0.798298	1.47648	3.01122e-10	1.30004e-09	chr7	107110268	107110919	0.332406	0.465892	0.081212	0.12049	14.9934	21.0143	3.66311	5.43477	1
NEURON	HIST1H3H	ENSG00000203813	0.797827	1.06747	5.35537e-08	2.20053e-07	chr6	27777587	27778346	0.332311	0.465516	0.167071	0.0351029	14.7065	20.6015	7.39376	1.55349	1
NEURON	STYK1	ENSG00000060140	0.797694	0.561939	0.0113524	0.0165935	chr12	10826446	10827098	0.184902	0.612792	0.121154	0.0811517	5.87461	19.4693	3.84924	2.57831	1
NEURON	C1orf173	ENSG00000178965	0.797293	1.80729	7.86195e-17	8.00667e-16	chr1	75138819	75140106	0.399141	0.398152	0.0812345	0.121473	35.135	35.0479	7.1508	10.6928	1
NEURON	CELF6	ENSG00000140488	0.797138	2.71729	5.08771e-15	8.0509e-14	chr15	72598546	72599308	0.391347	0.405791	0.113237	0.0896245	32.1932	33.3814	9.31519	7.37275	2
NEURON	CELF6	ENSG00000140488	0.797138	1.30582	4.71934e-12	2.79397e-11	chr15	72612010	72613400	0.391347	0.405791	0.113237	0.0896245	32.1932	33.3814	9.31519	7.37275	2
NEURON	FCRLA	ENSG00000132185	0.796397	1.15707	1.99254e-07	4.93502e-07	chr1	161676222	161676851	0.287204	0.509194	0.0776364	0.125966	9.08826	16.1129	2.45672	3.98607	1
NEURON	CNNM1	ENSG00000119946	0.796196	1.62357	7.56028e-15	8.42816e-14	chr10	101088729	101090045	0.378459	0.417737	0.0751413	0.128663	25.1356	27.7443	4.99057	8.54522	1
NEURON	ATP1A3	ENSG00000105409	0.796148	1.34633	0.00014115	0.000220893	chr19	42498355	42498565	0.438741	0.357407	0.0668182	0.137034	4.28613	3.49156	0.652757	1.33871	1
NEURON	CXorf64	ENSG00000183631	0.796139	2.20481	7.26452e-13	5.01569e-12	chrX	125953698	125954346	0.149872	0.646267	0.120328	0.0835333	4.1399	17.8518	3.3238	2.30743	1
NEURON	MAPK12	ENSG00000188130	0.796097	1.89556	1.57111e-08	7.09272e-08	chr22	50699480	50699758	0.379715	0.416381	0.103854	0.100049	3.83213	4.20217	1.04811	1.00971	1
NEURON	SLC35A2	ENSG00000102100	0.795641	1.68962	8.77267e-14	7.85412e-13	chrX	48768893	48769420	0.367831	0.42781	0.0937353	0.110624	8.99976	10.4672	2.29343	2.70664	1
NEURON	KB-1980E6.3	ENSG00000253633	0.795625	1.61517	4.32995e-12	3.81261e-11	chr8	103540630	103541470	0.3253	0.470325	0.102904	0.101471	13.1064	18.9495	4.14602	4.08831	1
NEURON	DGKB	ENSG00000136267	0.795544	1.63239	2.77159e-16	4.17688e-15	chr7	14941911	14943349	0.315604	0.479939	0.0989051	0.105551	52.6406	80.0505	16.4967	17.6052	1
NEURON	CCDC147	ENSG00000120051	0.795314	1.57557	2.28866e-16	4.8614e-15	chr10	106113011	106113682	0.317979	0.477335	0.106106	0.0985804	19.933	29.9226	6.65142	6.17969	1
NEURON	C2orf80	ENSG00000188674	0.79506	1.13148	1.51441e-05	3.88463e-05	chr2	209051649	209051950	0.23415	0.560911	0.101897	0.103042	18.1914	43.5777	7.91652	8.00546	2
NEURON	C2orf80	ENSG00000188674	0.79506	1.11328	2.71333e-07	9.78227e-07	chr2	209054226	209055204	0.23415	0.560911	0.101897	0.103042	18.1914	43.5777	7.91652	8.00546	2
NEURON	THY1	ENSG00000154096	0.794781	1.54916	6.40598e-05	0.000108299	chr11	119293251	119293450	0.406815	0.387966	0.0514206	0.153798	6.4558	6.15668	0.816	2.44065	2
NEURON	THY1	ENSG00000154096	0.794781	1.30125	1.19287e-05	2.22672e-05	chr11	119293735	119294037	0.406815	0.387966	0.0514206	0.153798	6.4558	6.15668	0.816	2.44065	2
NEURON	TSPAN13	ENSG00000106537	0.794559	1.84239	2.48821e-17	4.50568e-16	chr7	16793002	16794129	0.390113	0.404446	0.103748	0.101693	45.3673	47.0341	12.0651	11.8262	1
NEURON	DRC1	ENSG00000157856	0.794438	1.42444	3.09459e-08	1.32833e-07	chr2	26624580	26625161	0.32323	0.471207	0.121628	0.0839344	6.91432	10.0797	2.60178	1.79547	1
NEURON	LGI1	ENSG00000108231	0.794387	1.58507	2.07519e-12	1.93935e-11	chr10	95517328	95518311	0.347201	0.447186	0.11181	0.0938034	24.473	31.5207	7.8811	6.61189	1
NEURON	CECR6	ENSG00000183307	0.793958	1.55099	4.44288e-11	1.59502e-10	chr22	17601775	17602692	0.423068	0.37089	0.0892527	0.116789	21.7637	19.0796	4.59139	6.00792	1
NEURON	AC006946.15	ENSG00000235478	0.793958	1.55099	4.44288e-11	1.59502e-10	chr22	17601775	17602692	0.423068	0.37089	0.0892527	0.116789	21.7637	19.0796	4.59139	6.00792	1
NEURON	KRTAP21-3	ENSG00000231068	0.793821	0.889013	0.000722356	0.00132681	chr21	32090681	32091113	0.212318	0.581503	0.107634	0.098545	4.01364	10.9927	2.0347	1.86288	1
NEURON	DLX1	ENSG00000144355	0.793694	2.665	2.02184e-29	2.1926e-26	chr2	172949231	172950340	0.70166	0.0920337	0.0977662	0.10854	43.4858	5.70384	6.05912	6.72684	1
NEURON	CORO2A	ENSG00000106789	0.793518	1.76025	4.30312e-15	4.71141e-14	chr9	100954873	100955855	0.38825	0.405269	0.106453	0.100029	18.9162	19.7454	5.18658	4.87357	1
NEURON	TMEM63C	ENSG00000165548	0.793515	1.66063	7.71084e-08	2.06072e-07	chr14	77582591	77582948	0.364562	0.428953	0.0885507	0.117934	19.6714	23.1459	4.77811	6.36362	2
NEURON	TMEM63C	ENSG00000165548	0.793515	1.90284	1.62902e-13	8.72486e-13	chr14	77647729	77648378	0.364562	0.428953	0.0885507	0.117934	19.6714	23.1459	4.77811	6.36362	2
NEURON	SYT10	ENSG00000110975	0.793315	1.63668	4.96577e-12	3.10244e-11	chr12	33592323	33592992	0.334149	0.459166	0.0964968	0.110188	12.1395	16.6813	3.50568	4.00308	1
NEURON	PSD	ENSG00000059915	0.793142	1.56029	4.5173e-06	8.32542e-06	chr10	104178856	104179055	0.352097	0.441045	0.090239	0.116619	3.92133	4.91196	1.005	1.29879	1
NEURON	PCDH8	ENSG00000136099	0.792835	1.65159	9.58902e-14	1.15937e-12	chr13	53422366	53423183	0.353133	0.439702	0.114366	0.0927995	19.8661	24.7362	6.43385	5.2206	1
NEURON	IL1RL2	ENSG00000115598	0.792395	0.91256	0.00569833	0.00880733	chr2	102803222	102803607	0.217702	0.574693	0.101377	0.106228	3.00583	7.93483	1.39972	1.46669	2
NEURON	IL1RL2	ENSG00000115598	0.792395	1.83293	7.87397e-05	0.000156978	chr2	102803760	102803959	0.217702	0.574693	0.101377	0.106228	3.00583	7.93483	1.39972	1.46669	2
NEURON	PLA2R1	ENSG00000153246	0.792382	1.61214	2.10994e-10	9.417e-10	chr2	160918982	160919559	0.39832	0.394062	0.113824	0.0937942	13.78	13.6327	3.93777	3.24484	1
NEURON	IQSEC3	ENSG00000120645	0.792062	1.29081	1.39408e-07	3.09342e-07	chr12	175683	176417	0.399402	0.39266	0.0713506	0.136587	8.22714	8.08826	1.46972	2.81351	1
NEURON	TAF7L	ENSG00000102387	0.792022	1.68336	3.77425e-10	2.30176e-09	chrX	100542499	100542926	0.397432	0.39459	0.116155	0.0918231	8.80196	8.73902	2.57249	2.03361	1
NEURON	EMX1	ENSG00000135638	0.791044	2.29402	3.34333e-13	1.69805e-12	chr2	73144281	73144772	0.129374	0.66167	0.0769796	0.131976	1.47372	7.53722	0.87689	1.50336	1
NEURON	SLC17A6	ENSG00000091664	0.790962	2.45198	3.2294e-21	9.38939e-20	chr11	22359046	22360027	0.118591	0.672371	0.0949778	0.11406	5.11186	28.9824	4.094	4.91653	1
NEURON	ENTPD3	ENSG00000168032	0.790822	1.36316	3.82868e-05	7.98158e-05	chr3	40428533	40428789	0.490579	0.300243	0.108052	0.101126	6.27048	3.83764	1.38109	1.29257	1
NEURON	CCDC170	ENSG00000120262	0.790713	1.572	1.07257e-13	1.28323e-12	chr6	151814725	151816075	0.341169	0.449544	0.114873	0.0944137	19.1594	25.2455	6.45106	5.30209	1
NEURON	ASNS	ENSG00000070669	0.790523	1.73204	9.26247e-21	4.15619e-19	chr7	97501346	97502284	0.361434	0.429089	0.0953161	0.11416	47.6534	56.5734	12.567	15.0515	1
NEURON	ESYT3	ENSG00000158220	0.790087	1.63185	1.20008e-11	9.66835e-11	chr3	138153181	138153618	0.362545	0.427542	0.121849	0.0880637	7.70034	9.08086	2.58804	1.87045	1
NEURON	CCDC39	ENSG00000145075	0.789885	1.32546	9.8864e-13	9.80789e-12	chr3	180396721	180398142	0.321172	0.468712	0.133481	0.0766342	19.9036	29.0469	8.27206	4.74916	1
NEURON	LRRC39	ENSG00000122477	0.789478	1.34599	2.08829e-09	7.94862e-09	chr1	100643276	100644123	0.449762	0.339716	0.126689	0.0838326	21.3803	16.1491	6.02243	3.98515	1
NEURON	AL513478.1	ENSG00000232866	0.789434	1.63693	4.30894e-09	1.16849e-08	chr9	43134523	43135148	0.419531	0.369902	0.0938913	0.116675	9.585	8.45113	2.14513	2.66566	1
NEURON	MFSD4	ENSG00000174514	0.789428	2.31042	1.34084e-09	3.90209e-09	chr1	205538071	205538300	0.156516	0.632912	0.0774283	0.133144	0.92281	3.73161	0.456513	0.785011	1
NEURON	ELAVL2	ENSG00000107105	0.789385	1.27014	5.23171e-06	1.47159e-05	chr9	23779275	23779668	0.445534	0.343851	0.1095	0.101115	109.315	84.3664	26.8665	24.8095	3
NEURON	ELAVL2	ENSG00000107105	0.789385	2.26021	1.85777e-23	1.0428e-21	chr9	23820627	23822066	0.445534	0.343851	0.1095	0.101115	109.315	84.3664	26.8665	24.8095	3
NEURON	ELAVL2	ENSG00000107105	0.789385	0.923733	6.65047e-11	3.22541e-10	chr9	23826080	23826839	0.445534	0.343851	0.1095	0.101115	109.315	84.3664	26.8665	24.8095	3
NEURON	SSTR1	ENSG00000139874	0.789354	1.2789	2.28051e-07	5.59041e-07	chr14	38676972	38677299	0.279448	0.509906	0.0865225	0.124124	5.75219	10.496	1.78099	2.55498	1
NEURON	NEFM	ENSG00000104722	0.789192	2.12692	2.26962e-22	9.0271e-21	chr8	24771000	24772003	0.420947	0.368245	0.0815492	0.129259	50.489	44.1678	9.78113	15.5035	2
NEURON	NEFM	ENSG00000104722	0.789192	0.450986	0.0162895	0.0206425	chr8	24772077	24772666	0.420947	0.368245	0.0815492	0.129259	50.489	44.1678	9.78113	15.5035	2
NEURON	ADD2	ENSG00000075340	0.788759	2.10364	4.6607e-10	1.93638e-09	chr2	70994523	70994765	0.343928	0.444831	0.0683481	0.142893	8.96757	11.5985	1.7821	3.72578	2
NEURON	ADD2	ENSG00000075340	0.788759	0.8446	0.000810437	0.00119844	chr2	70995246	70995533	0.343928	0.444831	0.0683481	0.142893	8.96757	11.5985	1.7821	3.72578	2
NEURON	RGS7BP	ENSG00000186479	0.788595	1.69152	9.19885e-18	1.14446e-16	chr5	63801480	63803282	0.408849	0.379746	0.0847079	0.126697	89.9667	83.5628	18.6399	27.8795	1
NEURON	SLIT1	ENSG00000187122	0.78784	1.44286	2.11527e-07	4.58447e-07	chr10	98945511	98945770	0.387075	0.400765	0.0813614	0.130798	5.27419	5.46072	1.10861	1.78223	1
NEURON	VSTM2A	ENSG00000170419	0.787404	1.43837	2.20276e-13	1.15403e-12	chr7	54609456	54610446	0.449816	0.337588	0.0819845	0.130611	42.3994	31.8209	7.72782	12.3113	1
NEURON	NRXN3	ENSG00000021645	0.787103	1.61177	1.26527e-09	6.99029e-09	chr14	78869634	78870177	0.356383	0.43072	0.0992036	0.113693	21.5184	26.0068	5.9899	6.86478	2
NEURON	NRXN3	ENSG00000021645	0.787103	1.53655	6.89947e-12	4.18537e-11	chr14	79745361	79745977	0.356383	0.43072	0.0992036	0.113693	21.5184	26.0068	5.9899	6.86478	2
NEURON	TOM1L1	ENSG00000141198	0.787032	1.54261	3.26433e-10	1.39946e-09	chr17	52977820	52978381	0.347023	0.440009	0.0847325	0.128235	6.66981	8.457	1.62856	2.46469	1
NEURON	LIPC	ENSG00000166035	0.786832	0.578686	0.0220954	0.0304269	chr15	58702252	58702867	0.552613	0.234219	0.133711	0.0794566	13.7333	5.82073	3.32294	1.97462	1
NEURON	OR51E2	ENSG00000167332	0.786357	1.62983	2.90486e-08	7.03248e-08	chr11	4718831	4719105	0.421633	0.364724	0.098193	0.11545	5.58223	4.82878	1.30003	1.5285	1
NEURON	CLVS1	ENSG00000177182	0.78613	1.77675	3.15398e-18	7.37793e-17	chr8	62200300	62201442	0.370237	0.415892	0.0903012	0.123569	43.4828	48.8448	10.6055	14.5127	2
NEURON	RTP1	ENSG00000175077	0.786048	1.09495	4.49029e-05	0.000104777	chr3	186915020	186915419	0.253991	0.532057	0.12566	0.0882921	3.67906	7.70684	1.82018	1.27891	1
NEURON	KIF23	ENSG00000137807	0.785861	1.79206	1.88103e-09	5.36254e-09	chr15	69706474	69706686	0.406188	0.379672	0.103013	0.111126	3.39402	3.17246	0.860755	0.92855	1
NEURON	RASGRF1	ENSG00000058335	0.78564	1.36889	2.19682e-08	5.40852e-08	chr15	79382788	79383444	0.403397	0.382243	0.0538147	0.160546	13.3663	12.6654	1.78311	5.31958	1
NEURON	ARNTL2	ENSG00000029153	0.785466	1.36624	4.7955e-09	1.6172e-08	chr12	27485512	27486019	0.325143	0.460323	0.0852215	0.129312	8.67936	12.2879	2.2749	3.45186	1
NEURON	FBXO16	ENSG00000214050	0.785207	1.65375	3.48425e-15	3.88985e-14	chr8	28347543	28348206	0.417402	0.367806	0.115023	0.0997697	30.5608	26.9295	8.42161	7.30481	1
NEURON	SH3GL2	ENSG00000107295	0.784892	1.29465	5.85954e-11	2.06725e-10	chr9	17578876	17579824	0.469666	0.315225	0.0964956	0.118613	36.5197	24.5109	7.50318	9.22293	1
NEURON	TRNP1	ENSG00000253368	0.784242	1.2404	7.05226e-06	1.36049e-05	chr1	27320009	27320293	0.393573	0.390669	0.0487703	0.166988	5.2662	5.22734	0.65257	2.23438	1
NEURON	NEK10	ENSG00000163491	0.784129	1.40938	4.97273e-17	8.81017e-16	chr3	27410176	27411243	0.343372	0.440757	0.0838338	0.132037	45.625	58.5648	11.1393	17.5441	1
NEURON	HYKK	ENSG00000188266	0.783982	1.4978	2.79672e-14	3.77029e-13	chr15	78799295	78800208	0.373912	0.41007	0.14458	0.0714375	19.3107	21.1781	7.46686	3.68939	1
NEURON	HIST1H2AJ	ENSG00000182611	0.783925	1.24132	1.09708e-08	5.10401e-08	chr6	27782418	27783240	0.359371	0.424554	0.162976	0.0530984	18.999	22.445	8.61613	2.80717	1
NEURON	HIST1H2BM	ENSG00000196374	0.783925	1.24132	1.09708e-08	5.10401e-08	chr6	27782418	27783240	0.359371	0.424554	0.162976	0.0530984	18.999	22.445	8.61613	2.80717	1
NEURON	SH3D21	ENSG00000214193	0.783404	1.75723	4.44419e-11	2.21961e-10	chr1	36772450	36772824	0.407614	0.375791	0.107242	0.109354	11.1599	10.2887	2.93615	2.99396	1
NEURON	CDYL2	ENSG00000166446	0.783322	1.60822	2.56984e-09	1.34273e-08	chr16	80837948	80838325	0.3491	0.434223	0.119322	0.0973556	5.51818	6.86371	1.88611	1.53889	1
NEURON	PTX3	ENSG00000163661	0.783276	1.60276	1.22627e-11	9.86269e-11	chr3	157154566	157154854	0.377539	0.405737	0.122276	0.094448	8.73401	9.38635	2.82874	2.18496	1
NEURON	ZSCAN23	ENSG00000187987	0.783195	1.58198	3.93438e-11	2.04496e-10	chr6	28410737	28411494	0.302137	0.481058	0.10048	0.116325	11.666	18.5745	3.87971	4.4915	1
NEURON	RAB27B	ENSG00000041353	0.782792	1.54702	3.78046e-13	1.90201e-12	chr18	52384753	52385989	0.396841	0.385951	0.103204	0.114004	59.4455	57.8142	15.4596	17.0774	2
NEURON	RAB27B	ENSG00000041353	0.782792	1.78867	7.51512e-16	1.42281e-14	chr18	52495418	52496219	0.396841	0.385951	0.103204	0.114004	59.4455	57.8142	15.4596	17.0774	2
NEURON	FLT3	ENSG00000122025	0.782783	2.4056	2.51631e-21	1.31209e-19	chr13	28674209	28675185	0.637905	0.144878	0.0941429	0.123074	23.3204	5.29641	3.44166	4.49932	1
NEURON	PCP4	ENSG00000183036	0.782744	1.64602	2.95805e-10	9.42758e-10	chr21	41239095	41239479	0.420139	0.362604	0.100463	0.116793	8.64039	7.45715	2.06608	2.40191	1
NEURON	RND3	ENSG00000115963	0.782634	2.05822	6.87116e-17	1.12126e-15	chr2	151341602	151342167	0.431939	0.350695	0.120224	0.0971419	53.3126	43.2849	14.8388	11.9898	2
NEURON	RND3	ENSG00000115963	0.782634	1.11272	5.97388e-09	2.1226e-08	chr2	151344009	151344531	0.431939	0.350695	0.120224	0.0971419	53.3126	43.2849	14.8388	11.9898	2
NEURON	PCP4L1	ENSG00000248485	0.782567	0.837176	3.14283e-05	5.27424e-05	chr1	161228146	161228675	0.535026	0.247541	0.0606345	0.156799	20.4672	9.46957	2.31955	5.99828	1
NEURON	LRRC53	ENSG00000162621	0.781622	1.22141	1.77528e-07	6.62652e-07	chr1	74977969	74978632	0.283816	0.497806	0.121799	0.0965792	9.70948	17.0302	4.1668	3.30402	1
NEURON	RNF112	ENSG00000128482	0.781419	1.65548	3.9391e-09	1.07403e-08	chr17	19314158	19314624	0.387132	0.394287	0.081099	0.137482	7.93099	8.07756	1.66144	2.81652	1
NEURON	PALM2	ENSG00000243444	0.781191	1.00344	2.04842e-09	5.80844e-09	chr9	112402475	112403693	0.418516	0.362675	0.0586067	0.160203	43.367	37.5807	6.07288	16.6004	2
NEURON	PALM2	ENSG00000243444	0.781191	1.73651	4.33799e-11	1.55936e-10	chr9	112542292	112542905	0.418516	0.362675	0.0586067	0.160203	43.367	37.5807	6.07288	16.6004	2
NEURON	ZNF804B	ENSG00000182348	0.780476	1.55543	6.03904e-14	5.59592e-13	chr7	88388599	88389785	0.330824	0.449652	0.1031	0.116424	21.7803	29.6036	6.78778	7.66497	1
NEURON	AKR1E2	ENSG00000165568	0.780272	1.49793	6.22265e-10	2.57277e-09	chr10	4867898	4868551	0.466548	0.313724	0.108008	0.11172	13.1424	8.83745	3.04253	3.14711	1
NEURON	HHLA2	ENSG00000114455	0.779722	0.770446	0.000557507	0.00098416	chr3	108030601	108031083	0.540296	0.239426	0.142717	0.0775611	12.2634	5.43439	3.23933	1.76045	1
NEURON	GPR150	ENSG00000178015	0.779013	1.06693	9.09342e-08	2.39888e-07	chr5	94955386	94956160	0.257857	0.521157	0.0977238	0.123263	11.0671	22.3678	4.19426	5.29039	1
NEURON	GPR63	ENSG00000112218	0.778514	1.36048	8.19028e-14	7.38271e-13	chr6	97284644	97285809	0.299079	0.479436	0.103026	0.118459	26.6537	42.7271	9.18164	10.5571	1
NEURON	FBLL1	ENSG00000188573	0.778483	1.31293	2.47642e-06	4.70953e-06	chr5	167956013	167956440	0.44458	0.333903	0.0841331	0.137384	9.21464	6.92069	1.74379	2.8475	1
NEURON	PTGR1	ENSG00000106853	0.778094	1.39576	4.44098e-11	3.21797e-10	chr9	114361567	114362356	0.351305	0.426789	0.137585	0.0843213	16.5103	20.0577	6.46607	3.96284	1
NEURON	CDH12	ENSG00000154162	0.777967	1.54006	6.3499e-12	3.67433e-11	chr5	22852854	22853786	0.39743	0.380537	0.126924	0.0951088	22.4056	21.4532	7.15547	5.36187	1
NEURON	F2RL2	ENSG00000164220	0.777735	1.37589	1.61181e-05	3.53686e-05	chr5	75918971	75919263	0.469548	0.308188	0.115289	0.106975	5.00027	3.28193	1.22773	1.13919	1
NEURON	PTGS2	ENSG00000073756	0.777042	0.572859	0.000412801	0.000795801	chr1	186649076	186650163	0.248375	0.528668	0.162673	0.0602842	27.7132	58.9878	18.1508	6.7264	1
NEURON	PCNXL2	ENSG00000135749	0.776708	1.28497	7.99064e-07	2.10398e-06	chr1	233431353	233431625	0.433684	0.343025	0.130318	0.0929735	5.99679	4.74319	1.80198	1.2856	1
NEURON	FABP3	ENSG00000121769	0.776343	1.86485	6.89865e-12	2.81774e-11	chr1	31845732	31846321	0.430115	0.346228	0.0515027	0.172154	25.5325	20.5528	3.0573	10.2194	2
NEURON	FABP3	ENSG00000121769	0.776343	0.606601	0.0130858	0.0167421	chr1	31849422	31850109	0.430115	0.346228	0.0515027	0.172154	25.5325	20.5528	3.0573	10.2194	2
NEURON	REEP2	ENSG00000132563	0.775723	1.60555	2.31631e-11	8.694e-11	chr5	137774531	137775519	0.38797	0.387753	0.0973255	0.126951	11.5688	11.5623	2.90212	3.78553	1
NEURON	PTPRO	ENSG00000151490	0.77568	1.55259	1.10158e-09	4.23064e-09	chr12	15474818	15475513	0.322126	0.453554	0.0888202	0.1355	11.9766	16.8631	3.30233	5.03789	1
NEURON	TMEM241	ENSG00000134490	0.775152	1.06558	1.88766e-09	6.9093e-09	chr18	21017208	21018120	0.234827	0.540325	0.106794	0.118054	16.1314	37.1175	7.33621	8.10971	1
NEURON	ART3	ENSG00000156219	0.775091	1.07995	3.54973e-05	6.20698e-05	chr4	76995514	76996000	0.204249	0.570843	0.12768	0.0972283	17.5055	48.9251	10.9431	8.33313	3
NEURON	ART3	ENSG00000156219	0.775091	1.20278	1.11005e-06	3.56453e-06	chr4	76996148	76996852	0.204249	0.570843	0.12768	0.0972283	17.5055	48.9251	10.9431	8.33313	3
NEURON	GLS2	ENSG00000135423	0.775073	1.64998	5.01134e-12	3.12683e-11	chr12	56881744	56882454	0.342554	0.432519	0.112665	0.112262	12.1714	15.368	4.00312	3.98882	1
NEURON	HIST1H4J	ENSG00000197238	0.774985	1.1503	4.99307e-07	1.71205e-06	chr6	27791387	27792272	0.332533	0.442452	0.158199	0.0668156	10.6184	14.1284	5.05161	2.13355	1
NEURON	CDH18	ENSG00000145526	0.774576	1.45718	2.72068e-11	1.40916e-10	chr5	19886072	19887099	0.408194	0.366383	0.10197	0.123454	76.2106	68.4044	19.038	23.0492	2
NEURON	CDH18	ENSG00000145526	0.774576	1.44795	2.81376e-13	1.44688e-12	chr5	19987803	19988971	0.408194	0.366383	0.10197	0.123454	76.2106	68.4044	19.038	23.0492	2
NEURON	TRPA1	ENSG00000104321	0.77455	0.70406	0.0165034	0.0231922	chr8	72977676	72977951	0.50913	0.26542	0.151533	0.0739167	6.42446	3.34921	1.91212	0.932717	1
NEURON	RSPO2	ENSG00000147655	0.774331	1.60603	5.93563e-08	1.38037e-07	chr8	109094815	109095096	0.375066	0.399265	0.0701454	0.155523	38.5642	41.0523	7.21232	15.9908	2
NEURON	RSPO2	ENSG00000147655	0.774331	1.14953	3.66557e-11	1.9175e-10	chr8	109095310	109096176	0.375066	0.399265	0.0701454	0.155523	38.5642	41.0523	7.21232	15.9908	2
NEURON	NELL2	ENSG00000184613	0.773931	1.1782	8.923e-11	4.30786e-10	chr12	45269452	45270845	0.267429	0.506502	0.11555	0.110519	38.0283	72.0245	16.4311	15.7158	3
NEURON	NELL2	ENSG00000184613	0.773931	0.813553	0.000416698	0.00080256	chr12	45307578	45308551	0.267429	0.506502	0.11555	0.110519	38.0283	72.0245	16.4311	15.7158	3
NEURON	NELL2	ENSG00000184613	0.773931	0.922776	0.000140924	0.000297861	chr12	45315491	45315891	0.267429	0.506502	0.11555	0.110519	38.0283	72.0245	16.4311	15.7158	3
NEURON	HS6ST2	ENSG00000171004	0.773931	1.6491	3.54342e-11	1.29164e-10	chrX	132090995	132091573	0.388884	0.385047	0.09302	0.133049	11.8944	11.7771	2.84511	4.06945	1
NEURON	PRLR	ENSG00000113494	0.773662	1.04226	7.54412e-06	2.05552e-05	chr5	35230342	35230835	0.304856	0.468806	0.134518	0.0918196	8.31406	12.7853	3.66859	2.50411	1
NEURON	GNB5	ENSG00000069966	0.773299	1.56756	3.39881e-16	4.7328e-15	chr15	52471493	52472697	0.409105	0.364195	0.114584	0.112117	60.3657	53.7389	16.9075	16.5434	2
NEURON	GNB5	ENSG00000069966	0.773299	0.934589	0.00246528	0.00408277	chr15	52483497	52483891	0.409105	0.364195	0.114584	0.112117	60.3657	53.7389	16.9075	16.5434	2
NEURON	NDST4	ENSG00000138653	0.77283	1.14448	5.221e-08	1.62137e-07	chr4	116034663	116035337	0.490581	0.282249	0.118417	0.108753	26.569	15.2862	6.41327	5.88986	1
NEURON	RASGRP1	ENSG00000172575	0.772656	1.51445	2.99136e-07	8.35316e-07	chr15	38856863	38857157	0.378649	0.394007	0.114217	0.113127	7.66946	7.98052	2.31343	2.29136	1
NEURON	GPR116	ENSG00000069122	0.772525	1.96928	2.60312e-10	1.14511e-09	chr6	46889529	46889849	0.156657	0.615869	0.126262	0.101213	2.35503	9.25841	1.89811	1.52154	1
NEURON	GABRB1	ENSG00000163288	0.772108	2.74819	7.83118e-25	1.35479e-22	chr4	46995359	46996386	0.399261	0.372847	0.134128	0.0937645	60.8102	56.7873	20.4286	14.281	2
NEURON	ASIC3	ENSG00000213199	0.771836	1.30731	2.6196e-05	4.66129e-05	chr7	150748228	150748435	0.33672	0.435116	0.117678	0.110486	3.11772	4.02879	1.08959	1.023	1
NEURON	DCLK1	ENSG00000133083	0.771603	1.7538	5.42391e-15	8.52126e-14	chr13	36429573	36430029	0.373191	0.398412	0.146045	0.0823528	45.0709	48.1169	17.6381	9.9459	2
NEURON	DCLK1	ENSG00000133083	0.771603	1.10704	1.48929e-09	5.79671e-09	chr13	36704767	36705919	0.373191	0.398412	0.146045	0.0823528	45.0709	48.1169	17.6381	9.9459	2
NEURON	KLF4	ENSG00000136826	0.771222	1.06306	9.65742e-12	5.39984e-11	chr9	110251895	110252802	0.45708	0.314142	0.14681	0.0819682	43.2453	29.7216	13.89	7.75518	1
NEURON	KCNA3	ENSG00000177272	0.771037	0.97356	2.64769e-06	5.01645e-06	chr1	111216939	111217778	0.511143	0.259894	0.103065	0.125898	23.388	11.8918	4.71585	5.76063	1
NEURON	CCNO	ENSG00000152669	0.770905	0.385793	0.0299595	0.0371296	chr5	54528019	54529823	0.153757	0.617148	0.115941	0.113154	9.9068	39.7637	7.47024	7.29065	1
NEURON	CDO1	ENSG00000129596	0.770636	1.45566	8.64641e-17	1.37659e-15	chr5	115151682	115152918	0.417243	0.353393	0.123884	0.10548	73.3928	62.1615	21.7911	18.5539	1
NEURON	RNASEH2B	ENSG00000136104	0.770608	1.59737	4.5635e-18	6.08977e-17	chr13	51483490	51484832	0.396563	0.374045	0.112493	0.116899	44.7146	42.1756	12.6842	13.181	1
NEURON	ZC2HC1B	ENSG00000118491	0.77009	0.907518	0.00158299	0.00260911	chr6	144205261	144205726	0.48349	0.2866	0.117939	0.111971	7.18214	4.25738	1.75196	1.66331	1
NEURON	NIPSNAP3B	ENSG00000165028	0.770032	1.11261	5.65069e-10	2.35227e-09	chr9	107525854	107526779	0.391709	0.378323	0.162756	0.0672114	25.8494	24.966	10.7405	4.43537	1
NEURON	KCNK12	ENSG00000184261	0.769994	1.70405	3.82569e-14	3.68993e-13	chr2	47797877	47798776	0.546357	0.223637	0.0636401	0.166365	29.5277	12.0864	3.43941	8.99116	1
NEURON	AC079354.1	ENSG00000182329	0.76981	1.10888	0.000519671	0.000786105	chr2	202937863	202938262	0.239667	0.530144	0.102202	0.127987	2.76183	6.10918	1.17774	1.47488	1
NEURON	DSCAM	ENSG00000171587	0.769784	1.50517	5.64332e-08	1.54529e-07	chr21	42218864	42219302	0.350406	0.419378	0.113233	0.116983	6.6027	7.90233	2.13365	2.20431	1
NEURON	GNG3	ENSG00000162188	0.769646	1.44963	5.46332e-12	3.38582e-11	chr11	62474729	62475456	0.336698	0.432947	0.0869906	0.143364	26.923	34.6193	6.95593	11.4636	1
NEURON	NAP1L2	ENSG00000186462	0.769646	1.54079	1.96227e-13	1.51343e-12	chrX	72434372	72435008	0.394004	0.375641	0.128089	0.102266	19.7596	18.8386	6.42372	5.12869	1
NEURON	EPHA5	ENSG00000145242	0.769189	1.72004	1.11779e-14	1.20603e-13	chr4	66536012	66536758	0.369513	0.399676	0.101401	0.12941	45.797	49.5353	12.5675	16.039	1
NEURON	RALYL	ENSG00000184672	0.768708	1.10708	0.00123257	0.00178399	chr8	85094821	85095103	0.320346	0.448362	0.10448	0.126812	33.2505	46.538	10.8445	13.1626	4
NEURON	RALYL	ENSG00000184672	0.768708	1.38781	5.12447e-10	2.1101e-09	chr8	85095214	85095811	0.320346	0.448362	0.10448	0.126812	33.2505	46.538	10.8445	13.1626	4
NEURON	RALYL	ENSG00000184672	0.768708	1.45111	7.35739e-11	3.61426e-10	chr8	85096608	85097385	0.320346	0.448362	0.10448	0.126812	33.2505	46.538	10.8445	13.1626	4
NEURON	RALYL	ENSG00000184672	0.768708	0.891318	0.000560819	0.00105247	chr8	85617971	85618261	0.320346	0.448362	0.10448	0.126812	33.2505	46.538	10.8445	13.1626	4
NEURON	MYO1B	ENSG00000128641	0.768672	1.30307	2.95062e-07	8.24604e-07	chr2	192109841	192110410	0.409854	0.358818	0.134002	0.0973262	14.0808	12.3274	4.60373	3.34371	1
NEURON	PIANP	ENSG00000139200	0.768588	1.1993	7.11571e-05	0.000119609	chr12	6808912	6809397	0.277821	0.490767	0.0769525	0.15446	4.03469	7.12722	1.11755	2.24316	1
NEURON	SLC16A6	ENSG00000108932	0.768499	1.23329	1.35768e-10	6.25172e-10	chr17	66287250	66288655	0.371204	0.397295	0.164061	0.06744	29.505	31.5788	13.0403	5.36043	1
NEURON	ARSG	ENSG00000141337	0.768499	1.23329	1.35768e-10	6.25172e-10	chr17	66287250	66288655	0.371204	0.397295	0.164061	0.06744	29.505	31.5788	13.0403	5.36043	1
NEURON	SOX30	ENSG00000039600	0.768267	0.546055	0.0380633	0.0465905	chr5	157098024	157098635	0.183398	0.58487	0.10478	0.126953	3.08351	9.83358	1.76169	2.13449	1
NEURON	C5orf52	ENSG00000187658	0.768267	0.546055	0.0380633	0.0465905	chr5	157098024	157098635	0.183398	0.58487	0.10478	0.126953	3.08351	9.83358	1.76169	2.13449	1
NEURON	ASAH2B	ENSG00000204147	0.768038	1.54972	7.51153e-15	7.78814e-14	chr10	52499345	52500467	0.394066	0.373972	0.122336	0.109627	29.4262	27.9256	9.13518	8.18617	1
NEURON	CDH13	ENSG00000140945	0.767984	1.67238	9.94493e-09	4.66285e-08	chr16	82660365	82660712	0.345311	0.422673	0.110773	0.121243	5.94814	7.28073	1.90812	2.08846	1
NEURON	LRFN5	ENSG00000165379	0.767827	1.49426	3.2335e-09	8.918e-09	chr14	42076599	42076828	0.404567	0.36326	0.103043	0.12913	8.42106	7.56126	2.14483	2.68785	1
NEURON	KCNMB2	ENSG00000197584	0.767609	1.30752	3.95089e-08	1.24874e-07	chr3	178253806	178254379	0.424058	0.343551	0.123249	0.109143	13.0373	10.5621	3.78916	3.35548	1
NEURON	CLUL1	ENSG00000079101	0.767298	1.04613	2.11067e-06	6.4087e-06	chr18	596438	597456	0.289891	0.477408	0.133708	0.0989935	14.9835	24.6757	6.91095	5.11666	1
NEURON	SLC25A14	ENSG00000102078	0.767038	1.19718	9.71224e-11	6.60654e-10	chrX	129473712	129474415	0.334743	0.432295	0.145143	0.0878195	13.6381	17.6126	5.91341	3.57794	1
NEURON	MRAP2	ENSG00000135324	0.766904	1.45889	6.28704e-09	2.07027e-08	chr6	84743147	84743703	0.342448	0.424456	0.102861	0.130234	9.15023	11.3415	2.74846	3.47986	1
NEURON	DNHD1	ENSG00000179532	0.766526	0.982151	0.000389174	0.000597318	chr11	6519293	6519944	0.201872	0.564655	0.117724	0.11575	11.4827	32.1183	6.69629	6.58399	2
NEURON	DNHD1	ENSG00000179532	0.766526	0.680146	0.00441679	0.00697247	chr11	6589578	6590039	0.201872	0.564655	0.117724	0.11575	11.4827	32.1183	6.69629	6.58399	2
NEURON	EXTL1	ENSG00000158008	0.766452	1.71114	6.02989e-09	2.93956e-08	chr1	26348092	26348306	0.347908	0.418544	0.110166	0.123383	4.43343	5.33355	1.40385	1.57228	1
NEURON	DAW1	ENSG00000123977	0.766404	1.22234	1.71611e-09	9.25513e-09	chr2	228735828	228736674	0.29952	0.466884	0.119404	0.114193	10.852	16.9159	4.32617	4.13737	1
NEURON	TCTE1	ENSG00000146221	0.766356	1.36245	1.83051e-08	6.06433e-08	chr6	44265195	44265749	0.396922	0.369433	0.133899	0.0997448	7.67014	7.13894	2.58748	1.92747	1
NEURON	CNTN5	ENSG00000149972	0.766043	1.55633	9.84353e-14	8.7177e-13	chr11	98891112	98892160	0.361773	0.40427	0.0919252	0.142032	31.5087	35.2101	8.00626	12.3703	1
NEURON	KIAA0319	ENSG00000137261	0.765923	1.40183	2.14639e-13	2.42498e-12	chr6	24645855	24646835	0.328547	0.437377	0.120425	0.113651	19.7352	26.2724	7.23373	6.82683	1
NEURON	C6	ENSG00000039537	0.764743	1.05596	1.23027e-06	3.91536e-06	chr5	41213414	41214130	0.345376	0.419366	0.150108	0.0851487	15.629	18.9773	6.79274	3.85317	1
NEURON	ABI3BP	ENSG00000154175	0.764376	1.54741	1.41353e-08	4.75848e-08	chr3	100712153	100712576	0.225988	0.538387	0.164329	0.0712954	4.44481	10.5892	3.23207	1.40226	1
NEURON	MME	ENSG00000196549	0.764368	0.725647	0.0177935	0.0224527	chr3	154797595	154797796	0.426638	0.33773	0.127223	0.108409	10.6084	8.39765	3.1634	2.69558	2
NEURON	MME	ENSG00000196549	0.764368	1.26689	9.51924e-06	2.1577e-05	chr3	154798031	154798230	0.426638	0.33773	0.127223	0.108409	10.6084	8.39765	3.1634	2.69558	2
NEURON	LPHN2	ENSG00000117114	0.76368	0.732231	2.86057e-05	6.06589e-05	chr1	81771444	81772330	0.434821	0.328859	0.125133	0.111188	58.9142	44.5572	16.9543	15.0649	2
NEURON	LPHN2	ENSG00000117114	0.76368	1.81728	1.01163e-12	6.79374e-12	chr1	82266055	82267256	0.434821	0.328859	0.125133	0.111188	58.9142	44.5572	16.9543	15.0649	2
NEURON	TRHR	ENSG00000174417	0.763497	0.984252	6.11289e-06	1.42338e-05	chr8	110098512	110099022	0.480469	0.283028	0.132659	0.103845	11.9965	7.06673	3.31226	2.59283	1
NEURON	SV2A	ENSG00000159164	0.763376	1.05559	1.85711e-05	3.19507e-05	chr1	149889362	149889636	0.396629	0.366747	0.0616345	0.174989	5.83742	5.39763	0.90711	2.57542	1
NEURON	RIC3	ENSG00000166405	0.763191	1.2576	3.64527e-10	2.22909e-09	chr11	8189839	8190983	0.29852	0.464671	0.124364	0.112445	18.1128	28.1941	7.54585	6.82262	1
NEURON	TAGLN3	ENSG00000144834	0.76313	1.02286	3.59293e-11	1.30802e-10	chr3	111717410	111718639	0.410698	0.352432	0.0783227	0.158548	94.1552	80.7972	17.956	36.3481	2
NEURON	TAGLN3	ENSG00000144834	0.76313	1.45195	1.18355e-13	6.50223e-13	chr3	111718694	111719688	0.410698	0.352432	0.0783227	0.158548	94.1552	80.7972	17.956	36.3481	2
NEURON	CAMK2B	ENSG00000058404	0.762824	0.994701	1.24267e-05	2.77379e-05	chr7	44364860	44365420	0.433437	0.329386	0.16338	0.0737963	9.76378	7.4199	3.68037	1.66237	1
NEURON	GPATCH4	ENSG00000160818	0.762314	1.23286	3.97212e-11	2.06246e-10	chr1	156570839	156571858	0.312663	0.449651	0.0999119	0.137774	15.4344	22.1967	4.93208	6.80112	1
NEURON	BTBD10	ENSG00000148925	0.762208	1.98198	4.11558e-19	1.18801e-17	chr11	13461447	13462370	0.299565	0.462643	0.111867	0.125925	54.5314	84.2175	20.3638	22.9228	2
NEURON	BTBD10	ENSG00000148925	0.762208	0.672546	1.69804e-07	6.3602e-07	chr11	13484185	13485424	0.299565	0.462643	0.111867	0.125925	54.5314	84.2175	20.3638	22.9228	2
NEURON	ERVMER34-1	ENSG00000226887	0.762173	0.65839	0.0103695	0.0152659	chr4	53617536	53617920	0.223248	0.538925	0.134923	0.102904	3.89328	9.39842	2.35295	1.79457	1
NEURON	HELLS	ENSG00000119969	0.762112	1.43439	7.87539e-13	7.94544e-12	chr10	96304684	96305698	0.323649	0.438464	0.117124	0.120764	17.4216	23.602	6.30463	6.5006	1
NEURON	HDHD3	ENSG00000119431	0.762109	1.00199	1.50417e-07	5.69095e-07	chr9	116138888	116139695	0.333372	0.428737	0.168312	0.0695786	11.9894	15.4191	6.05317	2.50232	1
NEURON	TENM2	ENSG00000145934	0.762059	1.9455	1.22646e-12	8.69173e-12	chr5	167181789	167182157	0.554294	0.207765	0.101007	0.136934	7.18698	2.69388	1.30966	1.77549	1
NEURON	GPR111	ENSG00000164393	0.762022	1.23115	4.94378e-06	1.39708e-05	chr6	47623985	47624350	0.303193	0.45883	0.127112	0.110865	4.9799	7.53622	2.0878	1.82095	1
NEURON	AGR2	ENSG00000106541	0.761522	1.51597	6.18432e-10	3.62218e-09	chr7	16840813	16841077	0.319638	0.441884	0.140897	0.0975809	12.7598	17.6398	5.62455	3.89538	2
NEURON	AGR2	ENSG00000106541	0.761522	0.751161	0.00315495	0.00512077	chr7	16844111	16844630	0.319638	0.441884	0.140897	0.0975809	12.7598	17.6398	5.62455	3.89538	2
NEURON	TMEM244	ENSG00000203756	0.761335	0.821095	1.92421e-05	3.48988e-05	chr6	130181968	130182767	0.269518	0.491817	0.0883414	0.150324	11.2308	20.4941	3.6812	6.26403	1
NEURON	ACTN1	ENSG00000072110	0.760679	0.89474	1.01957e-08	3.50511e-08	chr14	69445764	69446428	0.439739	0.32094	0.177539	0.0617818	33.9531	24.7804	13.7081	4.77029	1
NEURON	FHL2	ENSG00000115641	0.760679	1.75554	7.36624e-11	2.56178e-10	chr2	106015331	106015693	0.413187	0.347492	0.0901895	0.149132	12.1387	10.2087	2.6496	4.38122	2
NEURON	FHL2	ENSG00000115641	0.760679	0.635041	0.00497997	0.00665398	chr2	106054621	106055308	0.413187	0.347492	0.0901895	0.149132	12.1387	10.2087	2.6496	4.38122	2
NEURON	RBM24	ENSG00000112183	0.760119	1.51353	5.41582e-10	2.21919e-09	chr6	17280941	17281655	0.333538	0.42658	0.112147	0.127735	9.26823	11.8536	3.11629	3.54944	1
NEURON	AKAP2	ENSG00000241978	0.760086	1.73651	4.33799e-11	1.55936e-10	chr9	112542292	112542905	0.395056	0.36503	0.151037	0.0888761	30.7153	28.3808	11.7431	6.91006	3
NEURON	AKAP2	ENSG00000241978	0.760086	0.984479	5.17178e-06	1.21735e-05	chr9	112810590	112811062	0.395056	0.36503	0.151037	0.0888761	30.7153	28.3808	11.7431	6.91006	3
NEURON	AKAP2	ENSG00000241978	0.760086	0.697153	0.00111701	0.00188433	chr9	112887627	112888220	0.395056	0.36503	0.151037	0.0888761	30.7153	28.3808	11.7431	6.91006	3
NEURON	H2AFY2	ENSG00000099284	0.760015	1.48267	1.2615e-07	2.81494e-07	chr10	71812306	71812776	0.42582	0.334195	0.110819	0.129166	9.56512	7.50697	2.48931	2.90143	1
NEURON	CNR1	ENSG00000118432	0.759866	1.18375	6.67717e-11	2.33691e-10	chr6	88875202	88876211	0.417981	0.341885	0.0872002	0.152934	34.4025	28.1393	7.17713	12.5874	1
NEURON	GALNT16	ENSG00000100626	0.75968	1.06415	1.90844e-05	4.14536e-05	chr14	69726706	69727000	0.495982	0.263697	0.133993	0.106328	12.2019	6.48736	3.29642	2.61582	1
NEURON	SHC3	ENSG00000148082	0.759642	1.58339	8.99523e-10	2.68315e-09	chr9	91793360	91793742	0.403796	0.355846	0.0903391	0.150018	9.87291	8.70053	2.20881	3.66799	1
NEURON	FLRT2	ENSG00000185070	0.758992	1.30201	2.11435e-08	9.34678e-08	chr14	85996263	85996578	0.285463	0.473529	0.119988	0.12102	10.2332	16.975	4.30132	4.33828	1
NEURON	HIST1H2BL	ENSG00000185130	0.758736	0.839877	7.56841e-06	2.06176e-05	chr6	27775248	27776432	0.323385	0.435351	0.191104	0.0501597	21.4868	28.9262	12.6976	3.33278	1
NEURON	HIST1H2AI	ENSG00000196747	0.758736	0.839877	7.56841e-06	2.06176e-05	chr6	27775248	27776432	0.323385	0.435351	0.191104	0.0501597	21.4868	28.9262	12.6976	3.33278	1
NEURON	KITLG	ENSG00000049130	0.757851	1.0507	1.11251e-09	6.20908e-09	chr12	88973458	88974668	0.333452	0.424399	0.155696	0.0864533	38.6407	49.1797	18.0422	10.0183	1
NEURON	TUFT1	ENSG00000143367	0.757656	1.46362	1.65561e-12	1.14158e-11	chr1	151512252	151513088	0.326139	0.431517	0.116051	0.126293	15.731	20.8138	5.59761	6.09163	1
NEURON	NGF	ENSG00000134259	0.757615	2.19819	2.7833e-15	3.40334e-14	chr1	115880694	115881085	0.613646	0.143969	0.0962253	0.146159	14.5566	3.41516	2.2826	3.46711	1
NEURON	GRIA1	ENSG00000155511	0.757123	1.43627	3.7858e-10	1.62074e-09	chr5	152869675	152870328	0.40741	0.349713	0.125938	0.11694	13.9869	12.0061	4.3236	4.0147	1
NEURON	TDO2	ENSG00000151790	0.75706	1.97885	2.24998e-11	1.18191e-10	chr4	156775700	156776031	0.194018	0.563041	0.134563	0.108378	3.9467	11.4533	2.73726	2.20461	1
NEURON	MAP3K9	ENSG00000006432	0.756978	1.00783	1.00108e-08	3.44545e-08	chr14	71276062	71276993	0.416506	0.340472	0.164906	0.0781155	38.7251	31.6557	15.3323	7.26287	1
NEURON	CRMP1	ENSG00000072832	0.756933	1.05835	5.08067e-06	1.1972e-05	chr4	5891835	5892222	0.422288	0.334645	0.143051	0.100016	31.5916	25.0349	10.7017	7.48225	3
NEURON	CRMP1	ENSG00000072832	0.756933	1.88398	3.20956e-13	2.37591e-12	chr4	5894654	5895456	0.422288	0.334645	0.143051	0.100016	31.5916	25.0349	10.7017	7.48225	3
NEURON	KCNC1	ENSG00000129159	0.75678	1.11007	2.68491e-06	5.51924e-06	chr11	17756097	17756441	0.318063	0.438716	0.104223	0.138997	11.7031	16.1426	3.83489	5.11439	2
NEURON	KCNC1	ENSG00000129159	0.75678	1.50317	7.72399e-07	1.73207e-06	chr11	17757457	17757685	0.318063	0.438716	0.104223	0.138997	11.7031	16.1426	3.83489	5.11439	2
NEURON	PNMA2	ENSG00000240694	0.756587	1.36613	1.75971e-10	7.95207e-10	chr8	26370965	26371741	0.409305	0.347282	0.135691	0.107722	16.5505	14.0426	5.48675	4.35579	1
NEURON	GFRA2	ENSG00000168546	0.75651	1.34092	2.7703e-07	9.97142e-07	chr8	21646200	21646627	0.343414	0.413096	0.133621	0.109868	6.05184	7.27983	2.35475	1.93617	1
NEURON	FAM159B	ENSG00000145642	0.75635	1.11942	5.70564e-05	9.70845e-05	chr5	63986085	63986311	0.336668	0.419682	0.0956232	0.148027	3.76801	4.69711	1.07022	1.65672	1
NEURON	CNTNAP4	ENSG00000152910	0.756123	1.14301	8.60999e-07	1.9155e-06	chr16	76311030	76311840	0.338228	0.417896	0.0670093	0.176867	10.8976	13.4645	2.15903	5.69864	1
NEURON	SV2B	ENSG00000185518	0.756091	1.99181	5.45828e-12	2.26589e-11	chr15	91642639	91643181	0.166728	0.589363	0.0786892	0.165219	2.92849	10.3519	1.38213	2.90199	1
NEURON	KIAA0408	ENSG00000189367	0.755663	1.06242	1.17991e-08	5.45458e-08	chr6	127780009	127780749	0.364464	0.391199	0.183793	0.0605445	15.1493	16.2606	7.63953	2.5166	1
NEURON	NCKAP5	ENSG00000176771	0.755423	1.63179	9.01464e-08	3.55394e-07	chr2	134284496	134284949	0.304267	0.451157	0.134135	0.110442	7.84151	11.6271	3.45691	2.84628	2
NEURON	XK	ENSG00000047597	0.755159	1.546	8.90531e-11	4.23015e-10	chrX	37544676	37545527	0.383139	0.37202	0.132305	0.112536	17.1292	16.6321	5.91503	5.03121	1
NEURON	TCEAL5	ENSG00000204065	0.75512	1.51698	5.15408e-12	4.47094e-11	chrX	102531358	102532101	0.343568	0.411552	0.117533	0.127347	17.2136	20.6198	5.8887	6.38038	1
NEURON	AP3B2	ENSG00000103723	0.75505	1.30958	1.69452e-12	7.6483e-12	chr15	83378001	83379065	0.397695	0.357354	0.0995724	0.145378	20.7394	18.6357	5.1926	7.58131	1
NEURON	GABRG1	ENSG00000163285	0.754971	1.00717	6.47297e-10	3.77651e-09	chr4	46125773	46127353	0.344945	0.410026	0.172485	0.072544	58.0467	68.9984	29.0254	12.2076	1
NEURON	MCIDAS	ENSG00000234602	0.75401	1.76912	1.63422e-09	4.70229e-09	chr5	54523099	54523387	0.173528	0.580482	0.104185	0.141805	1.85237	6.1965	1.11215	1.51374	1
NEURON	SLITRK3	ENSG00000121871	0.753736	1.42919	1.38036e-12	6.32474e-12	chr3	164913274	164914348	0.372224	0.381511	0.087281	0.158983	44.5421	45.6534	10.4444	19.0247	2
NEURON	SLITRK3	ENSG00000121871	0.753736	0.684735	0.00134963	0.00191131	chr3	164914414	164914792	0.372224	0.381511	0.087281	0.158983	44.5421	45.6534	10.4444	19.0247	2
NEURON	CCDC65	ENSG00000139537	0.753666	1.05664	0.000232971	0.000367454	chr12	49297764	49298043	0.289785	0.463881	0.120375	0.125959	3.94713	6.31848	1.63962	1.71568	1
NEURON	FAM65B	ENSG00000111913	0.752591	1.07062	3.11398e-09	1.15475e-08	chr6	24910570	24911717	0.374987	0.377604	0.162757	0.0846523	26.1206	26.3029	11.3372	5.89665	1
NEURON	ISM1	ENSG00000101230	0.752549	0.711534	0.00322477	0.00439091	chr20	13202234	13202805	0.486214	0.266336	0.103867	0.143583	11.6252	6.36802	2.48344	3.43304	1
NEURON	LINC00632	ENSG00000203930	0.752256	0.989848	3.12399e-08	8.96984e-08	chrX	139791299	139792039	0.309807	0.442449	0.0866253	0.161119	20.5318	29.3224	5.74092	10.6778	1
NEURON	C10orf53	ENSG00000178645	0.752221	0.867055	0.000274481	0.000429298	chr10	50887474	50887823	0.284033	0.468188	0.0997194	0.14806	4.476	7.37805	1.57145	2.33324	1
NEURON	AKAP5	ENSG00000179841	0.751881	1.24943	7.52089e-12	4.52946e-11	chr14	64931836	64933042	0.324919	0.426962	0.0982291	0.14989	28.2442	37.1145	8.53876	13.0295	1
NEURON	TXN	ENSG00000136810	0.751051	1.32648	7.12464e-17	1.69894e-15	chr9	113018199	113019310	0.354019	0.397032	0.142966	0.105983	45.847	51.4174	18.5147	13.7253	1
NEURON	MC2R	ENSG00000185231	0.751038	1.59844	2.91781e-07	8.15962e-07	chr18	13915459	13915823	0.21467	0.536368	0.156772	0.09219	1.60784	4.01731	1.1742	0.690488	1
NEURON	SNCG	ENSG00000173267	0.750726	0.929362	5.35239e-05	8.76177e-05	chr10	88718105	88718692	0.473002	0.277724	0.117985	0.131289	10.2973	6.04606	2.56854	2.85817	1
NEURON	F5	ENSG00000198734	0.750576	1.43169	3.13962e-09	1.61378e-08	chr1	169555423	169555833	0.351792	0.398784	0.125063	0.124361	8.50329	9.63913	3.02293	3.00598	1
NEURON	CDH22	ENSG00000149654	0.750514	0.751517	0.0151087	0.0193522	chr20	44937041	44937241	0.281751	0.468763	0.0954518	0.154035	2.51282	4.18071	0.851296	1.37377	1
NEURON	CHAF1B	ENSG00000159259	0.750435	1.26224	1.73389e-08	4.32673e-08	chr21	37757442	37758013	0.401578	0.348857	0.0985637	0.151002	10.9831	9.54122	2.69571	4.12988	1
NEURON	SLC46A1	ENSG00000076351	0.750372	0.887309	0.0178242	0.0224891	chr17	26733200	26733470	0.411961	0.338411	0.113137	0.136491	4.09747	3.36592	1.12529	1.35757	2
NEURON	SLC46A1	ENSG00000076351	0.750372	1.97023	5.16112e-07	1.39505e-06	chr17	26733539	26733779	0.411961	0.338411	0.113137	0.136491	4.09747	3.36592	1.12529	1.35757	2
NEURON	NIPAL2	ENSG00000104361	0.750253	0.626057	0.0199369	0.0278683	chr8	99306565	99306941	0.247059	0.503194	0.143062	0.106686	3.93409	8.01271	2.27807	1.69883	1
NEURON	TMEM35	ENSG00000126950	0.749978	1.34332	2.28742e-08	1.00454e-07	chrX	100333646	100334041	0.335515	0.414462	0.129	0.121023	10.4297	12.8838	4.01002	3.76205	1
NEURON	WDR64	ENSG00000162843	0.749843	0.744449	0.00159204	0.00273508	chr1	241912431	241913209	0.249364	0.500479	0.15088	0.0992767	6.54711	13.1402	3.96139	2.60653	1
NEURON	CABYR	ENSG00000154040	0.749505	1.43633	7.46247e-17	1.77139e-15	chr18	21718366	21719552	0.362273	0.387232	0.134741	0.115754	44.1939	47.2386	16.4371	14.1209	1
NEURON	KCND2	ENSG00000184408	0.748635	1.48379	4.05952e-11	2.96398e-10	chr7	119913457	119914003	0.350019	0.398615	0.12528	0.126086	12.3786	14.0973	4.4306	4.45909	1
NEURON	FAXC	ENSG00000146267	0.748582	1.30042	1.20234e-11	4.7299e-11	chr6	99796907	99798027	0.379813	0.368769	0.107749	0.143669	32.8315	31.8769	9.31398	12.4189	1
NEURON	ADAMTS19	ENSG00000145808	0.748535	1.05295	2.93901e-05	5.1944e-05	chr5	128795901	128796180	0.337678	0.410857	0.0718064	0.179658	5.34887	6.50803	1.13742	2.84581	1
NEURON	GPR101	ENSG00000165370	0.74837	1.03113	6.09792e-07	1.39101e-06	chrX	136113769	136114520	0.320773	0.427597	0.098444	0.153186	10.4992	13.9957	3.22217	5.01392	1
NEURON	PTGER2	ENSG00000125384	0.748244	1.00201	1.99032e-05	4.98635e-05	chr14	52780715	52781147	0.283546	0.464699	0.13526	0.116495	7.22786	11.8456	3.44792	2.96959	1
NEURON	ROBO2	ENSG00000185008	0.74793	0.861039	0.000155943	0.00032686	chr3	75955557	75955983	0.278992	0.468938	0.139029	0.113041	19.2055	32.2812	9.57061	7.78162	2
NEURON	ROBO2	ENSG00000185008	0.74793	1.15049	6.1573e-07	2.0753e-06	chr3	77088846	77089436	0.278992	0.468938	0.139029	0.113041	19.2055	32.2812	9.57061	7.78162	2
NEURON	SPDYA	ENSG00000163806	0.746998	0.853754	0.000408331	0.000787929	chr2	29033163	29033780	0.2911	0.455899	0.149928	0.103073	6.64497	10.4069	3.42243	2.35287	1
NEURON	FSD2	ENSG00000186628	0.746857	1.9943	2.52551e-08	1.10039e-07	chr15	83474759	83475026	0.571622	0.175235	0.146336	0.106808	5.29456	1.62309	1.35541	0.989289	1
NEURON	CD163L1	ENSG00000177675	0.746769	1.38641	9.76026e-05	0.000212817	chr12	7632395	7632598	0.530878	0.215892	0.170176	0.0830547	2.52873	1.02836	0.810599	0.395615	1
NEURON	PRRT4	ENSG00000224940	0.746181	0.573518	0.0160428	0.0203435	chr7	128001565	128002112	0.536932	0.209249	0.123521	0.130297	18.3235	7.1409	4.21532	4.44657	1
NEURON	CHGB	ENSG00000089199	0.745964	1.34807	7.84171e-14	4.45034e-13	chr20	5891501	5892689	0.401838	0.344126	0.106934	0.147102	41.0806	35.1806	10.932	15.0385	1
NEURON	DOK6	ENSG00000206052	0.745936	0.824364	7.73707e-07	1.56307e-06	chr18	67067405	67068972	0.44363	0.302307	0.085744	0.16832	67.2986	45.8599	13.0074	25.5341	1
NEURON	MCTP1	ENSG00000175471	0.745925	0.775557	8.56415e-05	0.000169875	chr5	94416998	94417890	0.429891	0.316034	0.126633	0.127442	55.0589	40.4764	16.2187	16.3223	2
NEURON	MCTP1	ENSG00000175471	0.745925	1.4805	1.65039e-12	7.46451e-12	chr5	94619520	94620432	0.429891	0.316034	0.126633	0.127442	55.0589	40.4764	16.2187	16.3223	2
NEURON	AFF2	ENSG00000155966	0.745851	1.27702	6.9228e-06	1.33713e-05	chrX	147582450	147582839	0.335867	0.409984	0.104581	0.149569	6.67049	8.14249	2.07702	2.97052	1
NEURON	FRMD3	ENSG00000172159	0.745676	1.26675	4.42094e-11	2.20875e-10	chr9	86152897	86153932	0.402675	0.343001	0.129501	0.124823	28.0581	23.9001	9.02354	8.69755	1
NEURON	LAMB3	ENSG00000196878	0.745045	0.954393	5.9396e-07	1.21756e-06	chr1	209791828	209792702	0.42594	0.319105	0.0846293	0.170325	26.4346	19.8042	5.25225	10.5707	1
NEURON	TBC1D9	ENSG00000109436	0.744504	1.27507	3.99957e-14	3.55923e-13	chr4	141676753	141678454	0.370062	0.374442	0.14838	0.107116	57.832	58.5165	23.1884	16.7397	1
NEURON	CNTN3	ENSG00000113805	0.744436	0.873711	0.00258328	0.00426083	chr3	74570117	74570325	0.265699	0.478736	0.150077	0.105488	3.83742	6.91426	2.16752	1.52353	1
NEURON	AKNA	ENSG00000106948	0.744433	2.45171	6.76855e-19	1.85757e-17	chr9	117111150	117111769	0.437361	0.307072	0.113382	0.142186	53.1522	37.3182	13.7792	17.2798	2
NEURON	AKNA	ENSG00000106948	0.744433	1.71496	2.23704e-18	5.40502e-17	chr9	117149377	117150699	0.437361	0.307072	0.113382	0.142186	53.1522	37.3182	13.7792	17.2798	2
NEURON	AC017104.2	ENSG00000233538	0.744216	0.907399	0.000648964	0.000970753	chr2	232316713	232316951	0.295524	0.448691	0.105159	0.150625	3.62239	5.49984	1.28899	1.84629	1
NEURON	RBM11	ENSG00000185272	0.744065	1.09773	1.75437e-10	5.77859e-10	chr21	15588036	15588965	0.387898	0.356167	0.105819	0.150115	40.1347	36.8516	10.9488	15.532	1
NEURON	LRRC34	ENSG00000171757	0.743785	1.07072	1.28361e-12	1.24538e-11	chr3	169529327	169530974	0.304775	0.43901	0.145454	0.110761	51.0505	73.535	24.3638	18.5526	1
NEURON	AL590867.1	ENSG00000213121	0.743584	1.33384	3.98705e-09	1.45503e-08	chr6	153552161	153552569	0.397444	0.34614	0.128154	0.128263	12.3651	10.769	3.98707	3.99045	1
NEURON	LUM	ENSG00000139329	0.74326	0.837284	0.00100996	0.00171488	chr12	91505343	91505665	0.418333	0.324926	0.146891	0.109849	7.96632	6.18758	2.79725	2.09185	1
NEURON	EYS	ENSG00000188107	0.743215	0.802973	2.52015e-05	6.18248e-05	chr6	66416993	66417931	0.307561	0.435655	0.167397	0.0893875	12.5782	17.8169	6.84599	3.65565	1
NEURON	RAB15	ENSG00000139998	0.743019	1.4324	2.57429e-10	1.13311e-09	chr14	65438801	65439477	0.395456	0.347563	0.123086	0.133895	17.1655	15.0867	5.34277	5.81199	1
NEURON	EPHX4	ENSG00000172031	0.742854	1.52384	1.05407e-12	1.03959e-11	chr1	92495217	92496113	0.36181	0.381045	0.122882	0.134264	20.5379	21.6297	6.97528	7.62141	1
NEURON	MNS1	ENSG00000138587	0.742793	1.25532	7.55201e-13	7.64445e-12	chr15	56756999	56757745	0.345508	0.397285	0.136983	0.120224	23.6218	27.1617	9.36534	8.21952	1
NEURON	PTGFR	ENSG00000122420	0.742749	1.23698	7.46022e-07	1.50975e-06	chr1	78956501	78956932	0.390236	0.352513	0.110975	0.146276	9.43643	8.52425	2.68354	3.53715	1
NEURON	KIAA2022	ENSG00000050030	0.742707	1.21588	1.31343e-07	3.85654e-07	chrX	74144841	74145556	0.398998	0.343709	0.147594	0.109699	12.0145	10.3497	4.4443	3.30322	1
NEURON	CREG2	ENSG00000175874	0.742312	0.713733	0.000489558	0.000742888	chr2	102003456	102004215	0.314641	0.427671	0.0642614	0.193427	10.3512	14.0697	2.11411	6.36345	1
NEURON	GRM5	ENSG00000168959	0.742305	1.44919	4.75972e-10	1.47355e-09	chr11	88796492	88797254	0.414562	0.327742	0.109834	0.147862	35.969	28.4362	9.5296	12.829	2
NEURON	GRM5	ENSG00000168959	0.742305	1.27018	2.42587e-07	5.21862e-07	chr11	88798684	88799260	0.414562	0.327742	0.109834	0.147862	35.969	28.4362	9.5296	12.829	2
NEURON	MKX	ENSG00000150051	0.741668	1.03558	2.6958e-05	5.73763e-05	chr10	28032083	28032531	0.374285	0.367384	0.13246	0.125872	16.4317	16.1288	5.8152	5.52598	2
NEURON	MKX	ENSG00000150051	0.741668	1.79939	9.54795e-08	2.50795e-07	chr10	28034890	28035106	0.374285	0.367384	0.13246	0.125872	16.4317	16.1288	5.8152	5.52598	2
NEURON	HSF4	ENSG00000102878	0.741655	1.36726	1.16535e-12	5.39963e-12	chr16	67197052	67198135	0.402375	0.33928	0.123453	0.134891	27.6567	23.3199	8.48536	9.27156	1
NEURON	COL4A1	ENSG00000187498	0.741567	0.525927	0.0267758	0.0363745	chr13	110959338	110959812	0.464952	0.276615	0.18165	0.0767832	9.94989	5.91951	3.88727	1.64315	1
NEURON	COL4A2	ENSG00000134871	0.741567	0.525927	0.0267758	0.0363745	chr13	110959338	110959812	0.464952	0.276615	0.18165	0.0767832	9.94989	5.91951	3.88727	1.64315	1
NEURON	TXLNB	ENSG00000164440	0.741448	1.60873	1.05048e-11	5.83407e-11	chr6	139583531	139584328	0.357533	0.383915	0.171376	0.0871762	28.072	30.1433	13.4557	6.8447	2
NEURON	TXLNB	ENSG00000164440	0.741448	0.783949	2.2015e-05	4.74355e-05	chr6	139612923	139613563	0.357533	0.383915	0.171376	0.0871762	28.072	30.1433	13.4557	6.8447	2
NEURON	BDNF	ENSG00000176697	0.741081	2.74161	4.78433e-18	6.3492e-17	chr11	27740967	27741340	0.118162	0.622919	0.0999972	0.158922	2.95975	15.603	2.50475	3.9807	2
NEURON	IGSF9B	ENSG00000080854	0.740324	1.44725	9.89965e-10	3.96201e-09	chr11	133826672	133827307	0.389973	0.350351	0.128139	0.131537	15.156	13.6161	4.98003	5.11207	1
NEURON	C9orf91	ENSG00000157693	0.740278	1.2645	5.52014e-14	4.76817e-13	chr9	117373368	117374778	0.39427	0.346008	0.135698	0.124024	36.6909	32.1996	12.6281	11.5418	1
NEURON	NRG4	ENSG00000169752	0.740269	1.34104	1.58735e-06	4.00841e-06	chr15	76351964	76352350	0.384027	0.356241	0.138033	0.121698	6.09141	5.65066	2.18947	1.93037	1
NEURON	C15orf27	ENSG00000169758	0.740269	1.34104	1.58735e-06	4.00841e-06	chr15	76351964	76352350	0.384027	0.356241	0.138033	0.121698	6.09141	5.65066	2.18947	1.93037	1
NEURON	TM6SF1	ENSG00000136404	0.740244	1.19418	1.21499e-05	3.17709e-05	chr15	83776027	83776288	0.463437	0.276808	0.190989	0.0687666	5.79613	3.46199	2.38867	0.860052	1
NEURON	SH3BGRL2	ENSG00000198478	0.740124	1.3021	1.27088e-13	6.94768e-13	chr6	80340536	80341480	0.389525	0.350599	0.119624	0.140252	34.5742	31.1191	10.6178	12.4488	1
NEURON	DLX2	ENSG00000115844	0.740036	2.16955	3.21079e-17	5.91759e-16	chr2	172967058	172967883	0.623968	0.116068	0.127865	0.1321	21.2312	3.94933	4.35073	4.49484	1
NEURON	SLC38A11	ENSG00000169507	0.739656	0.662263	0.00635751	0.00848664	chr2	165811927	165812344	0.211502	0.528154	0.130493	0.129851	4.0084	10.0096	2.4731	2.46095	1
NEURON	FAM218A	ENSG00000250486	0.739616	1.19163	4.36133e-13	3.37949e-12	chr4	165877719	165878748	0.353102	0.386513	0.108551	0.151833	41.2029	45.1016	12.6666	17.7172	1
NEURON	NRSN1	ENSG00000152954	0.739396	1.50851	7.28687e-14	4.15677e-13	chr6	24125855	24126658	0.373923	0.365473	0.120484	0.140119	23.6333	23.0992	7.61504	8.85604	1
NEURON	C1orf61	ENSG00000125462	0.739357	1.09412	6.837e-07	1.81764e-06	chr1	156399083	156399491	0.372743	0.366615	0.180705	0.0799371	13.8112	13.5841	6.69565	2.9619	1
NEURON	TRPM6	ENSG00000119121	0.738936	0.980294	0.00248378	0.00347053	chr9	77502552	77502751	0.294439	0.444497	0.0951005	0.165964	2.37492	3.58528	0.767072	1.33865	1
NEURON	DYX1C1	ENSG00000256061	0.738881	1.09534	4.08289e-10	1.73852e-09	chr15	55790096	55790930	0.365854	0.373027	0.158767	0.102352	23.9677	24.4376	10.4011	6.70528	1
NEURON	OPCML	ENSG00000183715	0.737946	2.03569	2.43509e-11	1.32014e-10	chr11	133402185	133402563	0.370144	0.367802	0.0839274	0.178127	9.4722	9.41226	2.14775	4.55837	2
NEURON	PRR16	ENSG00000184838	0.737905	1.0818	3.3185e-07	7.9049e-07	chr5	119799595	119800165	0.314622	0.423283	0.127724	0.134371	36.7653	49.4629	14.9252	15.702	2
NEURON	PRR16	ENSG00000184838	0.737905	1.16524	9.23894e-08	3.63509e-07	chr5	119800541	119801527	0.314622	0.423283	0.127724	0.134371	36.7653	49.4629	14.9252	15.702	2
NEURON	VSNL1	ENSG00000163032	0.737493	0.912353	5.2052e-06	9.52044e-06	chr2	17719884	17720585	0.367949	0.369545	0.11541	0.147097	51.2744	51.4969	16.0826	20.4983	2
NEURON	VSNL1	ENSG00000163032	0.737493	1.53958	2.91466e-13	2.33936e-12	chr2	17721237	17722083	0.367949	0.369545	0.11541	0.147097	51.2744	51.4969	16.0826	20.4983	2
NEURON	CCDC152	ENSG00000198865	0.737006	1.28085	4.2261e-08	1.00165e-07	chr5	42756757	42757249	0.357324	0.379682	0.122643	0.140351	8.90098	9.45792	3.05505	3.49617	1
NEURON	MDGA2	ENSG00000139915	0.736969	0.877571	1.63826e-07	3.60263e-07	chr14	48144092	48145762	0.396527	0.340442	0.0751033	0.187927	70.4153	60.4558	13.3369	33.3722	1
NEURON	TTC23L	ENSG00000205838	0.736797	1.21498	1.03921e-16	1.71594e-15	chr5	34838729	34839789	0.33218	0.404617	0.119008	0.144195	48.3025	58.8356	17.305	20.9675	1
NEURON	GNG2	ENSG00000186469	0.736769	2.29383	1.18081e-15	1.46077e-14	chr14	52292486	52293005	0.362187	0.374582	0.186207	0.0770243	57.7122	59.6872	29.6709	12.2733	3
NEURON	GNG2	ENSG00000186469	0.736769	0.977431	6.04391e-08	1.85987e-07	chr14	52313329	52314357	0.362187	0.374582	0.186207	0.0770243	57.7122	59.6872	29.6709	12.2733	3
NEURON	GNG2	ENSG00000186469	0.736769	0.373771	0.0129687	0.0187546	chr14	52326875	52328191	0.362187	0.374582	0.186207	0.0770243	57.7122	59.6872	29.6709	12.2733	3
NEURON	IGF1	ENSG00000017427	0.736438	0.607009	0.00766353	0.0113588	chr12	102873697	102874122	0.411694	0.324744	0.186418	0.0771444	18.7786	14.8126	8.50309	3.5188	2
NEURON	IGF1	ENSG00000017427	0.736438	0.757514	0.0001479	0.000283604	chr12	102874199	102874653	0.411694	0.324744	0.186418	0.0771444	18.7786	14.8126	8.50309	3.5188	2
NEURON	INADL	ENSG00000132849	0.73619	1.26286	1.26074e-14	1.24619e-13	chr1	62207428	62209258	0.391719	0.344471	0.140173	0.123637	41.6621	36.637	14.9084	13.1497	1
NEURON	CPVL	ENSG00000106066	0.736026	1.381	6.6154e-06	1.82368e-05	chr7	29135885	29136363	0.20397	0.532056	0.107772	0.156202	5.76668	15.0424	3.04695	4.41616	2
NEURON	FBXO41	ENSG00000163013	0.735981	1.25583	5.1737e-06	1.21779e-05	chr2	73511407	73511843	0.384129	0.351852	0.155089	0.10893	6.56362	6.01211	2.65001	1.8613	1
NEURON	RASD2	ENSG00000100302	0.735878	0.487499	0.0163272	0.0206886	chr22	35936345	35936984	0.473854	0.262024	0.0791585	0.184964	12.7885	7.07159	2.13636	4.99187	1
NEURON	TNR	ENSG00000116147	0.735825	0.948119	6.14955e-08	1.89048e-07	chr1	175712175	175713240	0.421466	0.314359	0.164265	0.0999102	27.2583	20.3311	10.6238	6.46168	1
NEURON	STX3	ENSG00000166900	0.735449	0.744912	1.82041e-06	3.84442e-06	chr11	59522256	59523682	0.287437	0.448011	0.0922998	0.172252	30.5218	47.5724	9.80093	18.2907	1
NEURON	C1orf194	ENSG00000179902	0.735262	0.800878	1.62534e-06	3.1601e-06	chr1	109655112	109655735	0.370674	0.364588	0.124793	0.139945	36.2006	35.6061	12.1875	13.6672	2
NEURON	C1orf194	ENSG00000179902	0.735262	2.13465	1.93824e-19	3.59167e-18	chr1	109656178	109657183	0.370674	0.364588	0.124793	0.139945	36.2006	35.6061	12.1875	13.6672	2
NEURON	RGS6	ENSG00000182732	0.735012	1.20455	0.000309321	0.000610842	chr14	72399777	72399976	0.337011	0.398001	0.162125	0.102863	2.7347	3.2296	1.31557	0.834685	1
NEURON	PAQR9	ENSG00000188582	0.734848	1.36576	1.36502e-08	3.45382e-08	chr3	142682080	142683184	0.373059	0.361789	0.096652	0.1685	17.2199	16.6997	4.46132	7.77774	1
NEURON	STEAP2	ENSG00000157214	0.73465	0.998032	2.54226e-10	1.12006e-09	chr7	89840356	89841753	0.392297	0.342353	0.164746	0.100604	64.1666	55.9974	26.947	16.4554	1
NEURON	TENM3	ENSG00000218336	0.734276	1.096	1.04326e-08	3.58148e-08	chr4	183064932	183066144	0.407842	0.326434	0.162156	0.103568	65.4657	52.3983	26.0288	16.6245	2
NEURON	TENM3	ENSG00000218336	0.734276	0.714881	5.566e-06	1.5567e-05	chr4	183369710	183370552	0.407842	0.326434	0.162156	0.103568	65.4657	52.3983	26.0288	16.6245	2
NEURON	A2M	ENSG00000175899	0.734187	1.22501	6.49065e-09	2.29388e-08	chr12	9268221	9269024	0.125896	0.608291	0.206538	0.0592752	4.95543	23.9432	8.12962	2.33316	1
NEURON	TSPYL5	ENSG00000180543	0.734062	1.03623	4.24353e-10	1.80215e-09	chr8	98289688	98290616	0.399609	0.334453	0.154706	0.111232	32.5201	27.2176	12.5899	9.052	1
NEURON	GPR124	ENSG00000020181	0.73349	1.09295	1.52171e-07	3.36011e-07	chr8	37653884	37654557	0.387514	0.345976	0.107379	0.159131	20.2516	18.0808	5.61164	8.31626	2
NEURON	GPR124	ENSG00000020181	0.73349	0.790651	0.00450366	0.00604199	chr8	37654696	37654985	0.387514	0.345976	0.107379	0.159131	20.2516	18.0808	5.61164	8.31626	2
NEURON	RAB9B	ENSG00000123570	0.732961	1.31029	1.80643e-14	2.53335e-13	chrX	103085739	103087534	0.34122	0.391741	0.133137	0.133902	38.5402	44.2465	15.0376	15.124	1
NEURON	TLN2	ENSG00000171914	0.732931	0.834101	0.00017383	0.000278372	chr15	63050268	63050838	0.277811	0.45512	0.119505	0.147564	6.90496	11.312	2.97029	3.66769	1
NEURON	TPBG	ENSG00000146242	0.732727	0.675961	0.000986758	0.0017659	chr6	83073144	83073684	0.225452	0.507275	0.136783	0.13049	6.95243	15.6432	4.21807	4.024	1
NEURON	OPRK1	ENSG00000082556	0.732667	1.56882	1.72814e-06	4.34221e-06	chr8	54151200	54151444	0.168941	0.563726	0.137598	0.129735	1.02469	3.41922	0.834585	0.786893	1
NEURON	HIST1H4K	ENSG00000197914	0.732161	0.872522	0.000698257	0.00121495	chr6	27798994	27799621	0.334948	0.397213	0.185082	0.0827571	6.12821	7.26741	3.38626	1.51412	1
NEURON	HPRT1	ENSG00000165704	0.731803	1.15052	1.92348e-13	1.60163e-12	chrX	133593673	133594970	0.343742	0.388061	0.109793	0.158404	33.8779	38.2457	10.8208	15.6116	1
NEURON	MST4	ENSG00000134602	0.731738	0.722309	0.00205062	0.00332043	chrX	131157040	131157508	0.338172	0.393567	0.187293	0.0809682	7.8291	9.11157	4.33608	1.87452	1
NEURON	CADM3	ENSG00000162706	0.731662	1.34752	6.43306e-13	6.60731e-12	chr1	159140975	159142266	0.358226	0.373436	0.154624	0.113714	38.2146	39.8372	16.4949	12.1307	1
NEURON	SUSD1	ENSG00000106868	0.731528	0.767993	0.00704652	0.00936126	chr9	114937319	114937687	0.27548	0.456048	0.106681	0.161791	3.58714	5.93839	1.38913	2.10675	1
NEURON	RSPH3	ENSG00000130363	0.731368	1.23392	1.13897e-14	1.66602e-13	chr6	159420465	159421492	0.347438	0.38393	0.148109	0.120522	40.1079	44.3205	17.0975	13.913	1
NEURON	NME9	ENSG00000181322	0.731362	0.956948	0.00019524	0.000401225	chr3	138047907	138048212	0.334755	0.396608	0.127051	0.141587	32.9366	39.0224	12.5006	13.9308	2
NEURON	NME9	ENSG00000181322	0.731362	1.50011	3.07278e-14	4.10861e-13	chr3	138048261	138049241	0.334755	0.396608	0.127051	0.141587	32.9366	39.0224	12.5006	13.9308	2
NEURON	THAP10	ENSG00000129028	0.731217	1.10127	4.15706e-10	1.29747e-09	chr15	71184526	71185565	0.405689	0.325528	0.115733	0.15305	26.9901	21.6571	7.6996	10.1823	1
NEURON	LRRC49	ENSG00000137821	0.731217	1.10127	4.15706e-10	1.29747e-09	chr15	71184526	71185565	0.405689	0.325528	0.115733	0.15305	26.9901	21.6571	7.6996	10.1823	1
NEURON	CEP152	ENSG00000103995	0.731097	0.920373	1.62363e-10	7.37983e-10	chr15	49102943	49103744	0.376399	0.354698	0.17771	0.091193	61.268	57.7356	28.9266	14.8438	1
NEURON	ANK3	ENSG00000151150	0.730971	1.16689	4.47757e-05	0.000104514	chr10	61899086	61899540	0.410592	0.320379	0.103532	0.165497	69.1944	53.9914	17.4477	27.8901	5
NEURON	ANK3	ENSG00000151150	0.730971	0.929496	0.000555195	0.000980422	chr10	61899712	61900242	0.410592	0.320379	0.103532	0.165497	69.1944	53.9914	17.4477	27.8901	5
NEURON	ANK3	ENSG00000151150	0.730971	1.76639	9.09353e-13	6.61006e-12	chr10	62060184	62060599	0.410592	0.320379	0.103532	0.165497	69.1944	53.9914	17.4477	27.8901	5
NEURON	ANK3	ENSG00000151150	0.730971	0.907548	2.01971e-07	4.99805e-07	chr10	62149354	62150439	0.410592	0.320379	0.103532	0.165497	69.1944	53.9914	17.4477	27.8901	5
NEURON	ANK3	ENSG00000151150	0.730971	1.52421	1.75324e-12	7.8931e-12	chr10	62332327	62332948	0.410592	0.320379	0.103532	0.165497	69.1944	53.9914	17.4477	27.8901	5
NEURON	NEIL1	ENSG00000140398	0.730813	1.57206	7.6465e-07	1.54562e-06	chr15	75639830	75640101	0.384245	0.346568	0.130602	0.138585	5.34166	4.81788	1.81559	1.92657	1
NEURON	GOLGA8A	ENSG00000175265	0.730618	1.37534	1.32461e-12	9.31338e-12	chr15	34880102	34880924	0.347432	0.383186	0.114038	0.155344	28.428	31.3536	9.33096	12.7108	1
NEURON	VDR	ENSG00000111424	0.730335	2.12652	7.64673e-09	2.67439e-08	chr12	48276603	48276811	0.132801	0.597534	0.126631	0.143034	1.45965	6.56765	1.39184	1.57212	1
NEURON	NUDT11	ENSG00000196368	0.730286	1.11025	2.64746e-07	9.56271e-07	chrX	51239343	51240042	0.31177	0.418516	0.13411	0.135603	8.34668	11.2045	3.59039	3.63036	1
NEURON	LRP8	ENSG00000157193	0.729941	0.788789	0.000297242	0.000545725	chr1	53793661	53794234	0.450545	0.279396	0.161304	0.108756	11.1448	6.91119	3.99004	2.69021	1
NEURON	RAD51AP2	ENSG00000214842	0.729886	1.21949	2.11829e-11	1.16329e-10	chr2	17699179	17700123	0.318301	0.411585	0.126301	0.143814	21.6804	28.0342	8.60269	9.79555	1
NEURON	AC025262.1	ENSG00000268028	0.728937	1.10941	0.000133204	0.000257164	chr12	65090148	65090413	0.272118	0.456819	0.183744	0.0873189	3.1477	5.28421	2.12544	1.01005	1
NEURON	ALDH1L2	ENSG00000136010	0.728495	0.989717	7.8442e-10	2.35824e-09	chr12	105477285	105478836	0.380041	0.348454	0.0904313	0.181074	29.8273	27.3482	7.09744	14.2115	1
NEURON	FGF10	ENSG00000070193	0.728487	0.793168	0.000661831	0.000989056	chr5	44388751	44389135	0.254854	0.473633	0.122521	0.148992	12.8018	23.7915	6.15447	7.48416	2
NEURON	FGF10	ENSG00000070193	0.728487	0.909211	0.000273004	0.000427104	chr5	44389740	44390019	0.254854	0.473633	0.122521	0.148992	12.8018	23.7915	6.15447	7.48416	2
NEURON	NELL1	ENSG00000165973	0.727841	1.33228	2.9596e-07	6.29744e-07	chr11	20691160	20691604	0.232529	0.495312	0.110872	0.161287	4.43011	9.43661	2.11232	3.07281	1
NEURON	RNASEL	ENSG00000135828	0.727673	1.06208	4.67306e-08	1.46104e-07	chr1	182557837	182558561	0.420817	0.306856	0.138872	0.133455	17.4098	12.6951	5.74533	5.52121	1
NEURON	SYBU	ENSG00000147642	0.727646	0.85578	5.72407e-05	0.000130861	chr8	110620104	110620518	0.365057	0.362589	0.194899	0.0774554	117.988	117.19	62.992	25.0339	6
NEURON	SYBU	ENSG00000147642	0.727646	1.20766	2.98139e-10	1.29833e-09	chr8	110656871	110657844	0.365057	0.362589	0.194899	0.0774554	117.988	117.19	62.992	25.0339	6
NEURON	SYBU	ENSG00000147642	0.727646	3.12551	6.19378e-24	7.65161e-22	chr8	110660846	110661197	0.365057	0.362589	0.194899	0.0774554	117.988	117.19	62.992	25.0339	6
NEURON	SYBU	ENSG00000147642	0.727646	1.70499	1.00958e-08	4.7286e-08	chr8	110692916	110693292	0.365057	0.362589	0.194899	0.0774554	117.988	117.19	62.992	25.0339	6
NEURON	SYBU	ENSG00000147642	0.727646	1.44742	3.40104e-11	1.73267e-10	chr8	110703179	110704424	0.365057	0.362589	0.194899	0.0774554	117.988	117.19	62.992	25.0339	6
NEURON	RASL11B	ENSG00000128045	0.727347	1.35422	1.10621e-15	1.37579e-14	chr4	53727663	53728816	0.375217	0.35213	0.131934	0.140718	52.6137	49.3764	18.5001	19.7318	1
NEURON	POPDC2	ENSG00000121577	0.727007	1.82883	2.63131e-07	5.63293e-07	chr3	119379465	119379766	0.206163	0.520843	0.133578	0.139416	2.11282	5.33775	1.36894	1.42877	1
NEURON	MDP1	ENSG00000213920	0.726933	1.35725	1.44166e-16	2.18551e-15	chr14	24684632	24685650	0.382612	0.344321	0.133959	0.139108	48.9784	44.0768	17.1482	17.8073	1
NEURON	IDO2	ENSG00000188676	0.726081	0.983586	0.000517514	0.000917639	chr8	39792413	39792717	0.227875	0.498206	0.180836	0.0930832	2.62366	5.73613	2.08206	1.07172	1
NEURON	TMEM74	ENSG00000164841	0.725881	1.17481	2.48467e-13	1.28982e-12	chr8	109799367	109800163	0.346856	0.379025	0.114499	0.15962	42.2949	46.2175	13.9617	19.4637	1
NEURON	INHBA	ENSG00000122641	0.72587	0.871291	0.000462947	0.000883378	chr7	41742624	41742844	0.270177	0.455694	0.155272	0.118858	4.99739	8.42884	2.87202	2.19849	1
NEURON	CCDC74A	ENSG00000163040	0.725271	1.18509	8.83407e-08	2.65596e-07	chr2	132285050	132285586	0.366083	0.359188	0.154243	0.120487	10.3672	10.172	4.36805	3.4121	1
NEURON	ZNF483	ENSG00000173258	0.724947	1.2266	1.69125e-14	1.08475e-13	chr9	114287118	114288693	0.358807	0.366139	0.110549	0.164505	30.2378	30.8556	9.31628	13.8633	1
NEURON	PEX11A	ENSG00000166821	0.724893	1.12632	8.34453e-05	0.000165801	chr15	90233896	90234095	0.41225	0.312643	0.148746	0.12636	5.33286	4.04434	1.92418	1.63459	1
NEURON	WDR93	ENSG00000140527	0.724893	1.12632	8.34453e-05	0.000165801	chr15	90233896	90234095	0.41225	0.312643	0.148746	0.12636	5.33286	4.04434	1.92418	1.63459	1
NEURON	SCG5	ENSG00000166922	0.724848	0.846985	5.27721e-07	1.08847e-06	chr15	32933401	32934561	0.385627	0.339221	0.0641675	0.210985	31.6219	27.8166	5.26181	17.301	1
NEURON	TIAM2	ENSG00000146426	0.724822	0.927117	1.23227e-06	3.92104e-06	chr6	155442696	155443589	0.296283	0.428538	0.146626	0.128552	35.7861	51.7603	17.71	15.5269	4
NEURON	TIAM2	ENSG00000146426	0.724822	1.29824	2.16301e-06	6.55561e-06	chr6	155469962	155470291	0.296283	0.428538	0.146626	0.128552	35.7861	51.7603	17.71	15.5269	4
NEURON	TIAM2	ENSG00000146426	0.724822	1.64674	3.01187e-12	1.96754e-11	chr6	155537764	155538501	0.296283	0.428538	0.146626	0.128552	35.7861	51.7603	17.71	15.5269	4
NEURON	TMEM216	ENSG00000187049	0.724777	0.9894	5.07099e-06	1.42995e-05	chr11	61159826	61160389	0.291067	0.433711	0.154032	0.121191	6.99814	10.4277	3.70339	2.91381	1
NEURON	TIMP1	ENSG00000102265	0.724676	1.26641	1.18225e-05	2.64552e-05	chrX	47441554	47441810	0.27494	0.449736	0.190701	0.0846233	3.01573	4.93302	2.09174	0.928207	1
NEURON	C2orf81	ENSG00000159239	0.724416	1.17348	6.53393e-10	1.98603e-09	chr2	74648356	74649500	0.384867	0.33955	0.11163	0.163954	20.6064	18.18	5.97683	8.77835	1
NEURON	WDR54	ENSG00000005448	0.724416	1.17348	6.53393e-10	1.98603e-09	chr2	74648356	74649500	0.384867	0.33955	0.11163	0.163954	20.6064	18.18	5.97683	8.77835	1
NEURON	SLC35F1	ENSG00000196376	0.724319	0.939414	2.64545e-08	8.56976e-08	chr6	118227622	118228747	0.386594	0.337725	0.171696	0.103985	35.6859	31.1749	15.849	9.5987	1
NEURON	SPATA2L	ENSG00000158792	0.724283	1.29664	3.55186e-09	1.30609e-08	chr16	89767862	89768704	0.355317	0.368966	0.156344	0.119373	15.8488	16.4576	6.97369	5.32459	1
NEURON	PPP1R14C	ENSG00000198729	0.724279	1.0354	5.75465e-07	1.31822e-06	chr6	150463533	150464396	0.349733	0.374546	0.0783782	0.197343	21.3554	22.8705	4.78593	12.0501	1
NEURON	PIP5K1B	ENSG00000107242	0.724186	0.875177	1.21012e-07	3.57138e-07	chr9	71319574	71320882	0.392736	0.33145	0.136406	0.139408	57.5588	48.5767	19.9914	20.4315	2
NEURON	PIP5K1B	ENSG00000107242	0.724186	2.33867	7.57531e-18	1.55773e-16	chr9	71354458	71354971	0.392736	0.33145	0.136406	0.139408	57.5588	48.5767	19.9914	20.4315	2
NEURON	GTF2A2	ENSG00000140307	0.724151	1.19736	1.82871e-13	1.53057e-12	chr15	59949388	59950186	0.33875	0.385401	0.117931	0.157918	23.9145	27.2079	8.32548	11.1484	1
NEURON	FLJ20306	ENSG00000269781	0.724065	1.38284	1.79844e-06	4.50767e-06	chr7	6522650	6522952	0.248731	0.475334	0.172521	0.103414	2.33952	4.47089	1.62269	0.972691	1
NEURON	GPR27	ENSG00000170837	0.724056	1.23038	4.44716e-06	8.83457e-06	chr3	71802633	71803222	0.341983	0.382073	0.116962	0.158982	4.93475	5.51324	1.68774	2.29407	1
NEURON	MOSPD1	ENSG00000101928	0.723848	1.305	5.13861e-13	3.65515e-12	chrX	134048798	134049877	0.360426	0.363423	0.136883	0.139269	34.008	34.2908	12.9156	13.1407	1
NEURON	WBSCR17	ENSG00000185274	0.723775	1.00623	0.00223243	0.00372872	chr7	70596948	70597204	0.269244	0.454531	0.130963	0.145262	2.1158	3.57185	1.02915	1.14151	1
NEURON	TMED3	ENSG00000166557	0.723562	1.15706	2.66173e-10	8.54284e-10	chr15	79602894	79603614	0.384872	0.33869	0.122773	0.153665	13.1393	11.5626	4.19139	5.24604	1
NEURON	GNG10	ENSG00000242616	0.723544	0.998745	2.13889e-10	1.36146e-09	chr9	114423304	114425109	0.30308	0.420464	0.152614	0.123842	24.8791	34.5149	12.5277	10.1659	1
NEURON	CCDC42B	ENSG00000186710	0.723503	2.14835	2.099e-12	9.3245e-12	chr12	113587365	113587828	0.157589	0.565914	0.103304	0.173193	2.14205	7.69228	1.40418	2.35415	1
NEURON	HNRNPA1L2	ENSG00000139675	0.723409	1.2025	5.95657e-14	5.10606e-13	chr13	53191128	53192425	0.354533	0.368876	0.152013	0.124578	41.3673	43.041	17.737	14.5359	1
NEURON	SGCZ	ENSG00000185053	0.723328	0.982865	1.24724e-06	2.70426e-06	chr8	15095527	15096193	0.284648	0.43868	0.122295	0.154377	11.4057	17.5777	4.90031	6.18579	1
NEURON	PCDH11X	ENSG00000102290	0.723281	0.754345	0.0117788	0.0151441	chrX	91034179	91034522	0.38263	0.340651	0.0871544	0.189564	7.82429	6.96587	1.78219	3.87634	1
NEURON	AC026310.1	ENSG00000268865	0.723232	0.830073	7.7128e-09	2.01849e-08	chr12	25054612	25056694	0.372534	0.350698	0.075246	0.201522	75.5779	71.1479	15.2655	40.8839	1
NEURON	GLRA2	ENSG00000101958	0.723209	0.731001	0.0104826	0.0152042	chrX	14547294	14547763	0.482394	0.240815	0.146736	0.130055	6.50183	3.24576	1.97774	1.75292	1
NEURON	PALMD	ENSG00000099260	0.723133	1.04207	1.13165e-05	2.97721e-05	chr1	100111604	100112055	0.329432	0.393701	0.173485	0.103383	7.41004	8.85565	3.90225	2.32543	1
NEURON	RTN4RL2	ENSG00000186907	0.722912	1.80856	4.18126e-12	1.76682e-11	chr11	57227820	57228080	0.0890912	0.633821	0.0891157	0.187972	1.62606	11.5682	1.6265	3.43079	1
NEURON	SLC24A4	ENSG00000140090	0.722866	0.882537	0.00197297	0.00333091	chr14	92789599	92789980	0.278873	0.443994	0.157775	0.119358	3.68528	5.86734	2.08499	1.57731	1
NEURON	TRMT11	ENSG00000066651	0.722842	0.953233	3.34335e-10	1.44409e-09	chr6	126307274	126308421	0.380936	0.341906	0.166695	0.110464	55.5924	49.8966	24.3268	16.1207	1
NEURON	CDKL2	ENSG00000138769	0.722468	0.783346	9.38313e-08	2.1272e-07	chr4	76555291	76556533	0.373704	0.348764	0.0836983	0.193833	45.7556	42.7019	10.2478	23.7325	1
NEURON	AMPH	ENSG00000078053	0.722052	1.07277	7.19977e-09	1.89231e-08	chr7	38670283	38671401	0.405737	0.316315	0.122652	0.155296	29.8445	23.2669	9.02184	11.423	1
NEURON	MANSC1	ENSG00000111261	0.721935	1.11648	4.12089e-11	3.00521e-10	chr12	12502540	12503700	0.327277	0.394658	0.154855	0.12321	22.1822	26.7491	10.4957	8.35094	1
NEURON	CCDC136	ENSG00000128596	0.721908	0.955656	1.49484e-05	3.29714e-05	chr7	128431233	128431713	0.389203	0.332704	0.153558	0.124534	10.572	9.03727	4.17112	3.38273	1
NEURON	ZPBP	ENSG00000042813	0.721849	1.27731	5.03861e-08	1.56788e-07	chr7	50160877	50161311	0.184811	0.537038	0.216805	0.0613461	2.94125	8.5469	3.45042	0.976317	1
NEURON	KIAA1217	ENSG00000120549	0.721777	2.00885	4.09093e-18	5.51744e-17	chr10	23983136	23984069	0.374504	0.347273	0.107553	0.17067	36.6662	34.0001	10.5301	16.7096	3
NEURON	AP1S3	ENSG00000152056	0.721602	0.80715	5.21325e-05	0.000120126	chr2	224701936	224702822	0.254962	0.466639	0.141498	0.1369	8.7566	16.0266	4.8597	4.7018	1
NEURON	LRRTM3	ENSG00000198739	0.721556	1.29146	5.88974e-10	1.80173e-09	chr10	68685546	68685995	0.373567	0.347988	0.130352	0.148092	22.1409	20.6249	7.72584	8.77725	1
NEURON	PCLO	ENSG00000186472	0.721351	0.848792	1.53918e-08	6.96063e-08	chr7	82791429	82792615	0.302657	0.418695	0.16917	0.109479	51.5523	71.3174	28.8152	18.6478	1
NEURON	EXD2	ENSG00000081177	0.721207	1.35691	7.90578e-13	3.76779e-12	chr14	69658003	69658830	0.371414	0.349793	0.140881	0.137912	20.3268	19.1435	7.71015	7.54768	1
NEURON	FAM162B	ENSG00000183807	0.720839	1.71995	6.35131e-09	1.68106e-08	chr6	117086706	117086980	0.215378	0.505461	0.141865	0.137297	2.61366	6.13388	1.72156	1.66612	1
NEURON	DYNC1I1	ENSG00000158560	0.720735	0.954622	7.56051e-09	2.44632e-08	chr7	95401636	95402652	0.339262	0.381473	0.103201	0.176064	24.9482	28.0523	7.58904	12.9472	1
NEURON	RSPH4A	ENSG00000111834	0.720678	0.536455	0.000105082	0.000227706	chr6	116936941	116938005	0.281434	0.439244	0.195451	0.0838703	37.3847	58.3476	25.963	11.141	1
NEURON	TPH2	ENSG00000139287	0.720426	1.04567	2.20999e-07	8.105e-07	chr12	72332431	72333063	0.304872	0.415554	0.143929	0.135645	10.9234	14.889	5.15688	4.86007	1
NEURON	CNTNAP3B	ENSG00000154529	0.720418	1.39085	2.09212e-07	7.7067e-07	chr9	43684878	43685310	0.488525	0.231893	0.170146	0.109436	9.20532	4.36958	3.20607	2.06212	1
NEURON	B4GALT6	ENSG00000118276	0.720292	1.31504	1.83709e-13	1.4247e-12	chr18	29264419	29266112	0.365874	0.354419	0.132983	0.146724	63.93	61.9285	23.2365	25.6375	1
NEURON	ADTRP	ENSG00000111863	0.720164	0.565155	0.00803276	0.0120776	chr6	11779560	11780229	0.267488	0.452675	0.18439	0.0954464	7.37127	12.4745	5.0813	2.63025	1
NEURON	RP11-385D13.1	ENSG00000251537	0.720033	0.713378	0.00031749	0.00047919	chr17	15554747	15555399	0.44147	0.278563	0.119168	0.160799	13.8337	8.72893	3.73418	5.03872	1
NEURON	OPHN1	ENSG00000079482	0.719634	1.12951	6.04564e-11	4.27271e-10	chrX	67653062	67654178	0.339236	0.380398	0.159338	0.121028	29.5856	33.1755	13.8963	10.5552	1
NEURON	FAM43A	ENSG00000185112	0.719534	0.86474	3.98005e-06	7.38676e-06	chr3	194406276	194406980	0.407553	0.311981	0.121652	0.158814	21.0092	16.0825	6.27111	8.18681	1
NEURON	WDR31	ENSG00000148225	0.719208	1.26585	1.61798e-15	1.94377e-14	chr9	116102109	116103200	0.373984	0.345224	0.146151	0.13464	34.3522	31.7105	13.4247	12.3674	1
NEURON	NETO1	ENSG00000166342	0.71903	1.30783	3.15822e-11	1.16078e-10	chr18	70533882	70534763	0.354331	0.364698	0.092771	0.188199	47.8617	49.2621	12.5311	25.4212	2
NEURON	NETO1	ENSG00000166342	0.71903	0.693904	0.000821169	0.00118841	chr18	70534944	70535876	0.354331	0.364698	0.092771	0.188199	47.8617	49.2621	12.5311	25.4212	2
NEURON	QPCT	ENSG00000115828	0.718802	0.835219	0.00895657	0.0131323	chr2	37571664	37571972	0.464753	0.254049	0.150388	0.130811	4.40758	2.40933	1.42623	1.24057	1
NEURON	ZNF385D	ENSG00000151789	0.718702	0.982066	7.1417e-07	1.61041e-06	chr3	21792375	21793106	0.312841	0.405862	0.1013	0.179997	20.4604	26.5442	6.62525	11.7722	1
NEURON	PPFIA2	ENSG00000139220	0.718672	1.33607	2.19727e-11	1.20217e-10	chr12	81991727	81992579	0.33507	0.383602	0.116397	0.164931	105.126	120.352	36.5188	51.7458	3
NEURON	PPFIA2	ENSG00000139220	0.718672	1.13763	1.13997e-14	7.53703e-14	chr12	82151793	82153938	0.33507	0.383602	0.116397	0.164931	105.126	120.352	36.5188	51.7458	3
NEURON	ABRACL	ENSG00000146386	0.718532	0.909759	2.65215e-09	1.38215e-08	chr6	139349557	139350988	0.348905	0.369626	0.179011	0.102457	34.7106	36.772	17.8088	10.1929	1
NEURON	TYRP1	ENSG00000107165	0.718493	0.678136	0.00271868	0.00446643	chr9	12695485	12695842	0.310675	0.407818	0.197212	0.0842948	5.11679	6.71673	3.24806	1.38833	1
NEURON	SLC35F3	ENSG00000183780	0.718253	1.10558	6.75876e-08	2.06557e-07	chr1	234349608	234350225	0.388195	0.330058	0.154042	0.127705	14.2168	12.0877	5.64147	4.67692	1
NEURON	PIM2	ENSG00000102096	0.718102	0.77022	3.47052e-05	7.27481e-05	chrX	48776198	48776856	0.366077	0.352024	0.208493	0.0734051	12.2298	11.7603	6.96527	2.45229	1
NEURON	LPPR5	ENSG00000117598	0.718019	1.03256	1.3677e-07	3.03798e-07	chr1	99469454	99471543	0.376468	0.341551	0.0986329	0.183348	60.841	55.1981	15.9401	29.6309	1
NEURON	CCNB2	ENSG00000157456	0.717923	1.18611	3.82803e-09	1.31683e-08	chr15	59396928	59397636	0.311646	0.406277	0.131755	0.150322	11.4276	14.8976	4.83126	5.51209	1
NEURON	SULF1	ENSG00000137573	0.717883	0.463545	0.0366165	0.0486404	chr8	70404582	70405086	0.480672	0.237211	0.147523	0.134594	16.8374	8.30921	5.16753	4.71466	1
NEURON	SNAP91	ENSG00000065609	0.717644	1.11872	1.53894e-13	8.28119e-13	chr6	84417395	84419415	0.356248	0.361395	0.123813	0.158543	77.0995	78.2134	26.7958	34.312	1
NEURON	KLHDC9	ENSG00000162755	0.717536	0.972081	4.67268e-10	2.79862e-09	chr1	161067286	161068486	0.293228	0.424308	0.149016	0.133448	27.277	39.4705	13.8619	12.4138	1
NEURON	ATP8B1	ENSG00000081923	0.717519	1.41665	1.39942e-08	4.71401e-08	chr18	55470250	55470739	0.185631	0.531887	0.185206	0.0972755	3.59336	10.296	3.58512	1.88301	1
NEURON	PARM1	ENSG00000169116	0.717409	0.802662	4.17753e-07	8.72607e-07	chr4	75857804	75859146	0.395414	0.321995	0.105267	0.177324	46.5372	37.8963	12.3891	20.8697	1
NEURON	C4orf27	ENSG00000056050	0.717316	1.06094	5.41512e-13	4.11752e-12	chr4	170678689	170680064	0.316218	0.401098	0.128492	0.154192	34.126	43.2862	13.8667	16.6403	1
NEURON	ZNF736	ENSG00000234444	0.717302	1.18607	3.36916e-15	4.04838e-14	chr7	63773916	63774994	0.324156	0.393147	0.132696	0.150001	42.986	52.1348	17.5967	19.8915	1
NEURON	SHROOM2	ENSG00000146950	0.717196	0.560027	0.000809724	0.00117257	chrX	9880384	9881451	0.391732	0.325464	0.06724	0.215564	17.9817	14.9398	3.08653	9.89506	1
NEURON	RAB36	ENSG00000100228	0.71713	1.09348	8.74309e-08	1.99018e-07	chr22	23487231	23487863	0.403038	0.314091	0.123828	0.159042	13.8717	10.8103	4.26189	5.47388	1
NEURON	RGS20	ENSG00000147509	0.717059	0.748108	0.000285594	0.000567945	chr8	54763955	54764406	0.317518	0.399542	0.181631	0.10131	8.16205	10.2706	4.66896	2.60426	1
NEURON	KCNJ11	ENSG00000187486	0.717043	1.37766	4.22504e-06	8.42024e-06	chr11	17410361	17410562	0.255491	0.461552	0.135267	0.14769	15.0063	27.1093	7.94493	8.67459	2
NEURON	KCNJ11	ENSG00000187486	0.717043	0.817357	2.28512e-05	5.65304e-05	chr11	17410761	17411392	0.255491	0.461552	0.135267	0.14769	15.0063	27.1093	7.94493	8.67459	2
NEURON	OSBPL10	ENSG00000144645	0.716843	0.853725	3.34872e-07	7.97312e-07	chr3	32022551	32023327	0.341846	0.374997	0.0883133	0.194844	17.8738	19.6071	4.61755	10.1876	1
NEURON	ZNF860	ENSG00000197385	0.716843	0.853725	3.34872e-07	7.97312e-07	chr3	32022551	32023327	0.341846	0.374997	0.0883133	0.194844	17.8738	19.6071	4.61755	10.1876	1
NEURON	TACR1	ENSG00000115353	0.716768	2.00786	4.82827e-16	6.90792e-15	chr2	75426523	75427124	0.550574	0.166194	0.130086	0.153146	16.5202	4.98671	3.90329	4.59522	1
NEURON	C12orf68	ENSG00000177875	0.716754	1.02515	4.48576e-09	1.21313e-08	chr12	48576606	48577720	0.369587	0.347167	0.10197	0.181276	34.0215	31.9576	9.38663	16.6869	1
NEURON	C15orf26	ENSG00000156206	0.716452	0.766985	0.000213256	0.000337865	chr15	81426234	81426866	0.327108	0.389343	0.0862725	0.197276	10.4815	12.4757	2.76441	6.32127	1
NEURON	GTF2H2C	ENSG00000183474	0.716384	1.18898	3.73917e-06	6.96173e-06	chr5	68855686	68856201	0.37605	0.340335	0.130443	0.153173	5.56572	5.03712	1.93061	2.26703	1
NEURON	CARD16	ENSG00000204397	0.716042	1.3053	6.61829e-11	3.21085e-10	chr11	104915792	104916350	0.131842	0.5842	0.223305	0.0606533	5.01802	22.2352	8.49917	2.30852	1
NEURON	RIT2	ENSG00000152214	0.715845	0.922457	1.03227e-05	1.94439e-05	chr18	40695108	40696240	0.255647	0.460199	0.119834	0.16432	21.5441	38.7822	10.0988	13.8477	1
NEURON	DNAJA4	ENSG00000140403	0.715556	1.61069	1.37637e-10	6.3813e-10	chr15	78558183	78558751	0.337921	0.377635	0.115555	0.168889	11.6302	12.9971	3.97704	5.81265	2
NEURON	RARRES1	ENSG00000118849	0.715301	0.955451	1.13212e-06	2.24216e-06	chr3	158449780	158450584	0.373295	0.342006	0.130061	0.154638	22.6157	20.7201	7.87963	9.36862	1
NEURON	GPR123	ENSG00000197177	0.715037	0.74738	0.00515019	0.00694729	chr10	134901276	134901483	0.357371	0.357666	0.0655704	0.219393	4.54625	4.55001	0.834146	2.79098	1
NEURON	CBLN2	ENSG00000141668	0.715027	1.61849	2.38439e-09	6.6969e-09	chr18	70210715	70210925	0.296473	0.418554	0.102504	0.182469	31.7305	44.7965	10.9707	19.5291	3
NEURON	CBLN2	ENSG00000141668	0.715027	1.49669	1.59088e-10	1.03766e-09	chr18	70305469	70306083	0.296473	0.418554	0.102504	0.182469	31.7305	44.7965	10.9707	19.5291	3
NEURON	PHYHIP	ENSG00000168490	0.714853	0.709802	2.75676e-05	5.85892e-05	chr8	22084413	22085538	0.290273	0.42458	0.208987	0.0761598	28.2159	41.2711	20.3145	7.40308	2
NEURON	PHYHIP	ENSG00000168490	0.714853	1.7544	3.08557e-14	4.12384e-13	chr8	22089267	22090094	0.290273	0.42458	0.208987	0.0761598	28.2159	41.2711	20.3145	7.40308	2
NEURON	ZRSR2	ENSG00000169249	0.7148	0.975265	6.74186e-11	3.26651e-10	chrX	15807819	15809289	0.381422	0.333378	0.167918	0.117283	43.9805	38.4407	19.362	13.5235	1
NEURON	RFX8	ENSG00000196460	0.714605	0.787156	0.000413424	0.000616847	chr2	102090335	102090841	0.347556	0.367049	0.0814936	0.203901	7.96449	8.41117	1.86748	4.67253	1
NEURON	ARL9	ENSG00000196503	0.714506	0.962846	8.33645e-06	1.59209e-05	chr4	57371368	57371957	0.325881	0.388625	0.131497	0.153997	9.13357	10.8921	3.68549	4.31612	1
NEURON	C1QTNF2	ENSG00000145861	0.714268	0.410403	0.0173522	0.0219215	chr5	159797204	159798134	0.502752	0.211516	0.130889	0.154843	24.2517	10.2031	6.31383	7.46931	1
NEURON	PCSK2	ENSG00000125851	0.714215	0.617845	4.1126e-05	6.81344e-05	chr20	17206730	17208056	0.410753	0.303462	0.0810006	0.204784	54.3521	40.155	10.7183	27.0977	1
NEURON	RASSF5	ENSG00000136653	0.713778	1.27162	3.29345e-08	1.05286e-07	chr1	206680505	206680978	0.379182	0.334596	0.206584	0.0796384	24.6422	21.7446	13.4254	5.17553	2
NEURON	RASSF5	ENSG00000136653	0.713778	0.494893	0.00677173	0.0101225	chr1	206730110	206730804	0.379182	0.334596	0.206584	0.0796384	24.6422	21.7446	13.4254	5.17553	2
NEURON	WSCD2	ENSG00000075035	0.713399	1.30332	8.19045e-10	3.23498e-09	chr12	108522809	108523608	0.341625	0.371775	0.137484	0.149117	12.9461	14.0886	5.21005	5.65087	1
NEURON	ICA1	ENSG00000003147	0.713012	1.98941	2.0856e-15	2.62239e-14	chr7	8301288	8302003	0.324548	0.388463	0.186805	0.100184	29.9901	35.8962	17.2618	9.25755	3
NEURON	ICA1	ENSG00000003147	0.713012	1.40587	5.06899e-05	8.68386e-05	chr7	8302100	8302313	0.324548	0.388463	0.186805	0.100184	29.9901	35.8962	17.2618	9.25755	3
NEURON	FAM184B	ENSG00000047662	0.713004	0.365891	0.0168711	0.0213419	chr4	17781954	17784099	0.506971	0.206033	0.11975	0.167246	52.3566	21.2777	12.367	17.272	1
NEURON	ARG2	ENSG00000081181	0.713001	0.397906	0.00674764	0.0100887	chr14	68086132	68087039	0.458587	0.254414	0.188841	0.0981582	36.5253	20.2634	15.0407	7.81805	1
NEURON	HCN1	ENSG00000164588	0.712666	0.973019	1.01844e-07	2.29808e-07	chr5	45696213	45696906	0.356629	0.356037	0.100917	0.186417	26.1423	26.0989	7.39762	13.6651	1
NEURON	COMMD2	ENSG00000114744	0.712445	1.08402	9.00198e-11	3.09198e-10	chr3	149469858	149470820	0.352819	0.359626	0.127586	0.159969	26.9098	27.429	9.73108	12.201	1
NEURON	TRIM32	ENSG00000119401	0.712102	0.966021	5.51274e-12	3.41382e-11	chr9	119449045	119450402	0.329233	0.382868	0.118935	0.168963	36.1023	41.9836	13.0419	18.5277	1
NEURON	DKK1	ENSG00000107984	0.711875	0.579594	0.000686283	0.00119537	chr10	54073716	54074915	0.464541	0.247334	0.146001	0.142124	45.9562	24.4683	14.4436	14.0601	1
NEURON	HIST1H2AK	ENSG00000184348	0.711843	1.03934	9.715e-09	4.56323e-08	chr6	27805555	27806946	0.339714	0.372129	0.170198	0.117958	37.5079	41.0868	18.7916	13.0238	1
NEURON	HIST1H2BN	ENSG00000233822	0.711843	1.03934	9.715e-09	4.56323e-08	chr6	27805555	27806946	0.339714	0.372129	0.170198	0.117958	37.5079	41.0868	18.7916	13.0238	1
NEURON	SLC4A10	ENSG00000144290	0.711697	1.08431	2.96417e-06	7.21086e-06	chr2	162480682	162481081	0.368183	0.343514	0.160452	0.127851	10.4114	9.71378	4.53722	3.61532	1
NEURON	NIT1	ENSG00000158793	0.71148	0.822595	8.07929e-08	2.15079e-07	chr1	161087228	161088345	0.29326	0.41822	0.119625	0.168894	18.9666	27.0484	7.73676	10.9232	1
NEURON	PFDN2	ENSG00000143256	0.71148	0.822595	8.07929e-08	2.15079e-07	chr1	161087228	161088345	0.29326	0.41822	0.119625	0.168894	18.9666	27.0484	7.73676	10.9232	1
NEURON	AMPD3	ENSG00000133805	0.711313	0.801849	0.000865033	0.00127472	chr11	10477717	10477971	0.335378	0.375935	0.0846459	0.204041	4.27107	4.78757	1.07797	2.59848	1
NEURON	GLRX	ENSG00000173221	0.711236	0.758872	8.77817e-08	3.46897e-07	chr5	95157849	95158877	0.337613	0.373623	0.189975	0.0987891	36.0693	39.9164	20.2962	10.5542	1
NEURON	IL15	ENSG00000164136	0.711225	1.14361	1.47383e-05	2.56287e-05	chr4	142558074	142558287	0.377267	0.333958	0.135392	0.153383	5.76082	5.09948	2.06742	2.34213	1
NEURON	SNPH	ENSG00000101298	0.711032	0.75193	0.00121756	0.00204217	chr20	1246674	1247131	0.408889	0.302143	0.174096	0.114871	9.29419	6.86783	3.95727	2.61106	1
NEURON	SGIP1	ENSG00000118473	0.710947	0.850164	1.80094e-09	5.14763e-09	chr1	66998900	67000478	0.426329	0.284619	0.125364	0.163689	52.4168	34.9937	15.4134	20.1255	1
NEURON	DNAJC25	ENSG00000059769	0.710808	1.19309	7.89851e-16	1.01563e-14	chr9	114392874	114394066	0.369196	0.341612	0.149722	0.13947	58.2392	53.8878	23.6181	22.0008	1
NEURON	DNAJC25-GNG10	ENSG00000244115	0.710808	1.19309	7.89851e-16	1.01563e-14	chr9	114392874	114394066	0.369196	0.341612	0.149722	0.13947	58.2392	53.8878	23.6181	22.0008	1
NEURON	KIAA1024	ENSG00000169330	0.710705	1.33413	1.45035e-09	5.43886e-09	chr15	79724280	79725079	0.501935	0.20877	0.0858453	0.20345	12.411	5.16211	2.12263	5.03055	1
NEURON	NOL4	ENSG00000101746	0.710542	2.50966	3.42116e-21	2.42718e-19	chr18	31628254	31628963	0.330306	0.380236	0.145572	0.143886	62.5375	71.9909	27.5615	27.2422	3
NEURON	NOL4	ENSG00000101746	0.710542	0.874424	8.37724e-07	2.75399e-06	chr18	31801791	31802503	0.330306	0.380236	0.145572	0.143886	62.5375	71.9909	27.5615	27.2422	3
NEURON	NOL4	ENSG00000101746	0.710542	0.636433	0.000503044	0.000953124	chr18	31802711	31803475	0.330306	0.380236	0.145572	0.143886	62.5375	71.9909	27.5615	27.2422	3
NEURON	ADRA2A	ENSG00000150594	0.710521	0.792871	2.92339e-06	5.97508e-06	chr10	112835514	112836907	0.281947	0.428574	0.120318	0.169161	17.5118	26.6189	7.47299	10.5067	1
NEURON	EBP	ENSG00000147155	0.710179	1.90736	7.39925e-08	2.24909e-07	chrX	48379317	48379673	0.407379	0.3028	0.158683	0.131138	18.6816	13.8858	7.27687	6.01373	2
NEURON	EBP	ENSG00000147155	0.710179	0.77507	8.94264e-05	0.000176925	chrX	48379776	48380424	0.407379	0.3028	0.158683	0.131138	18.6816	13.8858	7.27687	6.01373	2
NEURON	BEX2	ENSG00000133134	0.710161	0.792945	3.83316e-06	7.12953e-06	chrX	102565538	102566323	0.381626	0.328535	0.11345	0.176389	24.4795	21.074	7.27732	11.3145	1
NEURON	LRRC16A	ENSG00000079691	0.710147	0.727019	1.51134e-05	3.878e-05	chr6	25278716	25279844	0.312096	0.398051	0.187736	0.102118	21.9691	28.0196	13.2151	7.18826	1
NEURON	KCNA4	ENSG00000182255	0.710109	1.68603	1.46535e-12	6.68423e-12	chr11	30038361	30038844	0.21033	0.49978	0.137053	0.152838	6.31511	15.0058	4.11499	4.58893	1
NEURON	SEPT5	ENSG00000184702	0.710103	1.086	4.93777e-07	1.14327e-06	chr22	19705264	19706022	0.345832	0.364271	0.118314	0.171582	9.67247	10.1882	3.3091	4.79894	1
NEURON	SLC41A2	ENSG00000136052	0.710015	1.57676	1.12623e-07	4.36027e-07	chr12	105321513	105322239	0.326003	0.384012	0.158926	0.131059	33.8483	39.8713	16.5011	13.6076	2
NEURON	SLC41A2	ENSG00000136052	0.710015	0.840279	5.24937e-08	1.62967e-07	chr12	105351245	105352713	0.326003	0.384012	0.158926	0.131059	33.8483	39.8713	16.5011	13.6076	2
NEURON	ZNF214	ENSG00000149050	0.709818	0.54476	0.00015909	0.000332869	chr11	7041034	7042212	0.23834	0.471478	0.154955	0.135228	26.8895	53.1923	17.482	15.2564	1
NEURON	NLRP14	ENSG00000158077	0.709818	0.54476	0.00015909	0.000332869	chr11	7041034	7042212	0.23834	0.471478	0.154955	0.135228	26.8895	53.1923	17.482	15.2564	1
NEURON	VWA8	ENSG00000102763	0.709779	1.18408	2.68955e-08	8.70245e-08	chr13	42534992	42535723	0.350942	0.358837	0.143589	0.146632	17.1717	17.558	7.02587	7.17474	1
NEURON	ELOVL7	ENSG00000164181	0.709389	0.641351	0.000522495	0.000771393	chr5	60139695	60140720	0.390377	0.319012	0.0860643	0.204547	29.4261	24.0467	6.48741	15.4185	1
NEURON	FAM83D	ENSG00000101447	0.709283	0.694094	7.9532e-06	1.52328e-05	chr20	37554447	37555247	0.316012	0.393271	0.0856296	0.205087	18.6106	23.1606	5.0429	12.078	1
NEURON	ZBBX	ENSG00000169064	0.70896	1.07239	1.0948e-11	6.37643e-11	chr3	167097635	167098632	0.319872	0.389089	0.124614	0.166425	37.4827	45.5936	14.6023	19.5018	1
NEURON	CD200	ENSG00000091972	0.708783	2.21724	1.51579e-13	1.29099e-12	chr3	112051224	112051513	0.338229	0.370553	0.0898963	0.201321	58.6302	64.2334	15.583	34.8979	2
NEURON	CD200	ENSG00000091972	0.708783	0.589575	0.000103959	0.000164949	chr3	112051851	112053397	0.338229	0.370553	0.0898963	0.201321	58.6302	64.2334	15.583	34.8979	2
NEURON	PAMR1	ENSG00000149090	0.708696	0.841109	0.000503041	0.000953124	chr11	35547064	35547377	0.266216	0.44248	0.197426	0.0938775	11.0657	18.3925	8.20637	3.90218	2
NEURON	PAMR1	ENSG00000149090	0.708696	1.57573	1.03621e-10	4.86644e-10	chr11	35551641	35552429	0.266216	0.44248	0.197426	0.0938775	11.0657	18.3925	8.20637	3.90218	2
NEURON	PERP	ENSG00000112378	0.708623	1.1936	2.26384e-05	3.85794e-05	chr6	138428452	138428829	0.327651	0.380971	0.143064	0.148313	6.02766	7.00856	2.63189	2.72845	1
NEURON	C15orf38-AP3S2	ENSG00000250021	0.708611	1.31196	1.44313e-06	3.09725e-06	chr15	90456011	90456298	0.462485	0.246126	0.111804	0.179585	6.40149	3.40675	1.54753	2.48572	1
NEURON	C15orf38	ENSG00000242498	0.708611	1.31196	1.44313e-06	3.09725e-06	chr15	90456011	90456298	0.462485	0.246126	0.111804	0.179585	6.40149	3.40675	1.54753	2.48572	1
NEURON	LHFPL3	ENSG00000187416	0.708153	1.36753	1.32297e-10	6.15668e-10	chr7	103968818	103969444	0.483329	0.224823	0.106602	0.185245	13.8822	6.45737	3.06183	5.32059	1
NEURON	SLC9B2	ENSG00000164038	0.708128	1.01517	5.45164e-10	2.27507e-09	chr4	103996708	103998427	0.354111	0.354017	0.162537	0.129335	53.3865	53.3723	24.5044	19.4987	1
NEURON	PIGC	ENSG00000135845	0.708036	0.959435	6.35546e-09	3.08588e-08	chr1	172412809	172413691	0.33242	0.375616	0.160719	0.131245	25.5723	28.8953	12.3637	10.0964	1
NEURON	GRPR	ENSG00000126010	0.708022	0.862687	2.43464e-05	5.21331e-05	chrX	16141234	16141732	0.402747	0.305275	0.163223	0.128755	12.8937	9.77315	5.22545	4.12201	1
NEURON	ARHGAP44	ENSG00000006740	0.70797	1.11585	2.07711e-07	4.50779e-07	chr17	12692623	12693709	0.35688	0.351091	0.134206	0.157823	13.1278	12.9148	4.93677	5.8055	1
NEURON	AKAP6	ENSG00000151320	0.707389	1.02814	3.49205e-09	1.21106e-08	chr14	32798269	32798820	0.310836	0.396553	0.086772	0.205839	29.7608	37.9678	8.30795	19.708	3
NEURON	AKAP6	ENSG00000151320	0.707389	1.46122	3.22543e-08	7.76537e-08	chr14	32942803	32943057	0.310836	0.396553	0.086772	0.205839	29.7608	37.9678	8.30795	19.708	3
NEURON	HTR5A	ENSG00000157219	0.707314	0.727522	0.00130554	0.00228119	chr7	154861705	154862197	0.290996	0.416319	0.181084	0.111602	4.59171	6.56922	2.85738	1.761	1
NEURON	LRRC9	ENSG00000131951	0.707006	1.05761	1.73707e-06	5.36893e-06	chr14	60386432	60386996	0.346592	0.360414	0.168984	0.12401	12.9564	13.4731	6.31702	4.6358	1
NEURON	DCX	ENSG00000077279	0.707003	1.611	6.15029e-08	1.42762e-07	chrX	110653955	110654385	0.341064	0.365939	0.178558	0.114439	18.3226	19.6589	9.59246	6.14787	2
NEURON	DCX	ENSG00000077279	0.707003	0.53264	0.00676917	0.0101187	chrX	110655278	110655910	0.341064	0.365939	0.178558	0.114439	18.3226	19.6589	9.59246	6.14787	2
NEURON	IDS	ENSG00000010404	0.706853	1.11127	1.40594e-12	1.35487e-11	chrX	148586514	148587378	0.338544	0.368309	0.153581	0.139566	31.1676	33.9078	14.1392	12.849	1
NEURON	IMPG1	ENSG00000112706	0.706775	0.927752	9.58573e-08	2.51702e-07	chr6	76644413	76645182	0.314009	0.392766	0.123476	0.169749	19.2151	24.0344	7.55585	10.3874	1
NEURON	ANO3	ENSG00000134343	0.706772	0.603176	0.00204825	0.00289056	chr11	26353429	26354272	0.252494	0.454278	0.0964582	0.19677	21.4851	38.6552	8.20779	16.7435	1
NEURON	FBXO28	ENSG00000143756	0.706729	0.97257	1.36284e-10	9.00723e-10	chr1	224301392	224302531	0.331352	0.375377	0.158148	0.135123	28.4571	32.238	13.582	11.6046	1
NEURON	GPD1	ENSG00000167588	0.706713	0.914298	0.000212797	0.000326863	chr12	50497588	50497919	0.261984	0.444729	0.0535944	0.239693	5.03122	8.54069	1.02924	4.60312	1
NEURON	GRIP1	ENSG00000155974	0.706694	0.892981	1.05597e-05	2.3789e-05	chr12	66932817	66933656	0.153373	0.553321	0.140887	0.152419	16.4537	59.3597	15.1142	16.3514	3
NEURON	GRIP1	ENSG00000155974	0.706694	1.95667	2.22448e-18	3.18107e-17	chr12	67072261	67073175	0.153373	0.553321	0.140887	0.152419	16.4537	59.3597	15.1142	16.3514	3
NEURON	GRIP1	ENSG00000155974	0.706694	2.12728	3.06466e-14	2.79204e-13	chr12	67197675	67198122	0.153373	0.553321	0.140887	0.152419	16.4537	59.3597	15.1142	16.3514	3
NEURON	STMN4	ENSG00000015592	0.706512	0.548661	0.000116469	0.000183886	chr8	27115677	27116467	0.364588	0.341923	0.0493888	0.2441	43.6712	40.9564	5.91591	29.2388	1
NEURON	PBDC1	ENSG00000102390	0.706494	0.984029	1.38344e-10	9.13281e-10	chrX	75392299	75393831	0.312363	0.394131	0.157407	0.136099	29.3759	37.0658	14.8033	12.7993	1
NEURON	HOMER2	ENSG00000103942	0.705988	1.346	5.57585e-06	1.30601e-05	chr15	83518438	83518691	0.375314	0.330674	0.193883	0.10013	13.1103	11.551	6.77262	3.49768	2
NEURON	HOMER2	ENSG00000103942	0.705988	0.655905	0.00183858	0.00299844	chr15	83620859	83621644	0.375314	0.330674	0.193883	0.10013	13.1103	11.551	6.77262	3.49768	2
NEURON	ENO4	ENSG00000188316	0.705974	1.22302	1.17004e-10	3.95433e-10	chr10	118608785	118609495	0.346868	0.359106	0.137147	0.156879	16.4443	17.0245	6.50188	7.43732	1
NEURON	KIAA1467	ENSG00000084444	0.705856	0.980329	1.19177e-09	6.61208e-09	chr12	13196762	13197831	0.313254	0.392602	0.148176	0.145968	25.1326	31.4987	11.8882	11.7111	1
NEURON	TCEAL6	ENSG00000204071	0.705736	1.53122	1.9409e-07	4.81751e-07	chrX	101397310	101397669	0.39274	0.312996	0.128595	0.165669	8.3607	6.6631	2.73754	3.52679	2
NEURON	TCEAL6	ENSG00000204071	0.705736	0.930733	0.00801685	0.0118468	chrX	101397903	101398174	0.39274	0.312996	0.128595	0.165669	8.3607	6.6631	2.73754	3.52679	2
NEURON	BTBD11	ENSG00000151136	0.705584	1.50699	4.74371e-09	2.35539e-08	chr12	107711926	107712337	0.559984	0.145601	0.142474	0.151941	19.2205	4.99749	4.89018	5.21513	2
NEURON	BTBD11	ENSG00000151136	0.705584	0.746786	0.0161064	0.0226684	chr12	107974309	107974721	0.559984	0.145601	0.142474	0.151941	19.2205	4.99749	4.89018	5.21513	2
NEURON	MYEF2	ENSG00000104177	0.705545	1.21338	4.68612e-14	6.04321e-13	chr15	48469477	48470926	0.342208	0.363337	0.148576	0.145879	41.8088	44.3902	18.1521	17.8226	1
NEURON	CSMD3	ENSG00000164796	0.705534	0.902891	9.96946e-06	1.76609e-05	chr8	114448964	114449573	0.362204	0.343329	0.113111	0.181356	19.9942	18.9523	6.24388	10.0111	1
NEURON	RNF165	ENSG00000141622	0.705479	0.543836	0.00158317	0.00222541	chr18	43913386	43914349	0.4488	0.25668	0.113318	0.181203	40.8836	23.3824	10.3227	16.5068	1
NEURON	VIPR1	ENSG00000114812	0.705359	1.64462	3.14051e-16	4.41231e-15	chr3	42543691	42544484	0.130527	0.574832	0.172531	0.12211	5.36556	23.6295	7.09217	5.01956	1
NEURON	CNTRL	ENSG00000119397	0.705329	0.943513	7.69293e-12	4.62223e-11	chr9	123836372	123838000	0.323489	0.38184	0.140294	0.154377	44.7536	52.8263	19.4091	21.3576	2
NEURON	CNTRL	ENSG00000119397	0.705329	1.06594	3.58016e-09	1.82125e-08	chr9	123883802	123884498	0.323489	0.38184	0.140294	0.154377	44.7536	52.8263	19.4091	21.3576	2
NEURON	HIST1H3B	ENSG00000124693	0.704955	0.900709	7.01685e-07	2.33999e-06	chr6	26032042	26032629	0.313952	0.391003	0.160672	0.134372	16.8658	21.005	8.63146	7.21859	1
NEURON	NIPSNAP3A	ENSG00000136783	0.704861	0.77605	5.35668e-08	2.20102e-07	chr9	107509577	107510659	0.316795	0.388067	0.177672	0.117467	50.507	61.8701	28.3265	18.728	1
NEURON	RAPGEF5	ENSG00000136237	0.704775	0.317403	0.0362774	0.0442821	chr7	22232829	22233665	0.34758	0.357195	0.0897593	0.205465	56.3915	57.9513	14.5626	33.3347	3
NEURON	RAPGEF5	ENSG00000136237	0.704775	1.85289	7.74654e-18	1.64645e-16	chr7	22396333	22397588	0.34758	0.357195	0.0897593	0.205465	56.3915	57.9513	14.5626	33.3347	3
NEURON	SGMS2	ENSG00000164023	0.70469	0.856199	8.08171e-06	1.84966e-05	chr4	108745743	108746520	0.346935	0.357755	0.188378	0.106932	35.7761	36.8918	19.4256	11.0269	3
NEURON	SGMS2	ENSG00000164023	0.70469	1.43208	3.85532e-07	1.35024e-06	chr4	108814385	108814774	0.346935	0.357755	0.188378	0.106932	35.7761	36.8918	19.4256	11.0269	3
NEURON	SGMS2	ENSG00000164023	0.70469	0.622319	0.0158093	0.0225055	chr4	108815317	108815563	0.346935	0.357755	0.188378	0.106932	35.7761	36.8918	19.4256	11.0269	3
NEURON	KIAA1199	ENSG00000103888	0.704483	0.890374	4.39087e-05	9.07211e-05	chr15	81071374	81071839	0.402009	0.302474	0.173914	0.121603	8.31364	6.25524	3.59658	2.51478	1
NEURON	ZBTB6	ENSG00000186130	0.704325	1.0452	4.15791e-08	9.86515e-08	chr9	125675106	125675848	0.350734	0.353591	0.126219	0.169456	12.9751	13.0808	4.66934	6.26888	1
NEURON	TMEM14A	ENSG00000096092	0.704172	1.09488	3.46239e-15	2.52977e-14	chr6	52535400	52536831	0.343765	0.360408	0.136567	0.159261	50.2004	52.6308	19.943	23.257	1
NEURON	CACNA2D2	ENSG00000007402	0.704036	1.42683	4.34168e-06	8.63646e-06	chr3	50540893	50541236	0.499277	0.20476	0.113634	0.182329	4.11459	1.68745	0.936472	1.50259	1
NEURON	CCDC181	ENSG00000117477	0.704007	1.18911	9.33552e-13	9.29679e-12	chr1	169396047	169396964	0.34398	0.360027	0.151527	0.144467	34.8471	36.4727	15.3505	14.6353	1
NEURON	DOCK7	ENSG00000116641	0.703982	0.75596	6.17545e-07	1.65138e-06	chr1	63153052	63154384	0.36772	0.336262	0.187781	0.108237	27.0353	24.7225	13.8059	7.95776	1
NEURON	RYR3	ENSG00000198838	0.703956	0.799402	1.94111e-05	4.21236e-05	chr15	33602658	33603479	0.289634	0.414322	0.244182	0.0518618	13.3698	19.1256	11.2717	2.394	1
NEURON	ZDHHC15	ENSG00000102383	0.703695	1.16301	1.72834e-08	5.2169e-08	chrX	74742556	74743569	0.313797	0.389897	0.138416	0.15789	15.499	19.2577	6.83661	7.79846	1
NEURON	GABBR1	ENSG00000204681	0.703522	0.7324	6.7607e-05	0.00015228	chr6	29595679	29596754	0.30743	0.396092	0.144261	0.152217	43.2638	55.7409	20.3014	21.4211	2
NEURON	GABBR1	ENSG00000204681	0.703522	1.56469	2.78809e-15	3.40819e-14	chr6	29600577	29601542	0.30743	0.396092	0.144261	0.152217	43.2638	55.7409	20.3014	21.4211	2
NEURON	SCFD1	ENSG00000092108	0.703465	1.11572	8.58209e-15	8.78806e-14	chr14	31090743	31092034	0.353271	0.350194	0.151517	0.145018	63.9108	63.3542	27.4112	26.2354	1
NEURON	HBD	ENSG00000223609	0.703293	1.59061	5.77226e-07	1.18528e-06	chr11	5255516	5255751	0.249938	0.453356	0.131264	0.165443	2.75505	4.99732	1.44691	1.82367	1
NEURON	TIRAP	ENSG00000150455	0.702906	0.937694	1.29283e-06	3.30579e-06	chr11	126152139	126153126	0.365173	0.337733	0.177388	0.119707	13.4941	12.4801	6.55493	4.42347	1
NEURON	KCNG1	ENSG00000026559	0.702606	1.43959	2.10033e-07	4.55435e-07	chr20	49639540	49639842	0.216878	0.485728	0.122336	0.175058	2.98349	6.68193	1.68291	2.40819	1
NEURON	FAM84A	ENSG00000162981	0.702577	0.7171	1.07725e-05	2.02374e-05	chr2	14772383	14772952	0.3185	0.384076	0.0796181	0.217805	25.8513	31.1737	6.46224	17.6783	1
NEURON	FBXL2	ENSG00000153558	0.702394	0.623338	0.00648886	0.00865363	chr3	33318661	33319243	0.230703	0.471691	0.128255	0.16935	5.23633	10.7061	2.91105	3.8438	1
NEURON	DCDC2	ENSG00000146038	0.702184	1.11556	2.27212e-06	4.33866e-06	chr6	24205017	24205711	0.344254	0.35793	0.131272	0.166544	12.6476	13.15	4.82284	6.11868	1
NEURON	GOLGA8B	ENSG00000215252	0.70198	1.06574	9.79016e-09	2.52621e-08	chr15	34875283	34876447	0.364103	0.337877	0.127625	0.170395	24.0961	22.3605	8.44615	11.2766	1
NEURON	TUBA4A	ENSG00000127824	0.701757	1.06237	1.9539e-06	5.97563e-06	chr2	220118446	220119054	0.359805	0.341952	0.159489	0.138755	12.0231	11.4265	5.32941	4.63657	1
NEURON	NAV1	ENSG00000134369	0.701548	1.81448	8.08417e-11	5.58073e-10	chr1	201617140	201617472	0.335616	0.365932	0.111767	0.186685	15.1085	16.4733	5.03147	8.40405	3
NEURON	NAV1	ENSG00000134369	0.701548	0.988525	0.0023716	0.00332179	chr1	201749466	201749690	0.335616	0.365932	0.111767	0.186685	15.1085	16.4733	5.03147	8.40405	3
NEURON	ANXA1	ENSG00000135046	0.701381	0.591255	0.0287997	0.038929	chr9	75766581	75766780	0.380721	0.32066	0.210784	0.0878357	4.05602	3.41616	2.24559	0.935761	1
NEURON	PLA2G7	ENSG00000146070	0.701227	1.10262	1.42587e-08	6.48965e-08	chr6	46702381	46703678	0.320604	0.380623	0.150044	0.148729	18.1437	21.5403	8.49133	8.4169	1
NEURON	PPARGC1B	ENSG00000155846	0.70113	0.888691	4.90249e-07	1.32922e-06	chr5	149109497	149110861	0.376908	0.324222	0.171948	0.126922	25.2458	21.7168	11.5173	8.50141	1
NEURON	FAM81A	ENSG00000157470	0.701037	0.36439	0.00530927	0.00825519	chr15	59664652	59665537	0.334749	0.366288	0.152159	0.146804	74.607	81.6361	33.9122	32.7189	2
NEURON	FAM81A	ENSG00000157470	0.701037	2.11088	1.58058e-25	4.49443e-23	chr15	59729578	59731039	0.334749	0.366288	0.152159	0.146804	74.607	81.6361	33.9122	32.7189	2
NEURON	LY86	ENSG00000112799	0.700859	1.38101	1.28025e-10	5.91886e-10	chr6	6588711	6589391	0.112837	0.588022	0.220934	0.0782074	3.07697	16.0348	6.02467	2.13264	1
NEURON	PTHLH	ENSG00000087494	0.700795	0.907653	0.000260022	0.000481407	chr12	28122024	28122577	0.376652	0.324144	0.152558	0.146647	10.2658	8.83471	4.15805	3.99694	1
NEURON	PCDH20	ENSG00000197991	0.70079	0.410961	0.0263421	0.0360221	chr13	61989105	61989997	0.198924	0.501866	0.142263	0.156947	10.9804	27.7025	7.85275	8.66333	1
NEURON	LRBA	ENSG00000198589	0.700715	1.1071	1.29313e-14	8.46468e-14	chr4	151936088	151937800	0.361917	0.338798	0.143291	0.155994	73.2414	68.5628	28.9979	31.5687	1
NEURON	RPS6KC1	ENSG00000136643	0.700535	0.951583	6.40823e-09	2.26638e-08	chr1	213224183	213225170	0.380909	0.319625	0.157223	0.142242	30.2976	25.4231	12.5056	11.314	1
NEURON	KLF5	ENSG00000102554	0.700108	0.747182	1.56457e-06	3.95445e-06	chr13	73632600	73633961	0.429074	0.271035	0.153669	0.146223	53.4751	33.7788	19.1516	18.2236	1
NEURON	NPTX2	ENSG00000106236	0.700036	1.28131	1.99448e-10	6.51653e-10	chr7	98246289	98247053	0.1704	0.529636	0.0768112	0.223153	5.93555	18.4488	2.67557	7.77308	1
NEURON	ZNF33B	ENSG00000196693	0.699901	1.01859	1.24849e-12	8.24041e-12	chr10	43133187	43134459	0.34748	0.352421	0.166762	0.133338	67.5418	68.5022	32.4145	25.9176	1
NEURON	DENND1B	ENSG00000213047	0.699513	0.624168	3.64385e-05	7.61669e-05	chr1	197743815	197745450	0.36972	0.329793	0.190966	0.109521	48.5061	43.2679	25.0542	14.3688	1
NEURON	CLDN12	ENSG00000157224	0.699122	0.704192	9.96763e-07	2.59012e-06	chr7	90032272	90033512	0.369263	0.329858	0.202099	0.0987791	87.8766	78.4991	48.0952	23.5073	1
NEURON	NEU3	ENSG00000162139	0.699005	0.97851	1.32474e-05	2.45723e-05	chr11	74699600	74700028	0.32771	0.371296	0.135411	0.165583	6.99689	7.92749	2.89115	3.53534	1
NEURON	VGF	ENSG00000128564	0.698617	0.988485	9.25116e-07	3.01672e-06	chr7	100808693	100809157	0.31571	0.382907	0.158445	0.142937	10.6919	12.9677	5.36597	4.84075	1
NEURON	SVOP	ENSG00000166111	0.698581	0.703256	0.000184275	0.000294215	chr12	109458329	109458998	0.335133	0.363448	0.0928839	0.208536	10.5357	11.4258	2.92002	6.55578	1
NEURON	PBXIP1	ENSG00000163346	0.698523	1.35361	5.95119e-13	4.18343e-12	chr1	154927562	154929022	0.226301	0.472222	0.187625	0.113852	11.6031	24.2121	9.62004	5.83751	1
NEURON	ZP3	ENSG00000188372	0.698435	0.568047	0.0185329	0.0260506	chr7	76026636	76026863	0.279727	0.418707	0.198498	0.103067	4.31717	6.46211	3.06352	1.59068	1
NEURON	ATAD1	ENSG00000138138	0.698365	1.09939	8.34298e-14	4.71008e-13	chr10	89577455	89578918	0.353386	0.344979	0.138169	0.163465	47.7736	46.6372	18.6789	22.0986	1
NEURON	VAMP4	ENSG00000117533	0.698298	0.959281	4.79011e-13	5.04895e-12	chr1	171710487	171712034	0.314981	0.383317	0.160026	0.141676	61.8503	75.269	31.4231	27.8198	1
NEURON	C6orf118	ENSG00000112539	0.698043	0.552095	0.00577582	0.00891925	chr6	165722660	165723275	0.260202	0.437841	0.184759	0.117197	6.69347	11.2631	4.75278	3.0148	1
NEURON	CACNB2	ENSG00000165995	0.697834	0.582494	0.00227014	0.00365268	chr10	18429064	18430066	0.313301	0.384533	0.208851	0.0933152	55.8757	68.5795	37.2474	16.6423	4
NEURON	CACNB2	ENSG00000165995	0.697834	2.00732	2.29371e-12	2.12485e-11	chr10	18549387	18549836	0.313301	0.384533	0.208851	0.0933152	55.8757	68.5795	37.2474	16.6423	4
NEURON	CACNB2	ENSG00000165995	0.697834	2.22884	5.01762e-19	1.41835e-17	chr10	18550047	18551118	0.313301	0.384533	0.208851	0.0933152	55.8757	68.5795	37.2474	16.6423	4
NEURON	PSORS1C1	ENSG00000204540	0.697527	0.609174	0.0218337	0.0274683	chr6	31105383	31105768	0.226983	0.470544	0.136965	0.165509	3.03807	6.29802	1.83321	2.21526	1
NEURON	TGFB2	ENSG00000092969	0.697432	0.556318	7.56924e-05	0.000151241	chr1	218518205	218519648	0.387542	0.30989	0.194579	0.107989	52.886	42.2893	26.5532	14.7368	1
NEURON	TUB	ENSG00000166402	0.697397	0.313859	0.0229959	0.0317929	chr11	8039911	8041655	0.296473	0.400924	0.166509	0.136094	62.1881	84.0977	34.9268	28.5471	3
NEURON	TUB	ENSG00000166402	0.697397	1.785	1.14262e-13	1.36171e-12	chr11	8059882	8060482	0.296473	0.400924	0.166509	0.136094	62.1881	84.0977	34.9268	28.5471	3
NEURON	TUB	ENSG00000166402	0.697397	1.4201	1.01181e-12	1.00142e-11	chr11	8102104	8102916	0.296473	0.400924	0.166509	0.136094	62.1881	84.0977	34.9268	28.5471	3
NEURON	UBE2T	ENSG00000077152	0.697395	0.999898	2.81099e-08	1.21531e-07	chr1	202310871	202311431	0.344265	0.353131	0.176354	0.126251	14.1286	14.4925	7.23755	5.18132	1
NEURON	FAM26F	ENSG00000188820	0.697348	0.424933	0.0166467	0.0233789	chr6	116782964	116783815	0.355576	0.341772	0.228024	0.0746272	16.535	15.8931	10.6036	3.47031	1
NEURON	DNAJC12	ENSG00000108176	0.697345	1.0264	1.75041e-06	4.39426e-06	chr10	69597511	69598153	0.357725	0.33962	0.153458	0.149197	15.6928	14.8986	6.73197	6.54502	1
NEURON	METTL17	ENSG00000165792	0.697322	1.00563	5.15839e-11	2.54823e-10	chr14	21457708	21458750	0.342813	0.35451	0.161344	0.141334	40.4346	41.8143	19.0304	16.6703	1
NEURON	NUP155	ENSG00000113569	0.697221	1.06266	7.01662e-17	1.67589e-15	chr5	37370854	37372119	0.329001	0.36822	0.155057	0.147722	62.8779	70.3735	29.6341	28.2324	1
NEURON	ETS2	ENSG00000157557	0.697038	0.898144	3.16769e-10	1.95697e-09	chr21	40176968	40177997	0.426305	0.270733	0.226241	0.0767216	34.3892	21.8395	18.2504	6.18898	1
NEURON	ELOVL4	ENSG00000118402	0.697013	0.787378	1.40665e-08	3.55287e-08	chr6	80656454	80657753	0.340091	0.356922	0.103553	0.199435	70.4385	73.9245	21.4475	41.3063	1
NEURON	PCDH15	ENSG00000150275	0.696917	1.01223	1.25882e-06	2.47921e-06	chr10	56560715	56561236	0.366828	0.330089	0.139748	0.163335	18.994	17.0917	7.236	8.4573	1
NEURON	SOGA3	ENSG00000214338	0.696766	0.725802	8.6023e-09	2.75139e-08	chr6	127837016	127838202	0.385777	0.31099	0.0809426	0.222291	103.607	83.5214	21.7384	59.6999	2
NEURON	SOGA3	ENSG00000214338	0.696766	1.26978	6.06697e-11	3.03318e-10	chr6	127840334	127840696	0.385777	0.31099	0.0809426	0.222291	103.607	83.5214	21.7384	59.6999	2
NEURON	KIAA1456	ENSG00000250305	0.696254	0.910436	3.88871e-06	9.30435e-06	chr8	12808789	12810063	0.367678	0.328577	0.172078	0.131668	26.6738	23.8372	12.4837	9.55207	1
NEURON	TAF2	ENSG00000064313	0.696138	1.00437	8.42063e-10	4.80769e-09	chr8	120844693	120845676	0.342655	0.353483	0.161371	0.142491	30.8856	31.8617	14.5454	12.8436	1
NEURON	RP11-343C2.9	ENSG00000260371	0.696005	1.65238	6.13206e-09	1.62684e-08	chr16	69390169	69390431	0.111286	0.584719	0.130081	0.173914	1.04677	5.49991	1.22355	1.63585	1
NEURON	MICAL2	ENSG00000133816	0.695981	0.456178	0.00152307	0.00218161	chr11	12131680	12132640	0.2844	0.411581	0.107291	0.196727	25.0084	36.1919	9.43455	17.299	2
NEURON	MICAL2	ENSG00000133816	0.695981	2.37634	2.6392e-14	1.63173e-13	chr11	12159887	12160348	0.2844	0.411581	0.107291	0.196727	25.0084	36.1919	9.43455	17.299	2
NEURON	KLHL20	ENSG00000076321	0.695963	1.05783	6.21125e-11	2.18403e-10	chr1	173683605	173684754	0.349315	0.346648	0.140375	0.163662	33.488	33.2323	13.4574	15.6898	1
NEURON	RARB	ENSG00000077092	0.695947	0.711799	7.43077e-06	2.02697e-05	chr3	25469081	25470462	0.301158	0.394789	0.181025	0.123028	30.853	40.4453	18.5456	12.6039	1
NEURON	CKAP2	ENSG00000136108	0.695839	0.86505	1.54414e-09	5.99411e-09	chr13	53029113	53030271	0.367917	0.327922	0.174477	0.129684	65.3159	58.2156	30.9746	23.0227	1
NEURON	DAB2IP	ENSG00000136848	0.695768	2.15303	1.75273e-13	2.01531e-12	chr9	124328713	124329506	0.298791	0.396977	0.131625	0.172607	21.1682	28.1243	9.32514	12.2286	3
NEURON	DAB2IP	ENSG00000136848	0.695768	1.38395	1.84097e-07	4.58959e-07	chr9	124461139	124461750	0.298791	0.396977	0.131625	0.172607	21.1682	28.1243	9.32514	12.2286	3
NEURON	REEP1	ENSG00000068615	0.695437	1.07654	8.56804e-06	1.6332e-05	chr2	86564277	86565015	0.31384	0.381597	0.140407	0.164156	8.0909	9.83769	3.61975	4.23198	1
NEURON	PHOSPHO1	ENSG00000173868	0.695201	0.835419	0.00235972	0.00378718	chr17	47308044	47308354	0.387366	0.307836	0.191975	0.112824	4.72927	3.7583	2.34379	1.37744	1
NEURON	PROS1	ENSG00000184500	0.695142	0.546008	0.000134812	0.000285992	chr3	93692020	93693130	0.278644	0.416498	0.190606	0.114252	27.938	41.7599	19.111	11.4554	1
NEURON	ANO4	ENSG00000151572	0.695117	0.672348	8.48332e-06	1.61829e-05	chr12	101188195	101189495	0.327527	0.36759	0.0890849	0.215798	32.1774	36.1133	8.75201	21.2008	1
NEURON	SYNJ2BP	ENSG00000213463	0.695069	0.823084	0.000104497	0.000204742	chr14	70883477	70883986	0.369363	0.325706	0.182384	0.122547	8.13331	7.17199	4.01608	2.69846	1
NEURON	ROPN1L	ENSG00000145491	0.695041	0.933767	9.25965e-13	4.36151e-12	chr5	10441197	10442567	0.381731	0.31331	0.140804	0.164156	55.5433	45.5877	20.4875	23.8853	1
NEURON	CCDC28B	ENSG00000160050	0.69477	1.20338	2.61546e-07	5.60149e-07	chr1	32666078	32666429	0.360039	0.334731	0.14749	0.15774	6.708	6.23648	2.74794	2.93891	1
NEURON	VAT1L	ENSG00000171724	0.69476	0.932815	2.49461e-05	4.23276e-05	chr16	77821698	77822636	0.372231	0.322529	0.107757	0.197483	15.7203	13.6213	4.55086	8.34026	1
NEURON	MAP7	ENSG00000135525	0.694641	0.946781	5.6269e-10	2.29702e-09	chr6	136846670	136848496	0.326858	0.367783	0.128651	0.176708	58.1867	65.4721	22.9022	31.4573	2
NEURON	MAP7	ENSG00000135525	0.694641	0.533696	0.00185073	0.00262513	chr6	136871227	136872024	0.326858	0.367783	0.128651	0.176708	58.1867	65.4721	22.9022	31.4573	2
NEURON	ALDH5A1	ENSG00000112294	0.694625	0.894256	1.56329e-07	4.53991e-07	chr6	24494583	24496086	0.389283	0.305342	0.150966	0.154409	37.3811	29.3206	14.4966	14.8272	1
NEURON	SERPINB8	ENSG00000166401	0.694526	0.812919	6.60416e-10	2.65974e-09	chr18	61637103	61638952	0.335144	0.359382	0.120673	0.184802	92.2702	98.9432	33.223	50.8786	1
NEURON	C3orf67	ENSG00000163689	0.694445	0.651979	2.87993e-05	5.09686e-05	chr3	59035179	59036208	0.282032	0.412413	0.132262	0.173293	15.1792	22.1964	7.11844	9.32677	1
NEURON	TMEM171	ENSG00000157111	0.694127	0.797596	0.000683448	0.00101958	chr5	72416383	72416696	0.396375	0.297753	0.0925008	0.213372	4.48341	3.36789	1.04628	2.41345	1
NEURON	CAPSL	ENSG00000152611	0.693803	0.861039	6.3388e-05	0.000128015	chr5	35938716	35939140	0.208866	0.484937	0.238091	0.0681058	5.02226	11.6605	5.72501	1.63763	1
NEURON	UBLCP1	ENSG00000164332	0.693686	0.915153	6.20913e-10	1.89322e-09	chr5	158689447	158690650	0.360111	0.333574	0.133833	0.172481	36.6901	33.9864	13.6357	17.5733	1
NEURON	GGN	ENSG00000179168	0.693269	0.858665	0.000383907	0.000574549	chr19	38878462	38879092	0.39363	0.299639	0.122891	0.183839	8.29664	6.31557	2.59021	3.87483	1
NEURON	SPRED3	ENSG00000188766	0.693269	0.858665	0.000383907	0.000574549	chr19	38878462	38879092	0.39363	0.299639	0.122891	0.183839	8.29664	6.31557	2.59021	3.87483	1
NEURON	ZNF462	ENSG00000148143	0.69323	0.682146	5.86598e-06	1.06634e-05	chr9	109624635	109626259	0.40749	0.285739	0.139418	0.167352	46.4721	32.5871	15.8999	19.0856	1
NEURON	KCNK1	ENSG00000135750	0.69304	0.445391	0.00409128	0.00557865	chr1	233749116	233750279	0.293832	0.399207	0.113727	0.193234	19.3406	26.2766	7.48571	12.719	2
NEURON	KCNK1	ENSG00000135750	0.69304	1.07444	4.65598e-05	0.00010831	chr1	233765053	233765563	0.293832	0.399207	0.113727	0.193234	19.3406	26.2766	7.48571	12.719	2
NEURON	NRSN2	ENSG00000125841	0.692872	1.39218	9.47702e-07	2.09341e-06	chr20	327300	327525	0.346189	0.346683	0.15618	0.150948	7.53111	7.54187	3.3976	3.28379	2
NEURON	FSTL5	ENSG00000168843	0.692835	0.923796	2.20702e-07	8.0948e-07	chr4	163084863	163085881	0.316908	0.375927	0.176216	0.130949	30.7946	36.5296	17.1233	12.7246	1
NEURON	PRPS1	ENSG00000147224	0.692816	0.710622	7.83797e-08	2.37348e-07	chrX	106871220	106872486	0.374467	0.318349	0.186228	0.120956	59.6925	50.7468	29.686	19.2811	1
NEURON	HIST1H2BE	ENSG00000197697	0.692505	0.830332	3.74412e-07	1.31442e-06	chr6	26183458	26184586	0.310373	0.382132	0.175436	0.13206	23.8392	29.3509	13.4749	10.1433	1
NEURON	ZXDB	ENSG00000198455	0.692262	0.655089	0.00133288	0.00232496	chrX	57617861	57618519	0.271421	0.420841	0.173503	0.134235	6.81392	10.5651	4.35573	3.36991	1
NEURON	EIF4E3	ENSG00000163412	0.691816	1.42057	1.60956e-09	8.72301e-09	chr3	71777768	71778607	0.268852	0.422964	0.141981	0.166203	34.967	55.011	18.4661	21.6165	4
NEURON	EIF4E3	ENSG00000163412	0.691816	1.23038	4.44716e-06	8.83457e-06	chr3	71802633	71803222	0.268852	0.422964	0.141981	0.166203	34.967	55.011	18.4661	21.6165	4
NEURON	EIF4E3	ENSG00000163412	0.691816	0.984513	0.000335244	0.000518922	chr3	71803268	71803723	0.268852	0.422964	0.141981	0.166203	34.967	55.011	18.4661	21.6165	4
NEURON	SDC2	ENSG00000169439	0.691762	0.687079	1.14956e-05	2.5769e-05	chr8	97505635	97506526	0.361966	0.329797	0.202654	0.105583	34.7234	31.6374	19.4406	10.1286	1
NEURON	FSD1L	ENSG00000106701	0.691725	1.04398	7.42387e-16	9.61159e-15	chr9	108209646	108211107	0.363027	0.328698	0.169741	0.138534	72.8944	66.0012	34.0833	27.8171	2
NEURON	HIST1H2BI	ENSG00000168242	0.691437	1.0172	3.51127e-06	8.45665e-06	chr6	26272910	26273716	0.248935	0.442502	0.207208	0.101354	8.43234	14.9892	7.01891	3.43323	1
NEURON	STXBP5L	ENSG00000145087	0.691388	0.642472	6.00939e-05	9.78569e-05	chr3	120626511	120627722	0.391944	0.299444	0.106046	0.202567	36.6524	28.0024	9.9168	18.9429	1
NEURON	UNC119	ENSG00000109103	0.691187	0.605699	0.0261011	0.0355326	chr17	26879566	26879829	0.382277	0.30891	0.185802	0.123011	4.82457	3.89863	2.34493	1.55248	1
NEURON	ANO5	ENSG00000171714	0.690956	0.92132	2.7262e-08	8.81444e-08	chr11	22214018	22215650	0.334261	0.356695	0.182619	0.126425	48.4007	51.6492	26.443	18.3063	1
NEURON	ITGB3BP	ENSG00000142856	0.690853	0.813241	1.05149e-07	3.1288e-07	chr1	63988360	63989727	0.350945	0.339908	0.181774	0.127373	38.7975	37.5774	20.0954	14.0812	1
NEURON	EFCAB7	ENSG00000203965	0.690853	0.813241	1.05149e-07	3.1288e-07	chr1	63988360	63989727	0.350945	0.339908	0.181774	0.127373	38.7975	37.5774	20.0954	14.0812	1
NEURON	C10orf107	ENSG00000183346	0.690772	1.06786	6.73233e-09	1.77612e-08	chr10	63422425	63423188	0.344266	0.346507	0.151443	0.157784	22.1195	22.2635	9.73043	10.1378	1
NEURON	MR1	ENSG00000153029	0.690644	0.415015	0.00644381	0.00966501	chr1	181002337	181003508	0.404616	0.286028	0.209217	0.100139	26.3107	18.5993	13.6046	6.51167	1
NEURON	PGM1	ENSG00000079739	0.690416	0.841881	2.85205e-08	9.197e-08	chr1	64058712	64060362	0.357297	0.333119	0.174361	0.135223	34.0509	31.7467	16.6169	12.8869	1
NEURON	RPA3-AS1	ENSG00000219545	0.690274	1.52151	1.49306e-11	5.78631e-11	chr7	7811898	7812454	0.180647	0.509627	0.147025	0.162701	4.81251	13.5767	3.9168	4.33442	1
NEURON	TRIM16	ENSG00000221926	0.690055	0.803019	0.000101193	0.000166875	chr17	15587068	15587771	0.263614	0.426441	0.130517	0.179428	6.53679	10.5744	3.23641	4.44924	1
NEURON	METTL24	ENSG00000053328	0.690052	0.996337	4.37966e-08	1.82875e-07	chr6	110678947	110680350	0.341645	0.348406	0.171202	0.138747	15.896	16.2106	7.96564	6.45559	1
NEURON	KLHL1	ENSG00000150361	0.690017	0.779489	0.000245859	0.000375136	chr13	70681923	70682927	0.34073	0.349288	0.109388	0.200595	15.7063	16.1007	5.04233	9.24661	1
NEURON	RANBP3L	ENSG00000164188	0.68982	0.764159	1.36537e-05	3.53299e-05	chr5	36301804	36302723	0.415952	0.273869	0.250179	0.0600007	28.3351	18.6562	17.0424	4.08731	1
NEURON	FAM92A1	ENSG00000188343	0.689314	0.765509	1.18131e-05	2.64356e-05	chr8	94712219	94713342	0.366175	0.323139	0.1852	0.125486	41.5583	36.674	21.0189	14.2417	1
NEURON	IKBKE	ENSG00000143466	0.689251	0.665395	0.0044918	0.00708021	chr1	206643619	206643935	0.374718	0.314534	0.239216	0.0715324	6.49063	5.44816	4.14355	1.23904	1
NEURON	CENPW	ENSG00000203760	0.689161	0.761416	1.51491e-06	4.7384e-06	chr6	126660832	126661791	0.336258	0.352903	0.185418	0.125421	30.0341	31.5209	16.5613	11.2024	1
NEURON	AL049829.1	ENSG00000268702	0.689054	0.921751	2.23642e-05	4.01788e-05	chr14	23791385	23791602	0.325217	0.363837	0.138619	0.172327	6.82617	7.63679	2.90956	3.61707	1
NEURON	B4GALT3	ENSG00000158850	0.688991	1.12527	3.01566e-12	1.30475e-11	chr1	161146721	161147841	0.339484	0.349507	0.150672	0.160336	25.5186	26.272	11.3258	12.0523	1
NEURON	DGAT2	ENSG00000062282	0.688915	0.758533	0.00606129	0.00802651	chr11	75479701	75479944	0.291284	0.39763	0.110828	0.200257	3.0979	4.22893	1.1787	2.1298	1
NEURON	NAALAD2	ENSG00000077616	0.68889	0.807402	1.31992e-05	2.3076e-05	chr11	89867499	89868415	0.350163	0.338727	0.122969	0.188141	28.8082	27.8673	10.1167	15.4785	1
NEURON	MYO5B	ENSG00000167306	0.688846	1.54916	8.37689e-10	3.30067e-09	chr18	47721081	47721765	0.523275	0.165571	0.139991	0.171163	9.14377	2.89321	2.44623	2.99092	1
NEURON	EIF6	ENSG00000242372	0.68868	0.822176	0.000449009	0.000858883	chr20	33872306	33872787	0.278051	0.410629	0.166665	0.144655	5.40767	7.98612	3.24139	2.81333	1
NEURON	SLC1A1	ENSG00000106688	0.688596	0.617419	0.000603956	0.000885806	chr9	4489813	4490863	0.409348	0.279248	0.115443	0.195961	28.5216	19.4568	8.04356	13.6538	1
NEURON	BDKRB2	ENSG00000168398	0.688012	0.605022	0.0306613	0.0379572	chr14	96670941	96671235	0.296132	0.391879	0.123843	0.188146	3.77464	4.99508	1.57856	2.39819	1
NEURON	RP11-404P21.8	ENSG00000258691	0.688012	0.605022	0.0306613	0.0379572	chr14	96670941	96671235	0.296132	0.391879	0.123843	0.188146	3.77464	4.99508	1.57856	2.39819	1
NEURON	FAM47E-STBD1	ENSG00000118804	0.687812	0.804072	8.8982e-08	2.35123e-07	chr4	77172341	77173674	0.33883	0.348982	0.151029	0.161159	38.1387	39.2813	16.9998	18.14	2
NEURON	FAM47E-STBD1	ENSG00000118804	0.687812	0.944584	1.14882e-07	3.40042e-07	chr4	77227053	77227891	0.33883	0.348982	0.151029	0.161159	38.1387	39.2813	16.9998	18.14	2
NEURON	OXCT1	ENSG00000083720	0.687755	1.42428	2.9333e-10	1.2793e-09	chr5	41794354	41795008	0.345775	0.34198	0.16725	0.144996	102.136	101.015	49.4026	42.8291	3
NEURON	OXCT1	ENSG00000083720	0.687755	1.04583	2.06323e-08	5.09799e-08	chr5	41843437	41844594	0.345775	0.34198	0.16725	0.144996	102.136	101.015	49.4026	42.8291	3
NEURON	OXCT1	ENSG00000083720	0.687755	0.670285	8.08589e-07	2.12738e-06	chr5	41869275	41871011	0.345775	0.34198	0.16725	0.144996	102.136	101.015	49.4026	42.8291	3
NEURON	B4GALNT1	ENSG00000135454	0.687569	0.858769	0.000574705	0.000864813	chr12	58026904	58027162	0.303286	0.384283	0.135559	0.176872	3.84107	4.86688	1.71683	2.24005	1
NEURON	INTS8	ENSG00000164941	0.687543	0.845073	1.67211e-10	7.62133e-10	chr8	95834805	95836110	0.327458	0.360085	0.125408	0.187049	59.4938	65.4217	22.7847	33.9838	1
NEURON	ULBP2	ENSG00000131015	0.687471	1.5291	2.09683e-15	2.45722e-14	chr6	150262744	150263649	0.170141	0.517329	0.164529	0.148	8.791	26.7298	8.50103	7.64699	1
NEURON	TNFRSF19	ENSG00000127863	0.687425	1.33138	2.82853e-10	1.22883e-09	chr13	24144203	24144767	0.331182	0.356243	0.144358	0.168216	43.5399	46.8346	18.9785	22.1151	2
NEURON	TNFRSF19	ENSG00000127863	0.687425	0.973923	1.88486e-09	6.8996e-09	chr13	24152837	24154018	0.331182	0.356243	0.144358	0.168216	43.5399	46.8346	18.9785	22.1151	2
NEURON	HSPA12A	ENSG00000165868	0.6874	2.82855	4.82916e-23	5.99506e-21	chr10	118467717	118468644	0.312704	0.374696	0.127603	0.184997	41.9142	50.2236	17.1037	24.7966	2
NEURON	TUBB3	ENSG00000258947	0.68738	0.922571	1.41972e-05	2.47374e-05	chr16	89989394	89989907	0.369449	0.317931	0.136117	0.176503	10.0011	8.60647	3.68471	4.77799	1
NEURON	PLAGL1	ENSG00000118495	0.687296	0.697354	0.00205421	0.00332597	chr6	144329317	144329604	0.325335	0.361961	0.198811	0.113893	6.98677	7.77332	4.26959	2.44593	1
NEURON	PRC1	ENSG00000198901	0.687252	0.883546	1.64474e-08	5.48347e-08	chr15	91537581	91538478	0.37975	0.307502	0.167019	0.145728	30.3285	24.5584	13.3388	11.6385	1
NEURON	EFCAB10	ENSG00000185055	0.68719	1.08561	1.70115e-07	4.91233e-07	chr7	105221506	105222153	0.372024	0.315166	0.161635	0.151174	13.2902	11.259	5.77427	5.40057	1
NEURON	BTN2A1	ENSG00000112763	0.687026	0.861395	1.67061e-08	7.50653e-08	chr6	26457555	26458873	0.289107	0.39792	0.154086	0.158887	23.1383	31.847	12.3321	12.7164	1
NEURON	BTC	ENSG00000174808	0.687013	0.596614	0.000590992	0.00088804	chr4	75719070	75720086	0.275167	0.411846	0.130212	0.182775	15.7999	23.648	7.47671	10.4948	1
NEURON	GPR85	ENSG00000164604	0.687002	0.527664	0.00244011	0.00390699	chr7	112726422	112726981	0.315501	0.371501	0.220309	0.092689	26.0161	30.6338	18.1666	7.64309	2
NEURON	GPR85	ENSG00000164604	0.687002	0.71527	0.000142449	0.000300806	chr7	112727693	112728159	0.315501	0.371501	0.220309	0.092689	26.0161	30.6338	18.1666	7.64309	2
NEURON	LURAP1L	ENSG00000153714	0.686915	1.26731	3.2123e-11	1.69931e-10	chr9	12774796	12775279	0.450156	0.236759	0.117788	0.195297	22.8897	12.0388	5.98933	9.9305	1
NEURON	METTL2A	ENSG00000087995	0.686807	0.899474	0.000161038	0.000336596	chr17	60501128	60501378	0.291265	0.395542	0.164514	0.14868	4.08296	5.54473	2.30616	2.0842	1
NEURON	PSMA1	ENSG00000129084	0.686741	0.89094	3.73058e-11	2.73985e-10	chr11	14541244	14542440	0.275704	0.411038	0.17837	0.134889	52.2956	77.9659	33.8333	25.5858	2
NEURON	PSMA1	ENSG00000129084	0.686741	0.635618	4.5095e-05	9.30127e-05	chr11	14665040	14666080	0.275704	0.411038	0.17837	0.134889	52.2956	77.9659	33.8333	25.5858	2
NEURON	TRIM67	ENSG00000119283	0.686664	1.1845	1.48304e-07	3.76053e-07	chr1	231297634	231298220	0.441859	0.244805	0.116725	0.196611	9.96241	5.51952	2.63175	4.43291	1
NEURON	ODF2L	ENSG00000122417	0.686659	0.93896	9.17418e-10	3.69143e-09	chr1	86861131	86862558	0.356037	0.330622	0.156546	0.156795	52.3726	48.6341	23.0278	23.0643	1
NEURON	HIST3H2A	ENSG00000181218	0.686423	1.16064	7.55429e-10	3.07914e-09	chr1	228644962	228646460	0.350839	0.335585	0.165698	0.147879	38.4426	36.7711	18.156	16.2036	1
NEURON	HIST3H2BB	ENSG00000196890	0.686423	1.16064	7.55429e-10	3.07914e-09	chr1	228644962	228646460	0.350839	0.335585	0.165698	0.147879	38.4426	36.7711	18.156	16.2036	1
NEURON	ETV3	ENSG00000117036	0.686394	1.10401	2.54319e-12	1.58175e-11	chr1	157107827	157108892	0.338526	0.347868	0.153481	0.160125	34.3927	35.3418	15.5929	16.268	1
NEURON	SORD	ENSG00000140263	0.686374	0.814677	7.4747e-10	2.9755e-09	chr15	45314575	45316020	0.321693	0.364681	0.127588	0.186037	37.7533	42.7983	14.9735	21.833	1
NEURON	RIPPLY2	ENSG00000203877	0.686334	0.837309	1.88594e-08	4.68358e-08	chr6	84562612	84564058	0.365768	0.320566	0.137159	0.176507	61.4667	53.8707	23.0493	29.6617	1
NEURON	RIMS3	ENSG00000117016	0.686314	1.24334	7.85728e-06	1.40744e-05	chr1	41131269	41131532	0.267609	0.418705	0.125413	0.188274	3.00216	4.69723	1.40694	2.11214	1
NEURON	C11orf31	ENSG00000211450	0.685725	1.01384	5.08677e-13	3.62075e-12	chr11	57508422	57509628	0.345141	0.340584	0.162747	0.151528	53.6791	52.9704	25.3117	23.5668	1
NEURON	NDRG4	ENSG00000103034	0.685725	2.40631	1.75252e-11	9.37897e-11	chr16	58497969	58498440	0.376981	0.308743	0.155884	0.158392	50.9325	41.7131	21.0608	21.3997	3
NEURON	NDRG4	ENSG00000103034	0.685725	0.695747	1.83822e-05	4.00113e-05	chr16	58533635	58534280	0.376981	0.308743	0.155884	0.158392	50.9325	41.7131	21.0608	21.3997	3
NEURON	NDRG4	ENSG00000103034	0.685725	1.4484	7.33149e-09	1.92453e-08	chr16	58535244	58535537	0.376981	0.308743	0.155884	0.158392	50.9325	41.7131	21.0608	21.3997	3
NEURON	DSCC1	ENSG00000136982	0.685599	0.668488	1.15345e-05	3.0303e-05	chr8	120867782	120868843	0.315878	0.369721	0.189666	0.124735	30.7721	36.0173	18.4768	12.1513	1
NEURON	BCAT1	ENSG00000060982	0.685421	0.830073	7.7128e-09	2.01849e-08	chr12	25054612	25056694	0.351237	0.334184	0.113884	0.200695	82.1607	78.1717	26.6395	46.9463	2
NEURON	AC002472.13	ENSG00000187905	0.68537	0.785868	0.0021363	0.00300829	chr22	21399856	21400356	0.260353	0.425017	0.144349	0.170281	4.71341	7.69446	2.61329	3.08275	1
NEURON	RAB6C	ENSG00000222014	0.685129	0.432481	0.0243218	0.0304437	chr2	130737156	130737770	0.351243	0.333885	0.0686413	0.24623	9.12805	8.67696	1.78384	6.39899	1
NEURON	AK4	ENSG00000162433	0.684951	1.12329	3.49922e-05	7.33221e-05	chr1	65613070	65613269	0.252882	0.432068	0.20119	0.113859	2.27493	3.8869	1.80991	1.02428	1
NEURON	ASTN2	ENSG00000148219	0.684804	0.966021	5.51274e-12	3.41382e-11	chr9	119449045	119450402	0.333405	0.3514	0.131242	0.183953	47.438	49.9983	18.6736	26.1735	2
NEURON	ASTN2	ENSG00000148219	0.684804	0.670422	0.000524844	0.00079351	chr9	120177249	120177776	0.333405	0.3514	0.131242	0.183953	47.438	49.9983	18.6736	26.1735	2
NEURON	MYO1E	ENSG00000157483	0.684792	3.6415	3.26969e-26	9.38787e-24	chr15	59510338	59511199	0.357218	0.327574	0.165015	0.150193	54.8517	50.2999	25.3384	23.0626	2
NEURON	MYO1E	ENSG00000157483	0.684792	0.36439	0.00530927	0.00825519	chr15	59664652	59665537	0.357218	0.327574	0.165015	0.150193	54.8517	50.2999	25.3384	23.0626	2
NEURON	HTR7	ENSG00000148680	0.684436	1.14437	6.02186e-05	0.00010214	chr10	92617432	92617714	0.403661	0.280775	0.136852	0.178712	7.62726	5.3053	2.58584	3.3768	1
NEURON	PGBD1	ENSG00000137338	0.684434	0.824591	7.04093e-05	0.000158066	chr6	28249115	28249927	0.276646	0.407788	0.150777	0.164788	8.26626	12.1848	4.50527	4.92391	1
NEURON	DUSP26	ENSG00000133878	0.684309	0.581143	0.000146103	0.000228294	chr8	33455067	33455920	0.346771	0.337538	0.108472	0.207219	73.214	71.2646	22.9017	43.7503	2
NEURON	DUSP26	ENSG00000133878	0.684309	0.702433	8.34897e-08	2.21685e-07	chr8	33456290	33457874	0.346771	0.337538	0.108472	0.207219	73.214	71.2646	22.9017	43.7503	2
NEURON	SLC8A1	ENSG00000183023	0.684268	0.842888	1.00184e-05	2.66351e-05	chr2	40678990	40679666	0.36391	0.320358	0.170843	0.144889	17.98	15.8282	8.44097	7.15866	2
NEURON	SLC8A1	ENSG00000183023	0.684268	1.74837	6.47132e-10	3.7758e-09	chr2	40739496	40739828	0.36391	0.320358	0.170843	0.144889	17.98	15.8282	8.44097	7.15866	2
NEURON	ZSCAN16	ENSG00000196812	0.684207	0.687047	0.000209563	0.00033235	chr6	28091821	28092769	0.292457	0.39175	0.140224	0.175569	12.5392	16.7964	6.01217	7.52757	1
NEURON	ITM2A	ENSG00000078596	0.684194	0.711429	0.00041022	0.000612236	chrX	78622190	78623016	0.269629	0.414565	0.105876	0.20993	9.43039	14.4996	3.70306	7.34239	1
NEURON	STRBP	ENSG00000165209	0.684065	0.568805	0.00231193	0.0031946	chr9	126030491	126031415	0.410233	0.273832	0.138431	0.177503	17.2186	11.4935	5.81033	7.4503	1
NEURON	CTTNBP2	ENSG00000077063	0.684046	1.0475	3.02816e-08	7.3147e-08	chr7	117399658	117400869	0.37829	0.305756	0.124087	0.191867	140.352	113.44	46.0381	71.1858	2
NEURON	CTTNBP2	ENSG00000077063	0.684046	0.469842	6.52683e-05	0.000105835	chr7	117511928	117514145	0.37829	0.305756	0.124087	0.191867	140.352	113.44	46.0381	71.1858	2
NEURON	UGCG	ENSG00000148154	0.68377	0.9879	1.7639e-11	9.43618e-11	chr9	114658410	114659903	0.34775	0.336019	0.16333	0.1529	43.6832	42.2096	20.5169	19.2068	1
NEURON	DDX25	ENSG00000109832	0.683768	0.755318	7.72364e-05	0.000124256	chr11	125773952	125774596	0.393477	0.290291	0.129171	0.187061	14.3226	10.5666	4.70184	6.80903	1
NEURON	NEK5	ENSG00000197168	0.683379	0.824545	7.02024e-05	0.000157638	chr13	52702905	52703337	0.297042	0.386337	0.161266	0.155355	6.18857	8.04892	3.35981	3.23666	1
NEURON	MCF2L2	ENSG00000053524	0.683297	0.876673	1.35281e-06	2.65421e-06	chr3	183145145	183146268	0.279511	0.403786	0.0971881	0.219515	9.6083	13.8803	3.34088	7.54593	1
NEURON	PRPF4	ENSG00000136875	0.683171	1.04579	1.40428e-15	2.49835e-14	chr9	116037137	116038367	0.338935	0.344236	0.160869	0.15596	58.3605	59.2733	27.6996	26.8545	1
NEURON	CDC26	ENSG00000176386	0.683171	1.04579	1.40428e-15	2.49835e-14	chr9	116037137	116038367	0.338935	0.344236	0.160869	0.15596	58.3605	59.2733	27.6996	26.8545	1
NEURON	OLFM1	ENSG00000130558	0.68315	1.08677	6.35184e-06	1.15018e-05	chr9	137966999	137967455	0.321502	0.361648	0.146563	0.170286	10.718	12.0563	4.886	5.67685	2
NEURON	OLFM1	ENSG00000130558	0.68315	0.605926	0.0249711	0.0312171	chr9	137979298	137979560	0.321502	0.361648	0.146563	0.170286	10.718	12.0563	4.886	5.67685	2
NEURON	ELMOD1	ENSG00000110675	0.683136	0.96408	1.20985e-07	2.70674e-07	chr11	107461552	107463083	0.385536	0.2976	0.142773	0.174091	38.4499	29.6799	14.2389	17.3623	1
NEURON	AP000889.3	ENSG00000268467	0.683136	0.96408	1.20985e-07	2.70674e-07	chr11	107461552	107463083	0.385536	0.2976	0.142773	0.174091	38.4499	29.6799	14.2389	17.3623	1
NEURON	CDKN3	ENSG00000100526	0.683086	0.831991	9.1685e-10	3.68945e-09	chr14	54862977	54864035	0.364007	0.31908	0.170379	0.146535	57.145	50.0919	26.7476	23.0043	1
NEURON	RTN1	ENSG00000139970	0.683064	1.152	6.74282e-09	3.25922e-08	chr14	60097010	60097735	0.346404	0.33666	0.139637	0.177299	56.6535	55.0599	22.8373	28.9968	2
NEURON	RTN1	ENSG00000139970	0.683064	0.453585	0.00542994	0.00722784	chr14	60336980	60338288	0.346404	0.33666	0.139637	0.177299	56.6535	55.0599	22.8373	28.9968	2
NEURON	C11orf70	ENSG00000137691	0.683026	0.581195	0.00490317	0.00767321	chr11	101917921	101918633	0.237322	0.445705	0.155809	0.161165	8.80782	16.5416	5.78259	5.98138	1
NEURON	HIST1H3C	ENSG00000196532	0.68284	0.602416	0.000466576	0.000889776	chr6	26045189	26045718	0.268237	0.414603	0.168257	0.148903	14.2204	21.98	8.92007	7.89402	1
NEURON	TTC5	ENSG00000136319	0.682791	0.815609	1.0803e-07	2.43029e-07	chr14	20773394	20774637	0.332762	0.35003	0.134893	0.182316	24.4397	25.708	9.90724	13.3902	1
NEURON	NEBL	ENSG00000078114	0.682737	0.844635	4.55415e-07	1.24024e-06	chr10	21462367	21463735	0.356535	0.326202	0.174175	0.143088	33.1316	30.3128	16.1855	13.2967	1
NEURON	GPC3	ENSG00000147257	0.682689	0.627844	0.0190524	0.024125	chrX	133119708	133119994	0.321405	0.361284	0.115423	0.201888	4.05176	4.5545	1.45507	2.54508	1
NEURON	ATP13A2	ENSG00000159363	0.682553	0.812195	0.000160375	0.000249503	chr1	17338270	17338817	0.343749	0.338803	0.12093	0.196517	8.67353	8.54873	3.05133	4.95855	1
NEURON	FAM27A	ENSG00000182368	0.68255	1.07122	0.0240516	0.0301224	chr9	45726629	45727111	0.357234	0.325316	0.15322	0.164231	12.3105	11.2106	5.28005	5.6595	1
NEURON	DUSP5	ENSG00000138166	0.682509	0.902662	2.20472e-08	6.51115e-08	chr10	112257048	112258055	0.29887	0.383639	0.151982	0.165509	31.6789	40.664	16.1095	17.5432	1
NEURON	BIRC3	ENSG00000023445	0.682483	0.539317	0.0010554	0.00187815	chr11	102187684	102188483	0.327012	0.355471	0.210545	0.106972	14.5964	15.8668	9.39786	4.77479	1
NEURON	ST8SIA4	ENSG00000113532	0.682479	0.419699	0.015142	0.0216287	chr5	100238802	100239319	0.359043	0.323436	0.270524	0.0469961	24.1202	21.7282	18.1736	3.15717	1
NEURON	ISG20L2	ENSG00000143319	0.682415	0.839571	5.74332e-09	2.04498e-08	chr1	156698117	156698981	0.36044	0.321975	0.185538	0.132047	32.0166	28.5999	16.4806	11.7292	1
NEURON	RRNAD1	ENSG00000143303	0.682415	0.839571	5.74332e-09	2.04498e-08	chr1	156698117	156698981	0.36044	0.321975	0.185538	0.132047	32.0166	28.5999	16.4806	11.7292	1
NEURON	CCDC80	ENSG00000091986	0.682402	0.792523	0.00442794	0.00698875	chr3	112360114	112360314	0.420222	0.262181	0.215275	0.102322	5.30963	3.31273	2.72007	1.29287	1
NEURON	SPTB	ENSG00000070182	0.682352	0.74868	0.0309132	0.041574	chr14	65289671	65289906	0.435485	0.246867	0.155777	0.161871	2.45607	1.39229	0.878562	0.912929	1
NEURON	ASPM	ENSG00000066279	0.68233	0.954304	9.14611e-10	3.57317e-09	chr1	197115489	197116368	0.321924	0.360407	0.15102	0.166649	33.5447	37.5547	15.7364	17.365	1
NEURON	MRPS31	ENSG00000102738	0.682251	0.853312	3.72429e-10	1.59626e-09	chr13	41344627	41345766	0.340507	0.341744	0.173631	0.144118	46.5757	46.7448	23.7498	19.713	1
NEURON	FHL1	ENSG00000022267	0.682243	0.886723	4.47723e-08	1.40373e-07	chrX	135228780	135230113	0.362922	0.319322	0.19336	0.124397	55.9957	49.2686	29.8338	19.1933	3
NEURON	FHL1	ENSG00000022267	0.682243	0.768279	0.000720206	0.00125051	chrX	135286816	135287200	0.362922	0.319322	0.19336	0.124397	55.9957	49.2686	29.8338	19.1933	3
NEURON	TM2D1	ENSG00000162604	0.681906	0.8009	9.83513e-08	2.93823e-07	chr1	62190376	62191338	0.403805	0.2781	0.159116	0.158978	33.7149	23.2195	13.2851	13.2736	1
NEURON	DACH1	ENSG00000165659	0.681792	0.752681	0.00253156	0.00418363	chr13	72441330	72441529	0.309741	0.372051	0.198364	0.119844	6.12543	7.35766	3.92285	2.37004	1
NEURON	SRSF12	ENSG00000154548	0.681757	0.980508	1.43902e-06	4.51835e-06	chr6	89827079	89827892	0.332219	0.349538	0.157758	0.160485	16.1183	16.9586	7.65396	7.78626	1
NEURON	TATDN1	ENSG00000147687	0.681703	0.937436	3.36213e-10	1.43794e-09	chr8	125550584	125551758	0.323067	0.358636	0.148599	0.169698	25.2001	27.9745	11.5912	13.2369	1
NEURON	NDUFB9	ENSG00000147684	0.681703	0.937436	3.36213e-10	1.43794e-09	chr8	125550584	125551758	0.323067	0.358636	0.148599	0.169698	25.2001	27.9745	11.5912	13.2369	1
NEURON	DLG3	ENSG00000082458	0.681618	0.657095	0.000134768	0.000218706	chrX	69664040	69664926	0.333303	0.348316	0.0888255	0.229556	17.2146	17.99	4.5877	11.8562	2
NEURON	FAM129A	ENSG00000135842	0.68145	0.724043	1.92228e-05	4.17375e-05	chr1	184774636	184775448	0.371424	0.310025	0.17736	0.14119	21.4556	17.9089	10.2454	8.15597	1
NEURON	GALNT12	ENSG00000119514	0.681332	0.529133	0.0125869	0.0161331	chr9	101569567	101570194	0.38613	0.295202	0.141631	0.177037	10.0723	7.70041	3.69447	4.61804	1
NEURON	CNTNAP5	ENSG00000155052	0.68108	0.61609	0.000484801	0.000736004	chr2	124782647	124783183	0.30065	0.38043	0.117863	0.201056	12.5402	15.8678	4.9161	8.38611	1
NEURON	DDX21	ENSG00000165732	0.681058	0.965119	1.74943e-08	5.81107e-08	chr10	70715426	70716555	0.335828	0.34523	0.164695	0.154247	23.1067	23.7536	11.3319	10.613	1
NEURON	HS3ST5	ENSG00000249853	0.680955	0.695888	0.000351298	0.000527999	chr6	114663412	114664518	0.329563	0.351393	0.118901	0.200144	28.9277	30.8438	10.4366	17.5678	1
NEURON	GALNT3	ENSG00000115339	0.680745	0.947436	4.79729e-05	0.000111281	chr2	166618183	166618879	0.238593	0.442152	0.200729	0.118526	10.8467	20.1008	9.12537	5.38835	2
NEURON	ADAM19	ENSG00000135074	0.68071	0.645539	0.000118612	0.000193844	chr5	157002092	157003223	0.323271	0.357439	0.105381	0.213909	18.2373	20.1649	5.94506	12.0677	1
NEURON	CELF4	ENSG00000101489	0.68069	1.36649	2.46552e-09	9.28237e-09	chr18	35065235	35065810	0.36338	0.31731	0.144266	0.175045	66.2178	57.8227	26.2892	31.898	2
NEURON	CELF4	ENSG00000101489	0.68069	0.661108	1.36055e-05	2.37529e-05	chr18	35145165	35146566	0.36338	0.31731	0.144266	0.175045	66.2178	57.8227	26.2892	31.898	2
NEURON	MCF2L	ENSG00000126217	0.6806	1.32359	2.46397e-08	8.01736e-08	chr13	113623336	113623902	0.355602	0.324998	0.151931	0.167469	41.3107	37.7554	17.65	19.4551	4
NEURON	MCF2L	ENSG00000126217	0.6806	0.474288	0.0271312	0.0370112	chr13	113655699	113656180	0.355602	0.324998	0.151931	0.167469	41.3107	37.7554	17.65	19.4551	4
NEURON	MCF2L	ENSG00000126217	0.6806	0.787356	6.65339e-06	1.28846e-05	chr13	113698613	113699269	0.355602	0.324998	0.151931	0.167469	41.3107	37.7554	17.65	19.4551	4
NEURON	KCNH5	ENSG00000140015	0.680558	0.704998	0.0329426	0.0406133	chr14	63511698	63511973	0.328137	0.352421	0.107449	0.211993	26.2461	28.1884	8.59435	16.9563	2
NEURON	KCNH5	ENSG00000140015	0.680558	0.734218	5.9824e-05	9.74336e-05	chr14	63512007	63512922	0.328137	0.352421	0.107449	0.211993	26.2461	28.1884	8.59435	16.9563	2
NEURON	MSANTD3	ENSG00000066697	0.680541	0.933571	2.85317e-09	1.06369e-08	chr9	103188813	103190636	0.353227	0.327314	0.165397	0.154062	45.2819	41.9599	21.203	19.75	1
NEURON	SMYD2	ENSG00000143499	0.680489	0.83041	3.16297e-08	1.01374e-07	chr1	214453717	214455305	0.353506	0.326983	0.166343	0.153168	49.8154	46.0778	23.4408	21.5841	1
NEURON	HPSE	ENSG00000173083	0.680446	1.14957	3.62137e-06	1.05032e-05	chr4	84255977	84256226	0.454733	0.225713	0.207407	0.112147	7.50126	3.72336	3.42138	1.84997	1
NEURON	CCDC34	ENSG00000109881	0.680402	0.872413	3.29649e-10	1.42562e-09	chr11	27383865	27385473	0.335914	0.344488	0.173042	0.146556	56.7957	58.2454	29.2576	24.7793	1
NEURON	KCNT2	ENSG00000162687	0.68032	1.5222	1.13108e-13	6.23824e-13	chr1	196577479	196578789	0.185596	0.494724	0.138774	0.180905	14.8208	39.5063	11.0819	14.4462	1
NEURON	TRIP11	ENSG00000100815	0.680319	0.748203	2.60213e-07	7.32785e-07	chr14	92505701	92506948	0.341884	0.338435	0.158179	0.161501	40.7191	40.3084	18.8395	19.2352	2
NEURON	TRIP11	ENSG00000100815	0.680319	1.71907	4.87774e-12	3.05196e-11	chr14	92506998	92507411	0.341884	0.338435	0.158179	0.161501	40.7191	40.3084	18.8395	19.2352	2
NEURON	TAF9B	ENSG00000187325	0.680305	0.928745	9.47999e-08	2.49165e-07	chrX	77394678	77395549	0.302848	0.377457	0.152932	0.166763	22.7761	28.3872	11.5015	12.5416	1
NEURON	CDH8	ENSG00000150394	0.680192	1.11243	8.7094e-05	0.000144823	chr16	62070148	62070482	0.326405	0.353788	0.111188	0.20862	10.1236	10.9729	3.44854	6.47047	2
NEURON	RP11-455G16.1	ENSG00000178636	0.680081	0.404787	0.000233432	0.000435185	chr4	120133145	120134576	0.345714	0.334367	0.242986	0.0769327	93.1936	90.1349	65.5013	20.7386	1
NEURON	USP53	ENSG00000145390	0.680081	0.404787	0.000233432	0.000435185	chr4	120133145	120134576	0.345714	0.334367	0.242986	0.0769327	93.1936	90.1349	65.5013	20.7386	1
NEURON	FAM47E-STBD1	ENSG00000272414	0.680075	0.804072	8.8982e-08	2.35123e-07	chr4	77172341	77173674	0.298197	0.381878	0.140874	0.179051	17.6417	22.5924	8.3343	10.5928	1
NEURON	SLC16A14	ENSG00000163053	0.680055	0.914457	1.10082e-07	4.26808e-07	chr2	230932528	230933790	0.293604	0.386451	0.158074	0.16187	21.8411	28.7478	11.759	12.0414	1
NEURON	PLEKHA6	ENSG00000143850	0.679987	0.84396	1.93008e-06	4.05914e-06	chr1	204328605	204329590	0.287335	0.392653	0.155769	0.164244	15.2247	20.8051	8.25354	8.70262	1
NEURON	PPM1E	ENSG00000175175	0.679815	0.755203	0.00524131	0.0069873	chr17	56832974	56833316	0.34107	0.338745	0.132834	0.187351	4.80249	4.76976	1.87038	2.63803	1
NEURON	C5orf49	ENSG00000215217	0.679756	1.09695	4.30523e-05	0.000100827	chr5	7851170	7851381	0.401905	0.277851	0.181575	0.13867	4.62813	3.19959	2.09092	1.59685	1
NEURON	FGL2	ENSG00000127951	0.679353	0.697072	0.00131836	0.00230197	chr7	76828703	76829266	0.417914	0.261439	0.245446	0.0752006	9.25188	5.7878	5.43374	1.66481	1
NEURON	RIMKLA	ENSG00000177181	0.679305	0.554719	0.0353632	0.0432227	chr1	42846268	42846539	0.396721	0.282584	0.128993	0.191702	4.27546	3.04541	1.39015	2.06598	1
NEURON	TRIM66	ENSG00000166436	0.679246	2.83473	2.94028e-21	1.50935e-19	chr11	8679532	8680732	0.224197	0.45505	0.239596	0.081158	30.0656	61.0239	32.1307	10.8836	2
NEURON	EBPL	ENSG00000123179	0.679069	0.783404	3.14828e-07	8.76634e-07	chr13	50264902	50266033	0.368422	0.310647	0.167405	0.153526	26.3736	22.2377	11.9837	10.9902	1
NEURON	SLCO5A1	ENSG00000137571	0.678959	0.7396	0.00645104	0.00851995	chr8	70745494	70745740	0.279119	0.399841	0.147499	0.173542	28.9479	41.4681	15.2973	17.9983	2
NEURON	SLCO5A1	ENSG00000137571	0.678959	0.834664	1.89441e-06	3.9888e-06	chr8	70746066	70747517	0.279119	0.399841	0.147499	0.173542	28.9479	41.4681	15.2973	17.9983	2
NEURON	FSBP	ENSG00000265817	0.678733	0.861819	8.39023e-08	2.22687e-07	chr8	95448511	95449869	0.301726	0.377006	0.151257	0.17001	39.3782	49.203	19.7405	22.188	1
NEURON	MRPS22	ENSG00000175110	0.678637	0.931	4.2938e-10	1.79671e-09	chr3	139062524	139063484	0.329028	0.349609	0.149647	0.171717	22.4282	23.8311	10.2007	11.7051	1
NEURON	RIMS2	ENSG00000176406	0.67862	1.05044	4.54806e-07	9.45589e-07	chr8	104512482	104513206	0.358269	0.320351	0.125149	0.196231	32.3252	28.9041	11.2917	17.7052	3
NEURON	RIMS2	ENSG00000176406	0.67862	1.46302	8.70286e-08	2.61892e-07	chr8	104831185	104831611	0.358269	0.320351	0.125149	0.196231	32.3252	28.9041	11.2917	17.7052	3
NEURON	CCDC7	ENSG00000216937	0.678412	0.825194	5.38991e-08	1.26052e-07	chr10	32734501	32735922	0.335582	0.34283	0.143332	0.178256	28.8241	29.4466	12.3112	15.3109	1
NEURON	CYB5RL	ENSG00000215883	0.678358	0.659018	0.000294534	0.000541084	chr1	54665005	54666200	0.416472	0.261887	0.171466	0.150176	19.2986	12.1354	7.94546	6.95891	1
NEURON	MRPL37	ENSG00000116221	0.678358	0.659018	0.000294534	0.000541084	chr1	54665005	54666200	0.416472	0.261887	0.171466	0.150176	19.2986	12.1354	7.94546	6.95891	1
NEURON	SUSD4	ENSG00000143502	0.678331	0.773196	3.03541e-05	5.1031e-05	chr1	223536389	223537163	0.367135	0.311196	0.133827	0.187842	44.5247	37.7407	16.23	22.7808	2
NEURON	SUSD4	ENSG00000143502	0.678331	0.792559	5.28467e-06	9.65751e-06	chr1	223537240	223538104	0.367135	0.311196	0.133827	0.187842	44.5247	37.7407	16.23	22.7808	2
NEURON	TMEM196	ENSG00000173452	0.678312	1.30234	1.16456e-08	2.97535e-08	chr7	19812421	19813397	0.217361	0.460952	0.135901	0.185786	10.7619	22.8225	6.72871	9.19859	1
NEURON	HAPLN1	ENSG00000145681	0.678227	1.5631	4.79842e-08	1.98874e-07	chr5	82969184	82969511	0.475353	0.202874	0.186776	0.134996	19.8888	8.48827	7.81475	5.64827	2
NEURON	HAPLN1	ENSG00000145681	0.678227	1.32084	1.53649e-06	4.80023e-06	chr5	82969880	82970209	0.475353	0.202874	0.186776	0.134996	19.8888	8.48827	7.81475	5.64827	2
NEURON	LMO1	ENSG00000166407	0.67814	1.40427	1.80048e-12	8.0919e-12	chr11	8285059	8285802	0.197697	0.480443	0.146372	0.175488	7.22361	17.5548	5.34824	6.41211	1
NEURON	CALHM2	ENSG00000138172	0.678109	1.37017	2.36249e-07	6.69095e-07	chr10	105211684	105212157	0.190656	0.487453	0.183101	0.13879	2.77165	7.08634	2.66183	2.01766	1
NEURON	FAM102B	ENSG00000162636	0.678103	0.405927	0.00935559	0.0138861	chr1	109101957	109102818	0.294916	0.383187	0.217579	0.104318	21.7492	28.259	16.0458	7.69317	1
NEURON	PSMD5	ENSG00000095261	0.677985	0.920064	1.14358e-09	4.53044e-09	chr9	123604815	123605816	0.362215	0.315769	0.161367	0.160649	26.4353	23.0455	11.7769	11.7245	1
NEURON	HOPX	ENSG00000171476	0.67797	0.558872	0.0141934	0.0203831	chr4	57522503	57522863	0.174471	0.503499	0.220546	0.101484	15.8796	45.8266	20.0733	9.23665	3
NEURON	HOPX	ENSG00000171476	0.67797	2.43479	8.29952e-18	1.68887e-16	chr4	57523994	57524365	0.174471	0.503499	0.220546	0.101484	15.8796	45.8266	20.0733	9.23665	3
NEURON	MYCBPAP	ENSG00000136449	0.677953	0.696831	0.0114741	0.0165342	chr17	48585680	48586000	0.35168	0.326273	0.21685	0.105197	3.79861	3.52418	2.34227	1.13627	1
NEURON	ARMC9	ENSG00000135931	0.677756	0.60538	0.000197271	0.000405003	chr2	232062903	232063830	0.274676	0.40308	0.181174	0.14107	11.6127	17.0413	7.65961	5.96412	1
NEURON	GUCY1A3	ENSG00000164116	0.677754	0.444143	0.000436453	0.00083708	chr4	156587271	156589843	0.357948	0.319806	0.254681	0.0675646	73.712	65.8575	52.4463	13.9135	1
NEURON	TNC	ENSG00000041982	0.677647	0.645381	0.000743664	0.00136225	chr9	117880306	117881813	0.258804	0.418843	0.164047	0.158306	15.9143	25.7555	10.0876	9.73456	1
NEURON	GRM7	ENSG00000196277	0.677425	0.824906	1.23313e-05	2.16266e-05	chr3	6902347	6903416	0.380792	0.296633	0.1108	0.211775	40.0289	31.1821	11.6473	22.2618	2
NEURON	SLC38A1	ENSG00000111371	0.677259	0.883365	0.000103651	0.000164485	chr12	46661467	46662027	0.361282	0.315977	0.137204	0.185537	37.7779	33.0404	14.3469	19.4009	2
NEURON	SLC38A1	ENSG00000111371	0.677259	0.91653	4.83068e-07	1.00097e-06	chr12	46662356	46663333	0.361282	0.315977	0.137204	0.185537	37.7779	33.0404	14.3469	19.4009	2
NEURON	TACC2	ENSG00000138162	0.677046	2.21278	3.78883e-14	3.65936e-13	chr10	123922950	123923502	0.327116	0.34993	0.126962	0.195992	12.796	13.6884	4.96643	7.66675	2
NEURON	CXADR	ENSG00000154639	0.677021	0.568152	4.95572e-06	9.08731e-06	chr21	18884211	18886688	0.345268	0.331754	0.112725	0.210254	93.7853	90.1144	30.6195	57.1114	1
NEURON	GREB1	ENSG00000196208	0.676741	0.710543	0.00368838	0.00499269	chr2	11696314	11696865	0.4677	0.209042	0.191467	0.131792	18.0174	8.053	7.37597	5.07707	2
NEURON	GCNT1	ENSG00000187210	0.676718	0.569423	0.0144867	0.020767	chr9	79073955	79074372	0.271405	0.405312	0.190817	0.132465	5.52898	8.25689	3.88726	2.69854	1
NEURON	HDAC9	ENSG00000048052	0.676707	1.51054	6.27216e-14	7.89656e-13	chr7	18125705	18127062	0.310663	0.366044	0.131401	0.191892	81.9519	96.5613	34.6631	50.6205	2
NEURON	HDAC9	ENSG00000048052	0.676707	0.332974	0.0229011	0.0285599	chr7	18534667	18536190	0.310663	0.366044	0.131401	0.191892	81.9519	96.5613	34.6631	50.6205	2
NEURON	SCML4	ENSG00000146285	0.676639	0.994822	0.000177995	0.000368686	chr6	108145356	108145576	0.435394	0.241245	0.218388	0.104973	3.67072	2.03388	1.84118	0.885009	1
NEURON	LY96	ENSG00000154589	0.676562	1.17772	2.66085e-11	2.00897e-10	chr8	74903288	74904640	0.490296	0.186266	0.218354	0.105084	29.7747	11.3116	13.2602	6.38157	1
NEURON	CTR9	ENSG00000198730	0.676341	0.732032	1.50822e-08	4.60297e-08	chr11	10772123	10773313	0.296418	0.379923	0.144429	0.17923	29.1052	37.3045	14.1814	17.5986	1
NEURON	MESDC1	ENSG00000140406	0.676081	0.952936	3.92416e-09	1.07019e-08	chr15	81292543	81294089	0.338245	0.337835	0.157247	0.166673	28.9757	28.9406	13.4705	14.278	1
NEURON	CLSTN3	ENSG00000139182	0.676049	0.697168	8.79384e-05	0.00017416	chr12	7282490	7283196	0.32439	0.351659	0.173521	0.15043	19.1227	20.7302	10.229	8.8678	2
NEURON	CLSTN3	ENSG00000139182	0.676049	1.12312	1.78247e-06	3.76937e-06	chr12	7283631	7283980	0.32439	0.351659	0.173521	0.15043	19.1227	20.7302	10.229	8.8678	2
NEURON	TSR2	ENSG00000158526	0.675964	0.65998	2.65212e-05	6.4762e-05	chrX	54466330	54467376	0.28837	0.387595	0.179633	0.144403	16.515	22.1977	10.2876	8.27001	1
NEURON	MTRF1	ENSG00000120662	0.675914	0.909572	1.19825e-10	8.01057e-10	chr13	41837063	41838302	0.317055	0.358859	0.162606	0.16148	50.7683	57.4622	26.0372	25.8569	1
NEURON	FAM184A	ENSG00000111879	0.675762	0.318451	0.0113255	0.0163367	chr6	119399123	119400614	0.332424	0.343338	0.197829	0.126409	85.8204	88.6379	51.0725	32.6345	2
NEURON	FAM184A	ENSG00000111879	0.675762	1.092	1.99429e-10	1.27639e-09	chr6	119469378	119470700	0.332424	0.343338	0.197829	0.126409	85.8204	88.6379	51.0725	32.6345	2
NEURON	SLC25A15	ENSG00000102743	0.675668	1.08847	3.95407e-10	2.4006e-09	chr13	41363340	41364431	0.428085	0.247583	0.193124	0.131208	30.0411	17.3742	13.5526	9.20757	1
NEURON	NUP133	ENSG00000069248	0.675466	0.85279	3.65684e-07	1.00889e-06	chr1	229643613	229644765	0.368277	0.307189	0.175699	0.148835	28.049	23.3964	13.3817	11.3357	1
NEURON	PLCXD2	ENSG00000240891	0.675354	0.585785	5.25808e-05	0.000107427	chr3	111392976	111394209	0.380258	0.295096	0.167047	0.157599	88.3718	68.5802	38.8217	36.626	2
NEURON	PLCXD2	ENSG00000240891	0.675354	1.54763	4.13966e-11	2.07859e-10	chr3	111410144	111410688	0.380258	0.295096	0.167047	0.157599	88.3718	68.5802	38.8217	36.626	2
NEURON	CUL7	ENSG00000044090	0.675121	0.670085	0.00399599	0.00618905	chr6	43021411	43021807	0.313283	0.361837	0.243762	0.0811171	5.46382	6.31063	4.25134	1.41472	1
NEURON	PANK1	ENSG00000152782	0.67487	1.01754	6.85105e-14	5.79819e-13	chr10	91403380	91405634	0.346086	0.328784	0.157085	0.168045	97.801	92.9118	44.3911	47.4881	1
NEURON	NAAA	ENSG00000138744	0.67483	0.592339	2.3974e-05	5.13964e-05	chr4	76860902	76862396	0.351079	0.323752	0.203007	0.122162	34.36	31.6855	19.8683	11.956	1
NEURON	NPY1R	ENSG00000164128	0.674661	0.515507	0.0215835	0.0299875	chr4	164251991	164252454	0.227883	0.446778	0.179666	0.145674	27.7371	54.3803	21.8683	17.7309	3
NEURON	NPY1R	ENSG00000164128	0.674661	0.887889	8.4301e-08	2.5415e-07	chr4	164253536	164254411	0.227883	0.446778	0.179666	0.145674	27.7371	54.3803	21.8683	17.7309	3
NEURON	NPY1R	ENSG00000164128	0.674661	1.05448	2.85903e-05	5.0627e-05	chr4	164265948	164266206	0.227883	0.446778	0.179666	0.145674	27.7371	54.3803	21.8683	17.7309	3
NEURON	NPM3	ENSG00000107833	0.674657	0.703817	0.01597	0.0203987	chr10	103543058	103543257	0.309703	0.364954	0.17197	0.153373	3.24515	3.8241	1.80195	1.60708	1
NEURON	DNAJC6	ENSG00000116675	0.674645	1.66843	8.65361e-15	5.85116e-14	chr1	65729997	65730587	0.351795	0.32285	0.0970893	0.228266	52.6579	48.3253	14.5327	34.1676	3
NEURON	DNAJC6	ENSG00000116675	0.674645	1.02201	0.000124534	0.00020295	chr1	65775003	65775337	0.351795	0.32285	0.0970893	0.228266	52.6579	48.3253	14.5327	34.1676	3
NEURON	KLHL29	ENSG00000119771	0.674445	0.934344	2.14758e-07	4.65057e-07	chr2	23607738	23608755	0.352197	0.322247	0.158969	0.166586	22.1991	20.3113	10.0198	10.4999	1
NEURON	RPAP1	ENSG00000103932	0.674383	0.828138	0.000235559	0.000371294	chr15	41836366	41836710	0.294078	0.380305	0.162422	0.163195	5.88579	7.61155	3.25076	3.26625	1
NEURON	IGSF9	ENSG00000085552	0.674309	0.639394	0.0103267	0.0134694	chr1	159915353	159915712	0.287536	0.386772	0.156871	0.16882	4.86324	6.54167	2.65324	2.85533	1
NEURON	IL1B	ENSG00000125538	0.674003	1.09208	8.12118e-05	0.000161632	chr2	113594156	113594426	0.111242	0.56276	0.222844	0.103153	0.860827	4.3548	1.72443	0.79823	1
NEURON	TPM3	ENSG00000143549	0.673842	0.928965	0.00393936	0.00538166	chr1	154150485	154150894	0.214356	0.459485	0.164243	0.161915	8.09318	17.3482	6.20112	6.11322	2
NEURON	TPM3	ENSG00000143549	0.673842	0.74374	0.000139181	0.000267994	chr1	154155479	154156026	0.214356	0.459485	0.164243	0.161915	8.09318	17.3482	6.20112	6.11322	2
NEURON	ATRNL1	ENSG00000107518	0.673821	0.852912	1.1496e-05	2.02296e-05	chr10	116852189	116853469	0.355699	0.318122	0.132609	0.19357	20.0339	17.9174	7.46888	10.9024	1
NEURON	TIFA	ENSG00000145365	0.673807	0.365026	0.0289506	0.0392916	chr4	113206722	113207655	0.292816	0.380991	0.223043	0.10315	18.1064	23.5587	13.792	6.3783	1
NEURON	MRPS18A	ENSG00000096080	0.673799	0.545621	0.0173417	0.0220624	chr6	43655393	43655759	0.256769	0.41703	0.127429	0.198772	4.68159	7.60359	2.32338	3.62415	1
NEURON	SPICE1	ENSG00000163611	0.673623	0.902563	7.50591e-11	2.60738e-10	chr3	113233310	113234520	0.332141	0.341482	0.144965	0.181412	52.8519	54.3383	23.0675	28.8673	1
NEURON	NUDT10	ENSG00000122824	0.673537	0.843146	0.0015676	0.00269631	chrX	51075410	51075773	0.281392	0.392144	0.165775	0.160688	5.99637	8.35645	3.53261	3.42421	1
NEURON	RP11-144F15.1	ENSG00000257545	0.673374	0.642878	0.0246879	0.0308774	chr12	107168674	107168890	0.309498	0.363876	0.149883	0.176743	2.32846	2.73756	1.12762	1.3297	1
NEURON	NECAB1	ENSG00000123119	0.673327	0.59522	0.00709627	0.0107743	chr8	91952491	91953078	0.206807	0.46652	0.0934439	0.233229	19.3878	43.7355	8.76021	21.8648	2
NEURON	LRRTM2	ENSG00000146006	0.673322	0.664662	0.0022013	0.00304918	chr5	138210877	138211489	0.263027	0.410295	0.0759105	0.250767	5.88817	9.18491	1.69934	5.61371	1
NEURON	SLITRK4	ENSG00000179542	0.673056	0.526861	0.00284174	0.00394418	chrX	142723584	142724339	0.296299	0.376757	0.106039	0.220904	15.5847	19.8165	5.57742	11.6191	1
NEURON	PPFIA4	ENSG00000143847	0.672968	0.794674	2.22666e-06	4.63619e-06	chr1	202994736	202995973	0.311749	0.361219	0.151026	0.176006	17.8368	20.6673	8.64099	10.0703	1
NEURON	TCTEX1D1	ENSG00000152760	0.672861	0.639408	0.00114848	0.00202836	chr1	67217722	67218275	0.387502	0.285359	0.24516	0.0819786	11.2867	8.31159	7.14072	2.38777	1
NEURON	TRMT10C	ENSG00000174173	0.672844	0.762023	9.12081e-09	4.30739e-08	chr3	101280300	101281061	0.300186	0.372658	0.17489	0.152265	29.4683	36.5827	17.1684	14.9474	1
NEURON	TOMM40L	ENSG00000158882	0.672836	0.971493	7.75746e-14	9.56865e-13	chr1	161195267	161196133	0.32554	0.347296	0.162764	0.1644	49.0697	52.349	24.534	24.7805	1
NEURON	LRRN3	ENSG00000173114	0.672728	0.693948	7.6667e-06	2.08596e-05	chr7	110730766	110731534	0.296725	0.376002	0.180374	0.146899	26.9649	34.1692	16.3914	13.3494	1
NEURON	GPR89B	ENSG00000188092	0.672633	0.661613	0.000130966	0.000205699	chr1	147400254	147400957	0.340341	0.332292	0.112895	0.214472	14.4974	14.1545	4.80896	9.13581	1
NEURON	PIGM	ENSG00000143315	0.672422	0.661524	2.2672e-05	3.86333e-05	chr1	160001220	160002230	0.340636	0.331786	0.120192	0.207386	23.7483	23.1312	8.37949	14.4584	1
NEURON	ZFYVE26	ENSG00000072121	0.672357	0.827163	1.31817e-07	5.03799e-07	chr14	68283003	68283825	0.324486	0.347871	0.179953	0.14769	21.7056	23.2698	12.0374	9.87925	1
NEURON	IFT43	ENSG00000119650	0.672231	0.749567	4.80721e-05	9.87588e-05	chr14	76451549	76452447	0.368867	0.303364	0.17849	0.149279	12.0144	9.88084	5.81359	4.86215	1
NEURON	RRP12	ENSG00000052749	0.672218	0.866291	3.34896e-07	1.18615e-06	chr10	99160738	99161552	0.305287	0.366931	0.169209	0.158573	16.4115	19.7254	9.09631	8.52455	1
NEURON	NPPC	ENSG00000163273	0.672186	0.907344	0.000817636	0.00120849	chr2	232790977	232791404	0.44674	0.225446	0.0920228	0.235791	6.35184	3.20544	1.3084	3.35253	1
NEURON	LEKR1	ENSG00000197980	0.672002	0.388236	0.00109197	0.00184479	chr3	156543449	156544886	0.346869	0.325133	0.232631	0.0953668	52.915	49.5992	35.488	14.5483	1
NEURON	BTN3A3	ENSG00000111801	0.671995	1.18625	1.7175e-09	6.62063e-09	chr6	26440333	26441200	0.232332	0.439663	0.174311	0.153695	10.5601	19.9838	7.92286	6.9858	1
NEURON	PUS3	ENSG00000110060	0.671884	0.888469	3.04204e-06	5.72255e-06	chr11	125772799	125773350	0.36067	0.311213	0.151199	0.176917	13.5044	11.6526	5.66129	6.62425	1
NEURON	PDZD2	ENSG00000133401	0.67183	0.722001	4.60565e-06	9.12977e-06	chr5	31638761	31639529	0.301216	0.370614	0.14208	0.18609	26.8973	33.0943	12.6872	16.6171	1
NEURON	SLC38A9	ENSG00000177058	0.671746	1.08792	5.19056e-08	1.61248e-07	chr5	54987266	54988473	0.311911	0.359834	0.154603	0.173651	55.2745	63.767	27.3975	30.7732	2
NEURON	SLC38A9	ENSG00000177058	0.671746	0.728971	5.4791e-09	1.82515e-08	chr5	55007698	55008764	0.311911	0.359834	0.154603	0.173651	55.2745	63.767	27.3975	30.7732	2
NEURON	LIN7A	ENSG00000111052	0.671525	0.548016	0.00801155	0.0118397	chr12	81331314	81331883	0.356883	0.314641	0.202102	0.126373	12.4189	10.9489	7.03279	4.39756	1
NEURON	UTRN	ENSG00000152818	0.67141	0.787756	0.000531245	0.000783625	chr6	144903975	144904420	0.34011	0.3313	0.138907	0.189683	11.072	10.7852	4.522	6.17496	1
NEURON	ZNF804A	ENSG00000170396	0.671303	0.692884	6.10272e-06	1.18835e-05	chr2	185462101	185463743	0.321403	0.3499	0.125889	0.202808	43.974	47.8729	17.2239	27.7479	1
NEURON	GHR	ENSG00000112964	0.671289	0.744609	1.28678e-05	2.25196e-05	chr5	42423139	42423956	0.350486	0.320802	0.145256	0.183455	42.2696	38.6897	17.5183	22.1252	1
NEURON	BEX5	ENSG00000184515	0.671263	0.895064	2.60952e-08	8.45971e-08	chrX	101410053	101411227	0.337267	0.333996	0.174942	0.153795	25.6773	25.4282	13.3189	11.7089	1
NEURON	PRDM5	ENSG00000138738	0.671235	0.643219	0.00010061	0.000197599	chr4	121842836	121844353	0.349333	0.321902	0.201352	0.127414	47.7946	44.0415	27.5483	17.4324	1
NEURON	ARHGAP10	ENSG00000071205	0.67102	0.777524	0.000139128	0.000225404	chr4	148652735	148653574	0.312276	0.358744	0.133142	0.195838	15.5544	17.869	6.63174	9.75464	1
NEURON	RAVER2	ENSG00000162437	0.670826	0.771545	0.000226674	0.000423334	chr1	65210476	65211213	0.350626	0.3202	0.190066	0.139108	9.93683	9.07456	5.38652	3.94236	1
NEURON	RDH11	ENSG00000072042	0.670771	0.951656	5.09629e-07	1.05292e-06	chr14	68162101	68163011	0.35782	0.312951	0.159044	0.170185	15.9507	13.9506	7.08978	7.58641	1
NEURON	TMSB15B	ENSG00000158427	0.670718	0.734658	5.10155e-05	0.000117754	chrX	103173145	103174278	0.269998	0.400721	0.194347	0.134934	24.1588	35.8555	17.3897	12.0736	2
NEURON	TMSB15B	ENSG00000158427	0.670718	0.762619	7.86583e-05	0.000156828	chrX	103216784	103217513	0.269998	0.400721	0.194347	0.134934	24.1588	35.8555	17.3897	12.0736	2
NEURON	HIST1H2BJ	ENSG00000124635	0.67068	0.71647	6.25836e-07	2.10636e-06	chr6	27100084	27101030	0.305461	0.365219	0.196044	0.133277	36.8227	44.0266	23.6327	16.0663	1
NEURON	HIST1H2AG	ENSG00000196787	0.67068	0.71647	6.25836e-07	2.10636e-06	chr6	27100084	27101030	0.305461	0.365219	0.196044	0.133277	36.8227	44.0266	23.6327	16.0663	1
NEURON	WDR70	ENSG00000082068	0.670492	0.782946	7.46548e-09	3.57981e-08	chr5	37379057	37379865	0.300749	0.369743	0.174762	0.154747	31.9633	39.296	18.5735	16.4464	1
NEURON	FAM151B	ENSG00000152380	0.670395	0.674435	2.27587e-06	5.62395e-06	chr5	79783575	79784579	0.339896	0.330499	0.205147	0.124458	31.3676	30.5004	18.9321	11.4857	1
NEURON	CENPH	ENSG00000153044	0.670184	0.851985	2.39712e-07	6.78253e-07	chr5	68484728	68485689	0.353862	0.316322	0.16998	0.159836	21.1283	18.8868	10.1491	9.5434	1
NEURON	C6orf100	ENSG00000204709	0.670048	1.00031	2.22705e-08	5.47663e-08	chr6	28911330	28911872	0.240118	0.429929	0.131205	0.198747	8.97653	16.0724	4.90495	7.42991	1
NEURON	FAR2	ENSG00000064763	0.67004	0.525469	0.000385971	0.000697091	chr12	29301347	29302755	0.340108	0.329932	0.220068	0.109892	37.6815	36.5541	24.3819	12.1753	1
NEURON	KCNG3	ENSG00000171126	0.670039	0.972769	1.63955e-05	2.83664e-05	chr2	42721087	42721602	0.249023	0.421016	0.124902	0.20506	3.93261	6.64877	1.97248	3.23834	1
NEURON	EFTUD1	ENSG00000140598	0.669665	0.95955	7.37183e-09	2.58427e-08	chr15	82554663	82555475	0.335819	0.333846	0.17097	0.159365	18.2129	18.1059	9.27246	8.64307	1
NEURON	FAM154B	ENSG00000188659	0.669665	0.95955	7.37183e-09	2.58427e-08	chr15	82554663	82555475	0.335819	0.333846	0.17097	0.159365	18.2129	18.1059	9.27246	8.64307	1
NEURON	STK33	ENSG00000130413	0.669621	1.10269	0.000124878	0.000266554	chr11	8496995	8497404	0.206469	0.463153	0.198639	0.13174	5.80311	13.0176	5.58304	3.70273	2
NEURON	GNAL	ENSG00000141404	0.669621	0.863071	7.87962e-06	2.13867e-05	chr18	11688850	11689801	0.359003	0.310618	0.166037	0.164342	36.2429	31.3583	16.7622	16.5911	4
NEURON	GNAL	ENSG00000141404	0.669621	1.62485	1.97963e-08	6.53076e-08	chr18	11751364	11751663	0.359003	0.310618	0.166037	0.164342	36.2429	31.3583	16.7622	16.5911	4
NEURON	GNAL	ENSG00000141404	0.669621	0.720024	0.0138962	0.0177283	chr18	11752453	11752883	0.359003	0.310618	0.166037	0.164342	36.2429	31.3583	16.7622	16.5911	4
NEURON	GNAL	ENSG00000141404	0.669621	1.59345	6.15346e-11	3.00187e-10	chr18	11857426	11857930	0.359003	0.310618	0.166037	0.164342	36.2429	31.3583	16.7622	16.5911	4
NEURON	FGF12	ENSG00000114279	0.669618	0.722564	3.49863e-06	7.06329e-06	chr3	192444339	192445874	0.301191	0.368427	0.134251	0.196131	32.2158	39.4075	14.3597	20.9784	1
NEURON	RP9	ENSG00000164610	0.669504	0.85783	3.8297e-08	1.21288e-07	chr7	33148557	33149917	0.36628	0.303224	0.1617	0.168796	28.8463	23.8803	12.7346	13.2935	1
NEURON	FAM111B	ENSG00000189057	0.669348	0.323241	0.0317724	0.039255	chr11	58873876	58874900	0.266945	0.402403	0.100644	0.230008	19.2556	29.0266	7.25977	16.5912	1
NEURON	C15ORF37	ENSG00000257028	0.669134	0.724477	1.95615e-05	4.24375e-05	chr15	80215322	80216551	0.357003	0.312131	0.192597	0.138269	21.6362	18.9167	11.6724	8.37981	1
NEURON	ST20	ENSG00000180953	0.669134	0.724477	1.95615e-05	4.24375e-05	chr15	80215322	80216551	0.357003	0.312131	0.192597	0.138269	21.6362	18.9167	11.6724	8.37981	1
NEURON	ST20-MTHFS	ENSG00000259332	0.669134	0.724477	1.95615e-05	4.24375e-05	chr15	80215322	80216551	0.357003	0.312131	0.192597	0.138269	21.6362	18.9167	11.6724	8.37981	1
NEURON	SNRPN	ENSG00000128739	0.669013	1.12229	9.04048e-06	2.05513e-05	chr15	25068493	25068914	0.409801	0.259212	0.191491	0.139496	22.5419	14.2584	10.5333	7.67321	3
NEURON	SNRPN	ENSG00000128739	0.669013	0.533632	0.0201906	0.0279814	chr15	25101389	25101831	0.409801	0.259212	0.191491	0.139496	22.5419	14.2584	10.5333	7.67321	3
NEURON	XKR4	ENSG00000206579	0.668873	0.698501	0.000453905	0.000691267	chr8	56014162	56015135	0.304944	0.363929	0.114833	0.216293	28.5738	34.1008	10.7601	20.2671	1
NEURON	IQCC	ENSG00000160051	0.668831	1.01667	2.10037e-05	3.78785e-05	chr1	32671049	32671603	0.311881	0.35695	0.157663	0.173507	8.1254	9.29958	4.10757	4.52035	1
NEURON	CCDC169	ENSG00000242715	0.668721	0.398234	0.00962109	0.014038	chr13	36871547	36872564	0.389312	0.279409	0.214599	0.116681	26.1273	18.7515	14.402	7.83061	1
NEURON	SOHLH2	ENSG00000120669	0.668721	0.398234	0.00962109	0.014038	chr13	36871547	36872564	0.389312	0.279409	0.214599	0.116681	26.1273	18.7515	14.402	7.83061	1
NEURON	CCDC169-SOHLH2	ENSG00000250709	0.668721	0.398234	0.00962109	0.014038	chr13	36871547	36872564	0.389312	0.279409	0.214599	0.116681	26.1273	18.7515	14.402	7.83061	1
NEURON	PCDHGC5	ENSG00000240764	0.668675	0.794098	8.781e-06	1.99912e-05	chr5	140868262	140869234	0.265274	0.403401	0.242515	0.08881	12.6574	19.248	11.5715	4.23751	1
NEURON	PCDH19	ENSG00000165194	0.668589	0.813036	6.19022e-06	1.12231e-05	chrX	99664838	99665594	0.362922	0.305667	0.139914	0.191497	21.2762	17.9196	8.2024	11.2265	1
NEURON	OGDHL	ENSG00000197444	0.668516	0.826041	9.53499e-07	2.48476e-06	chr10	50969794	50970727	0.328092	0.340424	0.171221	0.160263	19.6059	20.3429	10.2317	9.57692	1
NEURON	NCEH1	ENSG00000144959	0.668492	0.305445	0.00891586	0.0132889	chr3	172427409	172429483	0.307371	0.361121	0.242577	0.0889313	76.4718	89.8445	60.3515	22.1255	1
NEURON	PGGT1B	ENSG00000164219	0.66839	0.600366	4.30155e-06	1.02312e-05	chr5	114597933	114599171	0.373136	0.295254	0.18871	0.1429	45.2981	35.8434	22.9091	17.3478	1
NEURON	DUSP12	ENSG00000081721	0.668318	0.721385	2.09743e-08	6.22449e-08	chr1	161719030	161720447	0.314727	0.353591	0.135975	0.195707	36.0757	40.5305	15.5862	22.4329	1
NEURON	RUFY4	ENSG00000188282	0.668222	1.08739	0.00021017	0.00039434	chr2	218933567	218933770	0.274894	0.393327	0.173276	0.158502	2.18397	3.12489	1.37664	1.25926	1
NEURON	PDCD10	ENSG00000114209	0.668182	0.68145	3.25151e-09	8.96502e-09	chr3	167452283	167453735	0.344009	0.324173	0.139808	0.19201	164.595	155.104	66.8924	91.8694	1
NEURON	SERPINI1	ENSG00000163536	0.668182	0.68145	3.25151e-09	8.96502e-09	chr3	167452283	167453735	0.344009	0.324173	0.139808	0.19201	164.595	155.104	66.8924	91.8694	1
NEURON	BTBD18	ENSG00000233436	0.667969	1.11766	3.18789e-06	5.9835e-06	chr11	57519149	57519521	0.253999	0.413969	0.141743	0.190289	4.3453	7.08199	2.42486	3.25536	1
NEURON	AMIGO1	ENSG00000181754	0.667901	0.515709	0.0114294	0.0164752	chr1	110052023	110052624	0.377584	0.290317	0.195762	0.136337	9.74004	7.48891	5.04981	3.51691	1
NEURON	UNC5D	ENSG00000156687	0.667891	0.592757	0.00338169	0.00529829	chr8	35092601	35093092	0.334162	0.333729	0.220283	0.111826	11.5821	11.5671	7.63502	3.8759	1
NEURON	TLR10	ENSG00000174123	0.66784	0.752582	0.000885528	0.00159876	chr4	38784507	38784937	0.311238	0.356602	0.178402	0.153758	5.9437	6.81002	3.40695	2.93631	1
NEURON	PSMG1	ENSG00000183527	0.667819	0.653539	6.70207e-07	1.7841e-06	chr21	40555112	40556106	0.403012	0.264807	0.169097	0.163084	45.5868	29.9536	19.1274	18.4473	1
NEURON	CDS1	ENSG00000163624	0.667758	0.680695	2.13062e-06	6.46362e-06	chr4	85503572	85504513	0.380312	0.287446	0.236389	0.0958534	36.8579	27.8578	22.9096	9.28961	1
NEURON	DYNLT3	ENSG00000165169	0.667741	0.426998	0.0115571	0.0168677	chrX	37706217	37707361	0.295662	0.372079	0.215855	0.116405	17.441	21.9488	12.7332	6.86665	1
NEURON	ANKRD29	ENSG00000154065	0.667632	0.663224	0.00215676	0.0034818	chr18	21242686	21243182	0.356592	0.311041	0.204561	0.127807	9.62447	8.39504	5.52114	3.44952	1
NEURON	SPIN2B	ENSG00000186787	0.667559	0.824681	2.29587e-06	6.92004e-06	chrX	57147523	57148259	0.321703	0.345856	0.175407	0.157034	14.3845	15.4644	7.84306	7.02153	1
NEURON	COL5A2	ENSG00000204262	0.667536	0.782579	0.00324938	0.00510496	chr2	190044306	190044745	0.208702	0.458834	0.247373	0.0850906	3.65075	8.02621	4.3272	1.48846	1
NEURON	KIF5A	ENSG00000155980	0.667456	0.565926	0.0232764	0.0292012	chr12	57943595	57943923	0.348589	0.318867	0.102578	0.229966	4.65098	4.25442	1.36862	3.06828	1
NEURON	DNM1	ENSG00000106976	0.667447	0.480731	0.0355824	0.0434787	chr9	130965400	130965792	0.389918	0.27753	0.13809	0.194463	7.65184	5.44631	2.70991	3.81619	1
NEURON	SLC25A21-AS1	ENSG00000258708	0.667382	0.574855	0.000118037	0.000192967	chr14	37640945	37642054	0.296336	0.371045	0.135741	0.196877	26.5697	33.2682	12.1706	17.6521	1
NEURON	SLC25A21	ENSG00000183032	0.667382	0.574855	0.000118037	0.000192967	chr14	37640945	37642054	0.296336	0.371045	0.135741	0.196877	26.5697	33.2682	12.1706	17.6521	1
NEURON	MAST4	ENSG00000069020	0.666706	0.866267	9.43853e-07	2.46093e-06	chr5	65891603	65892806	0.376497	0.290209	0.154585	0.17871	100.167	77.2101	41.1273	47.5457	4
NEURON	MAST4	ENSG00000069020	0.666706	0.416231	0.00840847	0.0109771	chr5	66124013	66125112	0.376497	0.290209	0.154585	0.17871	100.167	77.2101	41.1273	47.5457	4
NEURON	MAST4	ENSG00000069020	0.666706	0.834283	8.4516e-06	1.6126e-05	chr5	66254324	66255506	0.376497	0.290209	0.154585	0.17871	100.167	77.2101	41.1273	47.5457	4
NEURON	MAST4	ENSG00000069020	0.666706	0.852046	6.75755e-06	1.56265e-05	chr5	66299762	66300735	0.376497	0.290209	0.154585	0.17871	100.167	77.2101	41.1273	47.5457	4
NEURON	PJA1	ENSG00000181191	0.666682	0.716159	0.000277927	0.000421784	chrX	68384820	68385493	0.350397	0.316285	0.142712	0.190606	9.63671	8.69854	3.92489	5.2421	1
NEURON	RALGAPA1	ENSG00000174373	0.666659	0.536304	3.55273e-05	7.43958e-05	chr14	36277829	36278884	0.325291	0.341368	0.218572	0.114769	48.5285	50.9268	32.6076	17.1217	1
NEURON	PEX5L	ENSG00000114757	0.666597	1.01638	3.72641e-09	1.01938e-08	chr3	179754424	179755276	0.33036	0.336237	0.0875796	0.245823	31.1182	31.6717	8.24954	23.1553	2
NEURON	ESR1	ENSG00000091831	0.666528	1.58585	4.0257e-07	1.10473e-06	chr6	152011547	152011817	0.2416	0.424928	0.156387	0.177084	4.82001	8.47745	3.11997	3.53289	2
NEURON	ESR1	ENSG00000091831	0.666528	0.989254	0.00055932	0.000823127	chr6	152126647	152126850	0.2416	0.424928	0.156387	0.177084	4.82001	8.47745	3.11997	3.53289	2
NEURON	MARVELD1	ENSG00000155254	0.66637	0.540356	0.0302408	0.0408992	chr10	99473337	99473549	0.34792	0.31845	0.250652	0.0829781	3.19017	2.91994	2.29829	0.760846	1
NEURON	VWC2L	ENSG00000174453	0.666132	1.1049	5.64036e-10	1.72988e-09	chr2	215275523	215276431	0.209009	0.457123	0.126843	0.207026	11.6267	25.4287	7.05598	11.5164	1
NEURON	ANKRD35	ENSG00000198483	0.665821	0.77969	0.000186854	0.000288688	chr1	145548831	145549345	0.278744	0.387077	0.124543	0.209636	5.61785	7.80124	2.51006	4.22505	1
NEURON	GPRASP2	ENSG00000158301	0.665793	0.973396	7.33859e-09	1.92625e-08	chrX	101967111	101968634	0.339646	0.326147	0.162068	0.172139	29.3205	28.1552	13.9908	14.8602	1
NEURON	FXYD6	ENSG00000137726	0.665685	1.02193	0.000192495	0.000296984	chr11	117747327	117747783	0.287327	0.378358	0.128128	0.206187	5.30061	6.97993	2.36371	3.80373	1
NEURON	FXYD6-FXYD2	ENSG00000255245	0.665685	1.02193	0.000192495	0.000296984	chr11	117747327	117747783	0.287327	0.378358	0.128128	0.206187	5.30061	6.97993	2.36371	3.80373	1
NEURON	TSPAN3	ENSG00000140391	0.665523	0.606788	0.000123829	0.000201876	chr15	77362780	77363891	0.365517	0.300006	0.175942	0.158535	30.6501	25.1567	14.7534	13.2938	2
NEURON	TSPAN3	ENSG00000140391	0.665523	1.92417	1.6559e-13	1.91379e-12	chr15	77376129	77376674	0.365517	0.300006	0.175942	0.158535	30.6501	25.1567	14.7534	13.2938	2
NEURON	CEP78	ENSG00000148019	0.665521	0.850427	1.61544e-08	5.39216e-08	chr9	80850472	80851703	0.352103	0.313418	0.165385	0.169094	36.0036	32.0479	16.9111	17.2903	1
NEURON	SRP72	ENSG00000174780	0.665501	0.74621	6.54903e-08	1.77207e-07	chr4	57333398	57334487	0.317448	0.348053	0.15114	0.183359	28.8187	31.5971	13.7208	16.6458	1
NEURON	SLA	ENSG00000155926	0.665183	0.869953	0.000127536	0.00027172	chr8	134114835	134115462	0.317487	0.347697	0.185913	0.148904	10.2656	11.2424	6.01131	4.81466	1
NEURON	USP38	ENSG00000170185	0.665179	0.788894	6.54854e-10	2.69756e-09	chr4	144105425	144106641	0.344556	0.320624	0.179338	0.155483	64.2414	59.7794	33.437	28.9894	1
NEURON	CADPS	ENSG00000163618	0.665128	1.12078	0.000161104	0.000307243	chr3	62467357	62467556	0.30929	0.355838	0.161024	0.173847	13.5765	15.6198	7.0683	7.63118	3
NEURON	CADPS	ENSG00000163618	0.665128	1.12121	9.80999e-07	1.95767e-06	chr3	62860854	62861458	0.30929	0.355838	0.161024	0.173847	13.5765	15.6198	7.0683	7.63118	3
NEURON	SORBS2	ENSG00000154556	0.665125	1.65307	1.24734e-06	3.19653e-06	chr4	186661475	186661718	0.288185	0.37694	0.142021	0.192854	41.55	54.3465	20.4763	27.8053	5
NEURON	SORBS2	ENSG00000154556	0.665125	0.732469	0.00453772	0.00714733	chr4	186696491	186696766	0.288185	0.37694	0.142021	0.192854	41.55	54.3465	20.4763	27.8053	5
NEURON	SORBS2	ENSG00000154556	0.665125	1.43124	3.46632e-12	2.23606e-11	chr4	186732786	186733711	0.288185	0.37694	0.142021	0.192854	41.55	54.3465	20.4763	27.8053	5
NEURON	SORBS2	ENSG00000154556	0.665125	1.36224	9.85142e-08	3.85415e-07	chr4	186877156	186877882	0.288185	0.37694	0.142021	0.192854	41.55	54.3465	20.4763	27.8053	5
NEURON	CTNNAL1	ENSG00000119326	0.665098	0.504235	0.000448729	0.000802921	chr9	111775579	111776462	0.41461	0.250488	0.174018	0.160884	39.329	23.7607	16.507	15.2611	1
NEURON	EFHC1	ENSG00000096093	0.665066	0.89715	4.40521e-15	7.07068e-14	chr6	52284572	52285886	0.320816	0.34425	0.172123	0.162811	87.9889	94.4161	47.2074	44.6534	1
NEURON	TTC29	ENSG00000137473	0.664882	0.56745	0.000481386	0.000731051	chr4	147866762	147867482	0.282141	0.382741	0.142207	0.192911	18.4553	25.0357	9.30196	12.6186	1
NEURON	ASB2	ENSG00000100628	0.664636	1.13908	3.03801e-07	6.45498e-07	chr14	94442300	94443100	0.333902	0.330733	0.178415	0.15695	15.2575	15.1127	8.15258	7.17175	2
NEURON	CMTM8	ENSG00000170293	0.664544	1.29099	2.51868e-06	5.20046e-06	chr3	32279939	32280328	0.477619	0.186925	0.125227	0.210229	6.39336	2.50215	1.67628	2.8141	1
NEURON	PPFIBP1	ENSG00000110841	0.664478	0.439223	2.56344e-05	4.56704e-05	chr12	27676342	27677593	0.298399	0.366079	0.129102	0.20642	68.5996	84.1586	29.6796	47.4543	2
NEURON	PPFIBP1	ENSG00000110841	0.664478	1.95061	1.03262e-13	1.2392e-12	chr12	27751762	27752404	0.298399	0.366079	0.129102	0.20642	68.5996	84.1586	29.6796	47.4543	2
NEURON	NARG2	ENSG00000128915	0.664419	0.774402	1.65124e-07	3.62951e-07	chr15	60770797	60771864	0.331946	0.332473	0.150973	0.184609	25.8717	25.9128	11.7667	14.3883	1
NEURON	TMEM246	ENSG00000165152	0.664255	0.709918	2.76137e-07	5.89789e-07	chr9	104248203	104250080	0.349703	0.314552	0.143521	0.192224	130.095	117.018	53.3921	71.5101	2
NEURON	TMEM246	ENSG00000165152	0.664255	0.49319	3.02977e-05	6.40405e-05	chr9	104295396	104296455	0.349703	0.314552	0.143521	0.192224	130.095	117.018	53.3921	71.5101	2
NEURON	ORC5	ENSG00000164815	0.664227	0.540614	0.00028149	0.000518504	chr7	103847749	103849088	0.324873	0.339355	0.218995	0.116778	21.2942	22.2435	14.3543	7.65437	1
NEURON	KCNK10	ENSG00000100433	0.66422	0.410266	0.030933	0.0382769	chr14	88789166	88790034	0.32351	0.34071	0.0951231	0.240656	23.916	25.1875	7.03213	17.7909	2
NEURON	KCNK10	ENSG00000100433	0.66422	0.788775	0.00745254	0.00978044	chr14	88790054	88790256	0.32351	0.34071	0.0951231	0.240656	23.916	25.1875	7.03213	17.7909	2
NEURON	RSRC1	ENSG00000174891	0.664209	0.568044	1.4393e-05	3.70755e-05	chr3	157827439	157828776	0.272976	0.391233	0.187038	0.148752	30.8799	44.2575	21.1583	16.8273	1
NEURON	SCN2A	ENSG00000136531	0.6641	1.16856	8.85053e-10	3.46855e-09	chr2	166095664	166096871	0.299524	0.364576	0.170142	0.165758	46.1704	56.1979	26.2266	25.5509	2
NEURON	SCN2A	ENSG00000136531	0.6641	0.477257	0.00479348	0.00733476	chr2	166149920	166150697	0.299524	0.364576	0.170142	0.165758	46.1704	56.1979	26.2266	25.5509	2
NEURON	SYNE1	ENSG00000131018	0.664097	0.368781	0.00326147	0.00527929	chr6	152622432	152623805	0.337559	0.326538	0.179822	0.156081	115.821	112.04	61.6996	53.5535	4
NEURON	SYNE1	ENSG00000131018	0.664097	1.95391	5.03219e-10	2.99732e-09	chr6	152793570	152793769	0.337559	0.326538	0.179822	0.156081	115.821	112.04	61.6996	53.5535	4
NEURON	SYNE1	ENSG00000131018	0.664097	1.65992	2.11739e-20	1.21431e-18	chr6	152956970	152958356	0.337559	0.326538	0.179822	0.156081	115.821	112.04	61.6996	53.5535	4
NEURON	DNA2	ENSG00000138346	0.664052	0.633581	0.000463719	0.000827887	chr10	70231371	70232126	0.351115	0.312938	0.199311	0.136636	11.8969	10.6034	6.75334	4.6297	1
NEURON	C5orf34	ENSG00000172244	0.663967	0.730946	1.98448e-07	7.34151e-07	chr5	43514508	43515728	0.278695	0.385273	0.161169	0.174863	35.8187	49.5164	20.7139	22.474	1
NEURON	HIST1H4D	ENSG00000188987	0.663949	0.930009	7.60899e-08	2.30864e-07	chr6	26188844	26189616	0.258081	0.405867	0.212975	0.123076	13.7934	21.6919	11.3827	6.57791	1
NEURON	MAP6	ENSG00000171533	0.663917	0.585701	0.000746659	0.00108531	chr11	75379010	75380182	0.3444	0.319517	0.132882	0.203202	13.3755	12.4091	5.16072	7.89174	1
NEURON	AGBL4	ENSG00000186094	0.663572	1.02127	6.95401e-07	2.321e-06	chr1	50489415	50489845	0.407219	0.256353	0.193334	0.143094	10.0035	6.29745	4.74935	3.5152	1
NEURON	RASGRF2	ENSG00000113319	0.663548	0.339681	0.0326239	0.0402422	chr5	80255896	80257244	0.35689	0.306658	0.0731649	0.263287	22.4602	19.2989	4.60448	16.5694	1
NEURON	GADD45G	ENSG00000130222	0.663427	0.708428	2.23127e-05	4.80381e-05	chr9	92219622	92220552	0.362684	0.300743	0.178826	0.157747	20.3625	16.885	10.04	8.85658	1
NEURON	TPD52	ENSG00000076554	0.663298	0.396434	0.00740021	0.00971414	chr8	81082809	81084116	0.343181	0.320117	0.107925	0.228777	36.1191	33.6917	11.3589	24.0784	1
NEURON	FAM127C	ENSG00000212747	0.663202	0.801424	2.79943e-08	8.11168e-08	chrX	134155546	134156969	0.307437	0.355765	0.154969	0.18183	29.3225	33.9319	14.7805	17.3424	1
NEURON	MTRF1L	ENSG00000112031	0.663201	0.679944	3.55235e-08	1.50757e-07	chr6	153323121	153324886	0.317793	0.345407	0.193545	0.143254	57.116	62.079	34.7852	25.7467	1
NEURON	TSPAN19	ENSG00000231738	0.663157	0.481311	0.00472083	0.00741024	chr12	85429701	85430518	0.269897	0.39326	0.189829	0.147013	26.1325	38.077	18.38	14.2344	1
NEURON	LRRIQ1	ENSG00000133640	0.663157	0.481311	0.00472083	0.00741024	chr12	85429701	85430518	0.269897	0.39326	0.189829	0.147013	26.1325	38.077	18.38	14.2344	1
NEURON	GTPBP8	ENSG00000163607	0.663107	0.821425	2.41307e-09	6.77228e-09	chr3	112709254	112710548	0.347286	0.315822	0.157069	0.179824	64.9428	59.059	29.3721	33.6272	1
NEURON	ZNF365	ENSG00000138311	0.662885	0.336886	0.0105694	0.0136562	chr10	64133501	64134756	0.369611	0.293273	0.108279	0.228836	44.4374	35.2595	13.0181	27.5124	1
NEURON	GRIK1	ENSG00000171189	0.662861	0.409792	0.0402553	0.0489021	chr21	31311556	31312697	0.366311	0.296549	0.125034	0.212105	27.7262	22.4459	9.46385	16.0543	1
NEURON	CAB39L	ENSG00000102547	0.662738	1.09654	1.93201e-09	7.39292e-09	chr13	49974970	49975822	0.365484	0.297253	0.184913	0.15235	160.186	130.282	81.0445	66.7726	3
NEURON	CAB39L	ENSG00000102547	0.662738	0.608395	4.00601e-09	1.46153e-08	chr13	50017588	50018892	0.365484	0.297253	0.184913	0.15235	160.186	130.282	81.0445	66.7726	3
NEURON	PIP5KL1	ENSG00000167103	0.662679	0.672952	0.00645829	0.0085292	chr9	130692857	130693324	0.30457	0.35811	0.119373	0.217947	4.96265	5.83503	1.94507	3.55122	1
NEURON	FYN	ENSG00000010810	0.662653	2.78538	4.61248e-25	1.11172e-22	chr6	112080809	112081781	0.320611	0.342042	0.13782	0.199526	96.955	103.436	41.6778	60.3382	3
NEURON	FYN	ENSG00000010810	0.662653	0.240182	0.00938052	0.0122939	chr6	112193070	112195162	0.320611	0.342042	0.13782	0.199526	96.955	103.436	41.6778	60.3382	3
NEURON	ISCA1	ENSG00000135070	0.662559	0.692829	8.58757e-10	2.56882e-09	chr9	88896867	88898372	0.352182	0.310377	0.131305	0.206136	82.7356	72.9148	30.8466	48.426	1
NEURON	ZNF259	ENSG00000109917	0.66253	0.891838	0.000104781	0.000172467	chr11	116658716	116659330	0.329707	0.332823	0.158866	0.178605	7.47679	7.54747	3.60261	4.05024	1
NEURON	ZNF630	ENSG00000221994	0.662511	1.12189	4.78337e-05	0.000110986	chrX	47930410	47930704	0.290535	0.371976	0.205797	0.131692	7.6194	9.75524	5.39711	3.45368	2
NEURON	PDZRN3	ENSG00000121440	0.662488	1.96975	1.64336e-14	1.58876e-13	chr3	73482815	73483272	0.380952	0.281536	0.245913	0.0915987	81.0777	59.9191	52.3376	19.4949	4
NEURON	PDZRN3	ENSG00000121440	0.662488	1.83719	9.92406e-11	4.67733e-10	chr3	73610471	73610967	0.380952	0.281536	0.245913	0.0915987	81.0777	59.9191	52.3376	19.4949	4
NEURON	PDZRN3	ENSG00000121440	0.662488	0.968977	8.53283e-05	0.000188353	chr3	73618499	73618829	0.380952	0.281536	0.245913	0.0915987	81.0777	59.9191	52.3376	19.4949	4
NEURON	TAF1A	ENSG00000143498	0.662474	0.575482	9.15659e-05	0.000200798	chr1	222762693	222763951	0.296089	0.366385	0.196443	0.141083	22.2074	27.4797	14.7337	10.5816	1
NEURON	KIF3C	ENSG00000084731	0.66237	0.656165	0.000588989	0.000885179	chr2	26205128	26205912	0.273713	0.388657	0.158704	0.178927	8.84299	12.5565	5.12731	5.78068	1
NEURON	CPEB1	ENSG00000214575	0.662369	1.4246	3.39351e-15	2.48362e-14	chr15	83240391	83241438	0.350288	0.312082	0.116325	0.221305	40.9903	36.5195	13.6123	25.8969	2
NEURON	MDH1	ENSG00000014641	0.662276	0.7196	3.07395e-12	1.32797e-11	chr2	63815135	63816492	0.345892	0.316384	0.162756	0.174968	91.5288	83.7204	43.0679	46.2994	2
NEURON	MDH1	ENSG00000014641	0.662276	0.928889	0.00171822	0.00293351	chr2	63821158	63821625	0.345892	0.316384	0.162756	0.174968	91.5288	83.7204	43.0679	46.2994	2
NEURON	DERL1	ENSG00000136986	0.662233	0.841658	1.0336e-09	4.12321e-09	chr8	124053723	124055016	0.337627	0.324605	0.173581	0.164186	46.9235	45.1138	24.1244	22.8186	1
NEURON	FGD1	ENSG00000102302	0.662195	0.784483	1.66553e-05	3.64681e-05	chrX	54522189	54523217	0.277631	0.384564	0.219314	0.118491	12.4729	17.2771	9.85299	5.32339	1
NEURON	CCPG1	ENSG00000260916	0.662164	2.34165	4.33273e-08	1.36151e-07	chr15	55652151	55652449	0.311595	0.350569	0.176049	0.161787	67.8049	76.2857	38.3093	35.2057	2
NEURON	CCPG1	ENSG00000260916	0.662164	0.769126	8.36509e-10	4.77922e-09	chr15	55699812	55701316	0.311595	0.350569	0.176049	0.161787	67.8049	76.2857	38.3093	35.2057	2
NEURON	PPIL1	ENSG00000137168	0.66208	0.499835	0.00440469	0.00598478	chr6	36842180	36843058	0.293425	0.368655	0.130219	0.2077	11.115	13.9647	4.93273	7.86774	1
NEURON	RPL39L	ENSG00000163923	0.662053	1.25463	6.33828e-12	2.60332e-11	chr3	186857012	186857787	0.205375	0.456678	0.158571	0.179376	11.8706	26.3959	9.16536	10.3679	1
NEURON	RAD51B	ENSG00000182185	0.661942	0.868794	7.91198e-05	0.000157698	chr14	68286290	68286553	0.340681	0.321261	0.176954	0.161104	7.18425	6.77471	3.7316	3.39733	1
NEURON	DCN	ENSG00000011465	0.661935	0.551169	0.00915436	0.013402	chr12	91571872	91572498	0.381189	0.280746	0.200147	0.137918	12.2536	9.02479	6.43387	4.43347	1
NEURON	CXCL12	ENSG00000107562	0.661839	1.1845	3.97227e-07	1.38788e-06	chr10	44880166	44880620	0.415933	0.245906	0.18019	0.15797	7.59568	4.49068	3.29059	2.88482	1
NEURON	TMEM150C	ENSG00000249242	0.661782	0.685112	0.000175819	0.000364571	chr4	83481934	83483314	0.303496	0.358286	0.206206	0.132012	13.873	16.3775	9.42584	6.03436	1
NEURON	ZDHHC21	ENSG00000175893	0.661735	0.535824	0.000590158	0.00103792	chr9	14693023	14694021	0.399663	0.262072	0.167785	0.17048	34.8352	22.8426	14.6244	14.8593	1
NEURON	LGALSL	ENSG00000119862	0.661725	0.520643	0.000143829	0.000224901	chr2	64680498	64682292	0.346842	0.314883	0.124373	0.213902	31.5108	28.6073	11.2993	19.4332	1
NEURON	ADCY1	ENSG00000164742	0.661446	0.57375	0.00472485	0.00723744	chr7	45613807	45614653	0.380896	0.28055	0.182263	0.156291	16.5618	12.1986	7.92498	6.79571	1
NEURON	MAGEH1	ENSG00000187601	0.661385	0.699692	2.41523e-07	8.79253e-07	chrX	55477587	55479322	0.283366	0.378019	0.169888	0.168727	33.5269	44.726	20.1006	19.9633	1
NEURON	SLITRK6	ENSG00000184564	0.661325	0.727267	0.00254034	0.00405565	chr13	86373553	86373801	0.344828	0.316497	0.169447	0.169228	5.66406	5.19872	2.7833	2.7797	1
NEURON	SPAG1	ENSG00000104450	0.661279	0.758378	0.00140116	0.00232901	chr8	101170591	101170899	0.339931	0.321348	0.176332	0.162389	8.48781	8.0238	4.40287	4.05472	1
NEURON	KCNA6	ENSG00000151079	0.661111	0.651008	0.00160099	0.00263682	chr12	4918106	4918888	0.409418	0.251693	0.158627	0.180262	14.8467	9.1271	5.75226	6.53684	1
NEURON	LEPROTL1	ENSG00000104660	0.661044	0.800612	8.09019e-07	1.63083e-06	chr8	29952087	29953643	0.34089	0.320154	0.162735	0.176221	23.9617	22.5041	11.4389	12.3869	1
NEURON	CSNK1G1	ENSG00000169118	0.660773	0.734573	2.51824e-05	4.49166e-05	chr15	64648044	64649035	0.288746	0.372027	0.168853	0.170375	15.98	20.589	9.3448	9.42901	1
NEURON	PRRC1	ENSG00000164244	0.660728	0.715944	1.18968e-08	5.49582e-08	chr5	126852737	126854175	0.318764	0.341964	0.186549	0.152724	45.8872	49.2269	26.8543	21.9851	1
NEURON	ANKRD32	ENSG00000133302	0.660715	0.73221	4.33936e-07	1.18535e-06	chr5	93953497	93955133	0.356618	0.304097	0.177239	0.162045	48.2077	41.108	23.9593	21.9054	1
NEURON	KIAA0825	ENSG00000185261	0.660715	0.73221	4.33936e-07	1.18535e-06	chr5	93953497	93955133	0.356618	0.304097	0.177239	0.162045	48.2077	41.108	23.9593	21.9054	1
NEURON	PDCD7	ENSG00000090470	0.660683	0.611625	0.00170207	0.00242418	chr15	65425812	65426520	0.323995	0.336688	0.136124	0.203194	10.0097	10.4019	4.2055	6.2776	1
NEURON	MAP2K6	ENSG00000108984	0.660625	0.556297	0.00585944	0.00884347	chr17	67410552	67411095	0.329565	0.33106	0.162714	0.176661	13.0374	13.0966	6.4369	6.9886	2
NEURON	MAP2K6	ENSG00000108984	0.660625	1.1745	1.32366e-05	2.45536e-05	chr17	67498296	67498632	0.329565	0.33106	0.162714	0.176661	13.0374	13.0966	6.4369	6.9886	2
NEURON	GPR135	ENSG00000181619	0.660569	0.576417	6.5895e-05	0.000132767	chr14	59930684	59932349	0.349336	0.311233	0.204944	0.134487	32.0346	28.5405	18.7937	12.3326	1
NEURON	ABLIM3	ENSG00000173210	0.660498	0.841556	1.8435e-06	3.55905e-06	chr5	148520880	148522331	0.339414	0.321084	0.139675	0.199827	20.2859	19.1904	8.34807	11.9432	1
NEURON	NBPF10	ENSG00000163386	0.660451	1.00049	8.24294e-07	1.83969e-06	chr1	145292205	145292852	0.316085	0.344366	0.150091	0.189458	10.7689	11.7324	5.11352	6.45473	2
NEURON	GSTM3	ENSG00000134202	0.660428	0.842432	2.94458e-06	8.68687e-06	chr1	110282401	110283758	0.331222	0.329206	0.184416	0.155156	19.1418	19.0253	10.6576	8.96669	1
NEURON	NEK2	ENSG00000117650	0.660379	0.496348	0.00301579	0.00491313	chr1	211848838	211849356	0.312303	0.348077	0.219817	0.119804	10.1324	11.293	7.13176	3.88692	1
NEURON	MAP9	ENSG00000164114	0.660297	0.666931	8.02106e-08	2.42602e-07	chr4	156297543	156298616	0.359711	0.300586	0.17956	0.160143	88.6534	74.0814	44.2539	39.4683	1
NEURON	PIF1	ENSG00000140451	0.660214	0.716155	0.000305605	0.00060411	chr15	65117693	65118365	0.292703	0.36751	0.192188	0.147599	11.9531	15.008	7.84838	6.02751	1
NEURON	C1orf21	ENSG00000116667	0.660123	0.66444	3.50793e-06	8.44941e-06	chr1	184355473	184356982	0.359589	0.300534	0.182734	0.157143	59.4572	49.6925	30.2147	25.9832	1
NEURON	SVIL	ENSG00000197321	0.659957	0.972734	1.65236e-06	3.2096e-06	chr10	29785208	29785675	0.272002	0.387955	0.127489	0.212554	13.2767	18.9365	6.2229	10.375	2
NEURON	SVIL	ENSG00000197321	0.659957	0.569551	0.00675043	0.00889679	chr10	30024558	30025042	0.272002	0.387955	0.127489	0.212554	13.2767	18.9365	6.2229	10.375	2
NEURON	PRUNE2	ENSG00000106772	0.659923	1.15335	9.18114e-11	3.15016e-10	chr9	79306620	79307623	0.341853	0.31807	0.111915	0.228162	49.2513	45.8248	16.1237	32.8716	2
NEURON	KCNK3	ENSG00000171303	0.659918	1.04239	5.1164e-05	8.76177e-05	chr2	26915309	26915636	0.4518	0.208119	0.123146	0.216936	5.32227	2.45167	1.45067	2.55554	1
NEURON	ZNF485	ENSG00000198298	0.659907	0.57806	7.25941e-05	0.000117131	chr10	44101526	44102594	0.339978	0.319929	0.132953	0.20714	28.1785	26.5168	11.0196	17.1684	1
NEURON	DPY19L2	ENSG00000177990	0.659778	0.88135	4.29572e-06	8.55071e-06	chr12	64061719	64063253	0.30574	0.354038	0.148217	0.192005	41.8416	48.4514	20.284	26.2765	1
NEURON	CDC42EP3	ENSG00000163171	0.659773	0.863515	0.00123999	0.00176218	chr2	37899213	37899615	0.400274	0.2595	0.148047	0.19218	6.30339	4.08653	2.3314	3.02639	1
NEURON	MND1	ENSG00000121211	0.65967	0.756174	3.34529e-07	9.28079e-07	chr4	154265329	154266556	0.346751	0.312919	0.180215	0.160115	26.8001	24.1853	13.9287	12.3752	1
NEURON	TMEM158	ENSG00000249992	0.659549	1.09107	7.05235e-06	1.27039e-05	chr3	45267689	45268202	0.23042	0.429128	0.161896	0.178555	4.17057	7.76715	2.9303	3.23181	1
NEURON	RRP15	ENSG00000067533	0.659452	0.662078	2.1148e-06	6.42024e-06	chr1	218457667	218458950	0.290373	0.369078	0.179552	0.160996	39.114	49.7157	24.1861	21.6866	1
NEURON	ZDBF2	ENSG00000204186	0.659374	0.425807	0.0343711	0.0459922	chr2	207139128	207139830	0.260161	0.399213	0.196996	0.14363	9.34545	14.3405	7.07647	5.15945	1
NEURON	PPP1R42	ENSG00000178125	0.65878	0.622835	0.000225754	0.000458071	chr8	67940510	67941257	0.303647	0.355133	0.187624	0.153596	13.8907	16.246	8.58308	7.02644	1
NEURON	FMN1	ENSG00000248905	0.658778	1.5413	4.81312e-11	3.46706e-10	chr15	33446846	33447377	0.366948	0.291829	0.198543	0.142679	58.1115	46.2154	31.4422	22.5953	3
NEURON	FMN1	ENSG00000248905	0.658778	0.945089	1.10412e-11	4.36962e-11	chr15	33486529	33487620	0.366948	0.291829	0.198543	0.142679	58.1115	46.2154	31.4422	22.5953	3
NEURON	FLRT3	ENSG00000125848	0.658712	0.328832	0.0296667	0.0365535	chr20	14317839	14318617	0.377764	0.280948	0.101878	0.23941	38.9395	28.9598	10.5015	24.6782	1
NEURON	DLGAP5	ENSG00000126787	0.658688	0.866787	6.21974e-09	3.02504e-08	chr14	55658094	55658862	0.302322	0.356367	0.165456	0.175855	26.668	31.4354	14.595	15.5123	1
NEURON	SF3B14	ENSG00000115128	0.658537	0.610758	4.10713e-07	1.43206e-06	chr2	24298850	24299915	0.277732	0.380806	0.185618	0.155845	41.6217	57.0686	27.8172	23.3553	1
NEURON	HENMT1	ENSG00000162639	0.658376	0.667488	7.09341e-05	0.00014231	chr1	109203489	109204342	0.345215	0.313162	0.178386	0.163238	21.0007	19.0508	10.8519	9.93039	1
NEURON	ERO1L	ENSG00000197930	0.658333	0.612561	1.29375e-05	2.88115e-05	chr14	53161460	53162900	0.348694	0.309639	0.194443	0.147225	39.4134	34.9989	21.9781	16.641	1
NEURON	RAPGEF4	ENSG00000091428	0.658077	0.891317	0.000335307	0.000519011	chr2	173600472	173601148	0.320327	0.337751	0.121338	0.220585	24.415	25.7431	9.24829	16.8128	4
NEURON	RAPGEF4	ENSG00000091428	0.658077	2.08405	2.84256e-11	2.13393e-10	chr2	173754497	173754801	0.320327	0.337751	0.121338	0.220585	24.415	25.7431	9.24829	16.8128	4
NEURON	RAPGEF4	ENSG00000091428	0.658077	1.41414	7.08222e-06	1.9405e-05	chr2	173792850	173793158	0.320327	0.337751	0.121338	0.220585	24.415	25.7431	9.24829	16.8128	4
NEURON	C3orf33	ENSG00000174928	0.658033	0.721551	1.60339e-06	3.41518e-06	chr3	155523312	155524457	0.287311	0.370722	0.166054	0.175913	24.9985	32.2559	14.4481	15.3059	1
NEURON	POLG2	ENSG00000256525	0.658019	0.73655	0.00132659	0.00191303	chr17	62492951	62493501	0.278187	0.379832	0.152395	0.189585	6.79198	9.27366	3.72076	4.62875	1
NEURON	TMEM136	ENSG00000181264	0.658006	0.656309	0.00472641	0.0063287	chr11	120195897	120196272	0.378739	0.279267	0.155654	0.18634	6.5038	4.79565	2.67292	3.19988	1
NEURON	KTI12	ENSG00000198841	0.657985	0.979302	2.44898e-07	5.26583e-07	chr1	52498957	52499709	0.339424	0.318561	0.161188	0.180827	12.1299	11.3842	5.76032	6.46211	1
NEURON	CAMK4	ENSG00000152495	0.657869	0.837581	6.74613e-07	1.79489e-06	chr5	110559206	110560181	0.33642	0.321449	0.177288	0.164843	36.4446	34.8227	19.2057	17.8575	1
NEURON	GPNMB	ENSG00000136235	0.657765	0.814113	0.00373141	0.0059715	chr7	23286133	23286479	0.385646	0.27212	0.198724	0.143511	3.86846	2.72967	1.99342	1.43958	1
NEURON	GLRB	ENSG00000109738	0.65776	0.517402	0.00256673	0.0035299	chr4	157996724	157997922	0.384921	0.272839	0.158518	0.183722	27.3243	19.368	11.2527	13.0419	1
NEURON	FAM198B	ENSG00000164125	0.65776	0.912614	2.29298e-09	1.20873e-08	chr4	159091057	159092140	0.399143	0.258617	0.233041	0.109199	43.293	28.0508	25.2768	11.8443	2
NEURON	FAM198B	ENSG00000164125	0.65776	0.481328	0.0154357	0.0220154	chr4	159093764	159094159	0.399143	0.258617	0.233041	0.109199	43.293	28.0508	25.2768	11.8443	2
NEURON	FAM78B	ENSG00000188859	0.657758	0.709581	4.85599e-07	1.00587e-06	chr1	166135388	166137184	0.326525	0.331233	0.150616	0.191625	49.2041	49.9135	22.6964	28.8761	1
NEURON	SCN3A	ENSG00000153253	0.657596	0.659028	0.00106836	0.00155719	chr2	166060260	166060856	0.271416	0.386181	0.156233	0.186171	10.9265	15.5466	6.28953	7.49475	1
NEURON	SCN7A	ENSG00000136546	0.65753	0.423868	0.0343171	0.0419995	chr2	167350459	167351088	0.381339	0.27619	0.135689	0.206782	11.3394	8.21275	4.03481	6.14882	1
NEURON	FANCI	ENSG00000140525	0.657256	0.721903	7.43597e-05	0.000119849	chr15	89786735	89787399	0.367822	0.289434	0.166687	0.176057	12.1149	9.53301	5.49015	5.79875	1
NEURON	FBN1	ENSG00000166147	0.657253	0.774959	4.60526e-10	1.91514e-09	chr15	48936804	48938562	0.397675	0.259578	0.103929	0.238818	73.3259	47.8627	19.1632	44.0348	1
NEURON	RPF2	ENSG00000197498	0.657207	0.638012	7.39685e-06	1.70124e-05	chr6	111302811	111303740	0.343423	0.313784	0.203733	0.13906	22.6005	20.6499	13.4076	9.15149	1
NEURON	WDR73	ENSG00000177082	0.657175	0.640312	3.04657e-06	5.73063e-06	chr15	85196928	85197867	0.390452	0.266723	0.154753	0.188072	32.655	22.3071	12.9426	15.7292	1
NEURON	ZNF19	ENSG00000157429	0.657141	0.922226	4.04299e-08	1.27599e-07	chr16	71517865	71518906	0.346747	0.310394	0.184566	0.158293	32.2202	28.8422	17.1501	14.7088	2
NEURON	ZNF19	ENSG00000157429	0.657141	0.529438	0.00141911	0.00235656	chr16	71598500	71599353	0.346747	0.310394	0.184566	0.158293	32.2202	28.8422	17.1501	14.7088	2
NEURON	TCEAL7	ENSG00000182916	0.656729	0.380215	0.00578172	0.00767138	chrX	102584611	102586103	0.33793	0.318799	0.103179	0.240092	28.8625	27.2286	8.81251	20.5062	1
NEURON	SUB1	ENSG00000113387	0.656699	2.77844	6.23883e-25	1.45042e-22	chr5	32531645	32532775	0.302523	0.354176	0.167985	0.175317	72.6368	85.0388	40.3338	42.0941	2
NEURON	CREG1	ENSG00000143162	0.656621	0.774812	1.11025e-08	3.79675e-08	chr1	167522398	167523519	0.347871	0.30875	0.174466	0.168913	44.8439	39.8007	22.4903	21.7745	1
NEURON	LRCH1	ENSG00000136141	0.656565	0.497145	0.000872674	0.00157748	chr13	47126739	47127687	0.479378	0.177187	0.200752	0.142683	50.4451	18.6454	21.1253	15.0146	2
NEURON	LRCH1	ENSG00000136141	0.656565	2.59455	1.47749e-22	1.55891e-20	chr13	47253554	47254342	0.479378	0.177187	0.200752	0.142683	50.4451	18.6454	21.1253	15.0146	2
NEURON	SLC25A24	ENSG00000085491	0.656555	0.794504	3.15908e-07	1.12438e-06	chr1	108742458	108743742	0.320878	0.335677	0.183636	0.159809	33.8791	35.4416	19.3887	16.8731	1
NEURON	PDE8B	ENSG00000113231	0.65646	1.08933	8.09318e-09	2.11205e-08	chr5	76505385	76506738	0.235715	0.420745	0.133736	0.209804	12.4224	22.1735	7.04799	11.0568	1
NEURON	IFNGR2	ENSG00000159128	0.656337	0.565784	0.00285796	0.00452759	chr21	34774736	34775347	0.242832	0.413505	0.270698	0.0729651	7.35034	12.5165	8.19383	2.2086	1
NEURON	ADAMTS5	ENSG00000154736	0.656311	1.30867	3.33965e-07	1.18323e-06	chr21	28338524	28338910	0.448622	0.207689	0.172659	0.17103	7.62722	3.53101	2.93545	2.90775	1
NEURON	HIST1H4B	ENSG00000124529	0.656302	0.429312	0.00200906	0.00338602	chr6	26026427	26027795	0.295602	0.3607	0.221371	0.122327	30.9163	37.7247	23.1526	12.7939	1
NEURON	MINPP1	ENSG00000107789	0.656256	0.50831	0.000622005	0.000911326	chr10	89264110	89265282	0.340574	0.315683	0.126709	0.217035	23.0929	21.4051	8.59159	14.7162	1
NEURON	BMS1	ENSG00000165733	0.656193	0.848179	5.3257e-10	2.18616e-09	chr10	43277563	43278809	0.323418	0.332775	0.167165	0.176642	41.731	42.9383	21.5695	22.7923	1
NEURON	CPNE3	ENSG00000085719	0.655825	0.72234	1.09473e-07	4.2463e-07	chr8	87526281	87527520	0.313849	0.341975	0.189949	0.154226	44.1634	48.1211	26.7287	21.702	1
NEURON	C15orf65	ENSG00000261652	0.655723	0.769126	8.36509e-10	4.77922e-09	chr15	55699812	55701316	0.306283	0.34944	0.179722	0.164555	64.2933	73.3525	37.7263	34.5424	1
NEURON	KBTBD6	ENSG00000165572	0.655529	0.624668	1.83392e-07	6.82482e-07	chr13	41706490	41707390	0.296943	0.358587	0.183115	0.161355	54.055	65.2766	33.334	29.3729	1
NEURON	DIRAS2	ENSG00000165023	0.655482	0.329653	0.0265588	0.0328893	chr9	93404104	93405734	0.36962	0.285862	0.101513	0.243005	38.2779	29.6039	10.5127	25.1656	1
NEURON	KNSTRN	ENSG00000128944	0.655407	0.796377	6.54915e-06	1.18439e-05	chr15	40674755	40675507	0.334381	0.321026	0.152212	0.192381	15.3365	14.724	6.98126	8.82364	1
NEURON	C8orf76	ENSG00000189376	0.655338	0.705134	1.82968e-06	3.53343e-06	chr8	124253040	124253929	0.353876	0.301463	0.156986	0.187676	28.1564	23.9861	12.4907	14.9325	1
NEURON	HIST1H4I	ENSG00000198339	0.655294	0.473152	0.0200315	0.0277769	chr6	27106828	27107429	0.298022	0.357272	0.268288	0.0764174	7.49298	8.98265	6.74539	1.92131	1
NEURON	DZIP1	ENSG00000134874	0.655254	0.51012	0.000612408	0.00107475	chr13	96295972	96297430	0.336156	0.319098	0.215659	0.129087	33.7053	31.9949	21.6235	12.9432	1
NEURON	CHN2	ENSG00000106069	0.655109	0.48518	0.000715525	0.00104202	chr7	29519265	29520782	0.295032	0.360077	0.0859217	0.25897	26.9296	32.8667	7.84266	23.6379	2
NEURON	BMPER	ENSG00000164619	0.655079	0.567484	0.0012697	0.00212422	chr7	33943613	33944795	0.345378	0.309701	0.179403	0.165518	39.8538	35.737	20.7016	19.0995	2
NEURON	BMPER	ENSG00000164619	0.655079	1.16772	1.4149e-07	4.13651e-07	chr7	33944924	33945428	0.345378	0.309701	0.179403	0.165518	39.8538	35.737	20.7016	19.0995	2
NEURON	FBXO3	ENSG00000110429	0.655054	2.37561	7.59832e-13	5.61185e-12	chr11	33774778	33775295	0.283939	0.371115	0.174141	0.170805	35.3299	46.1771	21.668	21.2529	2
NEURON	FBXO3	ENSG00000110429	0.655054	0.382694	0.0023349	0.00388592	chr11	33795431	33796845	0.283939	0.371115	0.174141	0.170805	35.3299	46.1771	21.668	21.2529	2
NEURON	MAPK8IP1	ENSG00000121653	0.654981	0.806713	1.77966e-05	3.06733e-05	chr11	45906915	45907456	0.273938	0.381043	0.134524	0.210495	6.56698	9.13454	3.22487	5.04608	1
NEURON	TMEM38B	ENSG00000095209	0.654861	0.508612	0.000118889	0.000231079	chr9	108456290	108457815	0.375982	0.278878	0.183824	0.161316	60.9229	45.1885	29.7861	26.1391	1
NEURON	SETDB2	ENSG00000136169	0.654756	0.608395	4.00601e-09	1.46153e-08	chr13	50017588	50018892	0.368765	0.285991	0.185302	0.159942	133.655	103.654	67.1606	57.9691	1
NEURON	AK5	ENSG00000154027	0.654717	0.381577	0.0175914	0.0222072	chr1	77747312	77748791	0.318539	0.336178	0.0950107	0.250272	23.0214	24.2962	6.86661	18.0877	1
NEURON	MIPOL1	ENSG00000151338	0.654706	0.703595	3.15157e-07	1.122e-06	chr14	37666640	37667913	0.293809	0.360897	0.183089	0.162205	46.6397	57.2892	29.0638	25.7487	1
NEURON	GRAMD1B	ENSG00000023171	0.654575	0.608053	0.00193672	0.0027402	chr11	123395884	123396600	0.323263	0.331312	0.16996	0.175465	25.9961	26.6434	13.6678	14.1105	3
NEURON	GRAMD1B	ENSG00000023171	0.654575	0.824177	4.19433e-06	9.99239e-06	chr11	123430711	123431498	0.323263	0.331312	0.16996	0.175465	25.9961	26.6434	13.6678	14.1105	3
NEURON	GRAMD1B	ENSG00000023171	0.654575	0.741127	0.0130754	0.0168659	chr11	123478479	123478953	0.323263	0.331312	0.16996	0.175465	25.9961	26.6434	13.6678	14.1105	3
NEURON	DAGLA	ENSG00000134780	0.654492	0.609824	0.00353539	0.00485478	chr11	61447503	61448004	0.260319	0.394173	0.171889	0.173619	5.88583	8.91228	3.88641	3.92555	1
NEURON	PTPRZ1	ENSG00000106278	0.654392	0.566318	0.00027951	0.000556958	chr7	121512782	121514001	0.3148	0.339592	0.210248	0.13536	32.9469	35.5415	22.0045	14.1667	1
NEURON	BTN3A2	ENSG00000186470	0.654319	0.503277	0.00430052	0.00680256	chr6	26364978	26365930	0.267507	0.386812	0.173678	0.172002	14.1598	20.4748	9.19318	9.10446	1
NEURON	AKAP12	ENSG00000131016	0.654289	0.970487	3.00039e-07	8.37732e-07	chr6	151560719	151561776	0.230585	0.423704	0.216132	0.129579	16.3028	29.9566	15.2809	9.16147	1
NEURON	GSX2	ENSG00000180613	0.654246	1.25438	2.70798e-05	6.6005e-05	chr4	54966116	54966333	0.48835	0.165896	0.195913	0.149841	4.56509	1.55079	1.83139	1.40071	1
NEURON	PTCHD1	ENSG00000165186	0.65423	0.659628	0.0192255	0.0267389	chrX	23353057	23353256	0.302976	0.351254	0.263675	0.0820951	7.10761	8.24017	6.18562	1.92589	2
NEURON	ADAMTSL1	ENSG00000178031	0.654172	0.739103	0.000268203	0.000407607	chr9	18473762	18474372	0.325204	0.328969	0.161305	0.184522	12.936	13.0858	6.41642	7.33995	1
NEURON	RABGAP1L	ENSG00000152061	0.653979	0.382938	0.00113012	0.00164272	chr1	174128010	174129212	0.355969	0.29801	0.153093	0.192928	136.188	114.014	58.5708	73.8111	4
NEURON	RABGAP1L	ENSG00000152061	0.653979	0.66708	3.08117e-07	6.54096e-07	chr1	174768349	174770024	0.355969	0.29801	0.153093	0.192928	136.188	114.014	58.5708	73.8111	4
NEURON	RABGAP1L	ENSG00000152061	0.653979	1.52992	2.12398e-11	1.16607e-10	chr1	174846291	174846844	0.355969	0.29801	0.153093	0.192928	136.188	114.014	58.5708	73.8111	4
NEURON	SPOCK1	ENSG00000152377	0.653943	0.99448	0.000417048	0.000803139	chr5	136649131	136649804	0.216967	0.436976	0.137022	0.209035	9.98383	20.1076	6.30513	9.61882	2
NEURON	GPR113	ENSG00000173567	0.653826	0.907979	0.00310077	0.00428591	chr2	26569483	26569722	0.29868	0.355147	0.15028	0.195894	2.27911	2.70999	1.14673	1.49479	1
NEURON	MYO16	ENSG00000041515	0.653823	0.491789	0.0236133	0.0325801	chr13	109248162	109248745	0.312563	0.341261	0.236861	0.109316	10.1558	11.0883	7.69609	3.5519	1
NEURON	TMEM9B	ENSG00000175348	0.653705	0.356078	0.00186074	0.00315762	chr11	8985603	8986850	0.275227	0.378479	0.21371	0.132585	33.9713	46.7157	26.3783	16.365	1
NEURON	NUP35	ENSG00000163002	0.653704	0.736799	7.42621e-08	2.97136e-07	chr2	183988253	183989708	0.294283	0.359421	0.171298	0.174998	45.4628	55.5259	26.4634	27.0349	1
NEURON	NTN4	ENSG00000074527	0.65352	0.509639	0.0200508	0.0251682	chr12	96183371	96184250	0.392738	0.260782	0.138198	0.208282	21.2828	14.132	7.48908	11.287	3
NEURON	NTN4	ENSG00000074527	0.65352	1.15461	9.16715e-05	0.00015198	chr12	96184427	96184689	0.392738	0.260782	0.138198	0.208282	21.2828	14.132	7.48908	11.287	3
NEURON	NTN4	ENSG00000074527	0.65352	1.26331	1.21732e-05	2.26952e-05	chr12	96184835	96185136	0.392738	0.260782	0.138198	0.208282	21.2828	14.132	7.48908	11.287	3
NEURON	GRM8	ENSG00000179603	0.653263	1.42562	6.72207e-11	3.32801e-10	chr7	126890860	126891587	0.315005	0.338258	0.146906	0.199831	51.6223	55.4329	24.0747	32.7479	2
NEURON	GRM8	ENSG00000179603	0.653263	0.391129	0.00926553	0.0120441	chr7	126892835	126894312	0.315005	0.338258	0.146906	0.199831	51.6223	55.4329	24.0747	32.7479	2
NEURON	SHC4	ENSG00000185634	0.653203	0.670021	2.79934e-08	1.21071e-07	chr15	49169836	49170899	0.380781	0.272422	0.156514	0.190283	100.833	72.1389	41.4459	50.388	2
NEURON	SHC4	ENSG00000185634	0.653203	1.00609	3.36351e-10	1.0632e-09	chr15	49255074	49256529	0.380781	0.272422	0.156514	0.190283	100.833	72.1389	41.4459	50.388	2
NEURON	GREM2	ENSG00000180875	0.652921	1.37114	9.50416e-11	4.55961e-10	chr1	240775019	240775688	0.45939	0.193531	0.152406	0.194673	17.3389	7.3045	5.7523	7.34761	1
NEURON	CRISPLD2	ENSG00000103196	0.652848	0.568761	0.00321544	0.00437884	chr16	84853254	84853840	0.365006	0.287842	0.121313	0.225839	7.54867	5.95283	2.50886	4.67057	1
NEURON	VPS39	ENSG00000166887	0.652782	0.684181	0.00202877	0.00286443	chr15	42500310	42500720	0.332072	0.320711	0.11737	0.229848	5.89889	5.69707	2.08494	4.083	1
NEURON	TMEM2	ENSG00000135048	0.6527	1.89916	6.01649e-14	7.59953e-13	chr9	74319553	74320278	0.343408	0.309292	0.183889	0.163411	62.5957	56.3773	33.519	29.7862	2
NEURON	TMEM2	ENSG00000135048	0.6527	0.69692	1.50381e-08	6.81287e-08	chr9	74383265	74384289	0.343408	0.309292	0.183889	0.163411	62.5957	56.3773	33.519	29.7862	2
NEURON	SYT5	ENSG00000129990	0.652686	0.732264	0.00536226	0.00714097	chr19	55690417	55690980	0.266519	0.386166	0.0865428	0.260772	3.24325	4.69923	1.05313	3.17331	1
NEURON	KIAA1244	ENSG00000112379	0.652665	0.302951	0.0349747	0.0427677	chr6	138482517	138483756	0.343224	0.309442	0.114392	0.232943	36.6161	33.0121	12.2037	24.851	1
NEURON	B3GALNT1	ENSG00000169255	0.652576	0.327698	0.0303186	0.0408301	chr3	160822210	160823401	0.394642	0.257935	0.19763	0.149793	31.1401	20.353	15.5945	11.8198	1
NEURON	CLGN	ENSG00000153132	0.652263	0.557211	0.00143508	0.00206157	chr4	141348049	141349033	0.277703	0.37456	0.146995	0.200742	13.947	18.8114	7.38246	10.0818	1
NEURON	COMMD10	ENSG00000145781	0.652022	0.637353	5.37432e-08	2.20796e-07	chr5	115419916	115421475	0.318223	0.333799	0.205038	0.142939	46.3266	48.5942	29.8493	20.8089	1
NEURON	GALK2	ENSG00000156958	0.651884	0.316112	0.00770891	0.011421	chr15	49447232	49448376	0.354714	0.29717	0.178085	0.170031	96.5219	80.8636	48.4592	46.2674	2
NEURON	GALK2	ENSG00000156958	0.651884	1.28442	5.7691e-14	3.35282e-13	chr15	49462049	49462948	0.354714	0.29717	0.178085	0.170031	96.5219	80.8636	48.4592	46.2674	2
NEURON	FBXW2	ENSG00000119402	0.651651	0.450644	0.000914881	0.00131742	chr9	123555156	123556200	0.366364	0.285287	0.140849	0.207499	28.5012	22.1938	10.9573	16.1424	1
NEURON	C9orf40	ENSG00000135045	0.651593	0.587777	4.69231e-06	8.62858e-06	chr9	77566704	77568324	0.361358	0.290235	0.154128	0.194278	64.9499	52.1665	27.7028	34.9193	1
NEURON	TTC33	ENSG00000113638	0.651418	0.660746	3.35672e-08	9.58477e-08	chr5	40754862	40756617	0.308972	0.342446	0.152306	0.196275	72.9663	80.8714	35.9684	46.3519	1
NEURON	PDHX	ENSG00000110435	0.651408	0.430983	6.04623e-05	9.84224e-05	chr11	34937137	34938645	0.371274	0.280134	0.148616	0.199976	69.4079	52.3697	27.783	37.3845	1
NEURON	APIP	ENSG00000149089	0.651408	0.430983	6.04623e-05	9.84224e-05	chr11	34937137	34938645	0.371274	0.280134	0.148616	0.199976	69.4079	52.3697	27.783	37.3845	1
NEURON	ARF3	ENSG00000134287	0.651269	0.719032	0.000707751	0.00130218	chr12	49350158	49350709	0.304229	0.347041	0.173672	0.175059	23.3604	26.6478	13.3355	13.442	2
NEURON	ARF3	ENSG00000134287	0.651269	0.62262	0.000321905	0.000499376	chr12	49350906	49351731	0.304229	0.347041	0.173672	0.175059	23.3604	26.6478	13.3355	13.442	2
NEURON	HIST4H4	ENSG00000197837	0.651244	0.864536	5.02592e-10	1.55197e-09	chr12	14922858	14924288	0.325252	0.325992	0.172289	0.176467	63.4198	63.5641	33.5941	34.4086	1
NEURON	FOXP2	ENSG00000128573	0.651185	0.852739	0.000234311	0.000436726	chr7	114054163	114054435	0.321408	0.329777	0.242785	0.10603	12.3685	12.6906	9.34293	4.08026	2
NEURON	FOXP2	ENSG00000128573	0.651185	0.416681	0.0253446	0.034758	chr7	114054703	114055151	0.321408	0.329777	0.242785	0.10603	12.3685	12.6906	9.34293	4.08026	2
NEURON	WDPCP	ENSG00000143951	0.651025	0.7196	3.07395e-12	1.32797e-11	chr2	63815135	63816492	0.356043	0.294982	0.166982	0.181993	88.7591	73.5371	41.6275	45.3697	1
NEURON	RTKN2	ENSG00000182010	0.650969	0.68853	0.000201995	0.000379947	chr10	64028249	64028980	0.339177	0.311792	0.181012	0.168019	18.6347	17.1302	9.94499	9.23116	1
NEURON	CIDEB	ENSG00000136305	0.650938	0.600584	0.00659414	0.0087869	chr14	24777332	24777645	0.290024	0.360914	0.160374	0.188688	6.22357	7.74477	3.44143	4.04903	1
NEURON	MPI	ENSG00000178802	0.650915	0.837381	5.64962e-06	1.10532e-05	chr15	75181838	75182615	0.313325	0.337591	0.172436	0.176649	9.46967	10.2031	5.21155	5.33889	1
NEURON	MAP2K5	ENSG00000137764	0.650823	0.584051	0.000800238	0.00115956	chr15	67834584	67835575	0.382992	0.26783	0.174428	0.174749	20.6025	14.4075	9.38308	9.40036	2
NEURON	MAP2K5	ENSG00000137764	0.650823	0.702226	0.00228908	0.00381569	chr15	67840979	67841573	0.382992	0.26783	0.174428	0.174749	20.6025	14.4075	9.38308	9.40036	2
NEURON	GALNT18	ENSG00000110328	0.650786	0.850674	3.76757e-05	6.56462e-05	chr11	11643433	11643871	0.31313	0.337656	0.164808	0.184406	11.0172	11.8801	5.79859	6.48815	1
NEURON	SIX4	ENSG00000100625	0.650781	0.755178	0.000302805	0.000599117	chr14	61190858	61191283	0.354836	0.295945	0.208761	0.140458	13.7879	11.4996	8.11186	5.45781	1
NEURON	C10orf25	ENSG00000165511	0.650655	0.724982	1.26461e-07	3.24651e-07	chr10	45496201	45497460	0.315999	0.334656	0.162804	0.186541	30.4849	32.2847	15.7059	17.9958	1
NEURON	DONSON	ENSG00000159147	0.650479	0.655435	2.71257e-06	8.06013e-06	chr21	34960492	34961635	0.325797	0.324682	0.200218	0.149303	26.1891	26.0995	16.0944	12.0017	1
NEURON	PSMA6	ENSG00000100902	0.650455	0.748143	3.61952e-11	1.83443e-10	chr14	35761040	35762288	0.328667	0.321789	0.185492	0.164053	72.975	71.4478	41.1853	36.4252	1
NEURON	LPCAT4	ENSG00000176454	0.650371	0.683829	3.48331e-07	7.34702e-07	chr15	34658397	34660278	0.347848	0.302523	0.153638	0.195991	56.9259	49.5083	25.1431	32.0742	1
NEURON	SDHC	ENSG00000143252	0.650191	0.379431	0.002296	0.00322156	chr1	161283236	161284698	0.290989	0.359203	0.122743	0.227066	29.9814	37.0097	12.6466	23.3953	1
NEURON	DGKI	ENSG00000157680	0.65009	0.41286	0.00690201	0.00917851	chr7	137531393	137532409	0.33787	0.31222	0.0856372	0.264273	26.6228	24.6017	6.74787	20.8236	1
NEURON	TOPBP1	ENSG00000163781	0.649907	0.859393	2.96941e-05	6.28277e-05	chr3	133380291	133381021	0.331166	0.318742	0.171822	0.17827	8.0227	7.72172	4.1625	4.31871	1
NEURON	RNF180	ENSG00000164197	0.649879	0.689688	3.38539e-06	8.17048e-06	chr5	63461105	63462583	0.344569	0.30531	0.175101	0.17502	42.7697	37.8965	21.7344	21.7244	1
NEURON	HIST1H4C	ENSG00000197061	0.649842	0.56036	2.13763e-05	5.32063e-05	chr6	26103641	26104688	0.296953	0.352889	0.200005	0.150152	29.9684	35.6134	20.1844	15.1533	1
NEURON	GABRA3	ENSG00000011677	0.6498	0.800313	6.19626e-05	0.000125336	chrX	151619413	151620310	0.279912	0.369888	0.203552	0.146648	10.096	13.3414	7.34184	5.2894	1
NEURON	TTLL13	ENSG00000213471	0.649744	0.988399	0.000317659	0.000580629	chr15	90792570	90792935	0.346963	0.302781	0.169935	0.180321	5.05936	4.4151	2.47797	2.62941	1
NEURON	SPIN3	ENSG00000204271	0.649672	0.514862	0.00169576	0.00289773	chrX	57021440	57022443	0.289264	0.360408	0.202837	0.147492	15.0458	18.7463	10.5504	7.67165	1
NEURON	RSL24D1	ENSG00000137876	0.649576	0.681429	2.36491e-07	6.69716e-07	chr15	55488548	55489639	0.326359	0.323217	0.191255	0.159169	55.3297	54.7971	32.4247	26.985	1
NEURON	DCPS	ENSG00000110063	0.64955	0.808323	3.06325e-09	8.47472e-09	chr11	126173566	126174845	0.345512	0.304037	0.16133	0.18912	35.635	31.3574	16.639	19.5053	1
NEURON	RP11-712L6.5	ENSG00000255062	0.64955	0.808323	3.06325e-09	8.47472e-09	chr11	126173566	126174845	0.345512	0.304037	0.16133	0.18912	35.635	31.3574	16.639	19.5053	1
NEURON	SSR2	ENSG00000163479	0.649544	0.794452	5.27127e-05	8.63461e-05	chr1	155990307	155990973	0.278172	0.371371	0.133012	0.217444	8.01975	10.7067	3.83476	6.26895	1
NEURON	DROSHA	ENSG00000113360	0.649508	0.813336	1.54573e-08	5.17402e-08	chr5	31531735	31532787	0.340023	0.309485	0.17768	0.172812	49.7189	45.2536	25.9807	25.2689	1
NEURON	C5orf22	ENSG00000082213	0.649508	0.813336	1.54573e-08	5.17402e-08	chr5	31531735	31532787	0.340023	0.309485	0.17768	0.172812	49.7189	45.2536	25.9807	25.2689	1
NEURON	APBB1	ENSG00000166313	0.649256	1.96852	1.55087e-22	6.50888e-21	chr11	6425944	6427255	0.222685	0.426572	0.139834	0.210909	58.1543	111.399	36.5178	55.0791	2
NEURON	APBB1	ENSG00000166313	0.649256	0.504672	1.43099e-05	2.49226e-05	chr11	6439483	6441042	0.222685	0.426572	0.139834	0.210909	58.1543	111.399	36.5178	55.0791	2
NEURON	MAGEE2	ENSG00000186675	0.649145	0.785729	0.00775701	0.0102576	chrX	75005042	75005260	0.345198	0.303947	0.1426	0.208255	2.43401	2.14315	1.00548	1.46842	1
NEURON	FBXO22	ENSG00000167196	0.64914	0.84653	4.53545e-06	8.99857e-06	chr15	76195922	76196602	0.329648	0.319492	0.161148	0.189713	12.8415	12.4459	6.27755	7.39031	1
NEURON	ENTPD7	ENSG00000198018	0.649138	0.577973	0.000268729	0.000420754	chr10	101418774	101419467	0.285377	0.363761	0.160726	0.190136	14.5298	18.5206	8.18329	9.68066	1
NEURON	ZNF280C	ENSG00000056277	0.649069	0.655533	2.48492e-06	6.10748e-06	chrX	129402067	129403100	0.32811	0.320959	0.19881	0.152121	30.2651	29.6055	18.3384	14.0317	1
NEURON	PIH1D2	ENSG00000150773	0.64897	0.505448	0.00106355	0.00189123	chr11	111944434	111945344	0.305587	0.343383	0.210704	0.140325	17.1327	19.2517	11.8131	7.86733	1
NEURON	C11orf57	ENSG00000150776	0.64897	0.505448	0.00106355	0.00189123	chr11	111944434	111945344	0.305587	0.343383	0.210704	0.140325	17.1327	19.2517	11.8131	7.86733	1
NEURON	C2orf50	ENSG00000150873	0.648906	1.40074	1.27597e-15	1.56646e-14	chr2	11272175	11273521	0.196573	0.452333	0.169659	0.181435	10.7906	24.8302	9.3132	9.9596	1
NEURON	CCDC138	ENSG00000163006	0.64886	0.6477	1.38087e-05	2.55541e-05	chr2	109402453	109403678	0.31172	0.33714	0.137617	0.213523	20.0015	21.6326	8.83021	13.7007	1
NEURON	RP11-302B13.5	ENSG00000272822	0.648837	0.62262	0.000321905	0.000499376	chr12	49350906	49351731	0.290412	0.358425	0.162115	0.189047	13.7141	16.9259	7.65557	8.92736	1
NEURON	PLXNA4	ENSG00000221866	0.648707	1.26593	3.3396e-06	6.2528e-06	chr7	132261164	132261767	0.358464	0.290243	0.158731	0.192562	18.086	14.644	8.00865	9.71552	2
NEURON	PLXNA4	ENSG00000221866	0.648707	0.51743	0.0230092	0.0286887	chr7	132261962	132262512	0.358464	0.290243	0.158731	0.192562	18.086	14.644	8.00865	9.71552	2
NEURON	CRTAC1	ENSG00000095713	0.648567	0.299964	0.0232013	0.0291119	chr10	99789509	99790771	0.347	0.301566	0.0661432	0.28529	34.7094	30.1648	6.61611	28.5368	1
NEURON	MRPL16	ENSG00000166902	0.648546	0.694233	3.45479e-06	6.98091e-06	chr11	59577710	59578729	0.295252	0.353294	0.160194	0.19126	23.4608	28.0728	12.7291	15.1975	1
NEURON	STARD5	ENSG00000172345	0.648406	0.612821	8.098e-05	0.000135144	chr15	81616135	81617016	0.300619	0.347788	0.148668	0.202925	18.925	21.8945	9.35918	12.7749	1
NEURON	SFXN4	ENSG00000183605	0.64836	0.859589	4.35578e-09	1.18032e-08	chr10	120924779	120925669	0.32362	0.324739	0.174075	0.177565	22.6817	22.7602	12.2005	12.4451	1
NEURON	IFIT1	ENSG00000185745	0.648244	0.79196	1.4882e-07	3.7725e-07	chr10	91152047	91153271	0.305616	0.342628	0.165348	0.186408	29.1196	32.6462	15.7546	17.7613	1
NEURON	CHI3L2	ENSG00000064886	0.648208	1.31586	6.17673e-05	0.000104634	chr1	111777540	111777764	0.430462	0.217746	0.143459	0.208333	2.56479	1.29738	0.854763	1.24129	1
NEURON	WDR11	ENSG00000120008	0.648032	0.613225	0.000110249	0.000237925	chr10	122610221	122611293	0.281227	0.366805	0.174941	0.177027	16.4007	21.3915	10.2023	10.3239	1
NEURON	CASC1	ENSG00000118307	0.648007	0.78116	1.30529e-09	7.1937e-09	chr12	25347605	25348611	0.308966	0.339041	0.175712	0.176281	42.7722	46.9358	24.325	24.4038	1
NEURON	LYRM5	ENSG00000205707	0.648007	0.78116	1.30529e-09	7.1937e-09	chr12	25347605	25348611	0.308966	0.339041	0.175712	0.176281	42.7722	46.9358	24.325	24.4038	1
NEURON	SLC45A1	ENSG00000162426	0.647978	0.741363	0.00545568	0.00733776	chr1	8377951	8378282	0.334129	0.313849	0.137765	0.214258	4.47835	4.20654	1.84647	2.87171	1
NEURON	RPRD2	ENSG00000163125	0.647932	0.570149	0.0332076	0.0407077	chr1	150336890	150337270	0.304706	0.343225	0.132276	0.219792	3.87137	4.36076	1.6806	2.79251	1
NEURON	KIAA1377	ENSG00000110318	0.647796	0.818298	6.55843e-12	3.99752e-11	chr11	101785112	101786789	0.314226	0.333569	0.163647	0.188557	91.5077	97.1407	47.6566	54.9108	1
NEURON	SKA3	ENSG00000165480	0.64774	0.426198	0.000358281	0.000649963	chr13	21750070	21751365	0.357279	0.290461	0.204582	0.147678	53.4042	43.4167	30.5799	22.0742	1
NEURON	MRP63	ENSG00000173141	0.64774	0.426198	0.000358281	0.000649963	chr13	21750070	21751365	0.357279	0.290461	0.204582	0.147678	53.4042	43.4167	30.5799	22.0742	1
NEURON	RLN2	ENSG00000107014	0.64768	0.704283	0.00618017	0.00929593	chr9	5304181	5304694	0.371481	0.276199	0.171671	0.180649	5.47602	4.07147	2.53061	2.66296	1
NEURON	BASP1	ENSG00000176788	0.647632	0.883418	1.15057e-05	2.02459e-05	chr5	17217010	17218029	0.340342	0.307289	0.15611	0.196259	36.316	32.7891	16.6575	20.9417	1
NEURON	IFNAR2	ENSG00000159110	0.64761	0.713605	1.3961e-06	3.00241e-06	chr21	34601870	34603175	0.304454	0.343156	0.165031	0.187359	21.7763	24.5445	11.804	13.401	1
NEURON	ZKSCAN4	ENSG00000187626	0.64757	1.01244	1.03154e-07	4.02181e-07	chr6	28219632	28220626	0.268693	0.378877	0.191601	0.160829	17.1846	24.2317	12.2541	10.286	2
NEURON	HAUS1	ENSG00000152240	0.647551	0.754963	1.12764e-07	2.92183e-07	chr18	43684021	43684867	0.316199	0.331352	0.163288	0.189161	25.9457	27.1891	13.3986	15.5216	1
NEURON	ZNF711	ENSG00000147180	0.647426	0.490898	0.000111235	0.000239889	chrX	84498485	84499953	0.302314	0.345112	0.209843	0.14273	33.0754	37.7579	22.9584	15.6158	1
NEURON	GPR162	ENSG00000250510	0.647311	0.769088	0.000161473	0.000337406	chr12	6930316	6931004	0.30355	0.343761	0.174011	0.178678	11.1762	12.6567	6.40678	6.5786	1
NEURON	PAK1	ENSG00000149269	0.647305	1.18044	3.57183e-10	1.53523e-09	chr11	77122371	77123341	0.345303	0.302002	0.178564	0.174131	33.3038	29.1274	17.2222	16.7946	2
NEURON	NEIL3	ENSG00000109674	0.647239	0.779193	7.47529e-07	1.97645e-06	chr4	178230532	178231581	0.254743	0.392497	0.203894	0.148867	24.5286	37.7926	19.6324	14.334	1
NEURON	TMEM9	ENSG00000116857	0.647146	0.352546	0.00503038	0.00767134	chr1	201123071	201124237	0.329617	0.31753	0.178685	0.174169	70.721	68.1276	38.3378	37.3688	2
NEURON	TMEM9	ENSG00000116857	0.647146	1.05772	9.38391e-13	4.41451e-12	chr1	201139677	201140992	0.329617	0.31753	0.178685	0.174169	70.721	68.1276	38.3378	37.3688	2
NEURON	MIPEP	ENSG00000027001	0.647049	0.513085	1.28441e-06	4.0712e-06	chr13	24462792	24464699	0.291956	0.355093	0.197236	0.155715	59.4397	72.2938	40.1555	31.7021	1
NEURON	NR4A3	ENSG00000119508	0.646967	0.421742	7.27189e-05	0.000145683	chr9	102583186	102584531	0.367834	0.279133	0.200719	0.152314	97.173	73.7404	53.0252	40.2377	1
NEURON	PDE1B	ENSG00000123360	0.646921	1.15833	3.98156e-08	1.6748e-07	chr12	54942821	54943795	0.27403	0.372891	0.223453	0.129626	15.3787	20.9269	12.5403	7.27471	2
NEURON	PHACTR2	ENSG00000112419	0.646843	2.49376	6.60439e-21	3.11995e-19	chr6	143929072	143929893	0.314158	0.332685	0.232415	0.120743	46.7618	49.5196	34.5946	17.9723	3
NEURON	ST6GAL2	ENSG00000144057	0.646745	0.465302	0.0106295	0.0156176	chr2	107502419	107504057	0.23434	0.412405	0.16158	0.191674	21.8828	38.5107	15.0885	17.8987	1
NEURON	CENPV	ENSG00000166582	0.646665	0.785431	0.00386014	0.00527836	chr17	16256730	16257046	0.323896	0.322769	0.128924	0.224411	4.03307	4.01904	1.60534	2.79431	1
NEURON	DDX46	ENSG00000145833	0.646521	0.629001	0.000665828	0.000994719	chr5	134093962	134094613	0.301143	0.345377	0.158727	0.194753	9.90207	11.3566	5.21919	6.40377	1
NEURON	COX10	ENSG00000006695	0.646472	0.679016	0.000121051	0.000234976	chr17	13972429	13973283	0.335513	0.310959	0.188148	0.165381	14.5478	13.4832	8.15808	7.1709	1
NEURON	EAPP	ENSG00000129518	0.646445	0.733464	4.5796e-09	2.28081e-08	chr14	35008238	35009830	0.289125	0.35732	0.174495	0.17906	34.6752	42.8539	20.9275	21.4749	1
NEURON	ZKSCAN3	ENSG00000189298	0.646427	0.447513	0.00856441	0.0112711	chr6	28317521	28318112	0.280394	0.366033	0.149144	0.204429	10.2942	13.4383	5.47558	7.50529	1
NEURON	CHST2	ENSG00000175040	0.646373	0.742627	4.99258e-07	1.71192e-06	chr3	142837871	142839181	0.309946	0.336426	0.181791	0.171836	39.167	42.5133	22.9725	21.7144	1
NEURON	RFC4	ENSG00000163918	0.646162	0.600715	0.000271686	0.000425141	chr3	186523786	186524793	0.286229	0.359933	0.172783	0.181055	12.3026	15.4705	7.42647	7.78203	1
NEURON	HMGB3	ENSG00000029993	0.646144	0.455599	0.0136451	0.0196551	chrX	150151442	150151981	0.333388	0.312757	0.240248	0.113608	11.6722	10.9499	8.41132	3.97752	1
NEURON	MFSD9	ENSG00000135953	0.646056	0.669772	7.74339e-06	1.38828e-05	chr2	103352212	103353759	0.330534	0.315522	0.167914	0.18603	28.1156	26.8386	14.283	15.8239	1
NEURON	TMEM182	ENSG00000170417	0.646056	0.669772	7.74339e-06	1.38828e-05	chr2	103352212	103353759	0.330534	0.315522	0.167914	0.18603	28.1156	26.8386	14.283	15.8239	1
NEURON	HIST1H3A	ENSG00000198366	0.645931	0.859039	7.94197e-13	3.78341e-12	chr6	26020458	26022649	0.316034	0.329897	0.16705	0.187019	73.8583	77.0981	39.0402	43.7071	1
NEURON	HIST1H4A	ENSG00000196176	0.645931	0.859039	7.94197e-13	3.78341e-12	chr6	26020458	26022649	0.316034	0.329897	0.16705	0.187019	73.8583	77.0981	39.0402	43.7071	1
NEURON	RPL36A	ENSG00000241343	0.645905	0.625191	1.09473e-05	2.88811e-05	chrX	100645542	100646483	0.309155	0.33675	0.195876	0.158219	26.0857	28.4142	16.5275	13.3501	1
NEURON	RPL36A-HNRNPH2	ENSG00000257529	0.645905	0.625191	1.09473e-05	2.88811e-05	chrX	100645542	100646483	0.309155	0.33675	0.195876	0.158219	26.0857	28.4142	16.5275	13.3501	1
NEURON	MAK16	ENSG00000198042	0.645864	0.627151	2.08645e-06	5.18238e-06	chr8	33342091	33343205	0.331232	0.314632	0.194495	0.159641	38.001	36.0965	22.3137	18.315	1
NEURON	MARC1	ENSG00000186205	0.645775	0.504706	0.000640956	0.00118902	chr1	220959504	220960967	0.288132	0.357643	0.204183	0.150042	33.2145	41.2274	23.5373	17.2961	1
NEURON	UBASH3B	ENSG00000154127	0.645755	0.471862	0.00473238	0.00724772	chr11	122526181	122527682	0.374859	0.270896	0.189889	0.164356	22.4423	16.2181	11.3684	9.83976	1
NEURON	CSGALNACT2	ENSG00000169826	0.64574	0.474682	9.40228e-05	0.000155664	chr10	43633048	43634548	0.306196	0.339544	0.137012	0.217247	39.3707	43.6587	17.6171	27.9337	1
NEURON	HOMER1	ENSG00000152413	0.645698	0.595462	6.66726e-06	1.54334e-05	chr5	78809311	78810862	0.346505	0.299193	0.196502	0.1578	51.2639	44.2643	29.0716	23.3458	1
NEURON	MYSM1	ENSG00000162601	0.64567	0.639191	0.000474693	0.000703794	chr1	59165428	59166160	0.370794	0.274876	0.154297	0.200034	15.5085	11.4967	6.45345	8.3664	1
NEURON	PM20D2	ENSG00000146281	0.645649	0.64773	2.01179e-05	5.03494e-05	chr6	89855208	89856534	0.299108	0.346541	0.182886	0.171465	24.4916	28.3755	14.9751	14.0399	1
NEURON	ALKBH8	ENSG00000137760	0.645576	0.539512	8.38004e-05	0.000166451	chr11	107435724	107436984	0.367654	0.277922	0.188239	0.166186	43.814	33.1204	22.4327	19.8047	1
NEURON	SLC37A1	ENSG00000160190	0.645561	0.512921	0.00016545	0.000257077	chr21	43916013	43916967	0.406177	0.239384	0.177599	0.176839	58.7025	34.5969	25.6674	25.5576	2
NEURON	SLC37A1	ENSG00000160190	0.645561	0.926964	0.00153633	0.00264681	chr21	43933832	43934055	0.406177	0.239384	0.177599	0.176839	58.7025	34.5969	25.6674	25.5576	2
NEURON	GABRB2	ENSG00000145864	0.64556	1.26655	3.83239e-09	1.04661e-08	chr5	160974787	160975458	0.358302	0.287257	0.159798	0.194642	31.0189	24.8684	13.834	16.8506	2
NEURON	FAM122C	ENSG00000156500	0.645481	0.46239	0.00335903	0.00456599	chrX	133930813	133931705	0.315243	0.330237	0.172419	0.1821	45.6663	47.8384	24.9768	26.3791	2
NEURON	FAM122C	ENSG00000156500	0.645481	0.917082	2.62769e-09	9.85332e-09	chrX	133940693	133941781	0.315243	0.330237	0.172419	0.1821	45.6663	47.8384	24.9768	26.3791	2
NEURON	TTC4	ENSG00000243725	0.645336	0.852407	2.11866e-06	4.0598e-06	chr1	55180990	55181913	0.338186	0.30715	0.171828	0.182836	13.1337	11.9284	6.67309	7.10058	1
NEURON	PARD6B	ENSG00000124171	0.645274	0.348735	0.0163797	0.023029	chr20	49347252	49348307	0.398969	0.246305	0.190053	0.164673	25.7122	15.8735	12.2483	10.6126	1
NEURON	SNTG1	ENSG00000147481	0.645245	1.01528	2.57901e-08	7.52123e-08	chr8	50822174	50823321	0.297177	0.348068	0.164008	0.190747	29.1022	34.0859	16.0611	18.6796	2
NEURON	ASPHD2	ENSG00000128203	0.644988	0.572335	0.0041812	0.0064553	chr22	26824678	26825290	0.324406	0.320583	0.211679	0.143333	8.07627	7.98109	5.26987	3.56835	1
NEURON	RSPH1	ENSG00000160188	0.644783	0.512921	0.00016545	0.000257077	chr21	43916013	43916967	0.401402	0.243381	0.172887	0.182329	54.3331	32.9436	23.4017	24.6798	1
NEURON	NUDT6	ENSG00000170917	0.644739	0.768094	2.92838e-08	7.08629e-08	chr4	123843400	123844706	0.335704	0.309036	0.168869	0.186391	64.8119	59.6632	32.6024	35.9852	1
NEURON	SPATA5	ENSG00000145375	0.644739	0.768094	2.92838e-08	7.08629e-08	chr4	123843400	123844706	0.335704	0.309036	0.168869	0.186391	64.8119	59.6632	32.6024	35.9852	1
NEURON	USP21	ENSG00000143258	0.644707	0.672606	1.20119e-07	3.09656e-07	chr1	161128666	161130080	0.311429	0.333278	0.154736	0.200556	35.9016	38.4204	17.8381	23.1201	1
NEURON	CPS1	ENSG00000021826	0.644686	0.840789	8.02741e-05	0.000159866	chr2	211342176	211342498	0.188412	0.456273	0.238107	0.117208	4.35278	10.541	5.50084	2.70778	1
NEURON	SETD4	ENSG00000185917	0.644667	0.560353	4.69266e-06	1.11052e-05	chr21	37432161	37433424	0.331958	0.312709	0.211354	0.143979	46.0127	43.3446	29.2957	19.9569	1
NEURON	FBXL4	ENSG00000112234	0.644657	0.461642	0.000150245	0.000242496	chr6	99395110	99396342	0.284486	0.36017	0.154976	0.200368	48.4979	61.4001	26.4195	34.1577	1
NEURON	TMEM25	ENSG00000149582	0.644568	0.645158	0.00367972	0.00504336	chr11	118401440	118402276	0.313396	0.331172	0.151707	0.203725	8.0792	8.53747	3.91093	5.25194	1
NEURON	TRPM3	ENSG00000083067	0.644567	0.459005	0.0242089	0.0331398	chr9	73736291	73737020	0.357728	0.28684	0.177825	0.177607	25.332	20.3122	12.5925	12.577	3
NEURON	TRPM3	ENSG00000083067	0.644567	1.69889	1.61356e-10	5.34342e-10	chr9	74061734	74062074	0.357728	0.28684	0.177825	0.177607	25.332	20.3122	12.5925	12.577	3
NEURON	MMP16	ENSG00000156103	0.644477	0.606922	2.92824e-05	6.20138e-05	chr8	89339701	89341392	0.322707	0.321769	0.215735	0.139788	55.8227	55.6604	37.3184	24.1809	1
NEURON	PEX19	ENSG00000162735	0.644185	0.532175	8.20313e-05	0.000131597	chr1	160254401	160255505	0.329535	0.314649	0.140852	0.214963	22.872	21.8388	9.77607	14.9199	1
NEURON	DCAF8	ENSG00000258465	0.644185	0.532175	8.20313e-05	0.000131597	chr1	160254401	160255505	0.329535	0.314649	0.140852	0.214963	22.872	21.8388	9.77607	14.9199	1
NEURON	KIF5C	ENSG00000168280	0.644159	0.475962	0.000182161	0.000290971	chr2	149632352	149633283	0.346254	0.297906	0.110071	0.24577	34.1175	29.3536	10.8456	24.2165	1
NEURON	PRDM15	ENSG00000141956	0.644018	0.344064	0.017701	0.0223409	chr21	43298185	43300156	0.405655	0.238363	0.164793	0.191189	28.8934	16.9778	11.7376	13.6178	1
NEURON	PDE3B	ENSG00000152270	0.643971	0.635618	4.5095e-05	9.30127e-05	chr11	14665040	14666080	0.260528	0.383443	0.227725	0.128304	16.7211	24.6099	14.6158	8.23474	1
NEURON	CP	ENSG00000047457	0.643877	0.688742	0.0131884	0.0188258	chr3	148939836	148940037	0.258696	0.385181	0.202742	0.153381	3.29289	4.90289	2.58066	1.95235	1
NEURON	TMOD2	ENSG00000128872	0.643858	0.712055	4.6738e-05	7.69843e-05	chr15	52043245	52044494	0.326063	0.317795	0.156282	0.199859	18.7551	18.2795	8.98934	11.4959	1
NEURON	RPS4Y1	ENSG00000129824	0.643486	0.700138	0.0230833	0.0319051	chrY	2709467	2709989	0.481241	0.162245	0.199642	0.156872	0.240026	0.0809222	0.0995744	0.0782423	1
NEURON	COMMD6	ENSG00000188243	0.643417	0.442052	0.000814025	0.00120345	chr13	76111489	76112750	0.266189	0.377229	0.160269	0.196313	38.8454	55.0496	23.3884	28.6483	1
NEURON	GALNT14	ENSG00000158089	0.643414	0.613916	0.0397989	0.0486017	chr2	31360922	31361121	0.317489	0.325926	0.127633	0.228953	8.91155	9.14837	3.58252	6.42644	2
NEURON	GALNT14	ENSG00000158089	0.643414	0.513585	0.0181211	0.0230043	chr2	31361284	31361810	0.317489	0.325926	0.127633	0.228953	8.91155	9.14837	3.58252	6.42644	2
NEURON	MTFR2	ENSG00000146410	0.643306	0.511585	9.57306e-05	0.000209105	chr6	136571189	136572061	0.318486	0.324821	0.21856	0.138133	25.0658	25.5644	17.2014	10.8715	1
NEURON	EPHA7	ENSG00000135333	0.643303	0.633276	1.16165e-05	2.04327e-05	chr6	94129051	94129863	0.352877	0.290426	0.167393	0.189304	67.2061	55.3121	31.8802	36.0534	1
NEURON	ZDHHC9	ENSG00000188706	0.643233	0.369272	0.00244531	0.00341952	chrX	128977210	128978389	0.302814	0.340419	0.123022	0.233745	25.3348	28.481	10.2925	19.5562	1
NEURON	CYFIP1	ENSG00000068793	0.643186	0.534669	0.0047345	0.00742926	chr15	22892451	22893047	0.350117	0.293069	0.232063	0.124751	12.4695	10.4377	8.265	4.44305	1
NEURON	HIST1H2AB	ENSG00000137259	0.64314	0.653387	6.85719e-05	0.000137857	chr6	26033326	26034271	0.254553	0.388587	0.22309	0.13377	18.6005	28.3946	16.3015	9.77473	1
NEURON	KIAA1468	ENSG00000134444	0.643079	0.738262	1.60793e-11	8.66117e-11	chr18	59853763	59854898	0.332528	0.310551	0.181016	0.175905	87.7899	81.9879	47.7897	46.4404	1
NEURON	ST8SIA1	ENSG00000111728	0.642937	0.530904	0.000295923	0.000448002	chr12	22487570	22488908	0.333231	0.309707	0.138506	0.218557	55.8564	51.9133	23.2164	36.6347	1
NEURON	TRANK1	ENSG00000168016	0.642926	0.34878	0.0272274	0.0369453	chr3	36985423	36986835	0.373487	0.269439	0.207518	0.149556	22.2788	16.0722	12.3786	8.92111	1
NEURON	RTN4R	ENSG00000040608	0.642914	0.826618	0.000776666	0.00134151	chr22	20231099	20231473	0.242498	0.400416	0.251096	0.10599	3.13034	5.16887	3.24132	1.3682	1
NEURON	C3orf52	ENSG00000114529	0.642635	0.966015	6.25983e-06	1.45492e-05	chr3	111804972	111805353	0.208783	0.433853	0.212581	0.144784	4.41333	9.17095	4.49362	3.0605	1
NEURON	DISP2	ENSG00000140323	0.642601	0.421583	0.00367741	0.00497849	chr15	40649834	40650785	0.383211	0.259391	0.165171	0.192227	23.5299	15.9271	10.1418	11.8031	1
NEURON	GAS2L1	ENSG00000185340	0.642583	0.702471	0.00311457	0.00490568	chr22	29702865	29703154	0.331982	0.310601	0.194965	0.162452	5.82994	5.45448	3.4238	2.85282	1
NEURON	AAGAB	ENSG00000103591	0.642527	0.537451	0.000804558	0.00116545	chr15	67546658	67547546	0.357943	0.284584	0.152734	0.204739	21.0998	16.7754	9.00323	12.0688	1
NEURON	IQCH	ENSG00000103599	0.642527	0.537451	0.000804558	0.00116545	chr15	67546658	67547546	0.357943	0.284584	0.152734	0.204739	21.0998	16.7754	9.00323	12.0688	1
NEURON	BTN2A2	ENSG00000124508	0.642522	0.460291	0.0159117	0.0226382	chr6	26383140	26383693	0.276459	0.366063	0.196104	0.161374	8.96055	11.8648	6.3561	5.23043	1
NEURON	LETM2	ENSG00000165046	0.642478	0.500659	1.15355e-05	2.02966e-05	chr8	38243427	38244372	0.343502	0.298976	0.152839	0.204683	48.4323	42.1543	21.5496	28.8593	1
NEURON	CCDC180	ENSG00000197816	0.642476	0.800989	1.70598e-07	6.3864e-07	chr9	100000314	100001236	0.306996	0.335479	0.186123	0.171402	19.0814	20.8518	11.5685	10.6535	1
NEURON	PDXK	ENSG00000160209	0.642419	0.686441	2.57193e-05	6.29704e-05	chr21	45138593	45139476	0.365493	0.276927	0.2162	0.141381	37.3908	28.3303	22.1178	14.4636	2
NEURON	PDXK	ENSG00000160209	0.642419	0.979297	3.59401e-07	9.92604e-07	chr21	45148192	45149026	0.365493	0.276927	0.2162	0.141381	37.3908	28.3303	22.1178	14.4636	2
NEURON	LLPH	ENSG00000139233	0.642361	1.29455	2.42841e-14	2.26218e-13	chr12	66523949	66525377	0.173961	0.4684	0.179421	0.178218	15.0186	40.4385	15.49	15.3862	1
NEURON	PTPLA	ENSG00000165996	0.642339	0.567035	0.000652474	0.000954035	chr10	17658662	17660024	0.278174	0.364165	0.107378	0.250283	17.6681	23.1297	6.82009	15.8966	1
NEURON	FBXW7	ENSG00000109670	0.642173	2.20702	5.77189e-22	2.04993e-20	chr4	153273484	153274473	0.361621	0.280552	0.186269	0.171559	108.219	83.9582	55.7429	51.3409	2
NEURON	IFIT2	ENSG00000119922	0.642136	0.924158	3.67914e-09	1.27003e-08	chr10	91061434	91062631	0.391144	0.250991	0.137124	0.22074	30.8845	19.8181	10.8272	17.4295	1
NEURON	LIN7C	ENSG00000148943	0.642003	0.639733	7.62309e-08	1.74795e-07	chr11	27527487	27528837	0.338961	0.303042	0.162536	0.195461	73.9154	66.0828	35.4433	42.6231	1
NEURON	GORAB	ENSG00000120370	0.641953	0.660299	3.33365e-07	1.18136e-06	chr1	170500662	170501826	0.302943	0.33901	0.190808	0.16724	45.8878	51.3509	28.9022	25.3323	1
NEURON	HFM1	ENSG00000162669	0.641633	0.572539	0.00141958	0.00246377	chr1	91869647	91870544	0.286751	0.354882	0.196444	0.161923	24.1814	29.9269	16.5659	13.6548	1
NEURON	GRIA4	ENSG00000152578	0.641621	0.343538	0.0249512	0.030989	chr11	105480586	105481584	0.332602	0.309019	0.11043	0.247949	33.1484	30.798	11.0059	24.7115	1
NEURON	FAM134B	ENSG00000154153	0.641519	0.406219	0.0160478	0.020493	chr5	16616985	16617561	0.332647	0.308872	0.117426	0.241055	14.3078	13.2852	5.05071	10.3682	1
NEURON	FAM90A1	ENSG00000171847	0.641442	0.641639	0.0101607	0.0147717	chr12	8380088	8380443	0.316863	0.32458	0.204018	0.15454	6.32376	6.47777	4.07166	3.08422	1
NEURON	LDOC1	ENSG00000182195	0.641374	0.37151	0.00856461	0.0112711	chrX	140270627	140271651	0.323881	0.317493	0.106852	0.251774	28.3859	27.826	9.36482	22.0663	1
NEURON	MGARP	ENSG00000137463	0.641298	0.622269	0.0106491	0.0138683	chr4	140201129	140201702	0.338106	0.303193	0.136393	0.222309	6.27123	5.62365	2.52983	4.12341	1
NEURON	CPE	ENSG00000109472	0.641198	0.953054	1.26074e-08	4.27735e-08	chr4	166299774	166301060	0.329113	0.312085	0.220542	0.13826	73.2703	69.4794	49.0992	30.7809	2
NEURON	PIK3C2A	ENSG00000011405	0.641156	1.09349	2.03822e-14	1.93232e-13	chr11	17228878	17230222	0.221184	0.419972	0.191253	0.167591	22.1836	42.1211	19.1817	16.8086	1
NEURON	RCAN2	ENSG00000172348	0.641115	0.360255	0.00795384	0.0104098	chr6	46292893	46294077	0.350967	0.290148	0.0989721	0.259913	70.3138	58.1292	19.8284	52.0718	2
NEURON	RNF43	ENSG00000108375	0.641101	0.869158	0.00151552	0.0025055	chr17	56494902	56495200	0.221715	0.419386	0.24303	0.115869	2.68418	5.07729	2.94224	1.40277	1
NEURON	HIST1H1D	ENSG00000124575	0.640926	0.576824	0.0206936	0.0286298	chr6	26235038	26235351	0.262185	0.378741	0.254966	0.104108	3.2926	4.75633	3.20194	1.30742	1
NEURON	POGLUT1	ENSG00000163389	0.640876	0.337506	0.0321199	0.0394279	chr3	119187480	119188521	0.363756	0.27712	0.151971	0.207153	25.3515	19.3135	10.5914	14.4373	1
NEURON	ACER2	ENSG00000177076	0.640872	0.58728	5.74797e-05	0.000131348	chr9	19408353	19409408	0.283684	0.357188	0.180987	0.178142	31.6752	39.8824	20.2083	19.8907	1
NEURON	POLE3	ENSG00000148229	0.640804	0.697623	2.86382e-08	1.2364e-07	chr9	116172252	116173812	0.309667	0.331138	0.192159	0.167036	40.9649	43.8053	25.4202	22.0968	1
NEURON	C9orf43	ENSG00000157653	0.640804	0.697623	2.86382e-08	1.2364e-07	chr9	116172252	116173812	0.309667	0.331138	0.192159	0.167036	40.9649	43.8053	25.4202	22.0968	1
NEURON	GPRASP1	ENSG00000198932	0.640679	0.718222	3.09926e-07	8.63731e-07	chrX	101905900	101907648	0.34525	0.295429	0.183483	0.175838	38.0742	32.5799	20.2345	19.3915	1
NEURON	OOSP1	ENSG00000214788	0.64053	0.635478	0.021162	0.0266658	chr11	59705888	59706176	0.296432	0.344098	0.16551	0.19396	2.41949	2.80855	1.3509	1.58311	1
NEURON	TCEAL2	ENSG00000184905	0.640449	0.596669	0.0187774	0.0261592	chrX	101380407	101380766	0.372826	0.267623	0.171783	0.187768	7.62231	5.47147	3.51204	3.83886	1
NEURON	C17orf51	ENSG00000212719	0.640287	0.48329	0.00114228	0.00162915	chr17	21454268	21455387	0.336926	0.303361	0.151693	0.20802	18.6178	16.7631	8.38225	11.4947	1
NEURON	DBR1	ENSG00000138231	0.64026	0.624573	4.13935e-05	9.72758e-05	chr3	137892847	137894029	0.297416	0.342844	0.189756	0.169984	14.891	17.1655	9.50069	8.51072	1
NEURON	FAM13C	ENSG00000148541	0.640123	0.411517	0.00236428	0.0032634	chr10	61121790	61123300	0.346983	0.293141	0.140591	0.219285	49.4426	41.7704	20.0332	31.2466	1
NEURON	CD109	ENSG00000156535	0.63996	0.45374	0.00580588	0.00876839	chr6	74404653	74405899	0.196617	0.443343	0.306633	0.053407	13.9618	31.4818	21.7741	3.79244	1
NEURON	PPAPDC3	ENSG00000160539	0.639896	0.552861	0.00148617	0.00213144	chr9	134164565	134165659	0.366951	0.272945	0.109558	0.250546	16.3638	12.1717	4.88566	11.1729	1
NEURON	SNX6	ENSG00000129515	0.639759	0.585912	1.7748e-06	3.43313e-06	chr14	35098621	35099891	0.325819	0.31394	0.158763	0.201478	41.3316	39.8248	20.1399	25.5584	1
NEURON	RPL27A	ENSG00000166441	0.63957	0.386933	0.00175717	0.00249891	chr11	8703675	8704849	0.252784	0.386786	0.170261	0.190169	29.9905	45.8885	20.1999	22.5617	1
NEURON	ZUFSP	ENSG00000153975	0.639554	0.497581	0.00181328	0.00296045	chr6	116989420	116990179	0.312688	0.326866	0.210323	0.150123	20.7063	21.6452	13.9277	9.94118	1
NEURON	LSM11	ENSG00000155858	0.639529	0.510937	0.000113142	0.000178869	chr5	157170150	157171231	0.348075	0.291453	0.152621	0.20785	34.5592	28.9374	15.1532	20.6367	1
NEURON	C12orf45	ENSG00000151131	0.639476	0.595222	9.103e-05	0.000145309	chr12	105379657	105380469	0.342533	0.296943	0.163396	0.197128	19.2443	16.683	9.18	11.0751	1
NEURON	TRAF6	ENSG00000175104	0.639355	0.679331	4.19227e-06	8.36009e-06	chr11	36531177	36532495	0.31636	0.322995	0.178052	0.182592	28.1468	28.7371	15.8414	16.2454	1
NEURON	MOB1B	ENSG00000173542	0.639113	0.548725	6.01734e-05	0.000121933	chr4	71767396	71768793	0.339545	0.299567	0.197311	0.163576	56.7915	50.1049	33.0018	27.3593	1
NEURON	NAT10	ENSG00000135372	0.639101	0.731269	3.33479e-08	8.01102e-08	chr11	34126436	34127868	0.320092	0.319009	0.174892	0.186008	43.7115	43.5636	23.883	25.4011	1
NEURON	BBS7	ENSG00000138686	0.639086	0.753178	4.61234e-09	2.29583e-08	chr4	122790881	122792294	0.313185	0.325901	0.177644	0.18327	82.8486	86.2124	46.993	48.4815	1
NEURON	TTC18	ENSG00000156042	0.639057	0.542685	0.00435776	0.00585516	chr10	75118198	75118754	0.326414	0.312643	0.146805	0.214138	8.87709	8.50258	3.99249	5.82367	1
NEURON	AEN	ENSG00000181026	0.638954	0.685067	2.14414e-05	3.66257e-05	chr15	89164158	89164997	0.347002	0.291952	0.175385	0.185661	16.9221	14.2375	8.55291	9.05406	1
NEURON	TSPYL4	ENSG00000187189	0.638931	0.561104	6.57133e-06	1.52265e-05	chr6	116574447	116575692	0.322682	0.316249	0.200902	0.160167	49.2239	48.2427	30.6468	24.4329	1
NEURON	RIMS1	ENSG00000079841	0.638927	0.826743	1.25283e-06	2.71531e-06	chr6	72595940	72596743	0.396603	0.242324	0.120984	0.240089	55.4692	33.8917	16.9209	33.5791	3
NEURON	RIMS1	ENSG00000079841	0.638927	0.39023	0.0182729	0.0231874	chr6	72891987	72892991	0.396603	0.242324	0.120984	0.240089	55.4692	33.8917	16.9209	33.5791	3
NEURON	RIMS1	ENSG00000079841	0.638927	1.26242	4.31508e-10	1.80504e-09	chr6	72926101	72926810	0.396603	0.242324	0.120984	0.240089	55.4692	33.8917	16.9209	33.5791	3
NEURON	CCDC112	ENSG00000164221	0.638872	0.871984	1.30135e-09	3.79517e-09	chr5	114631560	114632895	0.245329	0.393543	0.155929	0.205199	26.7805	42.9596	17.0214	22.3998	1
NEURON	RAB6B	ENSG00000154917	0.638865	0.602745	0.000149178	0.000232871	chr3	133614269	133615311	0.358955	0.27991	0.173288	0.187847	25.0783	19.5558	12.1067	13.1239	1
NEURON	HK1	ENSG00000156515	0.638847	0.456767	0.00276802	0.00454171	chr10	71078033	71078790	0.350748	0.288099	0.254407	0.106746	19.9017	16.347	14.4353	6.05684	1
NEURON	VPS41	ENSG00000006715	0.638737	1.04402	3.45203e-08	9.83554e-08	chr7	38870830	38871514	0.374173	0.264564	0.185675	0.175588	49.6947	35.1374	24.6598	23.3203	3
NEURON	VPS41	ENSG00000006715	0.638737	0.308729	0.0182646	0.0257025	chr7	38948236	38949311	0.374173	0.264564	0.185675	0.175588	49.6947	35.1374	24.6598	23.3203	3
NEURON	VPS41	ENSG00000006715	0.638737	1.42525	8.61121e-10	3.47873e-09	chr7	38968970	38969470	0.374173	0.264564	0.185675	0.175588	49.6947	35.1374	24.6598	23.3203	3
NEURON	NUBPL	ENSG00000151413	0.638665	1.73942	2.33358e-08	1.02314e-07	chr14	31958914	31959339	0.290688	0.347977	0.217983	0.143352	31.0851	37.2114	23.3103	15.3295	2
NEURON	NUBPL	ENSG00000151413	0.638665	0.470614	0.00176996	0.00289466	chr14	32029979	32031064	0.290688	0.347977	0.217983	0.143352	31.0851	37.2114	23.3103	15.3295	2
NEURON	PIGN	ENSG00000197563	0.638561	0.738262	1.60793e-11	8.66117e-11	chr18	59853763	59854898	0.331228	0.307333	0.177294	0.184145	94.4765	87.6609	50.5696	52.5238	2
NEURON	NLGN4Y	ENSG00000165246	0.638549	0.949136	0.00152396	0.00214591	chrY	16634063	16634712	0.425108	0.213441	0.116672	0.244778	0.729765	0.366405	0.200287	0.420201	2
NEURON	ASTN1	ENSG00000152092	0.638522	0.646337	0.00109453	0.00184887	chr1	177133591	177134420	0.354191	0.284331	0.185884	0.175594	14.3643	11.5311	7.53858	7.12125	1
NEURON	TPM1	ENSG00000140416	0.638416	0.850623	1.5697e-07	4.55703e-07	chr15	63340107	63341071	0.320564	0.317852	0.18313	0.178454	21.2011	21.0217	12.1116	11.8024	1
NEURON	FAM188B	ENSG00000106125	0.638084	0.635199	0.00111903	0.00188741	chr7	30810755	30811501	0.352685	0.285399	0.180063	0.181853	18.5974	15.0494	9.4949	9.58928	1
NEURON	IKBKAP	ENSG00000070061	0.638077	0.716674	2.64398e-10	1.65748e-09	chr9	111695939	111697282	0.313075	0.325001	0.187113	0.17481	51.5645	53.5288	30.8182	28.7918	1
NEURON	FAM206A	ENSG00000119328	0.638077	0.716674	2.64398e-10	1.65748e-09	chr9	111695939	111697282	0.313075	0.325001	0.187113	0.17481	51.5645	53.5288	30.8182	28.7918	1
NEURON	CNTN4	ENSG00000144619	0.637972	0.804111	8.83733e-06	1.68115e-05	chr3	2139982	2140727	0.417122	0.22085	0.125426	0.236602	42.879	22.7027	12.8935	24.322	2
NEURON	CNTN4	ENSG00000144619	0.637972	1.05443	3.45184e-08	9.83532e-08	chr3	2552650	2553513	0.417122	0.22085	0.125426	0.236602	42.879	22.7027	12.8935	24.322	2
NEURON	DEPDC1B	ENSG00000035499	0.637942	0.615584	2.28475e-05	3.89188e-05	chr5	59995372	59996720	0.342396	0.295546	0.173144	0.188914	27.4198	23.6679	13.8657	15.1286	1
NEURON	NME7	ENSG00000143156	0.637713	0.680327	4.33736e-08	1.36287e-07	chr1	169336417	169337744	0.325692	0.312021	0.187713	0.174573	58.5454	56.0879	33.7427	31.3807	1
NEURON	BLZF1	ENSG00000117475	0.637713	0.680327	4.33736e-08	1.36287e-07	chr1	169336417	169337744	0.325692	0.312021	0.187713	0.174573	58.5454	56.0879	33.7427	31.3807	1
NEURON	KLHL4	ENSG00000102271	0.637703	0.538931	0.000460694	0.000683983	chrX	86772340	86773629	0.215525	0.422178	0.0949189	0.267378	14.9838	29.3508	6.59899	18.5888	1
NEURON	ALDH9A1	ENSG00000143149	0.637504	0.608662	1.87585e-05	4.07829e-05	chr1	165667069	165668347	0.311332	0.326172	0.200375	0.162121	40.0411	41.9496	25.7706	20.8508	1
NEURON	BUB1B	ENSG00000156970	0.637485	0.585149	0.000105498	0.000167291	chr15	40452693	40453621	0.333098	0.304387	0.157077	0.205438	19.708	18.0093	9.29357	12.1549	1
NEURON	GPRIN1	ENSG00000169258	0.637474	0.591842	0.00559337	0.00751432	chr5	176037008	176037343	0.337232	0.300242	0.14585	0.216676	6.11471	5.444	2.64457	3.92878	1
NEURON	ATP6AP2	ENSG00000182220	0.637431	0.547473	0.000187337	0.000354053	chrX	40439657	40440711	0.363058	0.274374	0.18506	0.177508	24.6173	18.6041	12.5481	12.036	1
NEURON	RGS12	ENSG00000159788	0.637378	0.693213	0.00237253	0.00394232	chr4	3371443	3371958	0.361251	0.276126	0.218184	0.144438	6.41671	4.90468	3.87549	2.56557	1
NEURON	C2orf44	ENSG00000163026	0.637313	0.427663	0.000987445	0.00176704	chr2	24269906	24270778	0.276895	0.360418	0.186577	0.17611	26.361	34.3126	17.7625	16.7661	2
NEURON	C2orf44	ENSG00000163026	0.637313	1.58988	2.49682e-08	1.08883e-07	chr2	24272412	24272672	0.276895	0.360418	0.186577	0.17611	26.361	34.3126	17.7625	16.7661	2
NEURON	TMEM245	ENSG00000106771	0.637085	0.631716	6.88207e-08	1.58738e-07	chr9	111881692	111882656	0.357671	0.279414	0.171865	0.19105	62.7498	49.0204	30.152	33.5179	1
NEURON	WDR52	ENSG00000206530	0.636985	0.656467	0.000134525	0.000211017	chr3	113160008	113160735	0.272554	0.364431	0.14625	0.216765	12.81	17.1283	6.87372	10.1879	1
NEURON	NAP1L3	ENSG00000186310	0.636939	0.557698	8.44171e-05	0.00014057	chrX	92928058	92929343	0.308207	0.328732	0.147526	0.215535	48.9992	52.2622	23.4538	34.266	1
NEURON	FAM133A	ENSG00000179083	0.636939	0.557698	8.44171e-05	0.00014057	chrX	92928058	92929343	0.308207	0.328732	0.147526	0.215535	48.9992	52.2622	23.4538	34.266	1
NEURON	FABP5	ENSG00000164687	0.6368	0.54318	0.000907905	0.00130789	chr8	82192617	82193204	0.35198	0.284819	0.170115	0.193086	20.3579	16.4734	9.83911	11.1677	1
NEURON	TFDP1	ENSG00000198176	0.636707	0.703649	6.03654e-05	0.000102379	chr13	114238601	114239198	0.308768	0.327939	0.172506	0.190787	10.2939	10.933	5.7511	6.36057	1
NEURON	DOPEY2	ENSG00000142197	0.636639	0.424374	3.46294e-05	7.26023e-05	chr21	37528340	37529343	0.348817	0.287822	0.195152	0.168209	128.516	106.044	71.9009	61.9741	2
NEURON	DOPEY2	ENSG00000142197	0.636639	1.47261	3.04537e-08	1.30866e-07	chr21	37536334	37537031	0.348817	0.287822	0.195152	0.168209	128.516	106.044	71.9009	61.9741	2
NEURON	FRZB	ENSG00000162998	0.636631	0.780924	0.00417271	0.00644311	chr2	183731735	183732071	0.323921	0.31271	0.175249	0.188119	4.3659	4.2148	2.36206	2.53552	1
NEURON	LPPR1	ENSG00000148123	0.636586	0.874655	0.00016867	0.000261864	chr9	103947184	103947587	0.340971	0.295616	0.0845567	0.278857	50.0694	43.4094	12.4166	40.9484	2
NEURON	DYNC2LI1	ENSG00000138036	0.636415	0.512199	0.00338809	0.0046038	chr2	44000905	44001713	0.364694	0.27172	0.176526	0.187059	15.5998	11.6229	7.55093	8.00147	1
NEURON	FAM127A	ENSG00000134590	0.63628	0.631617	1.06165e-05	1.87545e-05	chrX	134165843	134166747	0.329586	0.306694	0.168606	0.195113	34.4322	32.0407	17.6145	20.3837	1
NEURON	ST8SIA5	ENSG00000101638	0.636253	0.739602	0.00115527	0.00167755	chr18	44336703	44337035	0.375234	0.261019	0.126606	0.237142	8.00008	5.56499	2.69926	5.05592	1
NEURON	POLB	ENSG00000070501	0.636252	0.356644	0.0132005	0.0190639	chr8	42195403	42196489	0.252185	0.384067	0.193939	0.169809	16.7687	25.538	12.8957	11.2912	1
NEURON	RPL4	ENSG00000174444	0.636199	0.53585	0.00747473	0.00980847	chr15	66796858	66797740	0.353046	0.283153	0.169344	0.194457	9.89732	7.93791	4.74741	5.45141	1
NEURON	ZWILCH	ENSG00000174442	0.636199	0.53585	0.00747473	0.00980847	chr15	66796858	66797740	0.353046	0.283153	0.169344	0.194457	9.89732	7.93791	4.74741	5.45141	1
NEURON	YJEFN3	ENSG00000250067	0.636142	1.83717	3.66768e-09	1.00409e-08	chr19	19639431	19639945	0.332594	0.303547	0.146524	0.217334	10.7526	9.81357	4.73707	7.02633	2
NEURON	SPATA6L	ENSG00000106686	0.636141	0.812223	8.42039e-05	0.000186108	chr9	4666284	4666688	0.416458	0.219683	0.221755	0.142104	13.5198	7.13175	7.19903	4.61324	1
NEURON	PAPSS1	ENSG00000138801	0.636115	0.702268	8.39233e-11	4.00409e-10	chr4	108640534	108642160	0.326806	0.309309	0.183178	0.180707	146.121	138.298	81.9023	80.7972	1
NEURON	RABGGTA	ENSG00000100949	0.635976	0.329542	0.0125028	0.0160309	chr14	24740074	24741303	0.339216	0.29676	0.140451	0.223573	36.8194	32.2111	15.2449	24.2672	1
NEURON	WDR96	ENSG00000197748	0.63593	0.601481	1.63579e-05	2.83067e-05	chr10	105991571	105992656	0.312717	0.323213	0.151553	0.212517	23.3335	24.1167	11.3082	15.857	1
NEURON	RUNX1T1	ENSG00000079102	0.635805	2.02523	5.58115e-16	1.08961e-14	chr8	93031244	93031794	0.315619	0.320187	0.202917	0.161278	106.048	107.583	68.18	54.1894	5
NEURON	RUNX1T1	ENSG00000079102	0.635805	1.5281	3.30505e-12	1.42017e-11	chr8	93074479	93075204	0.315619	0.320187	0.202917	0.161278	106.048	107.583	68.18	54.1894	5
NEURON	RUNX1T1	ENSG00000079102	0.635805	1.80887	4.78338e-17	5.10473e-16	chr8	93107299	93108227	0.315619	0.320187	0.202917	0.161278	106.048	107.583	68.18	54.1894	5
NEURON	TMEM56	ENSG00000152078	0.63568	0.592801	0.000203501	0.000382569	chr1	95582148	95583773	0.334853	0.300826	0.193387	0.170933	50.106	45.0144	28.9376	25.5777	1
NEURON	TMEM56-RWDD3	ENSG00000271092	0.63568	0.592801	0.000203501	0.000382569	chr1	95582148	95583773	0.334853	0.300826	0.193387	0.170933	50.106	45.0144	28.9376	25.5777	1
NEURON	PANX1	ENSG00000110218	0.635646	0.430565	0.000868515	0.00157062	chr11	93861472	93862993	0.277811	0.357835	0.205215	0.159138	37.7539	48.629	27.8883	21.6266	1
NEURON	ARMC3	ENSG00000165309	0.635551	0.963243	4.7699e-08	1.12264e-07	chr10	23216084	23217288	0.15213	0.483421	0.140675	0.223774	6.09556	19.3697	5.63657	8.96621	1
NEURON	CCDC25	ENSG00000147419	0.635455	0.627282	4.38097e-05	7.23905e-05	chr8	27629971	27630554	0.337904	0.297551	0.174936	0.189609	17.4017	15.3236	9.00905	9.76471	1
NEURON	CDK5RAP2	ENSG00000136861	0.635415	1.22546	4.93625e-10	1.52537e-09	chr9	123239556	123240350	0.372336	0.263079	0.1337	0.230885	64.2995	45.4316	23.0889	39.8719	2
NEURON	CDK5RAP2	ENSG00000136861	0.635415	0.294933	0.00583549	0.00782275	chr9	123342089	123343002	0.372336	0.263079	0.1337	0.230885	64.2995	45.4316	23.0889	39.8719	2
NEURON	ZFAND1	ENSG00000104231	0.635292	0.638955	3.16927e-06	5.95007e-06	chr8	82633361	82634220	0.319727	0.315565	0.175246	0.189462	29.9162	29.5268	16.3974	17.7276	1
NEURON	SGCB	ENSG00000163069	0.635235	0.52784	1.82835e-05	3.1475e-05	chr4	52903690	52905403	0.315625	0.31961	0.155653	0.209113	46.9901	47.5834	23.1735	31.1326	1
NEURON	KCNA1	ENSG00000111262	0.635141	0.545785	0.012634	0.0163222	chr12	5018456	5019291	0.335048	0.300093	0.107829	0.25703	7.71438	6.90957	2.48272	5.91805	1
NEURON	C12orf55	ENSG00000188596	0.634929	0.433715	0.00119466	0.00173193	chr12	96882736	96883879	0.305516	0.329413	0.137257	0.227813	29.3098	31.6024	13.1678	21.8554	1
NEURON	CNTNAP2	ENSG00000174469	0.634839	1.02748	1.26559e-08	3.21717e-08	chr7	145812723	145814148	0.185288	0.449551	0.159328	0.205833	20.961	50.8563	18.0243	23.2852	1
NEURON	CYB561D1	ENSG00000174151	0.634811	0.43472	0.00166393	0.00284822	chr1	110035782	110037090	0.247687	0.387124	0.18429	0.180899	17.4181	27.2238	12.9598	12.7213	1
NEURON	KCNQ5	ENSG00000185760	0.634739	1.05406	9.47977e-08	2.49165e-07	chr6	73330916	73331675	0.386731	0.248008	0.165992	0.199269	21.1266	13.5484	9.06792	10.8858	2
NEURON	KCNQ5	ENSG00000185760	0.634739	0.929096	0.000109784	0.000180205	chr6	73331816	73332016	0.386731	0.248008	0.165992	0.199269	21.1266	13.5484	9.06792	10.8858	2
NEURON	PPAPDC1B	ENSG00000147535	0.634723	0.588319	4.48384e-06	1.06412e-05	chr8	38125481	38127222	0.317716	0.317007	0.208617	0.15666	30.8857	30.8168	20.28	15.2291	1
NEURON	G2E3	ENSG00000092140	0.634647	0.711066	1.64183e-05	2.84051e-05	chr14	31027854	31028794	0.309989	0.324659	0.174169	0.191184	25.914	27.1403	14.5599	15.9823	1
NEURON	RPLP1	ENSG00000137818	0.634646	0.537444	0.000198927	0.000306435	chr15	69744528	69745906	0.3584	0.276246	0.167546	0.197808	29.3311	22.6077	13.7118	16.1884	1
NEURON	CDK7	ENSG00000134058	0.634632	0.623987	8.37901e-06	1.9132e-05	chr5	68530129	68531064	0.343832	0.2908	0.179352	0.186016	32.6774	27.6373	17.0454	17.6787	1
NEURON	C11orf58	ENSG00000110696	0.634621	0.847534	2.16599e-12	9.60378e-12	chr11	16759654	16760627	0.225071	0.40955	0.149636	0.215743	38.3599	69.8016	25.5032	36.7701	1
NEURON	TUBB2A	ENSG00000137267	0.634548	0.4424	0.00314117	0.00428248	chr6	3157435	3158194	0.380867	0.253682	0.179137	0.186315	20.6414	13.7485	9.70846	10.0975	1
NEURON	ZNF774	ENSG00000196391	0.63448	0.383392	0.0224576	0.0280324	chr15	90894922	90895687	0.362898	0.271582	0.151255	0.214265	16.3161	12.2104	6.8005	9.63346	1
NEURON	AADAT	ENSG00000109576	0.634427	0.260834	0.0391464	0.0478424	chr4	171010267	171011700	0.27483	0.359597	0.136342	0.229232	35.4793	46.4224	17.6011	29.5928	1
NEURON	ZNF510	ENSG00000081386	0.634426	0.562816	0.000763247	0.00113211	chr9	99539882	99540693	0.273597	0.360829	0.179139	0.186435	11.3108	14.917	7.40579	7.70742	1
NEURON	UHMK1	ENSG00000152332	0.634402	0.437012	0.000777671	0.00115243	chr1	162467160	162468599	0.295162	0.33924	0.161318	0.20428	26.5954	30.567	14.5355	18.4065	1
NEURON	EPDR1	ENSG00000086289	0.634307	0.702479	5.33263e-06	1.25253e-05	chr7	37960042	37961273	0.323868	0.310439	0.210441	0.155252	39.3034	37.6737	25.5384	18.8408	2
NEURON	TRMT12	ENSG00000183665	0.634299	0.716967	8.9427e-08	2.03326e-07	chr8	125462118	125463559	0.322178	0.312121	0.163341	0.202359	36.7645	35.6168	18.6392	23.0917	1
NEURON	NRXN1	ENSG00000179915	0.634063	1.1529	7.16292e-07	1.45314e-06	chr2	50574616	50575192	0.432789	0.201274	0.120943	0.244994	92.3001	42.9254	25.7932	52.2495	3
NEURON	NRXN1	ENSG00000179915	0.634063	0.76659	1.85715e-05	4.03991e-05	chr2	51258963	51260145	0.432789	0.201274	0.120943	0.244994	92.3001	42.9254	25.7932	52.2495	3
NEURON	MTX3	ENSG00000177034	0.634019	0.41384	0.0126834	0.0181562	chr5	79286495	79287426	0.369725	0.264294	0.192814	0.173167	17.7934	12.7194	9.2794	8.33386	1
NEURON	TIPRL	ENSG00000143155	0.633962	0.362944	0.000977579	0.00166415	chr1	168147529	168149340	0.365724	0.268238	0.208994	0.157043	79.7974	58.527	45.6005	34.2653	1
NEURON	METTL2B	ENSG00000165055	0.63395	0.348685	0.0241385	0.0332466	chr7	128116291	128117151	0.253827	0.380122	0.198622	0.167428	11.4864	17.2017	8.98826	7.57662	1
NEURON	SPRYD7	ENSG00000123178	0.633798	0.633667	1.78146e-08	4.4391e-08	chr13	50509869	50511375	0.320996	0.312802	0.174047	0.192155	70.2618	68.4684	38.0966	42.0603	1
NEURON	CSNK1G3	ENSG00000151292	0.633747	0.461832	2.04046e-05	5.09942e-05	chr5	122847167	122848295	0.302946	0.330801	0.217411	0.148842	72.8484	79.5464	52.2801	35.7914	1
NEURON	TSPYL1	ENSG00000189241	0.633726	0.445064	5.08016e-05	0.000104008	chr6	116600193	116601647	0.321146	0.31258	0.219488	0.146786	70.1453	68.2744	47.9411	32.0613	1
NEURON	HIST1H4F	ENSG00000198327	0.633548	0.630363	0.00202904	0.00328828	chr6	26240272	26241232	0.212535	0.421014	0.265111	0.101341	6.47847	12.8333	8.08109	3.08906	1
NEURON	TNFRSF11A	ENSG00000141655	0.63354	0.651748	0.00913128	0.0133709	chr18	59992258	59992557	0.172196	0.461344	0.261873	0.104586	2.9156	7.81143	4.43401	1.77085	1
NEURON	ADH4	ENSG00000198099	0.63354	0.806971	0.0115208	0.0168189	chr4	100065321	100065540	0.353005	0.280535	0.253904	0.112556	2.95913	2.35164	2.1284	0.943518	1
NEURON	TMEM185A	ENSG00000155984	0.633521	0.542755	0.00319713	0.00435521	chrX	148712592	148713797	0.314574	0.318947	0.163122	0.203357	17.2657	17.5058	8.95313	11.1614	1
NEURON	TTC39A	ENSG00000085831	0.633518	0.617858	0.001773	0.00289917	chr1	51762446	51763061	0.357061	0.276457	0.185272	0.181211	7.99841	6.19282	4.15021	4.05925	1
NEURON	PDE4D	ENSG00000113448	0.633511	0.557474	0.00676814	0.0101174	chr5	58295530	58296083	0.341524	0.291987	0.181154	0.185335	103.512	88.498	54.9059	56.1729	7
NEURON	PDE4D	ENSG00000113448	0.633511	0.910028	3.50124e-07	1.23571e-06	chr5	58334907	58335843	0.341524	0.291987	0.181154	0.185335	103.512	88.498	54.9059	56.1729	7
NEURON	PDE4D	ENSG00000113448	0.633511	0.89797	2.14066e-05	3.65673e-05	chr5	59189509	59190150	0.341524	0.291987	0.181154	0.185335	103.512	88.498	54.9059	56.1729	7
NEURON	PDE4D	ENSG00000113448	0.633511	1.36199	7.33484e-10	2.92456e-09	chr5	59783620	59784275	0.341524	0.291987	0.181154	0.185335	103.512	88.498	54.9059	56.1729	7
NEURON	EDN1	ENSG00000078401	0.633504	1.08383	1.89394e-06	5.8095e-06	chr6	12290489	12290834	0.409563	0.223941	0.198552	0.167944	6.56718	3.59081	3.1837	2.69291	1
NEURON	NTRK3	ENSG00000140538	0.633485	0.942671	2.31312e-07	8.45468e-07	chr15	88799620	88800303	0.387818	0.245667	0.19893	0.167585	19.5078	12.3574	10.0064	8.42976	1
NEURON	GRIPAP1	ENSG00000068400	0.633476	0.895692	3.09088e-06	7.50096e-06	chrX	48858364	48859089	0.233292	0.400184	0.20985	0.156673	8.26536	14.1782	7.43483	5.55082	1
NEURON	RRP36	ENSG00000124541	0.633352	0.508042	0.0219103	0.0275611	chr6	42989176	42989599	0.267517	0.365835	0.174485	0.192163	4.67242	6.38963	3.04753	3.35629	1
NEURON	TM9SF1	ENSG00000254692	0.633269	0.42899	0.000420664	0.000809479	chr14	24682219	24683143	0.290797	0.342471	0.208486	0.158246	35.5556	41.8738	25.4914	19.3486	1
NEURON	CHMP4A	ENSG00000254505	0.633269	0.42899	0.000420664	0.000809479	chr14	24682219	24683143	0.290797	0.342471	0.208486	0.158246	35.5556	41.8738	25.4914	19.3486	1
NEURON	UFC1	ENSG00000143222	0.633262	0.548768	0.000333433	0.000516286	chr1	161123360	161124165	0.275818	0.357445	0.166669	0.200068	14.5761	18.8898	8.80792	10.573	1
NEURON	SYNJ1	ENSG00000159082	0.633247	0.676215	7.55798e-08	2.29442e-07	chr21	34099628	34101044	0.323934	0.309313	0.18848	0.178272	43.7541	41.7792	25.4582	24.0794	1
NEURON	MORN4	ENSG00000171160	0.633156	0.610388	6.25148e-05	0.000101592	chr10	99392642	99393747	0.274408	0.358748	0.139636	0.227208	15.5012	20.2655	7.88795	12.8348	1
NEURON	KCTD4	ENSG00000180332	0.632894	0.444758	0.00237038	0.00332022	chr13	45767718	45769034	0.308633	0.32426	0.135681	0.231425	22.9478	24.1096	10.0883	17.2071	1
NEURON	TMA16	ENSG00000198498	0.632818	0.521797	5.08246e-05	0.000104053	chr4	164415387	164416448	0.332258	0.30056	0.199297	0.167885	46.1357	41.7343	27.6734	23.3116	1
NEURON	APOA1BP	ENSG00000163382	0.632735	0.555469	0.000404906	0.000620184	chr1	156561065	156561970	0.292545	0.34019	0.16284	0.204425	12.3586	14.3714	6.87924	8.63597	1
NEURON	PLCH1	ENSG00000114805	0.632676	1.47234	9.40546e-12	3.76176e-11	chr3	155394006	155394678	0.342809	0.289866	0.228123	0.139201	38.7441	32.7605	25.7824	15.7324	3
NEURON	PRSS23	ENSG00000150687	0.632652	0.492387	0.0321613	0.039477	chr11	86511320	86511764	0.368783	0.263869	0.175232	0.192116	8.01943	5.73802	3.81054	4.17769	1
NEURON	CHN1	ENSG00000128656	0.632642	0.930549	0.000417575	0.000750497	chr2	175711720	175712107	0.304732	0.32791	0.16601	0.201347	37.4389	40.2866	20.3958	24.7372	3
NEURON	CHN1	ENSG00000128656	0.632642	1.34139	2.82353e-10	1.76025e-09	chr2	175712166	175712649	0.304732	0.32791	0.16601	0.201347	37.4389	40.2866	20.3958	24.7372	3
NEURON	MAPRE3	ENSG00000084764	0.632567	0.45548	0.0148679	0.0190594	chr2	27193107	27193992	0.285071	0.347496	0.171279	0.196154	10.1531	12.3764	6.10026	6.98621	1
NEURON	FAM24B	ENSG00000213185	0.632553	0.707341	0.000146838	0.00023727	chr10	124638799	124639567	0.294	0.338552	0.169511	0.197937	9.43918	10.8696	5.44231	6.35496	1
NEURON	CUZD1	ENSG00000138161	0.632553	0.707341	0.000146838	0.00023727	chr10	124638799	124639567	0.294	0.338552	0.169511	0.197937	9.43918	10.8696	5.44231	6.35496	1
NEURON	PDGFRL	ENSG00000104213	0.632453	0.886288	0.000332521	0.000606061	chr8	17433781	17434347	0.303086	0.329367	0.224567	0.14298	8.38146	9.10821	6.21011	3.95393	2
NEURON	CENPL	ENSG00000120334	0.632401	0.623793	9.26005e-08	3.6421e-07	chr1	173793194	173794318	0.28797	0.34443	0.191274	0.176325	55.1886	66.0089	36.657	33.7922	1
NEURON	DARS2	ENSG00000117593	0.632401	0.623793	9.26005e-08	3.6421e-07	chr1	173793194	173794318	0.28797	0.34443	0.191274	0.176325	55.1886	66.0089	36.657	33.7922	1
NEURON	OR9G1	ENSG00000174914	0.632343	0.915355	1.76087e-05	3.03668e-05	chr11	56467777	56468270	0.246693	0.38565	0.184166	0.183491	6.61027	10.3337	4.93484	4.91676	1
NEURON	RPS13	ENSG00000110700	0.632331	1.02934	1.30506e-14	8.53589e-14	chr11	17098723	17099943	0.207502	0.424829	0.164011	0.203658	35.3817	72.4387	27.966	34.7262	1
NEURON	EDEM2	ENSG00000088298	0.632249	1.04331	2.77859e-06	6.78576e-06	chr20	33865592	33866106	0.317623	0.314627	0.184164	0.183587	13.9413	13.8098	8.08346	8.05811	2
NEURON	C20orf26	ENSG00000089101	0.632132	0.578054	6.34039e-07	1.44216e-06	chr20	20032719	20033778	0.360389	0.271743	0.165128	0.202741	45.6871	34.4493	20.9335	25.7018	2
NEURON	C20orf26	ENSG00000089101	0.632132	1.31653	4.47562e-09	1.21055e-08	chr20	20054463	20055072	0.360389	0.271743	0.165128	0.202741	45.6871	34.4493	20.9335	25.7018	2
NEURON	ICA1L	ENSG00000163596	0.631982	0.577305	0.00100649	0.00179807	chr2	203735424	203736640	0.277353	0.35463	0.182107	0.185911	14.7874	18.9076	9.70927	9.91211	1
NEURON	TM9SF1	ENSG00000100926	0.631817	0.527066	0.000586318	0.00103154	chr14	24664303	24665423	0.307095	0.324722	0.207064	0.161119	58.7088	62.0787	39.5855	30.8019	2
NEURON	TM9SF1	ENSG00000100926	0.631817	0.42899	0.000420664	0.000809479	chr14	24682219	24683143	0.307095	0.324722	0.207064	0.161119	58.7088	62.0787	39.5855	30.8019	2
NEURON	SLC10A7	ENSG00000120519	0.63178	0.644806	1.61057e-06	3.13265e-06	chr4	147442938	147444023	0.321869	0.30991	0.173268	0.194953	46.7086	44.9732	25.144	28.2909	1
NEURON	OVCA2	ENSG00000262664	0.631685	0.486084	0.0225507	0.02833	chr17	1944962	1945705	0.276628	0.355056	0.169169	0.199146	11.1753	14.3437	6.83415	8.04517	1
NEURON	AC068620.1	ENSG00000268171	0.63158	0.414039	0.0122344	0.0175554	chr4	57276146	57277022	0.234878	0.396702	0.288524	0.0798968	19.153	32.3488	23.5275	6.51513	1
NEURON	CHURC1	ENSG00000258289	0.631566	0.538396	1.03547e-05	2.33572e-05	chr14	65380656	65381645	0.32466	0.306906	0.203876	0.164558	32.7915	30.9982	20.5919	16.6208	1
NEURON	CHURC1-FNTB	ENSG00000125954	0.631566	0.538396	1.03547e-05	2.33572e-05	chr14	65380656	65381645	0.32466	0.306906	0.203876	0.164558	32.7915	30.9982	20.5919	16.6208	1
NEURON	BBS12	ENSG00000181004	0.631528	0.561344	9.66355e-08	2.88999e-07	chr4	123653134	123654388	0.319454	0.312074	0.199439	0.169033	100.702	98.3757	62.8694	53.2847	1
NEURON	BLVRA	ENSG00000106605	0.631507	0.46579	0.00689862	0.0102985	chr7	43797983	43798998	0.36246	0.269047	0.203685	0.164808	15.4856	11.4946	8.70212	7.04117	1
NEURON	C16orf46	ENSG00000166455	0.631305	0.820817	6.83173e-09	1.80105e-08	chr16	81110100	81111262	0.320208	0.311097	0.168569	0.200126	42.6442	41.4309	22.4495	26.6521	1
NEURON	OSGEPL1	ENSG00000128694	0.631299	0.590148	1.95967e-06	5.99171e-06	chr2	190626951	190628198	0.288093	0.343206	0.187309	0.181392	61.5197	73.2885	39.9982	38.7347	1
NEURON	TTC7B	ENSG00000165914	0.631207	1.10596	0.000831654	0.00150964	chr14	91144120	91144348	0.305118	0.32609	0.18621	0.182582	10.6173	11.3471	6.47966	6.35341	2
NEURON	TTC7B	ENSG00000165914	0.631207	0.464037	0.0141814	0.0182211	chr14	91282260	91282994	0.305118	0.32609	0.18621	0.182582	10.6173	11.3471	6.47966	6.35341	2
NEURON	RBMX2	ENSG00000134597	0.631177	0.656577	7.95961e-06	1.42499e-05	chrX	129535243	129536422	0.310864	0.320313	0.176608	0.192215	25.5641	26.3411	14.5235	15.8069	1
NEURON	PRDM9	ENSG00000164256	0.631174	0.765129	0.00246223	0.00393972	chr5	23507011	23507814	0.273326	0.357848	0.210573	0.158253	8.96311	11.7348	6.90527	5.18957	1
NEURON	ANK2	ENSG00000145362	0.631161	0.963634	4.46357e-11	3.23275e-10	chr4	113738615	113739627	0.290926	0.340235	0.229924	0.138915	150.341	175.822	118.817	71.7864	6
NEURON	ANK2	ENSG00000145362	0.631161	0.802342	2.01185e-07	4.9795e-07	chr4	113970478	113971865	0.290926	0.340235	0.229924	0.138915	150.341	175.822	118.817	71.7864	6
NEURON	ANK2	ENSG00000145362	0.631161	2.44338	4.38235e-24	7.5963e-22	chr4	114037365	114038456	0.290926	0.340235	0.229924	0.138915	150.341	175.822	118.817	71.7864	6
NEURON	ANK2	ENSG00000145362	0.631161	0.695067	0.0150644	0.0215279	chr4	114095000	114095212	0.290926	0.340235	0.229924	0.138915	150.341	175.822	118.817	71.7864	6
NEURON	CX3CL1	ENSG00000006210	0.631134	0.38707	0.0374562	0.0496709	chr16	57405988	57406977	0.346377	0.284757	0.227606	0.14126	17.4578	14.3521	11.4716	7.11966	1
NEURON	TMEM165	ENSG00000134851	0.631088	0.485993	6.07541e-05	0.000138153	chr4	56261576	56262785	0.288651	0.342437	0.202503	0.166409	42.2865	50.166	29.666	24.3784	1
NEURON	RAPGEF2	ENSG00000109756	0.630915	0.530984	8.86944e-05	0.00014732	chr4	160187933	160189504	0.340349	0.290566	0.174588	0.194497	57.0778	48.7291	29.2791	32.6178	2
NEURON	RAPGEF2	ENSG00000109756	0.630915	1.64583	2.28239e-12	1.43227e-11	chr4	160203573	160204186	0.340349	0.290566	0.174588	0.194497	57.0778	48.7291	29.2791	32.6178	2
NEURON	FKTN	ENSG00000106692	0.630892	0.518099	0.000149941	0.000287231	chr9	108320016	108320863	0.349193	0.281698	0.197676	0.171432	29.5754	23.8588	16.7425	14.5197	1
NEURON	ANXA7	ENSG00000138279	0.630843	0.709413	0.000443608	0.000676411	chr10	75173651	75174235	0.303775	0.327068	0.162037	0.20712	7.59911	8.18179	4.05344	5.18121	1
NEURON	BTN3A1	ENSG00000026950	0.630812	0.401998	0.0152223	0.0194912	chr6	26401934	26403127	0.250704	0.380108	0.163867	0.205321	15.0341	22.7941	9.82668	12.3126	1
NEURON	TMEM180	ENSG00000138111	0.630799	0.413409	0.0195371	0.0247066	chr10	104220592	104221348	0.301603	0.329196	0.143764	0.225437	8.87747	9.68965	4.2316	6.6356	1
NEURON	MBLAC1	ENSG00000214309	0.630511	0.59856	7.22576e-05	0.000161805	chr7	99724220	99725187	0.287195	0.343316	0.195841	0.173648	19.5364	23.354	13.3221	11.8124	1
NEURON	ABCC9	ENSG00000069431	0.630508	0.581384	0.00202895	0.00328816	chr12	22093924	22094760	0.197197	0.433311	0.279887	0.0896042	14.34	31.5101	20.3532	6.51596	2
NEURON	SF3B4	ENSG00000143368	0.630507	0.577296	0.000211505	0.000335271	chr1	149899189	149900390	0.309901	0.320606	0.154622	0.214871	15.5925	16.1312	7.77976	10.8112	1
NEURON	GRM3	ENSG00000198822	0.630474	1.1083	7.61086e-12	3.08877e-11	chr7	86272816	86274722	0.178978	0.451496	0.167246	0.20228	31.0994	78.4522	29.0607	35.1482	1
NEURON	GPR161	ENSG00000143147	0.630459	0.584973	0.0102397	0.0150873	chr1	168106583	168106955	0.313275	0.317184	0.250075	0.119466	6.18863	6.26587	4.94015	2.36001	2
NEURON	NEDD8-MDP1	ENSG00000255526	0.630385	0.659156	2.48825e-08	7.27726e-08	chr14	24700868	24702463	0.308039	0.322347	0.177739	0.191876	49.0202	51.2971	28.2847	30.5345	1
NEURON	NEDD8	ENSG00000129559	0.630385	0.659156	2.48825e-08	7.27726e-08	chr14	24700868	24702463	0.308039	0.322347	0.177739	0.191876	49.0202	51.2971	28.2847	30.5345	1
NEURON	GMPR2	ENSG00000100938	0.630385	0.659156	2.48825e-08	7.27726e-08	chr14	24700868	24702463	0.308039	0.322347	0.177739	0.191876	49.0202	51.2971	28.2847	30.5345	1
NEURON	TMPRSS7	ENSG00000176040	0.630322	0.555862	0.0070232	0.0106705	chr3	111761684	111762214	0.330182	0.30014	0.220062	0.149616	7.51581	6.83199	5.00919	3.40566	1
NEURON	HDGFRP3	ENSG00000166503	0.630318	0.475674	0.00336706	0.00457655	chr15	83875741	83877028	0.313841	0.316478	0.142876	0.226806	14.3215	14.4418	6.51985	10.3498	1
NEURON	SPARCL1	ENSG00000152583	0.630239	0.671766	0.00253922	0.00419499	chr4	88452019	88452418	0.312249	0.317991	0.237392	0.132368	23.4804	23.9122	17.8514	9.9538	2
NEURON	KPNA5	ENSG00000196911	0.630196	0.341229	0.00265944	0.00437625	chr6	117001673	117002991	0.29087	0.339326	0.229896	0.139908	53.961	62.9504	42.6493	25.9551	1
NEURON	BCL2L13	ENSG00000099968	0.630143	0.544515	0.000954679	0.00139949	chr22	18111221	18112085	0.387276	0.242867	0.162823	0.207034	49.7232	31.1823	20.9052	26.5815	2
NEURON	BCL2L13	ENSG00000099968	0.630143	0.463281	0.00263668	0.00362172	chr22	18120753	18121996	0.387276	0.242867	0.162823	0.207034	49.7232	31.1823	20.9052	26.5815	2
NEURON	PDE1A	ENSG00000115252	0.630131	0.567455	0.000288847	0.000437709	chr2	183386946	183387998	0.21698	0.413151	0.0984762	0.271393	14.4152	27.448	6.54234	18.0302	1
NEURON	GPC6	ENSG00000183098	0.630032	0.622439	0.000117347	0.000228297	chr13	93878881	93881034	0.329303	0.30073	0.19118	0.178787	69.8004	63.744	40.5235	37.8965	1
NEURON	MGAT5B	ENSG00000167889	0.629994	0.873185	0.00348712	0.00473191	chr17	74864288	74864575	0.226438	0.403556	0.140193	0.229813	1.96503	3.50207	1.2166	1.99432	1
NEURON	POLR2M	ENSG00000255529	0.629867	0.589371	3.43527e-05	8.20146e-05	chr15	57998329	57999587	0.277243	0.352623	0.180196	0.189938	30.8702	39.2635	20.0643	21.149	1
NEURON	ZNF821	ENSG00000102984	0.629853	0.69048	2.17226e-05	5.39804e-05	chr16	71917274	71918673	0.309313	0.32054	0.190169	0.179978	20.6735	21.4239	12.7103	12.0292	1
NEURON	SCN9A	ENSG00000169432	0.629627	0.369761	0.0277389	0.0345068	chr2	167231941	167233063	0.298114	0.331513	0.131057	0.239316	19.9998	22.2405	8.79231	16.0552	1
NEURON	ATG16L1	ENSG00000085978	0.629617	1.47398	9.80249e-08	3.83713e-07	chr2	234117921	234118843	0.225888	0.403729	0.185492	0.184891	18.6007	33.245	15.2743	15.2248	2
NEURON	TYSND1	ENSG00000156521	0.629617	0.273747	0.0198768	0.0249574	chr10	71905772	71907195	0.365606	0.264011	0.156563	0.21382	38.8889	28.0824	16.6534	22.7437	1
NEURON	NUCB2	ENSG00000070081	0.629594	1.09349	2.03822e-14	1.93232e-13	chr11	17228878	17230222	0.217517	0.412077	0.172605	0.197801	52.8286	100.082	41.9207	48.0402	2
NEURON	NUCB2	ENSG00000070081	0.629594	0.866778	2.05032e-12	9.12931e-12	chr11	17297693	17299138	0.217517	0.412077	0.172605	0.197801	52.8286	100.082	41.9207	48.0402	2
NEURON	GAS2	ENSG00000148935	0.629533	0.278075	0.0135094	0.0194722	chr11	22646596	22647955	0.31888	0.310653	0.189708	0.18076	94.3288	91.8953	56.1181	53.4711	2
NEURON	GAS2	ENSG00000148935	0.629533	1.31842	9.22673e-12	3.69428e-11	chr11	22688239	22689047	0.31888	0.310653	0.189708	0.18076	94.3288	91.8953	56.1181	53.4711	2
NEURON	ENO2	ENSG00000111674	0.629506	0.462604	0.00899087	0.0118053	chr12	7023109	7023896	0.288271	0.341236	0.164157	0.206336	10.2143	12.091	5.81656	7.31111	1
NEURON	ELMO1	ENSG00000155849	0.629417	1.59065	1.38014e-14	8.98979e-14	chr7	37025201	37027227	0.341196	0.288221	0.17948	0.191103	86.543	73.1062	45.5245	48.4726	3
NEURON	HS1BP3	ENSG00000118960	0.629231	0.511534	1.82419e-05	4.6055e-05	chr2	20850147	20851558	0.274338	0.354893	0.18556	0.185209	34.2943	44.3641	23.1963	23.1525	1
NEURON	TRAPPC3L	ENSG00000173626	0.629052	0.656879	0.0109683	0.0158571	chr6	116833317	116833566	0.285312	0.343739	0.230359	0.140589	3.28203	3.95413	2.64988	1.61724	1
NEURON	DEPTOR	ENSG00000155792	0.62889	0.417815	8.9345e-06	1.59136e-05	chr8	120885418	120887122	0.356074	0.272816	0.174618	0.196492	145.477	111.461	71.3415	80.2786	1
NEURON	KLHL7	ENSG00000122550	0.628816	0.622047	1.68591e-08	7.56873e-08	chr7	23144807	23146414	0.294536	0.334279	0.192814	0.178371	66.9669	76.003	43.8388	40.555	1
NEURON	TMEM121	ENSG00000184986	0.628718	0.60196	0.000252842	0.000385325	chr14	105994242	105995452	0.250488	0.37823	0.123254	0.248028	16.4142	24.7851	8.07674	16.2531	2
NEURON	LURAP1	ENSG00000171357	0.628691	0.490273	0.0162449	0.020588	chr1	46668574	46669125	0.273092	0.355599	0.127279	0.24403	6.83183	8.89587	3.18408	6.1048	1
NEURON	TAF4B	ENSG00000141384	0.628674	0.486987	5.74091e-05	0.000116693	chr18	23805763	23807239	0.314386	0.314289	0.21067	0.160655	60.6889	60.6702	40.6677	31.0129	1
NEURON	BDP1	ENSG00000145734	0.628627	0.538089	6.08975e-05	0.000138453	chr5	70751083	70752243	0.312443	0.316184	0.205804	0.165569	33.499	33.9001	22.0655	17.7518	1
NEURON	NEK1	ENSG00000137601	0.628526	0.430443	5.43147e-05	0.000124713	chr4	170533219	170534878	0.286012	0.342514	0.205542	0.165932	61.8334	74.0485	44.4364	35.8731	1
NEURON	SENP7	ENSG00000138468	0.628501	0.348442	0.00793596	0.0119425	chr3	101231273	101232529	0.251084	0.377418	0.191088	0.180411	28.4162	42.7139	21.6261	20.4178	1
NEURON	DCDC1	ENSG00000170959	0.628448	0.562291	3.57662e-05	6.25185e-05	chr11	31390810	31392025	0.285678	0.34277	0.167141	0.20441	44.0704	52.8777	25.7842	31.5336	1
NEURON	DNAJC24	ENSG00000170946	0.628448	0.562291	3.57662e-05	6.25185e-05	chr11	31390810	31392025	0.285678	0.34277	0.167141	0.20441	44.0704	52.8777	25.7842	31.5336	1
NEURON	ZCCHC12	ENSG00000174460	0.628331	1.13876	1.33564e-06	4.21993e-06	chrX	117957508	117957937	0.383982	0.244349	0.18714	0.184529	9.33663	5.94141	4.55036	4.48687	1
NEURON	C3orf17	ENSG00000163608	0.628267	0.475558	1.63373e-05	2.8273e-05	chr3	112737555	112739023	0.325591	0.302676	0.164026	0.207706	79.3754	73.7889	39.9877	50.6364	1
NEURON	IMPDH1	ENSG00000106348	0.628232	0.421127	0.00608838	0.00916698	chr7	128049586	128050641	0.319442	0.30879	0.220126	0.151642	21.2002	20.4933	14.6089	10.0639	1
NEURON	ZDHHC13	ENSG00000177054	0.627962	0.51254	0.000347111	0.000536215	chr11	19138168	19139308	0.292003	0.335958	0.168243	0.203795	23.0281	26.4945	13.2681	16.0718	1
NEURON	RCCD1	ENSG00000166965	0.627933	0.392875	0.0172824	0.0242122	chr15	91497716	91498612	0.364849	0.263084	0.200602	0.171465	21.8499	15.7554	12.0135	10.2686	1
NEURON	SARM1	ENSG00000004139	0.627926	0.563082	0.0371183	0.0452556	chr17	26698352	26698689	0.316089	0.311837	0.142565	0.229509	5.84465	5.76603	2.63611	4.24374	1
NEURON	SCAI	ENSG00000173611	0.627922	0.460921	0.00345569	0.0046908	chr9	127905615	127906324	0.337847	0.290075	0.155327	0.21675	16.4986	14.1657	7.58534	10.5849	1
NEURON	IMPA1	ENSG00000133731	0.627834	0.442128	0.00587611	0.0090611	chr8	82598181	82598791	0.304512	0.323321	0.212575	0.159591	21.1058	22.4095	14.7337	11.0613	1
NEURON	HIST1H3E	ENSG00000196966	0.627753	0.884931	6.79882e-05	0.000110035	chr6	26225034	26225481	0.256419	0.371333	0.172188	0.20006	5.10837	7.39767	3.43031	3.98557	1
NEURON	ATP8B2	ENSG00000143515	0.627664	0.535358	0.0215141	0.0298979	chr1	154297798	154298149	0.335939	0.291724	0.225888	0.146449	12.5732	10.9184	8.45432	5.48116	2
NEURON	ATP8B2	ENSG00000143515	0.627664	0.736108	0.00106112	0.00188725	chr1	154300984	154301304	0.335939	0.291724	0.225888	0.146449	12.5732	10.9184	8.45432	5.48116	2
NEURON	DHX36	ENSG00000174953	0.627461	0.648047	7.0647e-07	1.87478e-06	chr3	154041547	154042840	0.315487	0.311973	0.191453	0.181087	46.5465	46.0281	28.2466	26.7173	1
NEURON	SCAMP5	ENSG00000198794	0.627357	0.802311	0.00491924	0.00664943	chr15	75288149	75288421	0.346742	0.280616	0.105457	0.267186	14.8784	12.041	4.52505	11.4647	2
NEURON	DPCD	ENSG00000166171	0.627347	1.03094	0.000240662	0.000367599	chr10	103329977	103330478	0.293483	0.333865	0.161608	0.211045	13.5849	15.4541	7.4806	9.76897	2
NEURON	DPCD	ENSG00000166171	0.627347	0.485859	0.00903468	0.0118598	chr10	103347681	103348270	0.293483	0.333865	0.161608	0.211045	13.5849	15.4541	7.4806	9.76897	2
NEURON	THAP6	ENSG00000174796	0.627252	0.585433	4.35287e-07	9.07221e-07	chr4	76439019	76440437	0.325345	0.301907	0.177179	0.195569	71.59	66.4327	38.9872	43.0337	1
NEURON	RCHY1	ENSG00000163743	0.627252	0.585433	4.35287e-07	9.07221e-07	chr4	76439019	76440437	0.325345	0.301907	0.177179	0.195569	71.59	66.4327	38.9872	43.0337	1
NEURON	C11orf91	ENSG00000205177	0.6272	0.57333	1.07427e-05	2.0185e-05	chr11	33722016	33723071	0.293486	0.333714	0.168817	0.203983	29.8178	33.905	17.1516	20.7244	1
NEURON	KHDRBS2	ENSG00000112232	0.627194	0.284265	0.0322685	0.0398264	chr6	62995441	62996652	0.314827	0.312367	0.10051	0.272296	45.2174	44.864	14.4358	39.1088	1
NEURON	TMEM132A	ENSG00000006118	0.627185	0.507037	0.00400848	0.00637883	chr11	60691571	60692383	0.284482	0.342703	0.197628	0.175187	10.8741	13.0996	7.55421	6.6964	1
NEURON	KIAA1549	ENSG00000122778	0.627153	0.805993	4.197e-05	7.26797e-05	chr7	138603243	138604426	0.261252	0.365902	0.190404	0.182442	21.8071	30.5425	15.8934	15.2288	2
NEURON	DIAPH3	ENSG00000139734	0.627146	0.685937	7.05219e-07	1.43217e-06	chr13	60737633	60738836	0.30779	0.319355	0.179455	0.193399	60.2829	62.548	35.1476	37.8785	1
NEURON	MYOF	ENSG00000138119	0.627038	0.80578	0.00316215	0.00497589	chr10	95241912	95242269	0.227914	0.399123	0.236461	0.136502	1.83922	3.22083	1.90818	1.10154	1
NEURON	PAK7	ENSG00000101349	0.627017	0.662637	1.22831e-06	2.66627e-06	chr20	9818611	9820167	0.374249	0.252768	0.1158	0.257184	64.6247	43.6476	19.9961	44.4101	1
NEURON	MRPS14	ENSG00000120333	0.627	0.639971	1.91928e-07	4.18363e-07	chr1	174992052	174993267	0.334418	0.292582	0.187078	0.185922	51.2421	44.8318	28.6656	28.4884	1
NEURON	THEGL	ENSG00000249693	0.626993	0.895155	2.05026e-06	3.93606e-06	chr4	57396321	57397141	0.155603	0.47139	0.133178	0.239829	6.58682	19.9544	5.63757	10.1522	1
NEURON	SEPT3	ENSG00000100167	0.62695	0.678252	0.014105	0.0181272	chr22	42372587	42372824	0.349554	0.277396	0.155756	0.217295	3.24744	2.57708	1.44701	2.01872	1
NEURON	PKIA	ENSG00000171033	0.626885	0.54274	1.79991e-05	3.92203e-05	chr8	79427647	79429212	0.300756	0.32613	0.187336	0.185779	83.2983	90.3259	51.8851	51.4539	2
NEURON	PKIA	ENSG00000171033	0.626885	1.0594	7.4663e-07	2.47758e-06	chr8	79503263	79503765	0.300756	0.32613	0.187336	0.185779	83.2983	90.3259	51.8851	51.4539	2
NEURON	CTNND1	ENSG00000198561	0.626836	0.424919	0.005904	0.00890724	chr11	57528885	57529693	0.272508	0.354328	0.21111	0.162054	28.6359	37.2337	22.1841	17.0291	2
NEURON	CTNND1	ENSG00000198561	0.626836	0.492117	0.0193521	0.0271112	chr11	57531093	57531549	0.272508	0.354328	0.21111	0.162054	28.6359	37.2337	22.1841	17.0291	2
NEURON	LMO3	ENSG00000048540	0.626757	0.608931	0.00157108	0.00270171	chr12	16759206	16759760	0.240585	0.386172	0.229493	0.14375	34.4653	55.3217	32.8763	20.5931	4
NEURON	LMO3	ENSG00000048540	0.626757	1.20887	5.87699e-08	1.81178e-07	chr12	16760929	16761232	0.240585	0.386172	0.229493	0.14375	34.4653	55.3217	32.8763	20.5931	4
NEURON	LMO3	ENSG00000048540	0.626757	1.1726	9.46505e-09	3.26993e-08	chr12	16762886	16763306	0.240585	0.386172	0.229493	0.14375	34.4653	55.3217	32.8763	20.5931	4
NEURON	PKNOX2	ENSG00000165495	0.626636	0.506836	0.000967449	0.00164777	chr11	125034247	125035481	0.361273	0.265364	0.184868	0.188495	28.1545	20.6801	14.407	14.6897	1
NEURON	TRO	ENSG00000067445	0.626549	1.20821	2.35234e-05	5.80612e-05	chrX	54947089	54947385	0.248311	0.378238	0.234525	0.138926	16.341	24.8913	15.4338	9.14254	2
NEURON	TRO	ENSG00000067445	0.626549	0.341772	0.0318065	0.0426888	chrX	54947511	54948544	0.248311	0.378238	0.234525	0.138926	16.341	24.8913	15.4338	9.14254	2
NEURON	IFLTD1	ENSG00000152936	0.626502	0.861287	0.000183606	0.000347394	chr12	25706054	25706352	0.246168	0.380334	0.284812	0.0886861	10.4773	16.1877	12.1221	3.77464	2
NEURON	ALG8	ENSG00000159063	0.626488	1.5547	2.63474e-07	9.52024e-07	chr11	77819999	77820644	0.252043	0.374446	0.217997	0.155515	17.871	26.55	15.457	11.0267	2
NEURON	TPP1	ENSG00000166340	0.626179	0.232195	0.0157141	0.0223809	chr11	6639351	6641078	0.251236	0.374943	0.206641	0.167181	63.309	94.482	52.0716	42.1279	1
NEURON	MLF1	ENSG00000178053	0.626112	0.653509	3.37643e-07	9.3603e-07	chr3	158288223	158289461	0.307896	0.318215	0.191152	0.182736	47.5609	49.1548	29.5274	28.2273	1
NEURON	CYP2R1	ENSG00000186104	0.625893	0.268319	0.0267572	0.0333434	chr11	14912693	14914180	0.245806	0.380087	0.179574	0.194533	45.943	71.0413	33.5638	36.3598	1
NEURON	PDCD2	ENSG00000071994	0.625893	0.52209	0.000825811	0.00149993	chr6	170893164	170894193	0.295926	0.329967	0.199564	0.174544	14.5621	16.2372	9.82026	8.58906	1
NEURON	CACNB4	ENSG00000182389	0.625889	0.541367	2.08253e-05	3.56264e-05	chr2	152828954	152830818	0.300989	0.3249	0.177374	0.196737	50.8729	54.9142	29.9796	33.2523	2
NEURON	CACNB4	ENSG00000182389	0.625889	1.73236	2.93435e-11	1.08367e-10	chr2	152955174	152955786	0.300989	0.3249	0.177374	0.196737	50.8729	54.9142	29.9796	33.2523	2
NEURON	RLN1	ENSG00000107018	0.625838	0.92521	0.00159238	0.00227537	chr9	5339661	5339932	0.330133	0.295705	0.174956	0.199206	3.03254	2.71629	1.60711	1.82987	1
NEURON	EIF5A2	ENSG00000163577	0.625817	0.657347	4.21635e-07	9.87513e-07	chr3	170625890	170626928	0.291262	0.334555	0.18619	0.187993	27.0963	31.1238	17.3213	17.4891	1
NEURON	SLC6A6	ENSG00000131389	0.625701	0.32729	0.0255448	0.0319057	chr3	14443500	14444704	0.265908	0.359793	0.164148	0.210151	19.7133	26.6735	12.1692	15.5797	1
NEURON	GDAP1	ENSG00000104381	0.62566	0.649118	4.37877e-07	1.02281e-06	chr8	75262132	75263110	0.299626	0.326034	0.181876	0.192463	44.3276	48.2346	26.9074	28.4737	1
NEURON	SOWAHA	ENSG00000198944	0.62556	0.892741	0.00047356	0.000702179	chr5	132148806	132149069	0.145144	0.480415	0.127927	0.246513	1.44974	4.79852	1.27777	2.46224	1
NEURON	CCDC14	ENSG00000175455	0.625537	0.705884	0.000252144	0.000467794	chr3	123679993	123680492	0.316614	0.308923	0.191013	0.18345	12.4726	12.1696	7.52471	7.22677	1
NEURON	SH3BP5	ENSG00000131370	0.625504	0.633722	8.396e-05	0.000134546	chr3	15373503	15374676	0.275035	0.35047	0.148588	0.225908	12.5742	16.023	6.79321	10.3282	1
NEURON	DYNC2H1	ENSG00000187240	0.625495	0.370966	0.000492744	0.00093532	chr11	102979616	102981062	0.28004	0.345455	0.214973	0.159531	61.614	76.0065	47.2981	35.0998	1
NEURON	RNF150	ENSG00000170153	0.625493	1.24209	2.71896e-06	8.07801e-06	chr4	141974685	141975178	0.291075	0.334418	0.185925	0.188582	51.7845	59.4956	33.0774	33.5502	2
NEURON	RNF150	ENSG00000170153	0.625493	0.604787	2.42384e-06	7.27147e-06	chr4	142053500	142055054	0.291075	0.334418	0.185925	0.188582	51.7845	59.4956	33.0774	33.5502	2
[truncated: 14,211 more rows]

## Sheet: lncRNA
Analysis	GeneName	ID	relevantFrac	logFC	P.Value	adj.P.Val	chr	start	end	frac__GABAergic	frac__Glutamatergic	frac__MicrogliaAndAstrocytes	frac__Oligodendrocyte	counts__GABAergic	counts__Glutamatergic	counts__MicrogliaAndAstrocytes	counts__Oligodendrocyte	peakCount
NEURON	CATG00000102965.1	CATG00000102965.1	0.947013	4.07224	5.23152e-33	9.26774e-29	chr8	80522928	80523699	0.474901	0.472112	0.0283668	0.0246199	59.9288	59.5768	3.57967	3.10684	1
NEURON	ENSG00000272157.1	ENSG00000272157.1	0.9384	3.81788	4.80635e-31	1.98013e-27	chr8	24813225	24814421	0.467357	0.471043	0.0322959	0.0293044	42.2731	42.6066	2.92121	2.65062	1
NEURON	ENSG00000104725.9	ENSG00000104725.9	0.9384	3.81788	4.80635e-31	1.98013e-27	chr8	24813225	24814421	0.467357	0.471043	0.0322959	0.0293044	42.2731	42.6066	2.92121	2.65062	1
NEURON	CATG00000023415.1	CATG00000023415.1	0.928479	2.14944	7.46953e-11	5.19101e-10	chr15	68810358	68810996	0.234473	0.694005	0.0411952	0.0303262	6.10029	18.0559	1.07177	0.788997	1
NEURON	CATG00000114825.1	CATG00000114825.1	0.927457	1.90429	4.02592e-07	1.10478e-06	chrY	7326406	7326728	0.498082	0.429375	0.0169085	0.0556345	0.301347	0.259778	0.0102299	0.0336597	1
NEURON	CATG00000017109.1	CATG00000017109.1	0.927069	3.48457	5.62499e-22	4.97244e-20	chr13	49458299	49458961	0.418812	0.508257	0.0391326	0.0337985	23.6559	28.708	2.21034	1.90905	1
NEURON	CATG00000019415.1	CATG00000019415.1	0.925341	3.23516	3.25755e-18	1.05906e-16	chr14	69535576	69536225	0.427278	0.498063	0.0389309	0.0357282	8.09675	9.43811	0.737727	0.677036	1
NEURON	CATG00000031577.1	CATG00000031577.1	0.923901	2.61882	1.80915e-13	2.07561e-12	chr1	203527440	203527920	0.315301	0.608599	0.0461762	0.0299228	5.90465	11.3972	0.864742	0.560365	1
NEURON	CATG00000116973.1	CATG00000116973.1	0.921317	3.1747	2.46758e-17	2.79893e-16	chr10	135150277	135150699	0.513787	0.40753	0.0372197	0.0414637	8.67711	6.88258	0.628586	0.700262	1
NEURON	CATG00000004813.1	CATG00000004813.1	0.920715	3.65076	2.80473e-20	1.10512e-18	chr11	12101562	12102129	0.492768	0.427948	0.0418259	0.0374588	10.8036	9.38247	0.917004	0.821259	1
NEURON	CATG00000001573.1	CATG00000001573.1	0.920715	3.65076	2.80473e-20	1.10512e-18	chr11	12101562	12102129	0.492768	0.427948	0.0418259	0.0374588	10.8036	9.38247	0.917004	0.821259	1
NEURON	CATG00000030980.1	CATG00000030980.1	0.919552	2.86665	6.57684e-17	1.5819e-15	chr1	201571754	201572507	0.302488	0.617064	0.0444326	0.0360158	11.1002	22.644	1.63051	1.32165	1
NEURON	CATG00000054017.1	CATG00000054017.1	0.91812	2.71548	3.68019e-14	2.21782e-13	chr20	62959427	62959714	0.459994	0.458127	0.0242411	0.0576386	2.63712	2.62642	0.138973	0.33044	1
NEURON	ENSG00000255087.2	ENSG00000255087.2	0.917802	1.97067	5.22576e-08	2.15187e-07	chr11	126925178	126925708	0.190564	0.727238	0.0430517	0.0391464	4.11284	15.6955	0.929159	0.844874	1
NEURON	CATG00000033649.1	CATG00000033649.1	0.916978	2.00765	6.68482e-07	2.23798e-06	chr17	38768908	38769234	0.245548	0.67143	0.0521472	0.0308752	2.01426	5.50783	0.427771	0.253274	1
NEURON	CATG00000057481.1	CATG00000057481.1	0.91551	3.29593	7.65339e-17	1.81404e-15	chr22	32322979	32323533	0.433519	0.481992	0.0438976	0.0405923	11.2253	12.4804	1.13666	1.05107	1
NEURON	CATG00000012502.1	CATG00000012502.1	0.915111	3.51808	1.79404e-19	8.07055e-18	chr1	110672653	110673182	0.446128	0.468984	0.0457985	0.0390901	12.3252	12.9567	1.26528	1.07995	1
NEURON	CATG00000020077.1	CATG00000020077.1	0.914562	2.93457	1.22411e-19	4.06454e-18	chr14	97646661	97647182	0.488812	0.42575	0.0513517	0.0340864	15.8971	13.8462	1.67006	1.10855	1
NEURON	ENSG00000259964.2	ENSG00000259964.2	0.914399	2.77511	2.84842e-15	3.23796e-14	chr15	71481208	71481643	0.487659	0.42674	0.0492666	0.0363344	6.33146	5.54053	0.639646	0.471743	1
NEURON	CATG00000088132.1	CATG00000088132.1	0.91371	3.19737	2.13779e-15	2.49894e-14	chr6	34433647	34433951	0.479581	0.43413	0.0471939	0.0390958	7.76057	7.02508	0.763691	0.632648	1
NEURON	ENSG00000248441.2	ENSG00000248441.2	0.913701	3.04673	9.68699e-14	7.94697e-13	chr15	95870132	95870340	0.459368	0.454332	0.0410145	0.0452847	5.39691	5.33774	0.481861	0.532029	1
NEURON	CATG00000001572.1	CATG00000001572.1	0.913194	2.47079	1.75095e-14	2.46393e-13	chr11	12097844	12098965	0.237633	0.675561	0.0438622	0.0429438	9.22934	26.2379	1.70355	1.66788	1
NEURON	CATG00000035341.1	CATG00000035341.1	0.913022	2.9041	2.92609e-18	9.63677e-17	chr18	22079802	22080179	0.374827	0.538194	0.0459609	0.0410176	9.99505	14.3514	1.22558	1.09376	1
NEURON	CATG00000113577.1	CATG00000113577.1	0.912678	2.95363	1.72858e-15	2.06238e-14	chrX	42615005	42615486	0.466051	0.446627	0.0641854	0.0231365	12.3024	11.7896	1.69431	0.610737	1
NEURON	CATG00000017110.1	CATG00000017110.1	0.912173	2.93401	5.47179e-23	4.92093e-21	chr13	49466075	49467147	0.525298	0.386875	0.0472875	0.0405396	43.6453	32.1442	3.92896	3.36831	1
NEURON	CATG00000098253.1	CATG00000098253.1	0.911669	1.8642	1.32453e-10	8.77106e-10	chr8	24918551	24919036	0.194743	0.716926	0.052221	0.0361103	5.6805	20.9122	1.52325	1.05331	1
NEURON	CATG00000096524.1	CATG00000096524.1	0.911605	0.975673	6.13821e-05	0.000124243	chr7	96634520	96635115	0.820044	0.0915617	0.0509856	0.037409	46.8815	5.23454	2.91482	2.13865	1
NEURON	CATG00000002591.1	CATG00000002591.1	0.910168	2.84181	7.10579e-19	1.94196e-17	chr1	60432824	60433527	0.38631	0.523857	0.0431714	0.0466607	10.9039	14.7863	1.21855	1.31703	1
NEURON	ENSG00000250994.1	ENSG00000250994.1	0.908687	2.93047	3.80428e-19	1.1121e-17	chr5	133772005	133772656	0.523551	0.385136	0.0502321	0.041081	13.9945	10.2947	1.34271	1.0981	1
NEURON	CATG00000103149.1	CATG00000103149.1	0.90862	1.68629	2.22937e-08	9.81236e-08	chr8	90838620	90839171	0.14735	0.76127	0.0498861	0.0414942	5.18946	26.8108	1.75692	1.46137	1
NEURON	CATG00000087815.1	CATG00000087815.1	0.908543	1.59997	1.26241e-07	4.84275e-07	chr6	25232675	25233227	0.153002	0.755541	0.0454405	0.0460161	4.51249	22.2832	1.34018	1.35715	1
NEURON	ENSG00000255400.1	ENSG00000255400.1	0.908468	3.00886	3.6439e-18	8.41403e-17	chr11	12108149	12108784	0.363966	0.544501	0.0483126	0.0432199	12.5538	18.7807	1.66638	1.49072	1
NEURON	CATG00000018885.1	CATG00000018885.1	0.907367	2.95781	3.1636e-24	2.28563e-22	chr14	50549765	50550641	0.551904	0.355462	0.0408542	0.0517792	34.5274	22.2379	2.55586	3.23933	1
NEURON	ENSG00000252051.1	ENSG00000252051.1	0.90721	3.0545	1.60944e-24	2.50541e-22	chr1	229546261	229547216	0.531072	0.376139	0.045244	0.0475458	29.0503	20.5752	2.4749	2.60081	1
NEURON	CATG00000025208.1	CATG00000025208.1	0.90721	2.7675	1.55827e-10	7.10446e-10	chr15	62411668	62411869	0.519125	0.388085	0.0474082	0.0453817	3.64683	2.72628	0.33304	0.318805	1
NEURON	CATG00000023169.1	CATG00000023169.1	0.90556	2.10472	9.57192e-16	1.28959e-14	chr15	58843487	58844597	0.240367	0.665193	0.0444741	0.0499662	14.0968	39.0115	2.60827	2.93036	1
NEURON	CATG00000065699.1	CATG00000065699.1	0.905491	2.76942	2.276e-22	1.61215e-20	chr3	115342168	115342778	0.379526	0.525965	0.0358595	0.0586495	19.1859	26.5886	1.81277	2.96486	1
NEURON	CATG00000021170.1	CATG00000021170.1	0.905215	1.83435	3.33852e-10	1.44222e-09	chr14	55285192	55285863	0.722517	0.182698	0.0489565	0.0458286	27.1162	6.8567	1.83735	1.71996	1
NEURON	CATG00000101245.1	CATG00000101245.1	0.904911	2.71865	1.32841e-15	1.62534e-14	chr8	142741155	142741596	0.568877	0.336034	0.0473302	0.0477583	12.4279	7.34113	1.03399	1.04335	1
NEURON	ENSG00000250551.1	ENSG00000250551.1	0.90469	1.29574	1.09158e-07	3.24054e-07	chr5	95309167	95310146	0.754467	0.150223	0.0569682	0.0383415	51.0595	10.1665	3.85539	2.59481	1
NEURON	CATG00000112462.1	CATG00000112462.1	0.904184	3.09872	3.44488e-20	1.32494e-18	chrX	128851726	128852265	0.481287	0.422897	0.0492089	0.0466073	17.7833	15.6258	1.81824	1.72212	1
NEURON	CATG00000010339.1	CATG00000010339.1	0.903923	2.54437	1.17936e-13	1.02686e-12	chr12	108647319	108647694	0.288704	0.61522	0.0429546	0.0531222	5.4143	11.5377	0.805563	0.996245	1
NEURON	ENSG00000263386.1	ENSG00000263386.1	0.903646	2.38155	1.89315e-18	4.65216e-17	chr4	571275	572324	0.372739	0.530907	0.0303292	0.0660247	16.1277	22.9713	1.31229	2.85677	1
NEURON	CATG00000051699.1	CATG00000051699.1	0.902679	2.67041	2.55158e-23	3.47974e-21	chr2	226264660	226265754	0.360444	0.542234	0.055434	0.0418873	28.9254	43.514	4.44855	3.36143	1
NEURON	CATG00000024323.1	CATG00000024323.1	0.902388	2.52763	2.94388e-14	3.95236e-13	chr15	102166092	102166691	0.346122	0.556266	0.0597591	0.0378525	8.65068	13.9028	1.49357	0.946052	1
NEURON	CATG00000026017.1	CATG00000026017.1	0.901317	1.95871	1.59196e-14	2.2602e-13	chr15	96536755	96537992	0.232396	0.668921	0.055543	0.0431399	15.3762	44.2584	3.67494	2.8543	1
NEURON	CATG00000106700.1	CATG00000106700.1	0.900833	2.85099	5.70058e-22	5.02673e-20	chr9	114720286	114720944	0.437143	0.46369	0.0630857	0.0360812	17.4317	18.4902	2.51563	1.43879	1
NEURON	ENSG00000271736.1	ENSG00000271736.1	0.900798	1.68397	3.45203e-08	9.83554e-08	chr1	157244603	157245056	0.167444	0.733354	0.0508772	0.048325	4.00117	17.5239	1.21574	1.15475	1
NEURON	ENSG00000250033.1	ENSG00000250033.1	0.900728	2.742	1.44975e-21	1.14654e-19	chr4	138974633	138975589	0.39244	0.508288	0.0555776	0.0436939	29.1262	37.7243	4.12488	3.24289	1
NEURON	CATG00000007370.1	CATG00000007370.1	0.899811	1.61672	8.09101e-08	1.84954e-07	chr11	126068573	126069163	0.706584	0.193227	0.0444823	0.0557069	16.0618	4.39236	1.01115	1.26631	1
NEURON	ENSG00000235785.1	ENSG00000235785.1	0.899333	1.85601	1.58396e-08	5.29448e-08	chr14	99728811	99729162	0.641701	0.257632	0.0619391	0.0387275	9.07454	3.64328	0.875904	0.54766	1
NEURON	ENSG00000246350.1	ENSG00000246350.1	0.899178	2.5364	5.30684e-20	2.73449e-18	chr6	28554756	28555832	0.375915	0.523263	0.0629522	0.0378694	18.5648	25.8417	3.10893	1.8702	1
NEURON	CATG00000087935.1	CATG00000087935.1	0.899124	2.83906	8.13843e-19	3.09054e-17	chr6	28603021	28603537	0.421067	0.478057	0.0579255	0.0429503	11.3573	12.8945	1.56241	1.15849	1
NEURON	ENSG00000258240.1	ENSG00000258240.1	0.89868	2.474	1.59205e-11	6.13905e-11	chr12	111395480	111395949	0.535667	0.363013	0.0461021	0.055218	5.52626	3.74507	0.475617	0.569662	1
NEURON	CATG00000109382.1	CATG00000109382.1	0.898659	2.20255	5.45838e-13	5.68663e-12	chr9	110947102	110947589	0.269618	0.629041	0.0544072	0.0469339	6.97694	16.2778	1.4079	1.21451	1
NEURON	CATG00000079435.1	CATG00000079435.1	0.898275	2.77844	6.23883e-25	1.45042e-22	chr5	32531645	32532775	0.371206	0.527069	0.0554925	0.0462328	32.433	46.0512	4.8485	4.03946	1
NEURON	CATG00000035089.1	CATG00000035089.1	0.898168	2.03281	5.70782e-13	5.92043e-12	chr18	8948226	8948940	0.276865	0.621303	0.0516411	0.0501909	16.002	35.9095	2.9847	2.90088	2
NEURON	CATG00000035089.1	CATG00000035089.1	0.898168	2.46705	3.47702e-15	4.16584e-14	chr18	8948985	8949585	0.276865	0.621303	0.0516411	0.0501909	16.002	35.9095	2.9847	2.90088	2
NEURON	CATG00000019424.1	CATG00000019424.1	0.897058	2.31352	5.43944e-17	1.33205e-15	chr14	70014490	70015549	0.271238	0.62582	0.0548059	0.0481358	10.1438	23.4045	2.04963	1.80019	1
NEURON	CATG00000036259.1	CATG00000036259.1	0.895409	2.69118	7.80704e-28	6.03944e-25	chr18	58039601	58040528	0.421879	0.47353	0.0632241	0.0413668	46.6109	52.3176	6.98527	4.57038	1
NEURON	CATG00000014638.1	CATG00000014638.1	0.895103	2.19049	5.29753e-15	5.67873e-14	chr1	117424744	117425247	0.590253	0.30485	0.0611978	0.0436996	22.1798	11.4553	2.29962	1.64209	1
NEURON	CATG00000109375.1	CATG00000109375.1	0.895044	1.88621	5.432e-09	2.66762e-08	chr9	111402065	111402423	0.279709	0.615335	0.0614519	0.0435042	4.69332	10.3249	1.03112	0.729971	1
NEURON	CATG00000007172.1	CATG00000007172.1	0.893658	2.72599	2.27136e-12	2.10646e-11	chr11	119380793	119381010	0.424204	0.469454	0.057357	0.0489852	4.08202	4.51746	0.551934	0.471374	1
NEURON	CATG00000020443.1	CATG00000020443.1	0.893298	2.02816	1.16911e-12	1.14344e-11	chr14	23005692	23006357	0.260075	0.633223	0.0645992	0.0421026	10.1085	24.6118	2.51081	1.63642	1
NEURON	CATG00000106819.1	CATG00000106819.1	0.893122	2.07682	4.75768e-11	2.43165e-10	chr9	117768949	117769476	0.283362	0.60976	0.0542535	0.0526242	7.3401	15.795	1.40536	1.36316	1
NEURON	ENSG00000231764.4	ENSG00000231764.4	0.892282	0.995105	0.00408351	0.00631556	chr7	96641119	96641436	0.762708	0.129574	0.0658651	0.0418531	9.74773	1.65602	0.841785	0.5349	1
NEURON	CATG00000004966.1	CATG00000004966.1	0.892013	2.25343	1.45883e-19	6.70734e-18	chr11	18404836	18405855	0.315049	0.576964	0.0644796	0.043507	19.7553	36.1787	4.04321	2.72812	1
NEURON	CATG00000001672.1	CATG00000001672.1	0.892013	2.25343	1.45883e-19	6.70734e-18	chr11	18404836	18405855	0.315049	0.576964	0.0644796	0.043507	19.7553	36.1787	4.04321	2.72812	1
NEURON	CATG00000026130.1	CATG00000026130.1	0.89194	2.95074	2.91172e-24	5.33973e-22	chr15	101563551	101564815	0.436723	0.455217	0.0583649	0.0496951	24.2852	25.3136	3.24554	2.76343	1
NEURON	ENSG00000247982.2	ENSG00000247982.2	0.891792	2.1487	8.86079e-10	3.47192e-09	chr15	57590446	57590807	0.237988	0.653804	0.0541252	0.054083	7.31872	20.1061	1.66448	1.66319	2
NEURON	ENSG00000247982.2	ENSG00000247982.2	0.891792	1.80219	5.39127e-07	1.837e-06	chr15	57594359	57594650	0.237988	0.653804	0.0541252	0.054083	7.31872	20.1061	1.66448	1.66319	2
NEURON	CATG00000011587.1	CATG00000011587.1	0.891567	1.24233	2.7769e-07	6.70017e-07	chr12	27950093	27950967	0.168306	0.723261	0.0524099	0.0560228	8.39862	36.0913	2.61529	2.79558	1
NEURON	CATG00000053287.1	CATG00000053287.1	0.890958	2.53805	1.37396e-09	5.37864e-09	chr20	40272257	40272508	0.548557	0.342401	0.0495455	0.0594965	4.85808	3.03234	0.43878	0.526908	1
NEURON	CATG00000074070.1	CATG00000074070.1	0.89095	2.09924	1.00375e-12	9.94051e-12	chr4	146124384	146125064	0.20592	0.68503	0.0634535	0.0455962	14.0717	46.812	4.33614	3.11585	2
NEURON	CATG00000074070.1	CATG00000074070.1	0.89095	0.702425	0.0101173	0.0149215	chr4	146152138	146152486	0.20592	0.68503	0.0634535	0.0455962	14.0717	46.812	4.33614	3.11585	2
NEURON	CATG00000100994.1	CATG00000100994.1	0.890884	2.60477	1.6247e-13	1.88129e-12	chr8	132869005	132869386	0.377384	0.5135	0.0573198	0.0517964	9.72402	13.2313	1.47695	1.33463	1
NEURON	CATG00000081633.1	CATG00000081633.1	0.890631	2.94936	3.56198e-17	6.22239e-16	chr5	149643340	149643841	0.525844	0.364787	0.0615889	0.0477801	14.0588	9.75288	1.64663	1.27744	1
NEURON	CATG00000000566.1	CATG00000000566.1	0.890577	1.71528	1.32266e-05	2.45363e-05	chr10	99174600	99174810	0.212275	0.678302	0.0408143	0.0686084	2.19575	7.01629	0.422179	0.709678	1
NEURON	CATG00000083012.1	CATG00000083012.1	0.890566	1.68192	2.47329e-08	8.04576e-08	chr6	18307083	18307621	0.667351	0.223214	0.0598143	0.04962	14.9365	4.99592	1.33875	1.11058	1
NEURON	CATG00000087060.1	CATG00000087060.1	0.890469	2.43827	3.63821e-13	3.92615e-12	chr6	170747366	170747861	0.334948	0.555521	0.0612208	0.0483104	7.40982	12.2894	1.35434	1.06874	1
NEURON	CATG00000090959.1	CATG00000090959.1	0.890469	2.43827	3.63821e-13	3.92615e-12	chr6	170747366	170747861	0.334948	0.555521	0.0612208	0.0483104	7.40982	12.2894	1.35434	1.06874	1
NEURON	CATG00000021913.1	CATG00000021913.1	0.890441	2.74542	5.90186e-21	2.79552e-19	chr14	94808150	94809256	0.398025	0.492416	0.0517966	0.0577623	14.9676	18.5172	1.9478	2.17213	1
NEURON	CATG00000019992.1	CATG00000019992.1	0.890441	2.74542	5.90186e-21	2.79552e-19	chr14	94808150	94809256	0.398025	0.492416	0.0517966	0.0577623	14.9676	18.5172	1.9478	2.17213	1
NEURON	CATG00000081142.1	CATG00000081142.1	0.890335	1.89787	1.20238e-10	5.64505e-10	chr5	126147264	126147982	0.224163	0.666171	0.0496728	0.0599925	10.2319	30.4074	2.26732	2.73836	1
NEURON	ENSG00000266357.1	ENSG00000266357.1	0.889971	3.10899	1.39153e-13	1.63221e-12	chr17	72038884	72039299	0.413439	0.476533	0.0553629	0.0546657	7.63276	8.79757	1.02209	1.00922	1
NEURON	ENSG00000215162.1	ENSG00000215162.1	0.889742	2.39875	5.21182e-22	3.45799e-20	chrX	68399066	68399842	0.446966	0.442775	0.0814721	0.0287864	23.071	22.8547	4.20534	1.48586	1
NEURON	ENSG00000259483.1	ENSG00000259483.1	0.888168	2.65509	4.48616e-16	8.95271e-15	chr14	56777235	56777826	0.420693	0.467475	0.0565247	0.0553073	18.9395	21.0456	2.54473	2.48992	1
NEURON	ENSG00000259719.1	ENSG00000259719.1	0.888168	2.65509	4.48616e-16	8.95271e-15	chr14	56777235	56777826	0.420693	0.467475	0.0565247	0.0553073	18.9395	21.0456	2.54473	2.48992	1
NEURON	ENSG00000254453.1	ENSG00000254453.1	0.887987	2.75557	4.27375e-17	1.0736e-15	chr11	20070675	20071074	0.392318	0.495669	0.0526141	0.0593989	8.99481	11.3644	1.2063	1.36186	1
NEURON	ENSG00000265142.2	ENSG00000265142.2	0.887843	2.49833	3.20687e-21	1.6264e-19	chr18	19411171	19411991	0.339879	0.547963	0.0452836	0.0668739	26.2057	42.2496	3.4915	5.15618	1
NEURON	CATG00000070342.1	CATG00000070342.1	0.887662	2.44162	7.72055e-23	6.62651e-21	chr4	140684130	140685448	0.432856	0.454806	0.0742519	0.0380861	34.587	36.341	5.93305	3.04325	1
NEURON	CATG00000054732.1	CATG00000054732.1	0.886626	2.30296	3.31673e-09	1.69797e-08	chr20	36544622	36544951	0.343588	0.543038	0.0635936	0.04978	4.09331	6.46945	0.757618	0.59305	1
NEURON	CATG00000017126.1	CATG00000017126.1	0.886623	2.08101	3.99588e-12	3.5387e-11	chr13	50194252	50194789	0.308554	0.57807	0.067268	0.0461086	7.63461	14.3033	1.66443	1.14088	1
NEURON	ENSG00000241280.1	ENSG00000241280.1	0.886622	1.91687	3.6465e-12	3.25384e-11	chr3	101711567	101712283	0.229299	0.657323	0.0598007	0.0535772	11.9809	34.3453	3.12461	2.79942	1
NEURON	CATG00000025329.1	CATG00000025329.1	0.886434	1.70346	3.80709e-07	8.97976e-07	chr15	67485626	67485940	0.253578	0.632857	0.0428529	0.0707128	2.50271	6.24605	0.422941	0.697907	1
NEURON	CATG00000050032.1	CATG00000050032.1	0.886328	1.23664	1.19506e-05	2.67256e-05	chr2	134788404	134789226	0.719505	0.166823	0.0675854	0.0460863	20.1468	4.67121	1.89245	1.29046	1
NEURON	CATG00000085380.1	CATG00000085380.1	0.886115	1.44426	3.19978e-09	1.18429e-08	chr6	113468677	113469427	0.655671	0.230444	0.0764271	0.0374576	30.52	10.7266	3.55751	1.74357	1
NEURON	CATG00000106805.1	CATG00000106805.1	0.885686	2.43255	2.44997e-10	1.54427e-09	chr9	117453448	117453659	0.336081	0.549605	0.0569236	0.0573904	2.58503	4.22738	0.437838	0.441428	1
NEURON	CATG00000018132.1	CATG00000018132.1	0.885602	1.88677	2.32947e-07	8.50812e-07	chr13	113928653	113928950	0.288574	0.597028	0.071048	0.0433496	2.47567	5.12189	0.609519	0.371895	1
NEURON	CATG00000025497.1	CATG00000025497.1	0.885361	2.46733	4.49954e-15	4.90375e-14	chr15	74102239	74102845	0.497564	0.387797	0.0652923	0.0493469	11.6719	9.097	1.53164	1.15759	1
NEURON	CATG00000009495.1	CATG00000009495.1	0.883844	2.15028	1.83041e-19	8.2133e-18	chr12	71313982	71315200	0.292684	0.59116	0.0652079	0.0509478	27.3079	55.1562	6.084	4.75351	1
NEURON	CATG00000116757.1	CATG00000116757.1	0.883616	1.66555	4.25981e-07	1.48083e-06	chr10	125974447	125974648	0.324585	0.559031	0.0921368	0.0242475	2.34595	4.04043	0.665923	0.17525	1
NEURON	CATG00000024857.1	CATG00000024857.1	0.88333	1.34906	7.39632e-07	2.45627e-06	chr15	48388705	48389375	0.19893	0.6844	0.0645735	0.0520962	7.13841	24.559	2.31716	1.86942	1
NEURON	CATG00000024987.1	CATG00000024987.1	0.883311	2.38118	8.10039e-13	3.85245e-12	chr15	56332530	56332949	0.534029	0.349282	0.0584072	0.0582817	9.27832	6.0685	1.01478	1.0126	1
NEURON	CATG00000053235.1	CATG00000053235.1	0.883085	1.30731	1.5289e-05	2.81126e-05	chr20	38441865	38442336	0.171348	0.711738	0.0527399	0.0641746	2.66652	11.0761	0.820742	0.998688	1
NEURON	CATG00000079916.1	CATG00000079916.1	0.882797	2.31262	2.06252e-20	8.42368e-19	chr5	57451612	57453192	0.53089	0.351907	0.069679	0.047524	86.0378	57.0312	11.2924	7.7019	1
NEURON	CATG00000084008.1	CATG00000084008.1	0.882642	2.46601	1.00489e-20	4.49426e-19	chr6	48035974	48036835	0.484378	0.398264	0.0671506	0.0502073	34.053	27.999	4.72086	3.5297	1
NEURON	ENSG00000253227.1	ENSG00000253227.1	0.882549	2.43698	1.7099e-20	4.13307e-19	chr8	125283581	125284477	0.511743	0.370806	0.0491375	0.0683134	25.0302	18.1367	2.4034	3.34132	1
NEURON	ENSG00000236064.1	ENSG00000236064.1	0.882522	2.45576	4.45323e-16	6.4312e-15	chrX	107178832	107179877	0.335506	0.547016	0.0537379	0.06374	12.1393	19.7921	1.94434	2.30624	1
NEURON	CATG00000069358.1	CATG00000069358.1	0.88249	2.5027	1.51216e-13	1.19473e-12	chr4	89455169	89455455	0.496917	0.385572	0.0620587	0.0554517	8.43084	6.54174	1.05291	0.940811	1
NEURON	ENSG00000224190.1	ENSG00000224190.1	0.882248	2.35387	1.37263e-17	3.86833e-16	chr10	130710671	130711580	0.382591	0.499656	0.0670546	0.0506978	10.2287	13.3585	1.79272	1.35542	1
NEURON	ENSG00000257095.1	ENSG00000257095.1	0.882013	2.51643	5.40148e-11	2.6606e-10	chr12	119489785	119490111	0.420565	0.461448	0.0765525	0.0414341	3.17737	3.48624	0.578354	0.313034	1
NEURON	ENSG00000234083.1	ENSG00000234083.1	0.881702	2.4374	7.34579e-17	1.19125e-15	chr21	29326884	29327437	0.456606	0.425096	0.069735	0.0485632	27.5859	25.6822	4.21305	2.93395	1
NEURON	CATG00000086184.1	CATG00000086184.1	0.881345	1.47314	5.29612e-08	2.17851e-07	chr6	139655928	139656524	0.212253	0.669092	0.0753351	0.0433194	5.59817	17.6473	1.98696	1.14255	1
NEURON	ENSG00000257156.1	ENSG00000257156.1	0.881282	1.42255	1.08177e-10	7.29882e-10	chr12	89703173	89704141	0.17077	0.710512	0.0636193	0.0550991	12.693	52.8112	4.72871	4.09542	1
NEURON	CATG00000013159.1	CATG00000013159.1	0.881029	0.855361	0.00271909	0.00446701	chr12	106238037	106238575	0.146314	0.734714	0.0780111	0.0409603	3.29782	16.5599	1.75831	0.923216	1
NEURON	ENSG00000231754.1	ENSG00000231754.1	0.880798	1.95695	1.65258e-08	5.50847e-08	chr6	21523901	21524241	0.57652	0.304277	0.0677985	0.0514039	7.3319	3.86965	0.862228	0.653729	1
NEURON	CATG00000000705.1	CATG00000000705.1	0.880746	2.58364	2.40475e-12	1.60464e-11	chr10	106020473	106020727	0.331952	0.548795	0.0496188	0.0696349	4.11755	6.80729	0.615476	0.863757	1
NEURON	ENSG00000230805.2	ENSG00000230805.2	0.880546	2.22585	1.37451e-12	9.63546e-12	chr14	101539561	101539976	0.30732	0.573227	0.0591256	0.0603281	6.05752	11.2988	1.16541	1.18911	1
NEURON	CATG00000076396.1	CATG00000076396.1	0.880267	2.30366	1.32445e-14	1.90927e-13	chr5	79136087	79136818	0.28712	0.593147	0.0624463	0.0572864	8.4827	17.524	1.84492	1.69247	1
NEURON	CATG00000063083.1	CATG00000063083.1	0.88014	1.99566	7.67829e-07	1.72244e-06	chr3	183210601	183210934	0.318274	0.561866	0.0560129	0.0638472	2.57896	4.55277	0.45387	0.51735	1
NEURON	CATG00000033801.1	CATG00000033801.1	0.88013	2.45587	2.43749e-10	1.07404e-09	chr17	43818013	43818246	0.331562	0.548569	0.0562327	0.063637	3.51964	5.82324	0.59693	0.675529	1
NEURON	ENSG00000229055.3	ENSG00000229055.3	0.880014	2.42515	9.19862e-15	1.3726e-13	chr18	74401839	74402174	0.41332	0.466694	0.0732129	0.0467727	7.55428	8.52981	1.33812	0.854867	1
NEURON	ENSG00000259235.1	ENSG00000259235.1	0.879661	2.59061	9.75931e-26	2.95535e-23	chr15	48483121	48484647	0.394452	0.485209	0.0648075	0.0555315	35.1405	43.2258	5.77351	4.94714	1
NEURON	CATG00000013199.1	CATG00000013199.1	0.879554	2.34624	3.33336e-13	2.45842e-12	chr12	108054563	108055169	0.549871	0.329683	0.0621606	0.0582856	9.81234	5.88313	1.10924	1.0401	1
NEURON	ENSG00000222041.6	ENSG00000222041.6	0.879262	1.60472	2.04557e-06	6.22877e-06	chr2	87754897	87755113	0.37498	0.504282	0.107914	0.0128237	2.06513	2.77723	0.594314	0.0706236	1
NEURON	CATG00000065915.1	CATG00000065915.1	0.877788	1.65581	3.63332e-09	9.95237e-09	chr3	121311667	121312865	0.630934	0.246853	0.0498694	0.0723428	36.5064	14.2831	2.88549	4.18582	1
NEURON	CATG00000042026.1	CATG00000042026.1	0.877727	0.941377	0.000179931	0.000372346	chr2	20262274	20263204	0.134956	0.74277	0.0696747	0.0525986	5.67701	31.2451	2.93091	2.21259	1
NEURON	CATG00000024436.1	CATG00000024436.1	0.877714	2.77967	3.53734e-15	5.78835e-14	chr1	168679251	168679542	0.413089	0.464625	0.0581974	0.0640891	6.3056	7.09228	0.888355	0.97829	1
NEURON	ENSG00000233384.1	ENSG00000233384.1	0.87747	2.10481	2.25079e-12	2.08935e-11	chr1	224803418	224804071	0.280728	0.596742	0.070658	0.0518719	8.76409	18.6298	2.20588	1.61939	1
NEURON	CATG00000032269.1	CATG00000032269.1	0.877431	2.28573	2.44817e-14	2.27926e-13	chr17	68261492	68262021	0.471799	0.405632	0.0770603	0.0455084	11.636	10.0041	1.90054	1.12237	1
NEURON	ENSG00000233123.1	ENSG00000233123.1	0.877335	2.82733	2.94929e-10	9.40137e-10	chr7	101212046	101212354	0.125429	0.751906	0.0587196	0.0639454	1.01197	6.0664	0.473752	0.515914	1
NEURON	CATG00000031505.1	CATG00000031505.1	0.877063	1.28984	0.000246309	0.000387356	chr1	203330027	203330253	0.179657	0.697406	0.0552368	0.0677006	1.64186	6.37349	0.504801	0.618706	1
NEURON	CATG00000018302.1	CATG00000018302.1	0.876929	2.20489	8.64194e-20	4.20703e-18	chr14	23651684	23652233	0.364312	0.512617	0.0789274	0.0441437	15.5825	21.9259	3.37591	1.88813	1
NEURON	ENSG00000248738.2	ENSG00000248738.2	0.876608	2.19063	1.85739e-16	4.04127e-15	chr8	22734865	22735656	0.372424	0.504185	0.0744087	0.0489828	10.5686	14.3077	2.11157	1.39003	1
NEURON	CATG00000095160.1	CATG00000095160.1	0.876285	2.74193	2.33461e-21	1.73119e-19	chr7	13056995	13057647	0.329285	0.547	0.0645139	0.0592008	42.7019	70.9353	8.3662	7.67719	2
NEURON	CATG00000095160.1	CATG00000095160.1	0.876285	1.42438	1.45766e-08	6.62072e-08	chr7	13061320	13061892	0.329285	0.547	0.0645139	0.0592008	42.7019	70.9353	8.3662	7.67719	2
NEURON	CATG00000111238.1	CATG00000111238.1	0.876216	2.03902	5.0789e-10	2.09339e-09	chr10	32229799	32230116	0.319894	0.556322	0.0533241	0.0704603	4.68727	8.15157	0.781336	1.03243	1
NEURON	CATG00000008374.1	CATG00000008374.1	0.875831	2.33935	4.47219e-15	7.1704e-14	chr12	25486709	25487133	0.406777	0.469054	0.0747367	0.0494321	10.3056	11.8834	1.89344	1.25235	1
NEURON	CATG00000098071.1	CATG00000098071.1	0.875826	2.63114	7.12596e-20	1.46908e-18	chr8	18743385	18743748	0.432062	0.443764	0.0550861	0.0690881	14.0923	14.474	1.7967	2.2534	1
NEURON	CATG00000048286.1	CATG00000048286.1	0.875654	2.28873	1.703e-13	9.09114e-13	chr2	43424387	43424786	0.506756	0.368898	0.0544784	0.0698676	9.2466	6.73116	0.994047	1.27485	1
NEURON	CATG00000053224.1	CATG00000053224.1	0.875149	1.22561	4.55119e-05	7.84323e-05	chr20	38010119	38010668	0.197339	0.67781	0.0549147	0.0699359	2.885	9.90926	0.802826	1.02243	1
NEURON	ENSG00000259372.1	ENSG00000259372.1	0.874925	1.83836	1.34653e-10	6.25631e-10	chr15	81702643	81703206	0.246949	0.627976	0.052388	0.0726869	7.29426	18.5488	1.54741	2.14699	1
NEURON	CATG00000080937.1	CATG00000080937.1	0.874801	2.33569	7.05133e-16	1.3426e-14	chr1	163025112	163025804	0.315056	0.559745	0.0614663	0.0637322	12.0067	21.3318	2.34247	2.42883	1
NEURON	CATG00000104054.1	CATG00000104054.1	0.873984	2.34358	2.04422e-17	3.95087e-16	chr8	128579201	128579699	0.414949	0.459036	0.0558138	0.0702021	12.0374	13.3164	1.61913	2.03653	1
NEURON	CATG00000024139.1	CATG00000024139.1	0.873879	2.18276	4.11639e-12	3.63886e-11	chr15	95706159	95706556	0.347566	0.526313	0.0694487	0.0566723	6.26844	9.49219	1.25252	1.0221	1
NEURON	ENSG00000230226.1	ENSG00000230226.1	0.873633	2.35043	4.23605e-09	1.53916e-08	chr20	62133346	62133650	0.498682	0.374951	0.0685061	0.0578605	4.62022	3.47387	0.6347	0.53607	1
NEURON	CATG00000103786.1	CATG00000103786.1	0.873512	2.37167	7.58396e-18	1.61686e-16	chr8	120220102	120220717	0.347961	0.525552	0.0589609	0.0675266	15.2544	23.0399	2.58481	2.96033	1
NEURON	CATG00000093160.1	CATG00000093160.1	0.873138	0.949135	0.000259078	0.000394392	chr7	96645643	96646391	0.747879	0.125259	0.065427	0.0614354	30.6935	5.14073	2.68517	2.52136	1
NEURON	CATG00000017483.1	CATG00000017483.1	0.872921	2.10547	3.69749e-10	1.56793e-09	chr1	149909164	149909580	0.385664	0.487256	0.0611812	0.0658981	18.6936	23.6179	2.96553	3.19416	2
NEURON	CATG00000017483.1	CATG00000017483.1	0.872921	2.54699	8.4262e-19	3.18471e-17	chr1	149910851	149911633	0.385664	0.487256	0.0611812	0.0658981	18.6936	23.6179	2.96553	3.19416	2
NEURON	CATG00000051404.1	CATG00000051404.1	0.872883	1.12911	8.17397e-07	2.69267e-06	chr2	210253099	210254160	0.166213	0.706669	0.0783169	0.0488005	7.28921	30.9907	3.43455	2.14012	1
NEURON	ENSG00000240291.1	ENSG00000240291.1	0.872711	2.65409	4.63318e-21	2.30038e-19	chr10	18834523	18835258	0.446511	0.4262	0.0599822	0.0673065	25.1785	24.0332	3.38236	3.79537	1
NEURON	CATG00000092119.1	CATG00000092119.1	0.872615	1.63605	4.99116e-12	4.34024e-11	chr1	208442565	208443532	0.239392	0.633223	0.0727032	0.0546819	11.0921	29.3401	3.36867	2.53366	1
NEURON	CATG00000101639.1	CATG00000101639.1	0.872572	2.50393	3.61593e-13	3.90282e-12	chr8	9776513	9776936	0.413125	0.459447	0.0694719	0.0579558	6.39375	7.11067	1.07519	0.896957	1
NEURON	CATG00000079199.1	CATG00000079199.1	0.8724	2.29899	4.46518e-18	9.75118e-17	chr5	14035707	14036627	0.519948	0.352452	0.0699533	0.0576469	25.5033	17.2877	3.43119	2.82756	1
NEURON	CATG00000075175.1	CATG00000075175.1	0.8724	2.29899	4.46518e-18	9.75118e-17	chr5	14035707	14036627	0.519948	0.352452	0.0699533	0.0576469	25.5033	17.2877	3.43119	2.82756	1
NEURON	CATG00000088370.1	CATG00000088370.1	0.872206	2.77522	2.39786e-15	4.06766e-14	chr6	44237929	44238147	0.441696	0.43051	0.0622697	0.0655241	6.91676	6.74159	0.975115	1.02608	1
NEURON	ENSG00000266304.1	ENSG00000266304.1	0.87202	2.27596	6.92001e-13	7.06485e-12	chr18	68004391	68004818	0.385157	0.486862	0.0735081	0.0544719	10.0183	12.6638	1.91202	1.41687	1
NEURON	CATG00000041815.1	CATG00000041815.1	0.872015	2.18374	4.33366e-10	2.61262e-09	chr2	11547227	11547622	0.301366	0.570649	0.0705292	0.0574556	4.57434	8.66171	1.07054	0.872102	1
NEURON	CATG00000008592.1	CATG00000008592.1	0.871954	1.66617	2.18867e-09	1.15788e-08	chr1	94470496	94471032	0.273555	0.598399	0.0767096	0.0513366	7.24268	15.8433	2.03097	1.35919	1
NEURON	CATG00000050713.1	CATG00000050713.1	0.871866	1.86292	7.42741e-08	2.97177e-07	chr2	173913580	173913798	0.333853	0.538013	0.0764304	0.0517037	3.82519	6.16438	0.875716	0.592405	1
NEURON	CATG00000095574.1	CATG00000095574.1	0.871813	2.374	3.03676e-17	7.88002e-16	chr7	30766382	30767187	0.388601	0.483212	0.0803933	0.0477938	11.9104	14.8101	2.46401	1.46485	1
NEURON	CATG00000106555.1	CATG00000106555.1	0.871652	1.30423	0.00010085	0.000219308	chr9	110014300	110014723	0.205612	0.66604	0.0778652	0.0504829	2.79196	9.04401	1.05732	0.685496	1
NEURON	CATG00000057448.1	CATG00000057448.1	0.870897	2.22546	6.36414e-10	1.93765e-09	chr22	31225986	31226550	0.550526	0.320371	0.0465383	0.0825646	7.33983	4.27132	0.620467	1.10078	1
NEURON	CATG00000087694.1	CATG00000087694.1	0.870858	1.05779	3.04995e-05	5.38007e-05	chr6	20334217	20334983	0.164673	0.706185	0.0656691	0.0634732	5.26295	22.5697	2.09879	2.0286	1
NEURON	CATG00000009463.1	CATG00000009463.1	0.870593	1.1609	4.18304e-05	8.67223e-05	chr12	70017667	70018275	0.718869	0.151724	0.07294	0.0564673	22.2261	4.69101	2.25517	1.74586	1
NEURON	CATG00000011628.1	CATG00000011628.1	0.87059	2.1144	1.79546e-16	3.92388e-15	chr12	30570295	30571391	0.315284	0.555307	0.0738868	0.0555228	25.5595	45.0177	5.98987	4.50113	1
NEURON	ENSG00000224565.1	ENSG00000224565.1	0.87033	1.95244	2.67642e-07	7.52425e-07	chr20	46040048	46040247	0.521565	0.348766	0.0790795	0.0505901	5.56973	3.72443	0.844481	0.540246	1
NEURON	ENSG00000248708.1	ENSG00000248708.1	0.869498	1.75509	1.77244e-12	1.6773e-11	chr5	87029091	87029652	0.303746	0.565752	0.0827148	0.0477875	11.1169	20.7062	3.02732	1.749	1
NEURON	ENSG00000260804.2	ENSG00000260804.2	0.869112	1.41002	3.03522e-05	7.32435e-05	chr2	217082379	217082774	0.170855	0.698257	0.0743676	0.0565203	2.20199	8.99921	0.958457	0.728439	1
NEURON	CATG00000095150.1	CATG00000095150.1	0.868938	1.13917	3.62126e-06	8.70426e-06	chr1	221135384	221136100	0.663631	0.205307	0.0876675	0.0433945	19.5054	6.03436	2.57672	1.27545	1
NEURON	CATG00000036124.1	CATG00000036124.1	0.868938	1.13917	3.62126e-06	8.70426e-06	chr1	221135384	221136100	0.663631	0.205307	0.0876675	0.0433945	19.5054	6.03436	2.57672	1.27545	1
NEURON	ENSG00000232057.1	ENSG00000232057.1	0.86882	2.49865	2.28124e-18	7.72707e-17	chr2	1828116	1828880	0.377533	0.491288	0.0678838	0.063296	13.2896	17.2939	2.38959	2.22809	1
NEURON	CATG00000049612.1	CATG00000049612.1	0.868671	2.61226	5.17414e-17	5.47916e-16	chr2	110271603	110272023	0.449006	0.419665	0.0628078	0.0685211	9.67583	9.04353	1.35347	1.47659	1
NEURON	CATG00000091305.1	CATG00000091305.1	0.868567	1.59862	2.54297e-11	1.37282e-10	chr7	12443167	12443986	0.231196	0.63737	0.0596117	0.0718218	13.2931	36.6469	3.4275	4.12954	1
NEURON	CATG00000103933.1	CATG00000103933.1	0.86855	1.13075	2.62357e-05	4.44009e-05	chr8	125279315	125279683	0.530971	0.337578	0.0566238	0.0748264	35.9746	22.8718	3.83641	5.06967	2
NEURON	CATG00000103933.1	CATG00000103933.1	0.86855	2.43698	1.7099e-20	4.13307e-19	chr8	125283581	125284477	0.530971	0.337578	0.0566238	0.0748264	35.9746	22.8718	3.83641	5.06967	2
NEURON	CATG00000023554.1	CATG00000023554.1	0.86839	1.77867	1.80966e-11	9.66228e-11	chr1	163699520	163700136	0.557846	0.310544	0.0788882	0.0527216	16.6961	9.29445	2.36109	1.57794	1
NEURON	CATG00000106423.1	CATG00000106423.1	0.868025	2.00235	2.97454e-11	2.22565e-10	chr10	14227064	14227516	0.330393	0.537632	0.0794373	0.0525375	4.92643	8.01653	1.18448	0.783377	1
NEURON	CATG00000059322.1	CATG00000059322.1	0.867884	2.33277	3.1226e-17	8.08144e-16	chr3	18020848	18021335	0.355014	0.51287	0.0716598	0.0604565	15.3055	22.1111	3.08943	2.60643	1
NEURON	ENSG00000144596.7	ENSG00000144596.7	0.867788	0.984082	0.0111424	0.0143637	chr3	14567424	14567657	0.639707	0.228081	0.0707181	0.0614939	14.6052	5.20734	1.61457	1.40397	2
NEURON	ENSG00000144596.7	ENSG00000144596.7	0.867788	1.72957	1.24704e-05	2.78305e-05	chr3	14597441	14597702	0.639707	0.228081	0.0707181	0.0614939	14.6052	5.20734	1.61457	1.40397	2
NEURON	ENSG00000232229.1	ENSG00000232229.1	0.867635	1.78339	1.32095e-08	4.46717e-08	chr10	91566745	91567172	0.590449	0.277187	0.071972	0.0603929	10.4471	4.90442	1.27344	1.06856	1
NEURON	CATG00000113515.1	CATG00000113515.1	0.867313	2.365	1.28311e-09	5.0462e-09	chrX	39715000	39715352	0.475855	0.391457	0.0732842	0.059403	7.43743	6.11832	1.1454	0.928445	1
NEURON	ENSG00000230725.1	ENSG00000230725.1	0.866907	1.88942	1.02659e-07	2.31556e-07	chr20	25129246	25129680	0.600007	0.266899	0.0607818	0.0723117	13.5412	6.02349	1.37175	1.63196	2
NEURON	ENSG00000230725.1	ENSG00000230725.1	0.866907	1.9133	1.22769e-07	3.6204e-07	chr20	25129731	25130206	0.600007	0.266899	0.0607818	0.0723117	13.5412	6.02349	1.37175	1.63196	2
NEURON	CATG00000054343.1	CATG00000054343.1	0.866444	1.99065	1.86966e-13	2.13879e-12	chr20	16139026	16139843	0.337774	0.52867	0.0744092	0.0591468	17.1068	26.7749	3.76852	2.99554	1
NEURON	CATG00000034236.1	CATG00000034236.1	0.866442	1.57881	8.54458e-07	2.80458e-06	chr1	212671451	212671973	0.242362	0.62408	0.0793932	0.0541647	4.96086	12.7742	1.62509	1.10869	1
NEURON	ENSG00000203506.3	ENSG00000203506.3	0.866043	2.25127	6.61132e-13	4.93873e-12	chr3	29684072	29684505	0.354742	0.511301	0.0652676	0.0686896	11.1976	16.1394	2.0602	2.16822	1
NEURON	ENSG00000234860.1	ENSG00000234860.1	0.865938	2.29416	2.17319e-12	2.02411e-11	chr9	102293587	102294077	0.327804	0.538134	0.0649451	0.069117	6.91072	11.3449	1.36916	1.45711	1
NEURON	CATG00000086010.1	CATG00000086010.1	0.865898	0.739466	0.000311472	0.000614714	chr6	134666799	134667457	0.151693	0.714205	0.085177	0.0489251	6.61413	31.1407	3.71389	2.13323	1
NEURON	CATG00000054136.1	CATG00000054136.1	0.865494	1.62659	6.18364e-07	2.08345e-06	chr20	4554466	4555001	0.206628	0.658866	0.0707839	0.0637223	3.27967	10.4578	1.12351	1.01142	1
NEURON	ENSG00000248456.1	ENSG00000248456.1	0.865335	0.950376	4.38298e-05	0.000102498	chr4	136044879	136045829	0.181626	0.683709	0.0837833	0.0508819	10.3332	38.8979	4.76664	2.8948	1
NEURON	CATG00000080878.1	CATG00000080878.1	0.865203	1.56214	7.05738e-08	2.83653e-07	chr1	162976005	162976595	0.212318	0.652885	0.0666738	0.0681235	5.4619	16.7955	1.71519	1.75248	1
NEURON	CATG00000097030.1	CATG00000097030.1	0.865189	1.37793	5.4079e-12	4.67464e-11	chr7	124098845	124100278	0.242596	0.622592	0.0907628	0.0440485	22.2935	57.2132	8.34067	4.04785	1
NEURON	CATG00000001455.1	CATG00000001455.1	0.864616	0.597693	0.00218652	0.00365911	chr11	6378162	6379239	0.147031	0.717585	0.0881165	0.0472671	10.1276	49.4278	6.06953	3.25579	1
NEURON	CATG00000108423.1	CATG00000108423.1	0.864299	2.20153	6.45437e-15	6.79263e-14	chr9	71922589	71923177	0.446868	0.417431	0.0798791	0.0558223	15.7794	14.74	2.82062	1.97115	1
NEURON	ENSG00000232784.1	ENSG00000232784.1	0.864154	1.56942	2.67037e-07	9.63879e-07	chr2	226264329	226264595	0.311129	0.553025	0.0925835	0.0432625	4.58546	8.15055	1.36451	0.637608	1
NEURON	CATG00000068679.1	CATG00000068679.1	0.863822	1.1647	2.02286e-06	6.16532e-06	chr4	57550417	57551118	0.183346	0.680476	0.0801957	0.0559823	6.69112	24.8336	2.9267	2.04305	1
NEURON	CATG00000014668.1	CATG00000014668.1	0.863763	1.5024	9.05223e-07	2.95778e-06	chr13	46871070	46871540	0.203639	0.660125	0.0670813	0.0691555	3.13451	10.161	1.03255	1.06447	1
NEURON	CATG00000114904.1	CATG00000114904.1	0.863554	0.783504	0.00206621	0.00347467	chr10	52085137	52085575	0.181342	0.682212	0.089225	0.0472213	5.28546	19.884	2.60058	1.37633	1
NEURON	CATG00000087896.1	CATG00000087896.1	0.86349	1.60279	1.51473e-05	2.78668e-05	chr6	27652256	27652620	0.216933	0.646557	0.0583704	0.0781392	2.06697	6.16049	0.556162	0.744522	1
NEURON	CATG00000060136.1	CATG00000060136.1	0.862956	0.875264	0.0141476	0.0180348	chr3	50491447	50491691	0.706429	0.156527	0.0565882	0.0804557	4.15649	0.920976	0.332954	0.473386	1
NEURON	ENSG00000250062.1	ENSG00000250062.1	0.862907	2.15256	2.49163e-11	9.30513e-11	chr4	87039006	87039363	0.447575	0.415331	0.0501767	0.0869167	7.12439	6.61114	0.798701	1.38352	1
NEURON	ENSG00000226620.3	ENSG00000226620.3	0.86248	0.945477	9.75227e-05	0.000212658	chr13	106359437	106360097	0.161305	0.701176	0.0766388	0.0608807	7.30846	31.7691	3.47238	2.75841	1
NEURON	ENSG00000236823.1	ENSG00000236823.1	0.861959	1.20318	3.26098e-05	7.82268e-05	chr6	160311754	160312133	0.209161	0.652798	0.0827026	0.0553381	3.09144	9.64849	1.22236	0.817908	1
NEURON	CATG00000055126.1	CATG00000055126.1	0.861794	1.47061	7.72022e-08	2.06295e-07	chr20	49341266	49342022	0.238168	0.623626	0.0633934	0.074813	5.94384	15.5636	1.58208	1.86708	1
NEURON	CATG00000060163.1	CATG00000060163.1	0.861671	1.99077	1.81735e-07	4.5353e-07	chr3	52056701	52056961	0.300606	0.561066	0.0527353	0.0855934	2.24649	4.19296	0.394102	0.639658	1
NEURON	CATG00000097055.1	CATG00000097055.1	0.861544	2.20155	1.90361e-17	5.18333e-16	chr7	127807142	127807904	0.355388	0.506156	0.079964	0.0584924	24.423	34.7841	5.49531	4.01972	2
NEURON	CATG00000097055.1	CATG00000097055.1	0.861544	1.74789	4.60694e-08	1.28292e-07	chr7	127808291	127808578	0.355388	0.506156	0.079964	0.0584924	24.423	34.7841	5.49531	4.01972	2
NEURON	CATG00000089655.1	CATG00000089655.1	0.861481	1.94557	6.05429e-12	5.1773e-11	chr6	114095614	114095922	0.390233	0.471248	0.0971945	0.0413241	7.70079	9.29953	1.91802	0.815482	1
NEURON	ENSG00000260824.1	ENSG00000260824.1	0.861463	1.52664	0.000175401	0.000363797	chr15	75192165	75192424	0.235114	0.626349	0.0799105	0.0586265	1.54806	4.12406	0.526154	0.386014	1
NEURON	ENSG00000235361.1	ENSG00000235361.1	0.861308	2.33419	4.63985e-11	3.35069e-10	chr17	1084677	1085000	0.41157	0.449739	0.0831882	0.0555034	4.43417	4.8454	0.896254	0.597984	1
NEURON	CATG00000099982.1	CATG00000099982.1	0.861298	2.13673	6.54142e-13	6.71044e-12	chr8	101912628	101913050	0.309177	0.552121	0.0733808	0.0653209	12.0661	21.5473	2.86379	2.54924	2
NEURON	CATG00000099982.1	CATG00000099982.1	0.861298	1.32894	3.88781e-05	9.18519e-05	chr8	101913756	101914307	0.309177	0.552121	0.0733808	0.0653209	12.0661	21.5473	2.86379	2.54924	2
NEURON	CATG00000099385.1	CATG00000099385.1	0.861091	2.02513	6.29999e-17	1.03838e-15	chr1	237142069	237143275	0.518519	0.342572	0.0762513	0.0626575	28.5837	18.8845	4.2034	3.45403	1
NEURON	CATG00000106605.1	CATG00000106605.1	0.86077	1.70751	1.28043e-10	5.9194e-10	chr9	111034157	111034651	0.528571	0.332199	0.086	0.05323	12.0268	7.55865	1.95679	1.21116	1
NEURON	CATG00000084094.1	CATG00000084094.1	0.860667	1.72866	8.99122e-15	1.34467e-13	chr6	52459569	52460734	0.237136	0.623531	0.0724393	0.0668941	17.0367	44.7966	5.2043	4.80591	1
NEURON	CATG00000012769.1	CATG00000012769.1	0.86066	2.23119	1.02726e-10	4.89117e-10	chr1	111211222	111211580	0.345445	0.515215	0.0677008	0.0716391	5.21936	7.78444	1.0229	1.0824	1
NEURON	ENSG00000256538.1	ENSG00000256538.1	0.860612	1.46563	1.31715e-06	2.84452e-06	chr12	34190159	34190490	0.223649	0.636963	0.0622159	0.0771716	3.94439	11.2338	1.09727	1.36104	1
NEURON	CATG00000044221.1	CATG00000044221.1	0.860581	2.74229	1.35218e-12	6.20235e-12	chr2	113861699	113862343	0.13242	0.728161	0.054911	0.0845075	2.47989	13.6366	1.02835	1.58261	1
NEURON	CATG00000102005.1	CATG00000102005.1	0.860546	2.05891	5.1711e-14	4.85928e-13	chr8	24858049	24858516	0.323125	0.537421	0.0645968	0.0748573	10.2745	17.0885	2.05401	2.38026	1
NEURON	CATG00000110497.1	CATG00000110497.1	0.860518	3.06013	5.90669e-15	9.21273e-14	chrX	14083102	14083418	0.729626	0.130892	0.0881886	0.051293	8.80922	1.58034	1.06475	0.619291	1
NEURON	ENSG00000250007.2	ENSG00000250007.2	0.859842	1.40037	2.0352e-06	3.90892e-06	chr15	35047118	35047440	0.646093	0.213749	0.0556543	0.084504	12.4321	4.11295	1.0709	1.62603	1
NEURON	CATG00000045268.1	CATG00000045268.1	0.859672	1.24384	6.92353e-07	2.31161e-06	chr2	159749085	159749960	0.166406	0.693266	0.0796372	0.0606907	6.89232	28.7141	3.29846	2.51373	1
NEURON	CATG00000020446.1	CATG00000020446.1	0.859231	1.3562	1.21129e-05	3.16838e-05	chr14	23020438	23021208	0.199868	0.659363	0.0791131	0.0616559	5.57799	18.4018	2.20792	1.72072	1
NEURON	CATG00000010259.1	CATG00000010259.1	0.859213	1.22745	7.50665e-06	1.44284e-05	chr12	104969649	104970055	0.200516	0.658698	0.0585123	0.0822743	3.28268	10.7837	0.957917	1.34693	1
NEURON	CATG00000030768.1	CATG00000030768.1	0.859207	1.39976	7.10828e-06	1.94701e-05	chr1	201235909	201236231	0.224873	0.634334	0.0843206	0.056472	2.93887	8.29012	1.10199	0.738033	1
NEURON	CATG00000116406.1	CATG00000116406.1	0.8592	0.889897	0.00443026	0.00699217	chr10	112305831	112306363	0.159539	0.699661	0.08228	0.0585199	1.79476	7.87093	0.925621	0.658329	1
NEURON	CATG00000065645.1	CATG00000065645.1	0.858975	2.1241	1.9652e-15	3.3913e-14	chr3	113250988	113251481	0.370974	0.488001	0.0840817	0.0569435	14.391	18.9308	3.26174	2.20898	1
NEURON	ENSG00000231529.1	ENSG00000231529.1	0.858925	1.0457	3.52485e-06	8.48692e-06	chr1	220660556	220661371	0.66356	0.195365	0.0877742	0.0533011	24.6222	7.24925	3.25697	1.9778	1
NEURON	CATG00000035913.1	CATG00000035913.1	0.858925	1.0457	3.52485e-06	8.48692e-06	chr1	220660556	220661371	0.66356	0.195365	0.0877742	0.0533011	24.6222	7.24925	3.25697	1.9778	1
NEURON	CATG00000025697.1	CATG00000025697.1	0.858912	1.99519	5.01756e-11	3.60319e-10	chr15	80783569	80784196	0.319408	0.539504	0.0826974	0.0583906	4.62267	7.80803	1.19685	0.845064	1
NEURON	ENSG00000246640.1	ENSG00000246640.1	0.858421	2.13743	7.23772e-13	7.35995e-12	chr17	48132945	48133537	0.379303	0.479118	0.086223	0.0553564	7.12846	9.00434	1.62044	1.04035	1
NEURON	CATG00000001815.1	CATG00000001815.1	0.858177	0.640063	0.00372786	0.00510571	chr11	27739847	27740832	0.122119	0.736058	0.0639125	0.0779104	8.75298	52.7576	4.58098	5.58429	1
NEURON	ENSG00000259039.1	ENSG00000259039.1	0.857888	1.30741	3.19858e-07	1.13716e-06	chr14	57969250	57969938	0.19093	0.666958	0.0745327	0.067579	6.47172	22.6071	2.52634	2.29064	1
NEURON	CATG00000006274.1	CATG00000006274.1	0.85781	2.30378	1.9107e-09	7.31717e-09	chr11	78879538	78879775	0.474874	0.382935	0.0683797	0.0738107	4.00716	3.23134	0.577013	0.622841	1
NEURON	CATG00000036564.1	CATG00000036564.1	0.857777	1.52791	5.67596e-11	4.03154e-10	chr18	71614386	71615249	0.242358	0.61542	0.0809997	0.0612232	15.3439	38.9629	5.12819	3.87611	1
NEURON	CATG00000115333.1	CATG00000115333.1	0.857689	2.12646	1.15009e-11	6.3437e-11	chr10	64192938	64193410	0.477876	0.379813	0.0857366	0.0565746	12.6428	10.0484	2.26827	1.49675	1
NEURON	CATG00000004949.1	CATG00000004949.1	0.857573	2.02835	5.42294e-21	2.60277e-19	chr11	17373082	17374364	0.315153	0.54242	0.0643484	0.0780786	21.9067	37.7044	4.47295	5.42735	1
NEURON	CATG00000086393.1	CATG00000086393.1	0.857497	2.24597	3.90078e-17	6.7556e-16	chr6	145243277	145243994	0.4417	0.415797	0.0728559	0.0696468	21.3113	20.0615	3.51517	3.36034	1
NEURON	CATG00000093892.1	CATG00000093892.1	0.857388	2.20155	1.90361e-17	5.18333e-16	chr7	127807142	127807904	0.386826	0.470562	0.0887272	0.0538847	18.7287	22.7829	4.29585	2.6089	1
NEURON	CATG00000065655.1	CATG00000065655.1	0.85721	1.96548	6.30884e-13	4.4112e-12	chr3	113932825	113933363	0.478775	0.378434	0.0802451	0.0625453	10.6863	8.44665	1.79107	1.39601	1
NEURON	ENSG00000241490.1	ENSG00000241490.1	0.85721	1.96548	6.30884e-13	4.4112e-12	chr3	113932825	113933363	0.478775	0.378434	0.0802451	0.0625453	10.6863	8.44665	1.79107	1.39601	1
NEURON	CATG00000107753.1	CATG00000107753.1	0.857204	1.95952	1.1584e-09	4.58523e-09	chr9	13252937	13253223	0.449132	0.408072	0.0958105	0.046985	8.29937	7.54063	1.77045	0.868221	1
NEURON	ENSG00000259281.1	ENSG00000259281.1	0.857179	2.67505	1.52151e-12	6.92101e-12	chr15	77952267	77952470	0.175062	0.682117	0.0371697	0.105651	1.27731	4.97695	0.271202	0.770867	1
NEURON	ENSG00000266844.1	ENSG00000266844.1	0.857086	1.89422	1.89509e-10	1.21845e-09	chr18	74686511	74686864	0.304866	0.552221	0.0760109	0.0669029	5.07801	9.1981	1.26608	1.11437	1
NEURON	CATG00000000933.1	CATG00000000933.1	0.856953	2.20465	4.90983e-09	1.76671e-08	chr10	115085933	115086301	0.464965	0.391988	0.0754753	0.0675718	8.36921	7.05564	1.35853	1.21627	1
NEURON	ENSG00000227740.1	ENSG00000227740.1	0.856918	1.97279	1.90245e-20	7.85234e-19	chr1	175854341	175855046	0.479559	0.377358	0.0950012	0.0480812	30.2766	23.8242	5.99781	3.03556	1
NEURON	CATG00000106550.1	CATG00000106550.1	0.85651	1.62705	2.86881e-08	8.29373e-08	chr10	14413701	14414071	0.26569	0.59082	0.0547114	0.088779	3.7725	8.38898	0.776841	1.26056	1
NEURON	CATG00000049492.1	CATG00000049492.1	0.856472	2.18388	3.6647e-08	1.55153e-07	chr2	103130576	103130794	0.355504	0.500968	0.0873105	0.0562175	4.41627	6.22332	1.08462	0.698367	1
NEURON	CATG00000071501.1	CATG00000071501.1	0.8564	1.42482	0.000391263	0.000706052	chr1	111188582	111188929	0.645827	0.210573	0.0738148	0.0697851	7.33755	2.39242	0.838645	0.792862	1
NEURON	CATG00000024434.1	CATG00000024434.1	0.856207	1.71367	1.63423e-06	4.11998e-06	chr15	27217946	27218145	0.511355	0.344853	0.0913173	0.0524753	4.64291	3.13113	0.829127	0.476456	1
NEURON	CATG00000025709.1	CATG00000025709.1	0.855945	0.781141	0.0213481	0.0296854	chr15	81578844	81579167	0.165881	0.690064	0.0963742	0.0476806	1.75807	7.31352	1.02141	0.505334	1
NEURON	ENSG00000253557.1	ENSG00000253557.1	0.855942	1.4687	1.21026e-06	3.85756e-06	chr8	19092847	19093400	0.262417	0.593525	0.0857012	0.058357	4.54818	10.2869	1.48537	1.01144	1
NEURON	ENSG00000253197.1	ENSG00000253197.1	0.855893	1.53659	7.0403e-09	3.39172e-08	chr8	93894750	93895407	0.236872	0.619021	0.089072	0.0550348	7.76019	20.2798	2.9181	1.803	1
NEURON	CATG00000076250.1	CATG00000076250.1	0.855825	1.87026	1.39e-12	1.34097e-11	chr5	71895528	71896113	0.333344	0.522482	0.0868626	0.057312	8.06914	12.6476	2.10266	1.38733	1
NEURON	ENSG00000248115.1	ENSG00000248115.1	0.855492	1.66551	5.34446e-08	2.19666e-07	chr4	53811553	53811945	0.294036	0.561456	0.0830508	0.0614568	6.22394	11.8845	1.75796	1.30087	1
NEURON	ENSG00000253762.1	ENSG00000253762.1	0.854909	1.78327	1.2456e-13	1.47382e-12	chr8	64615362	64616034	0.323968	0.53094	0.0877342	0.0573571	16.3834	26.8502	4.43681	2.90061	1
NEURON	ENSG00000248646.1	ENSG00000248646.1	0.854905	1.22207	2.49596e-07	9.05995e-07	chr4	76359254	76359869	0.189654	0.66525	0.080152	0.0649435	6.76912	23.7441	2.86078	2.31796	1
NEURON	CATG00000036964.1	CATG00000036964.1	0.854787	1.48231	5.13892e-08	2.11901e-07	chr18	13276649	13277235	0.22049	0.634297	0.0804309	0.0647825	4.50696	12.9654	1.64406	1.3242	1
NEURON	CATG00000016757.1	CATG00000016757.1	0.854435	1.69672	3.78421e-13	4.06957e-12	chr13	34730896	34731537	0.269251	0.585184	0.0850584	0.0605066	13.4922	29.3236	4.26229	3.03199	1
NEURON	CATG00000014006.1	CATG00000014006.1	0.854385	1.46672	1.27607e-11	1.02321e-10	chr13	23720413	23721436	0.278929	0.575456	0.0971783	0.0484371	15.6031	32.1908	5.43611	2.70955	1
NEURON	CATG00000091766.1	CATG00000091766.1	0.854313	1.97574	6.23385e-09	2.05409e-08	chr7	28000971	28001243	0.322043	0.53227	0.0801166	0.0655703	13.3164	22.0093	3.31282	2.71133	2
NEURON	CATG00000091766.1	CATG00000091766.1	0.854313	2.03163	1.24042e-11	9.96885e-11	chr7	28076522	28077260	0.322043	0.53227	0.0801166	0.0655703	13.3164	22.0093	3.31282	2.71133	2
NEURON	CATG00000103151.1	CATG00000103151.1	0.854226	1.95203	2.73552e-14	2.52029e-13	chr8	90849185	90849780	0.431834	0.422392	0.0993914	0.0463827	14.3222	14.009	3.29641	1.53833	1
NEURON	CATG00000099735.1	CATG00000099735.1	0.854226	1.95203	2.73552e-14	2.52029e-13	chr8	90849185	90849780	0.431834	0.422392	0.0993914	0.0463827	14.3222	14.009	3.29641	1.53833	1
NEURON	CATG00000004358.1	CATG00000004358.1	0.854094	2.1444	1.69989e-12	1.09382e-11	chr11	129925491	129926007	0.537073	0.31702	0.0740949	0.0718114	10.1741	6.00553	1.40363	1.36037	1
NEURON	CATG00000064346.1	CATG00000064346.1	0.853821	1.78251	2.48631e-06	7.44149e-06	chr3	40096114	40096385	0.239055	0.614766	0.0759564	0.0702226	2.77554	7.13772	0.881889	0.815318	1
NEURON	ENSG00000253973.2	ENSG00000253973.2	0.853679	2.25391	5.95326e-17	9.86837e-16	chr11	9025248	9025766	0.482979	0.3707	0.0699767	0.0763444	14.3677	11.0276	2.08167	2.2711	1
NEURON	ENSG00000235024.1	ENSG00000235024.1	0.853412	2.26132	5.81042e-18	1.78115e-16	chr2	219824062	219824539	0.375909	0.477502	0.0723844	0.074204	29.3633	37.299	5.65415	5.79628	3
NEURON	ENSG00000235024.1	ENSG00000235024.1	0.853412	2.46006	4.3604e-19	1.25059e-17	chr2	219827865	219828326	0.375909	0.477502	0.0723844	0.074204	29.3633	37.299	5.65415	5.79628	3
NEURON	ENSG00000235024.1	ENSG00000235024.1	0.853412	1.82167	1.45226e-06	3.11518e-06	chr2	219828934	219829290	0.375909	0.477502	0.0723844	0.074204	29.3633	37.299	5.65415	5.79628	3
NEURON	CATG00000100233.1	CATG00000100233.1	0.853324	1.25734	6.66036e-07	2.23009e-06	chr8	110987656	110988188	0.192873	0.660451	0.0775664	0.0691099	6.71113	22.9808	2.69897	2.40472	1
NEURON	ENSG00000232451.1	ENSG00000232451.1	0.853314	1.15324	5.07874e-08	2.0961e-07	chr2	23358279	23359137	0.243018	0.610296	0.113887	0.0327991	12.9131	32.4289	6.05156	1.74282	1
NEURON	ENSG00000233431.1	ENSG00000233431.1	0.853313	2.05294	4.18846e-11	1.50959e-10	chr1	21916977	21917437	0.498786	0.354528	0.0672942	0.0793924	7.32001	5.20293	0.987587	1.16514	1
NEURON	CATG00000016989.1	CATG00000016989.1	0.853273	1.44886	2.26273e-06	6.82943e-06	chr13	45332868	45333288	0.244762	0.608511	0.0858636	0.060863	4.67158	11.6142	1.63881	1.16164	1
NEURON	ENSG00000237721.1	ENSG00000237721.1	0.852825	1.60331	1.96749e-07	4.87788e-07	chr21	40483891	40484625	0.261975	0.59085	0.0705517	0.0766232	5.12581	11.5606	1.38042	1.49921	1
NEURON	CATG00000108974.1	CATG00000108974.1	0.852362	1.42183	1.36618e-07	3.48754e-07	chr9	92116258	92116830	0.196477	0.655886	0.0679701	0.0796675	4.42888	14.7846	1.53215	1.79583	1
NEURON	ENSG00000251173.1	ENSG00000251173.1	0.85205	2.02261	5.34062e-24	6.31577e-22	chr4	41258596	41259856	0.383206	0.468844	0.047243	0.100707	51.504	63.014	6.34959	13.5354	1
NEURON	CATG00000049542.1	CATG00000049542.1	0.851997	1.4494	2.35127e-05	5.80372e-05	chr2	106181008	106181411	0.219653	0.632344	0.0715518	0.0764511	2.2843	6.57613	0.74411	0.79506	1
NEURON	CATG00000005249.1	CATG00000005249.1	0.851933	2.23066	1.70162e-11	6.52958e-11	chr11	35052305	35052629	0.424508	0.427425	0.0653043	0.0827629	5.89317	5.93367	0.906579	1.14895	1
NEURON	CATG00000005676.1	CATG00000005676.1	0.851666	1.86271	1.94555e-09	1.03941e-08	chr11	60466560	60467100	0.267936	0.583729	0.0821039	0.0662304	5.14755	11.2145	1.57737	1.27241	1
NEURON	CATG00000005680.1	CATG00000005680.1	0.851666	1.86271	1.94555e-09	1.03941e-08	chr11	60466560	60467100	0.267936	0.583729	0.0821039	0.0662304	5.14755	11.2145	1.57737	1.27241	1
NEURON	CATG00000055881.1	CATG00000055881.1	0.851332	1.21166	2.63323e-09	1.37302e-08	chr21	32637765	32639086	0.232793	0.618539	0.101282	0.0473867	17.7264	47.0997	7.71227	3.60835	1
NEURON	ENSG00000258752.1	ENSG00000258752.1	0.850951	2.05126	6.78779e-19	1.09855e-17	chr14	89815400	89816281	0.504541	0.34641	0.0527419	0.0963069	43.8439	30.1026	4.5832	8.36894	1
NEURON	ENSG00000232692.1	ENSG00000232692.1	0.850793	1.25665	6.96717e-12	5.87681e-11	chr21	27762288	27764144	0.236664	0.614129	0.0943227	0.0548842	26.771	69.4692	10.6696	6.2084	1
NEURON	CATG00000055819.1	CATG00000055819.1	0.850659	1.908	3.50018e-15	5.73179e-14	chr21	30004853	30005501	0.368852	0.481808	0.0919407	0.0574001	17.0284	22.2431	4.24453	2.64993	1
NEURON	ENSG00000197085.7	ENSG00000197085.7	0.850621	1.57445	6.06392e-08	2.46735e-07	chr7	34394546	34394834	0.346284	0.504336	0.107677	0.0417022	5.19679	7.56872	1.61594	0.625838	1
NEURON	ENSG00000254664.1	ENSG00000254664.1	0.850397	2.76502	3.01472e-13	1.54291e-12	chr11	45256774	45257064	0.127277	0.72312	0.0605237	0.0890794	1.14687	6.51593	0.545371	0.802682	1
NEURON	CATG00000001594.1	CATG00000001594.1	0.850228	0.970759	0.00156357	0.0026899	chr11	13139878	13140318	0.175213	0.675016	0.0994524	0.0503192	2.12233	8.17641	1.20466	0.609512	1
NEURON	ENSG00000248132.2	ENSG00000248132.2	0.850064	1.96202	1.35577e-13	1.59406e-12	chr5	57417847	57418387	0.351083	0.498981	0.0925325	0.057403	11.0825	15.7511	2.92093	1.81201	1
NEURON	CATG00000047109.1	CATG00000047109.1	0.849986	1.54207	3.02666e-08	1.30107e-07	chr2	235398959	235399395	0.309772	0.540214	0.109405	0.0406087	5.72058	9.97616	2.02039	0.749923	1
NEURON	CATG00000063998.1	CATG00000063998.1	0.849904	1.39936	4.98479e-11	3.58125e-10	chr3	23058793	23059787	0.237721	0.612183	0.0885728	0.0615231	13.877	35.7364	5.17047	3.59143	1
NEURON	CATG00000021232.1	CATG00000021232.1	0.84984	0.723596	0.0153541	0.0216777	chr14	57429867	57430576	0.680716	0.169124	0.098525	0.0516349	21.4056	5.31824	3.0982	1.6237	1
NEURON	CATG00000043976.1	CATG00000043976.1	0.849831	1.89641	2.86803e-14	2.63074e-13	chr2	102599985	102600712	0.469744	0.380087	0.0908498	0.0593187	18.1283	14.6683	3.50607	2.28922	1
NEURON	CATG00000094095.1	CATG00000094095.1	0.849751	2.04314	5.87519e-15	9.16764e-14	chr1	215690768	215691365	0.378072	0.471678	0.084846	0.0654035	12.8984	16.0919	2.89463	2.23133	1
NEURON	ENSG00000258102.1	ENSG00000258102.1	0.849711	1.47129	1.91994e-07	7.12104e-07	chr12	116989917	116990622	0.208627	0.641083	0.0784464	0.0718429	4.74457	14.5794	1.78401	1.63384	1
NEURON	CATG00000092863.1	CATG00000092863.1	0.849607	0.861601	0.00118159	0.00198561	chr7	81391694	81392206	0.634532	0.215076	0.108692	0.0417011	21.7676	7.37816	3.72866	1.43056	1
NEURON	ENSG00000232643.1	ENSG00000232643.1	0.849449	1.22473	7.09106e-07	2.36265e-06	chr13	30727602	30728502	0.184542	0.664906	0.0816712	0.0688803	5.01578	18.0719	2.21979	1.87214	1
NEURON	ENSG00000223914.1	ENSG00000223914.1	0.849357	2.19717	8.03655e-20	3.94593e-18	chr12	40549957	40550862	0.410607	0.43875	0.0884517	0.062191	18.8497	20.1416	4.06053	2.85499	1
NEURON	ENSG00000264699.1	ENSG00000264699.1	0.849258	1.96968	2.79698e-16	5.83135e-15	chr18	66162171	66162803	0.336485	0.512773	0.0835633	0.0671784	11.9678	18.2379	2.97211	2.38935	1
NEURON	CATG00000100000.1	CATG00000100000.1	0.849198	2.12937	1.75086e-24	3.47333e-22	chr8	102166926	102168521	0.412894	0.436303	0.0945621	0.0562402	41.1857	43.5208	9.43246	5.6099	1
NEURON	CATG00000017046.1	CATG00000017046.1	0.849111	1.44841	3.41631e-09	1.25961e-08	chr13	48073704	48074296	0.529338	0.319773	0.101637	0.0492514	24.0067	14.5025	4.60949	2.23366	1
NEURON	CATG00000015278.1	CATG00000015278.1	0.848605	1.71018	6.4484e-13	4.50186e-12	chr13	73908234	73909169	0.556116	0.292489	0.0872444	0.0641509	34.5688	18.1814	5.42321	3.98769	1
NEURON	CATG00000047892.1	CATG00000047892.1	0.848485	1.72278	1.35089e-07	3.95946e-07	chr2	23690039	23690385	0.47521	0.373275	0.101236	0.0502783	7.77425	6.10663	1.65618	0.822533	1
NEURON	ENSG00000250149.1	ENSG00000250149.1	0.84808	1.64008	9.89266e-10	3.95948e-09	chr4	126729154	126729605	0.485308	0.362771	0.096134	0.055786	13.3293	9.96376	2.64038	1.5322	1
NEURON	CATG00000107082.1	CATG00000107082.1	0.848067	2.11347	3.52765e-10	1.11209e-09	chr9	129481992	129482295	0.436297	0.411769	0.072679	0.0792544	4.13438	3.90195	0.68871	0.751019	1
NEURON	ENSG00000237460.2	ENSG00000237460.2	0.84793	1.70572	8.3316e-13	5.68639e-12	chr1	107360213	107361021	0.49836	0.34957	0.0941681	0.057902	28.0391	19.6678	5.29816	3.25773	1
NEURON	CATG00000054473.1	CATG00000054473.1	0.847553	0.917619	1.46509e-05	2.54839e-05	chr20	23080244	23081656	0.676542	0.171011	0.0634403	0.0890068	34.8257	8.80299	3.26566	4.58173	1
NEURON	ENSG00000258859.1	ENSG00000258859.1	0.847521	1.58227	3.73326e-09	1.36816e-08	chr14	87928020	87928575	0.545338	0.302183	0.0866853	0.0657933	25.4366	14.0949	4.04332	3.06884	1
NEURON	CATG00000097901.1	CATG00000097901.1	0.847454	1.90161	1.23113e-10	4.14626e-10	chr8	9764006	9764517	0.535272	0.312182	0.0649862	0.0875601	14.3137	8.34806	1.7378	2.34144	1
NEURON	CATG00000008242.1	CATG00000008242.1	0.847254	1.88253	6.86845e-11	4.80572e-10	chr12	20099505	20099839	0.349536	0.497718	0.0834056	0.0693407	5.90116	8.40288	1.40812	1.17067	1
NEURON	CATG00000109630.1	CATG00000109630.1	0.847168	1.52018	2.2637e-07	8.28601e-07	chr9	120719645	120720048	0.229785	0.617383	0.0732958	0.0795362	5.19768	13.965	1.65793	1.79909	1
NEURON	CATG00000016564.1	CATG00000016564.1	0.84664	2.14052	9.66876e-19	1.51044e-17	chr13	25945748	25947308	0.439263	0.407378	0.0658525	0.087507	30.0921	27.9078	4.51129	5.99476	1
NEURON	CATG00000021837.1	CATG00000021837.1	0.84659	1.81796	3.38172e-10	1.06869e-09	chr14	90953339	90953942	0.548198	0.298392	0.05936	0.0940501	19.4416	10.5824	2.10518	3.33545	1
NEURON	CATG00000097141.1	CATG00000097141.1	0.846533	1.10351	0.000136047	0.000288409	chr7	133168688	133169263	0.220362	0.626171	0.101916	0.0515506	3.76947	10.7111	1.74335	0.881812	1
NEURON	ENSG00000254057.1	ENSG00000254057.1	0.846247	1.92626	2.47463e-15	4.18386e-14	chr8	94858767	94859459	0.352104	0.494143	0.0923122	0.0614407	15.0268	21.0886	3.93962	2.62211	1
NEURON	CATG00000059656.1	CATG00000059656.1	0.846231	1.42638	3.79009e-05	8.9743e-05	chr1	58310699	58311065	0.234567	0.611664	0.0817378	0.0720309	2.22884	5.81199	0.776666	0.684432	1
NEURON	CATG00000106012.1	CATG00000106012.1	0.845995	1.181	3.12839e-05	5.51059e-05	chr9	89422379	89422878	0.218238	0.627757	0.0668912	0.0871139	3.32316	9.55899	1.01857	1.3265	1
NEURON	ENSG00000233725.3	ENSG00000233725.3	0.845968	1.24208	0.000341887	0.000669504	chr13	44495575	44495844	0.177615	0.668353	0.0712747	0.0827571	1.69471	6.37706	0.680064	0.789624	1
NEURON	CATG00000078017.1	CATG00000078017.1	0.845735	1.75055	1.41018e-08	4.74766e-08	chr5	148796750	148797338	0.481446	0.364289	0.0936387	0.060626	5.98641	4.52966	1.16433	0.753839	1
NEURON	ENSG00000253100.1	ENSG00000253100.1	0.845523	1.33431	0.000370067	0.000719968	chr8	25543238	25543483	0.230623	0.6149	0.0838193	0.0706574	1.53521	4.09326	0.557967	0.470352	1
NEURON	ENSG00000189316.3	ENSG00000189316.3	0.845506	1.85499	4.63482e-09	2.30617e-08	chr7	64350368	64350753	0.306148	0.539359	0.0788535	0.0756403	5.95348	10.4886	1.53342	1.47093	1
NEURON	CATG00000103470.1	CATG00000103470.1	0.845489	0.585424	0.0118117	0.0153094	chr8	103750270	103751273	0.121786	0.723702	0.0753325	0.079179	5.4534	32.4063	3.37327	3.54551	1
NEURON	ENSG00000259287.1	ENSG00000259287.1	0.845421	1.29704	5.05782e-05	0.000116834	chr15	34157035	34157460	0.250395	0.595027	0.0862624	0.0683162	3.48202	8.27451	1.19957	0.950012	1
NEURON	CATG00000091539.1	CATG00000091539.1	0.845354	0.850907	0.000450504	0.000861511	chr7	19910060	19910760	0.182454	0.662899	0.0945596	0.0600867	6.90519	25.0882	3.57872	2.27405	1
NEURON	CATG00000081104.1	CATG00000081104.1	0.845348	1.62816	1.56951e-05	3.44995e-05	chr5	124593116	124593357	0.415046	0.430302	0.107857	0.0467947	5.40351	5.60212	1.4042	0.609223	1
NEURON	CATG00000066318.1	CATG00000066318.1	0.845342	0.515872	0.0296064	0.0401031	chr3	141174727	141175918	0.131512	0.71383	0.0824672	0.0721911	3.93735	21.3714	2.469	2.16134	1
NEURON	CATG00000062028.1	CATG00000062028.1	0.845342	0.515872	0.0296064	0.0401031	chr3	141174727	141175918	0.131512	0.71383	0.0824672	0.0721911	3.93735	21.3714	2.469	2.16134	1
NEURON	CATG00000048129.1	CATG00000048129.1	0.845142	2.18213	2.49205e-12	1.55273e-11	chr2	37896619	37896911	0.428776	0.416366	0.0801435	0.0747145	8.08287	7.84892	1.51079	1.40844	1
NEURON	CATG00000066896.1	CATG00000066896.1	0.845099	1.52489	5.0979e-09	1.83022e-08	chr3	175150807	175151434	0.537705	0.307395	0.092633	0.0622678	17.3957	9.94475	2.99684	2.01447	1
NEURON	CATG00000051748.1	CATG00000051748.1	0.845063	2.00917	3.05779e-11	2.28186e-10	chr2	227526512	227527077	0.317722	0.527341	0.0792591	0.0756781	8.49391	14.0978	2.1189	2.02316	1
NEURON	CATG00000089481.1	CATG00000089481.1	0.844841	1.93922	3.64574e-16	5.04807e-15	chr6	106257852	106258812	0.487298	0.357543	0.0878525	0.0673068	27.6285	20.2717	4.98101	3.81612	1
NEURON	ENSG00000257556.1	ENSG00000257556.1	0.844544	2.0816	3.65381e-09	1.34087e-08	chr14	105559415	105559759	0.405627	0.438917	0.0845002	0.0709554	12.8284	13.8812	2.6724	2.24403	2
NEURON	ENSG00000257556.1	ENSG00000257556.1	0.844544	2.27067	4.05378e-12	3.58602e-11	chr14	105559956	105560490	0.405627	0.438917	0.0845002	0.0709554	12.8284	13.8812	2.6724	2.24403	2
NEURON	CATG00000045888.1	CATG00000045888.1	0.844475	2.18262	1.03935e-22	1.15149e-20	chr2	187713526	187714508	0.367206	0.477269	0.0851219	0.070403	39.2421	51.0043	9.09672	7.52375	1
NEURON	CATG00000070729.1	CATG00000070729.1	0.844418	1.54781	2.102e-09	1.11559e-08	chr4	157936330	157936768	0.262197	0.58222	0.085151	0.0704314	6.55394	14.5533	2.12845	1.76052	1
NEURON	ENSG00000253230.2	ENSG00000253230.2	0.844385	1.59688	1.63539e-09	4.70526e-09	chr8	9761795	9762104	0.5245	0.319885	0.0556728	0.0999425	26.6649	16.2626	2.83034	5.08095	2
NEURON	ENSG00000253230.2	ENSG00000253230.2	0.844385	1.90161	1.23113e-10	4.14626e-10	chr8	9764006	9764517	0.5245	0.319885	0.0556728	0.0999425	26.6649	16.2626	2.83034	5.08095	2
NEURON	CATG00000082803.1	CATG00000082803.1	0.844291	1.32878	1.46799e-05	3.77474e-05	chr6	12792792	12793264	0.240008	0.604283	0.0938097	0.0618993	3.45559	8.70034	1.35065	0.891213	1
NEURON	CATG00000065180.1	CATG00000065180.1	0.844077	1.81272	4.47349e-09	1.61904e-08	chr3	80726967	80727313	0.508596	0.335481	0.0835564	0.0723667	9.84424	6.49348	1.61729	1.40071	1
NEURON	CATG00000095754.1	CATG00000095754.1	0.84397	0.759045	0.0296382	0.0367518	chr1	223387880	223388094	0.16006	0.683909	0.0755479	0.0804825	1.2606	5.38633	0.594999	0.633863	1
NEURON	CATG00000066969.1	CATG00000066969.1	0.843906	1.40813	2.42002e-06	7.26124e-06	chr3	177889756	177890217	0.259901	0.584005	0.100017	0.0560766	4.64613	10.44	1.78797	1.00246	1
NEURON	ENSG00000258929.2	ENSG00000258929.2	0.84385	1.18214	4.73915e-08	1.48043e-07	chr14	50527523	50528110	0.4776	0.36625	0.102379	0.0537715	56.6864	43.4703	12.1514	6.38215	3
NEURON	ENSG00000258929.2	ENSG00000258929.2	0.84385	2.95781	3.1636e-24	2.28563e-22	chr14	50549765	50550641	0.4776	0.36625	0.102379	0.0537715	56.6864	43.4703	12.1514	6.38215	3
NEURON	ENSG00000258929.2	ENSG00000258929.2	0.84385	0.940543	0.000121015	0.000259027	chr14	50571703	50572202	0.4776	0.36625	0.102379	0.0537715	56.6864	43.4703	12.1514	6.38215	3
NEURON	CATG00000016949.1	CATG00000016949.1	0.843457	1.7157	2.40156e-06	4.97711e-06	chr1	147775530	147775783	0.29525	0.548207	0.0738912	0.0826514	2.73601	5.08011	0.684732	0.765911	1
NEURON	CATG00000020602.1	CATG00000020602.1	0.843392	1.31215	8.07561e-08	2.44115e-07	chr14	29706029	29706505	0.562695	0.280696	0.11182	0.0447879	15.8124	7.88791	3.14229	1.2586	1
NEURON	CATG00000087487.1	CATG00000087487.1	0.842892	1.44527	1.93692e-06	4.83205e-06	chr6	13526973	13527314	0.571482	0.27141	0.0913733	0.0657343	8.92921	4.24069	1.42767	1.02708	1
NEURON	CATG00000117927.1	CATG00000117927.1	0.842613	2.16172	1.20362e-12	5.56446e-12	chr10	43572275	43572823	0.436036	0.406577	0.0774781	0.0799084	9.04061	8.42981	1.6064	1.65679	1
NEURON	CATG00000079407.1	CATG00000079407.1	0.84258	1.75518	2.6618e-11	2.00947e-10	chr5	31197238	31197820	0.311204	0.531376	0.0886912	0.0687288	12.0631	20.5975	3.43791	2.66411	1
NEURON	CATG00000098197.1	CATG00000098197.1	0.842506	1.73578	3.99026e-09	1.45614e-08	chr8	23376142	23376978	0.513489	0.329018	0.0861106	0.071383	14.0797	9.02154	2.36112	1.95729	1
NEURON	CATG00000081224.1	CATG00000081224.1	0.842331	1.22799	3.04579e-06	8.96351e-06	chr5	131355662	131356341	0.207379	0.634953	0.0926208	0.0650477	3.42082	10.4739	1.52783	1.07299	1
NEURON	CATG00000011418.1	CATG00000011418.1	0.842283	1.76257	2.27014e-13	1.73039e-12	chr12	20262623	20263296	0.447043	0.39524	0.0975703	0.0601466	23.2582	20.563	5.07625	3.12922	1
NEURON	CATG00000080064.1	CATG00000080064.1	0.842234	1.43569	1.56554e-07	5.90458e-07	chr5	65878330	65878767	0.244664	0.597571	0.0950707	0.0626948	4.69602	11.4696	1.82476	1.20335	1
NEURON	CATG00000045707.1	CATG00000045707.1	0.842125	2.60213	7.15672e-24	8.61295e-22	chr2	181087321	181087941	0.120859	0.721265	0.109718	0.0481576	6.17937	36.8774	5.60973	2.46223	1
NEURON	CATG00000014672.1	CATG00000014672.1	0.842024	2.03953	5.05999e-12	2.97853e-11	chr13	46915461	46915929	0.3854	0.456625	0.0873793	0.0705966	7.82586	9.27214	1.77431	1.43352	1
NEURON	CATG00000001087.1	CATG00000001087.1	0.842022	2.29321	1.15285e-18	4.19794e-17	chr10	123914071	123914805	0.367386	0.474636	0.0750963	0.0828817	12.8132	16.5538	2.61912	2.89065	1
NEURON	CATG00000038021.1	CATG00000038021.1	0.841969	1.65665	5.64304e-08	2.30856e-07	chr18	72618108	72618307	0.337169	0.5048	0.0975541	0.0604767	4.58954	6.87134	1.32791	0.823209	1
NEURON	CATG00000100089.1	CATG00000100089.1	0.841877	1.241	1.75808e-08	7.87479e-08	chr8	105677381	105678163	0.245391	0.596485	0.0937418	0.0643816	8.84061	21.4894	3.3772	2.31945	1
NEURON	CATG00000090629.1	CATG00000090629.1	0.841603	1.69601	4.8261e-14	4.22262e-13	chr6	157638673	157639944	0.500804	0.340799	0.102318	0.0560791	27.2753	18.561	5.57257	3.05424	1
NEURON	CATG00000014696.1	CATG00000014696.1	0.841499	1.78759	7.73327e-15	1.17511e-13	chr13	47470874	47471332	0.381798	0.459701	0.11047	0.0480312	27.3318	32.9086	7.90821	3.43842	1
NEURON	CATG00000109089.1	CATG00000109089.1	0.841496	1.11819	2.3512e-05	5.80361e-05	chr9	97418568	97418931	0.273978	0.567518	0.119743	0.0387614	4.26195	8.82821	1.8627	0.602966	1
NEURON	ENSG00000254295.1	ENSG00000254295.1	0.841434	2.03383	4.12251e-10	2.49534e-09	chr5	172380603	172381148	0.321111	0.520322	0.0783871	0.0801792	3.6986	5.99313	0.902872	0.923512	1
NEURON	CATG00000117764.1	CATG00000117764.1	0.841202	0.996686	0.00637588	0.00842551	chr10	30994234	30994693	0.644237	0.196965	0.0657308	0.0930673	5.99572	1.83309	0.611737	0.866149	1
NEURON	ENSG00000231252.1	ENSG00000231252.1	0.840982	1.83173	2.62323e-14	2.61927e-13	chr1	61087797	61088730	0.267701	0.573281	0.0791564	0.0798617	27.5718	59.0448	8.15267	8.22532	2
[truncated: 12,698 more rows]

## Sheet: microRNA
Analysis	GeneName	ID	miRNAs	mirFamilies	relevantFrac	logFC	P.Value	adj.P.Val	chr	start	end	frac__GABAergic	frac__Glutamatergic	frac__MicrogliaAndAstrocytes	frac__Oligodendrocyte	counts__GABAergic	counts__Glutamatergic	counts__MicrogliaAndAstrocytes	counts__Oligodendrocyte	peakCount	promoter
[truncated: 254 more rows]
