# Supplementary material for: Common schizophrenia risk variants are enriched in open chromatin regions of human glutamatergic neurons
Source: Nat Commun. 2020 Nov 4;11:5581. doi: 10.1038/s41467-020-19319-2 (PMC7643171; doi:10.1038/s41467-020-19319-2)
Supplement: Supplementary file 8 — Supplementary Data 5 [file 41467_2020_19319_MOESM8_ESM.xlsx]

## Sheet: hg19
PeakID	chr	start	end	cell_type_specificity
Peak_37	chr1	1234112	1234898	OLIG
Peak_45	chr1	1356594	1356874	OLIG
Peak_46	chr1	1360966	1362919	OLIG
Peak_47	chr1	1365905	1366131	OLIG
Peak_48	chr1	1368553	1368847	OLIG
Peak_50	chr1	1370838	1371218	OLIG
Peak_74	chr1	2019075	2019805	OLIG
Peak_88	chr1	2165685	2166172	MGAS
Peak_108	chr1	2384034	2384451	OLIG
Peak_135	chr1	2865930	2866164	OLIG
Peak_136	chr1	2883523	2884312	OLIG
Peak_137	chr1	2885068	2885908	OLIG
Peak_165	chr1	3358751	3359065	OLIG
Peak_177	chr1	3629503	3630066	OLIG
Peak_195	chr1	4458140	4458696	MGAS
Peak_202	chr1	4740889	4741831	OLIG
Peak_256	chr1	6974593	6975233	MGAS
Peak_316	chr1	9129350	9130092	MGAS
Peak_325	chr1	9444892	9445211	OLIG
Peak_326	chr1	9448116	9449134	OLIG
Peak_351	chr1	9989349	9989881	OLIG
Peak_363	chr1	10188124	10188828	OLIG
Peak_399	chr1	11402178	11402379	GLU
Peak_402	chr1	11501097	11501864	MGAS
Peak_432	chr1	12221822	12222261	MGAS
Peak_436	chr1	12244147	12244768	MGAS
Peak_453	chr1	12655778	12656332	MGAS
Peak_454	chr1	12674997	12675561	MGAS
Peak_455	chr1	12677975	12678571	MGAS
Peak_464	chr1	14093144	14093425	GLU
Peak_465	chr1	14119993	14120251	GLU
Peak_491	chr1	15369019	15369851	OLIG
Peak_501	chr1	15712610	15713268	MGAS
Peak_525	chr1	16393786	16394106	GABA
Peak_527	chr1	16516259	16516864	MGAS
Peak_574	chr1	17415756	17416731	OLIG
Peak_584	chr1	17560071	17560639	MGAS
Peak_602	chr1	18247517	18247720	GLU
Peak_603	chr1	18250203	18250643	GLU
Peak_606	chr1	18373476	18373874	GLU
Peak_607	chr1	18398530	18399163	GLU
Peak_623	chr1	19265231	19265563	OLIG
Peak_628	chr1	19323798	19324597	OLIG
Peak_656	chr1	19998799	19999085	GLU
Peak_657	chr1	20060238	20060485	GLU
Peak_683	chr1	20806871	20807301	OLIG
Peak_703	chr1	21637310	21638095	OLIG
Peak_721	chr1	21980148	21980779	OLIG
Peak_744	chr1	22962836	22963243	MGAS
Peak_755	chr1	23133051	23134144	OLIG
Peak_760	chr1	23156461	23156981	MGAS
Peak_786	chr1	23894498	23894878	OLIG
Peak_817	chr1	24945679	24946232	OLIG
Peak_821	chr1	25030992	25032526	OLIG
Peak_849	chr1	25851382	25851922	GLU
Peak_852	chr1	25889904	25890772	OLIG
Peak_874	chr1	26240613	26240870	GLU
Peak_912	chr1	26868308	26869238	MGAS
Peak_914	chr1	26881785	26882794	OLIG
Peak_923	chr1	27110277	27110904	MGAS
Peak_944	chr1	27450752	27451074	GLU
Peak_1020	chr1	29182036	29182660	GABA
Peak_1032	chr1	30409055	30409310	GABA
Peak_1033	chr1	30442577	30443139	GLU
Peak_1056	chr1	31355929	31356446	MGAS
Peak_1057	chr1	31356622	31357037	MGAS
Peak_1075	chr1	32108035	32108408	GLU
Peak_1086	chr1	32202374	32202865	GLU
Peak_1125	chr1	32803494	32804485	OLIG
Peak_1151	chr1	33539858	33540642	OLIG
Peak_1162	chr1	33636353	33636763	OLIG
Peak_1176	chr1	33828954	33829379	OLIG
Peak_1210	chr1	35187345	35187610	GLU
Peak_1211	chr1	35236276	35236953	GLU
Peak_1217	chr1	35337497	35337740	GLU
Peak_1253	chr1	36559205	36560062	OLIG
Peak_1261	chr1	36625586	36626172	OLIG
Peak_1282	chr1	37119413	37120074	OLIG
Peak_1310	chr1	37804144	37804586	OLIG
Peak_1345	chr1	38883854	38884518	MGAS
Peak_1351	chr1	39079655	39080326	MGAS
Peak_1358	chr1	39394833	39395691	OLIG
Peak_1391	chr1	40090852	40091621	MGAS
Peak_1442	chr1	41088973	41089242	GLU
Peak_1452	chr1	41385080	41385884	OLIG
Peak_1456	chr1	41734720	41734977	GLU
Peak_1483	chr1	42242514	42243535	OLIG
Peak_1486	chr1	42327248	42327449	GLU
Peak_1492	chr1	42594676	42594930	GLU
Peak_1522	chr1	43698341	43698552	GLU
Peak_1530	chr1	43781159	43781580	OLIG
Peak_1531	chr1	43783831	43784248	OLIG
Peak_1543	chr1	44007552	44008327	OLIG
Peak_1545	chr1	44018336	44019076	OLIG
Peak_1553	chr1	44324166	44324429	GLU
Peak_1554	chr1	44359620	44359857	GLU
Peak_1564	chr1	44448587	44448966	GLU
Peak_1568	chr1	44478599	44478935	OLIG
Peak_1583	chr1	44870658	44871326	OLIG
Peak_1585	chr1	44966241	44967475	OLIG
Peak_1587	chr1	44972961	44973986	OLIG
Peak_1595	chr1	45042081	45042728	OLIG
Peak_1596	chr1	45057737	45058340	OLIG
Peak_1598	chr1	45060850	45061139	OLIG
Peak_1682	chr1	46994164	46994589	GLU
Peak_1707	chr1	47697314	47697629	MGAS
Peak_1708	chr1	47700858	47701718	MGAS
Peak_1717	chr1	48038168	48039125	MGAS
Peak_1732	chr1	48416548	48417208	OLIG
Peak_1751	chr1	49028451	49029170	MGAS
Peak_1756	chr1	49134093	49134396	GLU
Peak_1764	chr1	49360988	49361627	GABA
Peak_1822	chr1	51989517	51990084	OLIG
Peak_1866	chr1	53746839	53747301	GABA
Peak_1871	chr1	53848740	53849336	GABA
Peak_1872	chr1	53851507	53852045	GABA
Peak_1885	chr1	54358426	54359036	MGAS
Peak_1914	chr1	54774994	54775902	MGAS
Peak_1937	chr1	55046939	55047778	MGAS
Peak_1940	chr1	55115115	55115831	GABA
Peak_1941	chr1	55128332	55128861	GABA
Peak_1948	chr1	55320235	55320682	GLU
Peak_1983	chr1	56113956	56114556	GABA
Peak_2002	chr1	56681849	56682284	GLU
Peak_2030	chr1	57273741	57274524	MGAS
Peak_2054	chr1	57737615	57738540	GLU
Peak_2082	chr1	58525403	58525980	GABA
Peak_2092	chr1	58748722	58749048	GLU
Peak_2096	chr1	58791520	58792435	GABA
Peak_2117	chr1	59186398	59186763	GLU
Peak_2118	chr1	59186818	59187270	GLU
Peak_2128	chr1	59289186	59289700	GABA
Peak_2138	chr1	59352279	59352857	GLU
Peak_2200	chr1	60197702	60198354	GABA
Peak_2222	chr1	60452039	60453092	MGAS
Peak_2315	chr1	62110674	62111582	GLU
Peak_2487	chr1	65153532	65154226	GLU
Peak_2606	chr1	66801528	66802293	MGAS
Peak_2617	chr1	66854514	66855144	MGAS
Peak_2630	chr1	67021611	67022538	MGAS
Peak_2636	chr1	67099225	67099993	GABA
Peak_2642	chr1	67153616	67153843	GLU
Peak_2682	chr1	68002855	68003989	MGAS
Peak_2729	chr1	68623087	68623654	GABA
Peak_2754	chr1	68813040	68813461	MGAS
Peak_3136	chr1	76606438	76607229	MGAS
Peak_3161	chr1	76855942	76856565	MGAS
Peak_3200	chr1	77321293	77321719	GLU
Peak_3223	chr1	77604837	77605438	GLU
Peak_3254	chr1	77958670	77959021	GLU
Peak_3261	chr1	78070874	78071545	MGAS
Peak_3323	chr1	79153455	79154059	GABA
Peak_3560	chr1	83469141	83469686	GABA
Peak_3583	chr1	83878754	83879600	OLIG
Peak_3614	chr1	84385955	84386541	GLU
Peak_3661	chr1	84991371	84991972	MGAS
Peak_3686	chr1	85229917	85230615	MGAS
Peak_3689	chr1	85240167	85240804	MGAS
Peak_3691	chr1	85247657	85248469	MGAS
Peak_3735	chr1	85872727	85873871	MGAS
Peak_3762	chr1	86044080	86044510	GLU
Peak_3906	chr1	87706405	87707051	MGAS
Peak_3984	chr1	88502127	88502713	MGAS
Peak_4067	chr1	89471050	89472036	MGAS
Peak_4152	chr1	90189184	90189920	GLU
Peak_4186	chr1	90424158	90424938	GLU
Peak_4263	chr1	91918711	91919307	GLU
Peak_4264	chr1	91919917	91920199	GLU
Peak_4340	chr1	92885088	92885564	GLU
Peak_4344	chr1	93057804	93058227	GLU
Peak_4370	chr1	93359930	93360129	GLU
Peak_4427	chr1	94101070	94102184	MGAS
Peak_4471	chr1	94458649	94459027	GABA
Peak_4529	chr1	95057560	95058642	MGAS
Peak_4553	chr1	95329044	95330122	MGAS
Peak_4596	chr1	95649527	95649953	MGAS
Peak_4617	chr1	95975337	95976019	GLU
Peak_4631	chr1	96176510	96177546	MGAS
Peak_4654	chr1	96671797	96672617	MGAS
Peak_4766	chr1	98402522	98403025	OLIG
Peak_4924	chr1	100309235	100309821	MGAS
Peak_5014	chr1	101547484	101548296	MGAS
Peak_5025	chr1	101669362	101670248	MGAS
Peak_5026	chr1	101670977	101671665	GLU
Peak_5031	chr1	101701569	101702661	MGAS
Peak_5324	chr1	107373691	107374534	GLU
Peak_5417	chr1	108591977	108592616	MGAS
Peak_5419	chr1	108594023	108594562	MGAS
Peak_5422	chr1	108624361	108625141	MGAS
Peak_5456	chr1	109189102	109190086	MGAS
Peak_5472	chr1	109357224	109357810	MGAS
Peak_5489	chr1	109515442	109516055	MGAS
Peak_5502	chr1	109654043	109654436	GLU
Peak_5543	chr1	109869964	109870315	GLU
Peak_5559	chr1	110064024	110064553	GABA
Peak_5607	chr1	110424793	110425892	OLIG
Peak_5617	chr1	110537151	110537818	MGAS
Peak_5623	chr1	110588106	110588450	GLU
Peak_5657	chr1	110845502	110845778	GLU
Peak_5682	chr1	111107797	111108892	OLIG
Peak_5701	chr1	111244813	111245637	GABA
Peak_5717	chr1	111400858	111401057	GLU
Peak_5718	chr1	111401757	111402595	GLU
Peak_5719	chr1	111403648	111404072	GLU
Peak_5737	chr1	111796411	111796944	OLIG
Peak_5740	chr1	111911681	111912580	GABA
Peak_5757	chr1	112052453	112052931	MGAS
Peak_5758	chr1	112056144	112056763	OLIG
Peak_5763	chr1	112107593	112108251	OLIG
Peak_5781	chr1	112290743	112291042	GLU
Peak_5782	chr1	112293495	112294196	GLU
Peak_5787	chr1	112360105	112360853	GABA
Peak_5804	chr1	112469191	112469611	GABA
Peak_5819	chr1	112572690	112573121	GABA
Peak_5837	chr1	112885134	112885684	GABA
Peak_5888	chr1	113584343	113585629	OLIG
Peak_5947	chr1	114535522	114536109	GLU
Peak_5974	chr1	114872852	114873677	GLU
Peak_5977	chr1	114895428	114896345	GLU
Peak_6029	chr1	115880694	115881085	GABA
Peak_6030	chr1	115883371	115883937	GABA
Peak_6073	chr1	116575754	116576382	OLIG
Peak_6089	chr1	116797993	116798643	GABA
Peak_6126	chr1	117046885	117047731	MGAS
Peak_6218	chr1	117844229	117845050	GABA
Peak_6271	chr1	118464598	118464996	GLU
Peak_6312	chr1	119555096	119555770	GLU
Peak_6352	chr1	120194431	120194840	GLU
Peak_6358	chr1	120255710	120257117	MGAS
Peak_6361	chr1	120274890	120275857	OLIG
Peak_6362	chr1	120277918	120278140	OLIG
Peak_6371	chr1	120338013	120338516	GLU
Peak_6378	chr1	120421872	120422611	MGAS
Peak_6385	chr1	120520763	120521700	MGAS
Peak_6664	chr1	144000277	144000773	MGAS
Peak_6673	chr1	144452472	144452686	MGAS
Peak_6848	chr1	149259155	149259898	MGAS
Peak_6873	chr1	149901259	149901460	GLU
Peak_6882	chr1	149984561	149985124	OLIG
Peak_6926	chr1	150859565	150859838	GLU
Peak_6952	chr1	151206983	151207393	GLU
Peak_6967	chr1	151343830	151344696	MGAS
Peak_6970	chr1	151390621	151390972	GLU
Peak_7005	chr1	152020376	152021126	MGAS
Peak_7022	chr1	152654061	152654551	GLU
Peak_7024	chr1	152734030	152734815	GLU
Peak_7036	chr1	153222624	153223034	GLU
Peak_7037	chr1	153227940	153228264	GLU
Peak_7050	chr1	153428848	153429401	GLU
Peak_7051	chr1	153432039	153432579	GLU
Peak_7052	chr1	153439329	153439718	GLU
Peak_7060	chr1	153513298	153513843	GLU
Peak_7066	chr1	153544072	153544589	GLU
Peak_7068	chr1	153550237	153550670	MGAS
Peak_7069	chr1	153565139	153565723	MGAS
Peak_7075	chr1	153603966	153604262	GLU
Peak_7094	chr1	153901463	153902157	OLIG
Peak_7105	chr1	154148793	154149104	GLU
Peak_7107	chr1	154150485	154150894	GLU
Peak_7139	chr1	154548466	154548772	GLU
Peak_7147	chr1	154709422	154709621	GLU
Peak_7148	chr1	154716813	154717451	MGAS
Peak_7163	chr1	154918705	154918997	MGAS
Peak_7173	chr1	154977428	154977970	OLIG
Peak_7197	chr1	155165879	155166443	MGAS
Peak_7245	chr1	155941805	155942297	OLIG
Peak_7246	chr1	155944249	155945038	OLIG
Peak_7260	chr1	156093296	156093937	OLIG
Peak_7267	chr1	156147788	156148207	GLU
Peak_7295	chr1	156399992	156401062	MGAS
Peak_7312	chr1	156479363	156480006	GLU
Peak_7314	chr1	156514525	156514870	GLU
Peak_7315	chr1	156516059	156516365	GLU
Peak_7337	chr1	156637337	156638208	GLU
Peak_7369	chr1	157079687	157080391	GLU
Peak_7370	chr1	157089105	157089626	GLU
Peak_7450	chr1	158789341	158789655	GLU
Peak_7473	chr1	159083600	159084350	MGAS
Peak_7493	chr1	159188619	159189405	GLU
Peak_7518	chr1	159848731	159849455	GLU
Peak_7569	chr1	160135925	160136912	GLU
Peak_7570	chr1	160142637	160143238	GLU
Peak_7572	chr1	160151703	160152370	GLU
Peak_7653	chr1	161163692	161164086	OLIG
Peak_7656	chr1	161170433	161171201	OLIG
Peak_7690	chr1	161502262	161503280	MGAS
Peak_7691	chr1	161507647	161507948	MGAS
Peak_7721	chr1	161847396	161847624	GABA
Peak_7728	chr1	161953437	161953850	GLU
Peak_7730	chr1	161963773	161964559	OLIG
Peak_7825	chr1	162830681	162831356	MGAS
Peak_7833	chr1	162886333	162887435	GLU
Peak_7836	chr1	162898863	162899575	GLU
Peak_7864	chr1	163172555	163173014	GABA
Peak_7866	chr1	163191240	163191866	GABA
Peak_7879	chr1	163369447	163370435	MGAS
Peak_8022	chr1	165345203	165346268	MGAS
Peak_8106	chr1	166154073	166154620	GLU
Peak_8107	chr1	166183396	166183754	GLU
Peak_8177	chr1	167095571	167096426	GLU
Peak_8182	chr1	167137611	167138681	GLU
Peak_8230	chr1	167604214	167604869	GLU
Peak_8272	chr1	168099754	168100473	GLU
Peak_8313	chr1	168407036	168407508	GLU
Peak_8321	chr1	168467390	168468091	GABA
Peak_8324	chr1	168478993	168479317	GABA
Peak_8748	chr1	173508781	173509628	MGAS
Peak_8813	chr1	174626349	174627195	GLU
Peak_8941	chr1	175847451	175848142	MGAS
Peak_8998	chr1	176958832	176959591	MGAS
Peak_9030	chr1	177188557	177189154	GABA
Peak_9042	chr1	177279105	177280022	OLIG
Peak_9067	chr1	177722686	177723371	MGAS
Peak_9090	chr1	177922601	177923251	GLU
Peak_9095	chr1	177965016	177965373	GLU
Peak_9175	chr1	179071331	179071700	GLU
Peak_9196	chr1	179632930	179633394	GLU
Peak_9198	chr1	179727068	179727467	GLU
Peak_9203	chr1	179787892	179788182	GLU
Peak_9280	chr1	181088705	181089187	GLU
Peak_9343	chr1	181958652	181959030	GLU
Peak_9353	chr1	182097980	182099056	MGAS
Peak_9359	chr1	182135921	182136166	GABA
Peak_9372	chr1	182248711	182249628	OLIG
Peak_9373	chr1	182250695	182251181	OLIG
Peak_9457	chr1	183559497	183560114	MGAS
Peak_9497	chr1	183850567	183851314	MGAS
Peak_9523	chr1	184008275	184008650	GLU
Peak_9533	chr1	184119710	184120799	MGAS
Peak_9588	chr1	184624321	184625763	MGAS
Peak_9600	chr1	184761479	184762143	MGAS
Peak_9675	chr1	185541982	185542755	GABA
Peak_9676	chr1	185551047	185551607	GLU
Peak_9778	chr1	186894180	186894727	GLU
Peak_10157	chr1	193502779	193503494	GLU
Peak_10384	chr1	197273651	197274264	MGAS
Peak_10418	chr1	197860029	197860658	MGAS
Peak_10535	chr1	199142171	199142986	GLU
Peak_10659	chr1	200960075	200961022	MGAS
Peak_10661	chr1	200979000	200979908	MGAS
Peak_10669	chr1	200995316	200995793	GLU
Peak_10671	chr1	200997349	200998115	MGAS
Peak_10672	chr1	201005204	201006129	GLU
Peak_10675	chr1	201018706	201019265	GLU
Peak_10705	chr1	201237789	201238174	GLU
Peak_10717	chr1	201417125	201418701	OLIG
Peak_10754	chr1	201635157	201635769	GLU
Peak_10773	chr1	201699484	201700828	OLIG
Peak_10799	chr1	202054236	202055499	OLIG
Peak_10813	chr1	202134641	202134840	GLU
Peak_10819	chr1	202218544	202219558	GLU
Peak_10840	chr1	202671278	202671533	GABA
Peak_10861	chr1	203015418	203015793	GLU
Peak_10862	chr1	203072382	203072749	GLU
Peak_10867	chr1	203103092	203103776	GLU
Peak_10909	chr1	203445366	203445901	GLU
Peak_10910	chr1	203449241	203449528	GLU
Peak_10912	chr1	203461127	203461541	GLU
Peak_10917	chr1	203514021	203514625	MGAS
Peak_10921	chr1	203566567	203567215	GLU
Peak_10927	chr1	203617068	203617391	GLU
Peak_10940	chr1	204034009	204035046	OLIG
Peak_10947	chr1	204103388	204103617	GLU
Peak_10950	chr1	204160461	204161079	MGAS
Peak_10952	chr1	204217929	204218514	GLU
Peak_10953	chr1	204219277	204219767	GLU
Peak_10956	chr1	204236046	204236651	OLIG
Peak_10965	chr1	204275241	204275448	GLU
Peak_10966	chr1	204276555	204277028	GLU
Peak_10978	chr1	204400898	204401301	GLU
Peak_10979	chr1	204405116	204405347	GLU
Peak_10982	chr1	204435172	204436476	OLIG
Peak_10993	chr1	204639493	204640197	GLU
Peak_11002	chr1	204737312	204737672	GABA
Peak_11011	chr1	204839283	204840041	OLIG
Peak_11034	chr1	205016088	205016480	OLIG
Peak_11035	chr1	205016857	205018129	OLIG
Peak_11056	chr1	205226927	205227196	OLIG
Peak_11069	chr1	205317594	205318502	GABA
Peak_11089	chr1	205487709	205488933	OLIG
Peak_11095	chr1	205538704	205538904	GLU
Peak_11096	chr1	205540759	205541165	GLU
Peak_11097	chr1	205546463	205546876	GLU
Peak_11098	chr1	205557807	205558250	GLU
Peak_11102	chr1	205605853	205606410	GLU
Peak_11106	chr1	205638565	205639521	OLIG
Peak_11107	chr1	205645701	205646239	OLIG
Peak_11109	chr1	205662820	205663073	GLU
Peak_11125	chr1	205897233	205898029	OLIG
Peak_11140	chr1	206553535	206553800	MGAS
Peak_11172	chr1	206836046	206836568	GLU
Peak_11201	chr1	207188783	207189284	GLU
Peak_11211	chr1	207237830	207238452	MGAS
Peak_11276	chr1	208198169	208198898	MGAS
Peak_11312	chr1	208362843	208363567	GLU
Peak_11336	chr1	208601850	208602333	GLU
Peak_11337	chr1	208605046	208605485	GLU
Peak_11358	chr1	208816362	208817266	GABA
Peak_11383	chr1	209430337	209430712	GLU
Peak_11440	chr1	209961003	209961284	GLU
Peak_11444	chr1	210018268	210019214	MGAS
Peak_11472	chr1	210475662	210476315	MGAS
Peak_11501	chr1	210801972	210802228	GABA
Peak_11511	chr1	210868064	210868735	GABA
Peak_11526	chr1	210969750	210970190	GLU
Peak_11566	chr1	211702615	211703260	GLU
Peak_11639	chr1	212612134	212612485	GLU
Peak_11643	chr1	212632903	212633682	OLIG
Peak_11668	chr1	212811291	212812391	GLU
Peak_11686	chr1	213097982	213098780	GABA
Peak_11716	chr1	213450364	213450693	GABA
Peak_11799	chr1	214543777	214544501	GLU
Peak_11801	chr1	214545335	214545789	GLU
Peak_11978	chr1	217118873	217119745	MGAS
Peak_12037	chr1	218057873	218058794	GLU
Peak_12080	chr1	218539873	218540299	GABA
Peak_12103	chr1	218686596	218687129	GABA
Peak_12135	chr1	219002340	219003004	GLU
Peak_12188	chr1	219784885	219785196	MGAS
Peak_12225	chr1	220186710	220187102	GLU
Peak_12262	chr1	220536476	220537112	GABA
Peak_12370	chr1	221860958	221861845	GABA
Peak_12382	chr1	221956707	221957278	GABA
Peak_12441	chr1	222697055	222697807	GABA
Peak_12502	chr1	223299880	223300655	MGAS
Peak_12523	chr1	223453990	223454661	GLU
Peak_12539	chr1	223559158	223559769	GLU
Peak_12563	chr1	223903916	223904466	GLU
Peak_12569	chr1	223922124	223922858	MGAS
Peak_12589	chr1	224041055	224041777	GABA
Peak_12653	chr1	224953354	224954126	GLU
Peak_12669	chr1	225088929	225089451	GLU
Peak_12710	chr1	225951963	225952459	GABA
Peak_12718	chr1	226004681	226005832	MGAS
Peak_12729	chr1	226065140	226065714	OLIG
Peak_12730	chr1	226067459	226068300	OLIG
Peak_12742	chr1	226221908	226222647	MGAS
Peak_12761	chr1	226605596	226605848	GLU
Peak_12768	chr1	226685641	226686851	MGAS
Peak_12773	chr1	226753026	226753675	GLU
Peak_12774	chr1	226756123	226756418	GLU
Peak_12776	chr1	226765120	226765325	GLU
Peak_12812	chr1	226927797	226928241	GABA
Peak_12815	chr1	226971567	226972091	OLIG
Peak_12817	chr1	226992658	226993098	GLU
Peak_12839	chr1	227641674	227642036	GABA
Peak_12846	chr1	227945882	227946609	GLU
Peak_12855	chr1	228104636	228105127	OLIG
Peak_12888	chr1	228971808	228972709	OLIG
Peak_12897	chr1	229089366	229089984	OLIG
Peak_12903	chr1	229138966	229140142	OLIG
Peak_12907	chr1	229205831	229206414	MGAS
Peak_12921	chr1	229418887	229419556	MGAS
Peak_12922	chr1	229423044	229423487	MGAS
Peak_12938	chr1	229750418	229750892	MGAS
Peak_12976	chr1	230384656	230385003	GLU
Peak_12995	chr1	230535248	230535962	GLU
Peak_13003	chr1	230632015	230632533	GLU
Peak_13013	chr1	230814870	230815160	GLU
Peak_13019	chr1	230837090	230837634	MGAS
Peak_13020	chr1	230842444	230843416	MGAS
Peak_13022	chr1	230844427	230844690	MGAS
Peak_13024	chr1	230864484	230865153	MGAS
Peak_13032	chr1	230945085	230945695	MGAS
Peak_13033	chr1	230956089	230957228	OLIG
Peak_13045	chr1	231019757	231020054	GLU
Peak_13097	chr1	232084908	232085536	MGAS
Peak_13108	chr1	232492782	232493152	GLU
Peak_13151	chr1	233222851	233223736	MGAS
Peak_13152	chr1	233230164	233230952	MGAS
Peak_13209	chr1	234311905	234312206	GLU
Peak_13233	chr1	234667386	234667912	MGAS
Peak_13238	chr1	234671553	234671969	MGAS
Peak_13271	chr1	234952143	234953110	MGAS
Peak_13291	chr1	235148480	235149248	MGAS
Peak_13338	chr1	236116630	236117080	GABA
Peak_13341	chr1	236142962	236143564	MGAS
Peak_13344	chr1	236214381	236215376	MGAS
Peak_13346	chr1	236227030	236228720	MGAS
Peak_13462	chr1	238553317	238554265	MGAS
Peak_13526	chr1	240123544	240124108	GABA
Peak_13537	chr1	240273169	240273843	MGAS
Peak_13542	chr1	240341596	240342095	MGAS
Peak_13547	chr1	240393967	240394608	MGAS
Peak_13588	chr1	241471052	241471679	MGAS
Peak_13602	chr1	241715154	241715830	MGAS
Peak_13628	chr1	242098161	242098658	MGAS
Peak_13629	chr1	242143053	242143712	GABA
Peak_13654	chr1	242590781	242591203	GABA
Peak_13678	chr1	243451014	243451388	MGAS
Peak_13679	chr1	243476205	243476970	MGAS
Peak_13710	chr1	243901104	243901826	MGAS
Peak_13729	chr1	244228028	244229048	MGAS
Peak_13731	chr1	244250904	244251455	GLU
Peak_13768	chr1	245062771	245062974	GLU
Peak_13781	chr1	245397680	245398478	MGAS
Peak_13825	chr1	246378839	246379265	MGAS
Peak_13850	chr1	246890114	246890631	OLIG
Peak_13851	chr1	246893299	246893498	GLU
Peak_13870	chr1	247337446	247337781	GABA
Peak_13875	chr1	247436110	247436999	MGAS
Peak_13882	chr1	247527036	247527301	GABA
Peak_13888	chr1	247578767	247579710	MGAS
Peak_13929	chr1	249099172	249099858	MGAS
Peak_13932	chr1	249117714	249118027	GLU
Peak_13976	chr10	673190	673459	OLIG
Peak_13977	chr10	674375	674652	OLIG
Peak_13983	chr10	709661	710626	OLIG
Peak_14002	chr10	1233015	1233720	OLIG
Peak_14032	chr10	1796525	1797140	OLIG
Peak_14053	chr10	2991798	2992751	GABA
Peak_14058	chr10	3090749	3091189	MGAS
Peak_14090	chr10	3441204	3441763	OLIG
Peak_14140	chr10	4308685	4309301	GABA
Peak_14149	chr10	4493103	4494069	GABA
Peak_14160	chr10	4846535	4847068	GABA
Peak_14162	chr10	4855112	4855448	GABA
Peak_14179	chr10	5438480	5439234	MGAS
Peak_14205	chr10	5882305	5883058	OLIG
Peak_14207	chr10	5900373	5901397	OLIG
Peak_14210	chr10	5918272	5918803	GABA
Peak_14256	chr10	6369802	6370995	MGAS
Peak_14258	chr10	6385621	6385955	GABA
Peak_14263	chr10	6441142	6441928	MGAS
Peak_14265	chr10	6452387	6452672	GABA
Peak_14275	chr10	6649476	6650329	OLIG
Peak_14287	chr10	6882081	6882460	GABA
Peak_14301	chr10	7041283	7042260	OLIG
Peak_14307	chr10	7112572	7112909	GABA
Peak_14378	chr10	8186375	8186574	GABA
Peak_14390	chr10	8572921	8573781	MGAS
Peak_14417	chr10	9693399	9693690	GABA
Peak_14429	chr10	10250935	10251856	GABA
Peak_14451	chr10	10574812	10575248	GABA
Peak_14459	chr10	10684209	10685079	GABA
Peak_14533	chr10	11348064	11348425	GLU
Peak_14551	chr10	11547638	11548215	MGAS
Peak_14571	chr10	11962123	11962400	GABA
Peak_14585	chr10	12341368	12342128	MGAS
Peak_14618	chr10	12829259	12829620	GLU
Peak_14622	chr10	12865362	12865702	GLU
Peak_14627	chr10	12894603	12895060	GLU
Peak_14691	chr10	13927296	13928357	OLIG
Peak_14695	chr10	13957542	13958366	OLIG
Peak_14697	chr10	14020449	14020675	GLU
Peak_14701	chr10	14057858	14058661	MGAS
Peak_14717	chr10	14318170	14318887	MGAS
Peak_14721	chr10	14390838	14391523	MGAS
Peak_14734	chr10	14523389	14524119	OLIG
Peak_14741	chr10	14601522	14601728	OLIG
Peak_14742	chr10	14602822	14603337	OLIG
Peak_14743	chr10	14613796	14614562	OLIG
Peak_14867	chr10	16301643	16302076	GLU
Peak_14882	chr10	16563644	16564210	GLU
Peak_14911	chr10	16874694	16875126	GLU
Peak_14923	chr10	17067438	17068177	GLU
Peak_14927	chr10	17120944	17121209	GLU
Peak_14937	chr10	17270282	17271440	MGAS
Peak_14980	chr10	18294498	18295659	MGAS
Peak_15131	chr10	20603342	20603932	GLU
Peak_15210	chr10	21549062	21549991	MGAS
Peak_15223	chr10	21695611	21696190	GLU
Peak_15235	chr10	21841774	21842037	GLU
Peak_15254	chr10	22480114	22480419	GLU
Peak_15275	chr10	22794895	22795312	GLU
Peak_15297	chr10	23050396	23051402	OLIG
Peak_15301	chr10	23069164	23070036	MGAS
Peak_15337	chr10	23472124	23472585	GLU
Peak_15369	chr10	23964505	23964892	GLU
Peak_15379	chr10	24172087	24172446	GLU
Peak_15418	chr10	24702578	24703186	GLU
Peak_15419	chr10	24704722	24705051	GLU
Peak_15423	chr10	24727818	24728359	GLU
Peak_15444	chr10	24859753	24860110	GLU
Peak_15472	chr10	25082858	25083467	GLU
Peak_15484	chr10	25145951	25146501	GLU
Peak_15500	chr10	25214602	25215144	MGAS
Peak_15515	chr10	25350088	25350553	GLU
Peak_15597	chr10	26504651	26505732	GABA
Peak_15632	chr10	26939385	26939658	GLU
Peak_15643	chr10	27058964	27059478	GLU
Peak_15662	chr10	27223200	27223503	GLU
Peak_15738	chr10	28552322	28552947	GLU
Peak_15753	chr10	28712012	28712792	GLU
Peak_15778	chr10	29077176	29078263	OLIG
Peak_15786	chr10	29186019	29187380	MGAS
Peak_15860	chr10	30105656	30106070	GLU
Peak_15914	chr10	30734498	30735126	GABA
Peak_15994	chr10	31888706	31888936	GLU
Peak_16168	chr10	34580825	34581663	GABA
Peak_16231	chr10	35480386	35480910	MGAS
Peak_16239	chr10	35503356	35504313	GLU
Peak_16283	chr10	35809247	35810132	GABA
Peak_16370	chr10	37055424	37056502	MGAS
Peak_16767	chr10	43828081	43828808	GLU
Peak_16768	chr10	43835980	43836494	GLU
Peak_16769	chr10	43837893	43838229	GLU
Peak_16775	chr10	43867930	43869124	OLIG
Peak_16789	chr10	44091113	44091828	GLU
Peak_16843	chr10	44849941	44850764	GABA
Peak_16872	chr10	45275736	45276333	MGAS
Peak_16961	chr10	47107223	47108164	GLU
Peak_17001	chr10	48358993	48359487	OLIG
Peak_17028	chr10	48646030	48646562	MGAS
Peak_17074	chr10	49707136	49707507	GLU
Peak_17089	chr10	49805930	49807007	OLIG
Peak_17098	chr10	49906112	49906537	GLU
Peak_17132	chr10	50374127	50375128	GLU
Peak_17150	chr10	50679496	50680002	GLU
Peak_17159	chr10	50776970	50777298	GLU
Peak_17183	chr10	52085137	52085575	GLU
Peak_17643	chr10	59897197	59898333	MGAS
Peak_17727	chr10	60850473	60851499	MGAS
Peak_17762	chr10	61142798	61143208	GABA
Peak_17788	chr10	61345840	61346756	MGAS
Peak_17793	chr10	61408357	61408924	MGAS
Peak_17797	chr10	61457648	61458810	MGAS
Peak_17798	chr10	61469221	61470444	MGAS
Peak_17864	chr10	61996452	61997410	MGAS
Peak_18137	chr10	64875298	64876106	MGAS
Peak_18455	chr10	69908167	69908655	GABA
Peak_18483	chr10	70573244	70573899	MGAS
Peak_18495	chr10	70807805	70808245	MGAS
Peak_18499	chr10	70821130	70821780	MGAS
Peak_18530	chr10	71256994	71257317	OLIG
Peak_18534	chr10	71376138	71376495	GLU
Peak_18535	chr10	71376784	71377104	GLU
Peak_18582	chr10	72423912	72425006	OLIG
Peak_18583	chr10	72431689	72432854	OLIG
Peak_18606	chr10	73024169	73024479	GLU
Peak_18624	chr10	73340855	73342068	OLIG
Peak_18635	chr10	73508341	73509012	MGAS
Peak_18660	chr10	73735178	73735910	OLIG
Peak_18662	chr10	73746381	73747212	OLIG
Peak_18664	chr10	73756331	73756712	OLIG
Peak_18665	chr10	73757938	73758248	OLIG
Peak_18670	chr10	73770984	73771667	OLIG
Peak_18701	chr10	74184812	74185335	OLIG
Peak_18853	chr10	79305757	79306277	GLU
Peak_18875	chr10	79649079	79649577	OLIG
Peak_18890	chr10	80023201	80024532	OLIG
Peak_18918	chr10	80615979	80616771	OLIG
Peak_18985	chr10	81169139	81170060	OLIG
Peak_18988	chr10	81197755	81198411	OLIG
Peak_18994	chr10	81570807	81571212	OLIG
Peak_19035	chr10	82258528	82259155	MGAS
Peak_19036	chr10	82259569	82260056	MGAS
Peak_19041	chr10	82286534	82286846	MGAS
Peak_19131	chr10	85640807	85641926	MGAS
Peak_19136	chr10	85749713	85750468	MGAS
Peak_19137	chr10	85755434	85755832	GABA
Peak_19238	chr10	87992184	87992929	GABA
Peak_19271	chr10	88339625	88340526	MGAS
Peak_19277	chr10	88425574	88426739	OLIG
Peak_19300	chr10	88713531	88714597	MGAS
Peak_19348	chr10	89772401	89772905	GABA
Peak_19410	chr10	90731624	90731850	GLU
Peak_19497	chr10	91574086	91574629	GABA
Peak_19509	chr10	91745148	91745670	GLU
Peak_19584	chr10	92832731	92833822	GLU
Peak_19627	chr10	93334432	93335379	MGAS
Peak_19640	chr10	93542652	93543006	GLU
Peak_19715	chr10	94937704	94938619	GLU
Peak_19757	chr10	95398661	95399098	GLU
Peak_19758	chr10	95399597	95399812	GLU
Peak_19841	chr10	96751228	96752006	GLU
Peak_19922	chr10	97443153	97443635	GLU
Peak_19960	chr10	98116578	98117613	OLIG
Peak_19982	chr10	98379667	98379866	GLU
Peak_20000	chr10	98624073	98624478	GLU
Peak_20031	chr10	98929724	98930021	GLU
Peak_20062	chr10	99178759	99179247	GLU
Peak_20079	chr10	99309668	99310228	OLIG
Peak_20130	chr10	99728428	99728891	GABA
Peak_20163	chr10	100163495	100163722	GABA
Peak_20173	chr10	100245281	100246391	GLU
Peak_20179	chr10	100370099	100371153	GLU
Peak_20214	chr10	101324915	101325145	GLU
Peak_20223	chr10	101521017	101521598	GLU
Peak_20224	chr10	101525737	101526032	GLU
Peak_20228	chr10	101594622	101594894	GLU
Peak_20236	chr10	101904732	101905116	GLU
Peak_20261	chr10	102571819	102572221	GLU
Peak_20262	chr10	102618173	102618805	GLU
Peak_20274	chr10	102768180	102768944	OLIG
Peak_20275	chr10	102772326	102773169	OLIG
Peak_20337	chr10	103944481	103944693	GLU
Peak_20413	chr10	105218597	105218967	GLU
Peak_20423	chr10	105340334	105340597	GABA
Peak_20433	chr10	105385766	105386351	MGAS
Peak_20440	chr10	105411464	105412121	MGAS
Peak_20451	chr10	105459226	105460044	OLIG
Peak_20454	chr10	105475809	105476599	OLIG
Peak_20458	chr10	105541049	105541760	GABA
Peak_20468	chr10	105641279	105641672	GABA
Peak_20523	chr10	106319476	106320268	GLU
Peak_20584	chr10	107116167	107117125	MGAS
Peak_20611	chr10	107503377	107503866	MGAS
Peak_20621	chr10	107594493	107594831	GLU
Peak_20624	chr10	107601581	107601907	GLU
Peak_20634	chr10	107803627	107804308	GLU
Peak_20744	chr10	109307710	109308711	GLU
Peak_20859	chr10	111635885	111636684	GLU
Peak_20869	chr10	111706390	111706956	GLU
Peak_20895	chr10	111974057	111974453	MGAS
Peak_20906	chr10	112082012	112082493	GABA
Peak_20924	chr10	112305831	112306363	GLU
Peak_20993	chr10	113241260	113241843	GABA
Peak_20995	chr10	113268134	113268792	GLU
Peak_20997	chr10	113285944	113286473	GABA
Peak_21098	chr10	114705438	114706247	GLU
Peak_21122	chr10	114935993	114936518	GLU
Peak_21127	chr10	114948319	114948633	GLU
Peak_21130	chr10	115032889	115033984	MGAS
Peak_21152	chr10	115405907	115406868	MGAS
Peak_21161	chr10	115514541	115515058	GLU
Peak_21162	chr10	115540316	115541022	OLIG
Peak_21176	chr10	115712758	115713545	MGAS
Peak_21183	chr10	115776933	115777721	GLU
Peak_21271	chr10	116829068	116829398	GLU
Peak_21285	chr10	117767051	117767737	GLU
Peak_21287	chr10	117856696	117857460	OLIG
Peak_21289	chr10	117922673	117923306	MGAS
Peak_21319	chr10	118512473	118512896	OLIG
Peak_21350	chr10	118902984	118903183	GABA
Peak_21366	chr10	119208066	119208875	MGAS
Peak_21369	chr10	119300862	119301150	MGAS
Peak_21370	chr10	119301636	119302389	MGAS
Peak_21371	chr10	119311404	119312243	MGAS
Peak_21373	chr10	119391090	119391914	MGAS
Peak_21396	chr10	120031394	120032196	MGAS
Peak_21407	chr10	120329886	120331119	MGAS
Peak_21435	chr10	120766378	120767146	GLU
Peak_21475	chr10	121393377	121394070	MGAS
Peak_21493	chr10	121626762	121627335	GLU
Peak_21502	chr10	122095628	122096371	GABA
Peak_21506	chr10	122185820	122186115	GLU
Peak_21579	chr10	123376623	123377336	OLIG
Peak_21595	chr10	123702364	123702970	GLU
Peak_21645	chr10	124493507	124493820	GLU
Peak_21654	chr10	124816987	124817218	GLU
Peak_21664	chr10	125318554	125319259	OLIG
Peak_21677	chr10	125699940	125700233	GLU
Peak_21678	chr10	125722646	125723040	GLU
Peak_21692	chr10	126043233	126043930	GABA
Peak_21693	chr10	126061266	126061837	GABA
Peak_21724	chr10	126359990	126361308	OLIG
Peak_21728	chr10	126389891	126390445	MGAS
Peak_21732	chr10	126398238	126398717	GLU
Peak_21737	chr10	126412919	126414090	OLIG
Peak_21790	chr10	126967436	126967659	GLU
Peak_21796	chr10	127476750	127477192	GABA
Peak_21862	chr10	129665256	129665650	GLU
Peak_21864	chr10	129678787	129679464	MGAS
Peak_21903	chr10	130532378	130532693	GLU
Peak_21904	chr10	130557420	130557656	GLU
Peak_21934	chr10	132717695	132718159	GABA
Peak_21946	chr10	133571658	133571858	GLU
Peak_21947	chr10	133575432	133576159	GLU
Peak_21956	chr10	133873634	133873993	OLIG
Peak_21973	chr10	134088282	134088488	GLU
Peak_21979	chr10	134148669	134149311	MGAS
Peak_21986	chr10	134277550	134278525	MGAS
Peak_22006	chr10	134549151	134549926	OLIG
Peak_22007	chr10	134551768	134552650	OLIG
Peak_22008	chr10	134575722	134576186	GLU
Peak_22010	chr10	134588082	134589088	OLIG
Peak_22011	chr10	134599454	134600104	OLIG
Peak_22061	chr11	325242	325501	MGAS
Peak_22064	chr11	353306	353831	MGAS
Peak_22078	chr11	503078	503634	OLIG
Peak_22094	chr11	729231	730199	OLIG
Peak_22121	chr11	996740	997052	GLU
Peak_22134	chr11	1320976	1321346	GLU
Peak_22147	chr11	1507789	1508110	MGAS
Peak_22154	chr11	1562379	1563313	OLIG
Peak_22184	chr11	1915714	1916022	GLU
Peak_22208	chr11	2583043	2584058	OLIG
Peak_22213	chr11	2714393	2715185	MGAS
Peak_22215	chr11	2749744	2750607	OLIG
Peak_22217	chr11	2753714	2754129	OLIG
Peak_22243	chr11	3147087	3147384	GLU
Peak_22244	chr11	3151876	3152273	GLU
Peak_22259	chr11	3607924	3608282	GLU
Peak_22273	chr11	3847733	3848979	OLIG
Peak_22285	chr11	3961914	3962266	GLU
Peak_22374	chr11	5172942	5173577	GLU
Peak_22410	chr11	5808504	5808803	GLU
Peak_22424	chr11	6088572	6089855	GLU
Peak_22435	chr11	6240451	6241029	GLU
Peak_22452	chr11	6373117	6373645	GLU
Peak_22454	chr11	6378162	6379239	GLU
Peak_22458	chr11	6416392	6417449	GLU
Peak_22462	chr11	6432224	6433339	OLIG
Peak_22471	chr11	6519293	6519944	GLU
Peak_22481	chr11	6592366	6592702	GLU
Peak_22482	chr11	6593193	6593858	GLU
Peak_22526	chr11	7144882	7145647	GLU
Peak_22529	chr11	7179687	7180251	GLU
Peak_22536	chr11	7313862	7314746	GLU
Peak_22545	chr11	7358935	7359468	GLU
Peak_22548	chr11	7369961	7370220	GLU
Peak_22594	chr11	7780516	7781070	GLU
Peak_22597	chr11	7877160	7877462	GLU
Peak_22598	chr11	7893471	7893801	GLU
Peak_22605	chr11	7969232	7969784	GLU
Peak_22609	chr11	8013251	8013572	GLU
Peak_22620	chr11	8077852	8078092	GLU
Peak_22623	chr11	8082123	8082987	GLU
Peak_22627	chr11	8093652	8094290	GLU
Peak_22645	chr11	8224069	8224490	GLU
Peak_22650	chr11	8242583	8242911	GLU
Peak_22651	chr11	8244722	8245017	GLU
Peak_22662	chr11	8304383	8305520	MGAS
Peak_22681	chr11	8625754	8626218	GLU
Peak_22694	chr11	8733527	8734000	GLU
Peak_22730	chr11	9153665	9154536	GLU
Peak_22827	chr11	10661986	10662373	GLU
Peak_22835	chr11	10737124	10737730	MGAS
Peak_22852	chr11	10993626	10993970	GLU
Peak_22854	chr11	10996636	10997020	GLU
Peak_22855	chr11	10997777	10997993	GLU
Peak_22856	chr11	11032135	11032777	GABA
Peak_22871	chr11	11193438	11194538	GLU
Peak_22893	chr11	11466939	11467617	GLU
Peak_22916	chr11	11603388	11604443	OLIG
Peak_22922	chr11	11662452	11663508	MGAS
Peak_22931	chr11	11743788	11744510	GABA
Peak_22962	chr11	12082198	12082697	GLU
Peak_22980	chr11	12159887	12160348	GLU
Peak_22983	chr11	12171277	12171781	GLU
Peak_22984	chr11	12172121	12172820	GLU
Peak_22992	chr11	12237481	12238466	GLU
Peak_23005	chr11	12308531	12309001	GLU
Peak_23007	chr11	12312082	12312415	GLU
Peak_23038	chr11	12820202	12820525	GLU
Peak_23053	chr11	12926897	12927432	GLU
Peak_23056	chr11	12984660	12984990	GLU
Peak_23059	chr11	13030588	13031100	MGAS
Peak_23066	chr11	13132584	13133104	GLU
Peak_23076	chr11	13254629	13255419	GLU
Peak_23093	chr11	13369923	13370507	GLU
Peak_23094	chr11	13371186	13371425	GLU
Peak_23149	chr11	14103144	14104161	GLU
Peak_23172	chr11	14385729	14386358	GLU
Peak_23176	chr11	14417792	14418277	GLU
Peak_23177	chr11	14433329	14433532	GLU
Peak_23189	chr11	14568253	14568723	GLU
Peak_23219	chr11	15140998	15141201	GLU
Peak_23220	chr11	15141372	15141733	GLU
Peak_23221	chr11	15145293	15145821	GLU
Peak_23224	chr11	15213421	15214221	GLU
Peak_23225	chr11	15218938	15220214	GLU
Peak_23227	chr11	15231729	15232454	GLU
Peak_23238	chr11	15440359	15440924	GLU
Peak_23243	chr11	15530782	15530986	GLU
Peak_23245	chr11	15591088	15591865	GLU
Peak_23288	chr11	16000936	16001406	GLU
Peak_23338	chr11	16892774	16893529	GLU
Peak_23370	chr11	17389693	17390474	GLU
Peak_23383	chr11	17458016	17458473	GLU
Peak_23384	chr11	17465107	17465781	GLU
Peak_23386	chr11	17494582	17495329	GLU
Peak_23391	chr11	17541095	17541474	OLIG
Peak_23399	chr11	17591067	17592118	GLU
Peak_23495	chr11	18793737	18794223	GLU
Peak_23506	chr11	19100995	19101950	MGAS
Peak_23516	chr11	19239659	19240663	MGAS
Peak_23543	chr11	19496010	19497389	OLIG
Peak_23567	chr11	19658326	19658751	GABA
Peak_23575	chr11	19688447	19689305	OLIG
Peak_23588	chr11	19741287	19742070	MGAS
Peak_23632	chr11	20010069	20010737	MGAS
Peak_23633	chr11	20021784	20022581	MGAS
Peak_23656	chr11	20126877	20127316	GLU
Peak_23774	chr11	21506435	21507517	GLU
Peak_23817	chr11	22184957	22185520	GLU
Peak_23832	chr11	22359046	22360027	GLU
Peak_23833	chr11	22362401	22362621	GLU
Peak_24145	chr11	27061542	27063575	MGAS
Peak_24166	chr11	27269829	27271080	MGAS
Peak_24219	chr11	27739847	27740832	GLU
Peak_24220	chr11	27740967	27741340	GLU
Peak_24221	chr11	27741883	27742119	GLU
Peak_24222	chr11	27782583	27783486	GLU
Peak_24363	chr11	29802343	29803364	GLU
Peak_24407	chr11	30342595	30343212	GLU
Peak_24435	chr11	30583503	30584255	GLU
Peak_24521	chr11	31790300	31790961	MGAS
Peak_24530	chr11	31832581	31833308	MGAS
Peak_24532	chr11	31835109	31835395	MGAS
Peak_24533	chr11	31835568	31835983	MGAS
Peak_24534	chr11	31839410	31839851	MGAS
Peak_24558	chr11	32109788	32110713	GLU
Peak_24591	chr11	32755338	32755576	GLU
Peak_24663	chr11	33604154	33604538	GLU
Peak_24672	chr11	33656468	33657191	GLU
Peak_24703	chr11	33912711	33913718	MGAS
Peak_24717	chr11	34049954	34050460	MGAS
Peak_24781	chr11	34657087	34657661	GLU
Peak_24794	chr11	34777129	34777663	GLU
Peak_24807	chr11	34885023	34885557	GABA
Peak_24877	chr11	35484583	35485369	MGAS
Peak_24890	chr11	35570392	35571738	GABA
Peak_24952	chr11	36102489	36103512	GLU
Peak_24982	chr11	36265091	36265671	GLU
Peak_24991	chr11	36317118	36318270	OLIG
Peak_25170	chr11	39367175	39368159	GLU
Peak_25180	chr11	39483944	39484616	MGAS
Peak_25233	chr11	40236992	40237704	MGAS
Peak_25347	chr11	42003824	42004446	GLU
Peak_25426	chr11	43289396	43290329	MGAS
Peak_25449	chr11	43602324	43602624	GLU
Peak_25462	chr11	43890583	43890865	GLU
Peak_25463	chr11	43892462	43893098	GLU
Peak_25480	chr11	44023063	44023331	GLU
Peak_25508	chr11	44614589	44615250	OLIG
Peak_25516	chr11	44655801	44656671	OLIG
Peak_25518	chr11	44724013	44724428	GLU
Peak_25519	chr11	44731431	44731905	GLU
Peak_25528	chr11	44914630	44915370	MGAS
Peak_25545	chr11	45099980	45100376	GLU
Peak_25566	chr11	45256774	45257064	GLU
Peak_25582	chr11	45443185	45443793	MGAS
Peak_25583	chr11	45444825	45445524	MGAS
Peak_25586	chr11	45470551	45471173	GLU
Peak_25591	chr11	45675822	45676476	MGAS
Peak_25621	chr11	45923223	45923696	OLIG
Peak_25639	chr11	46220069	46220946	GLU
Peak_25654	chr11	46375204	46375526	GLU
Peak_25667	chr11	46549401	46549600	GLU
Peak_25686	chr11	46717689	46718217	OLIG
Peak_25701	chr11	46951599	46951951	GLU
Peak_25713	chr11	47155923	47156413	MGAS
Peak_25735	chr11	47327843	47328773	GLU
Peak_25761	chr11	47551390	47552083	GLU
Peak_25811	chr11	48099885	48100639	GLU
Peak_25935	chr11	49211775	49212354	OLIG
Peak_26039	chr11	51511355	51511831	GLU
Peak_26119	chr11	55547727	55548172	GLU
Peak_26163	chr11	56644129	56645127	GLU
Peak_26181	chr11	56930570	56931138	GLU
Peak_26194	chr11	56998145	56998796	MGAS
Peak_26218	chr11	57131177	57131829	GLU
Peak_26219	chr11	57132418	57132723	GLU
Peak_26233	chr11	57232170	57232649	GLU
Peak_26274	chr11	57652685	57653671	GLU
Peak_26275	chr11	57655696	57656339	GLU
Peak_26277	chr11	57671191	57671800	GLU
Peak_26302	chr11	57925095	57925703	GLU
Peak_26306	chr11	57947673	57948317	GLU
Peak_26307	chr11	57965746	57966235	GLU
Peak_26393	chr11	59114550	59115154	GLU
Peak_26399	chr11	59183935	59184585	GLU
Peak_26400	chr11	59185586	59186106	GLU
Peak_26412	chr11	59367600	59368411	GLU
Peak_26435	chr11	59739083	59739418	GLU
Peak_26482	chr11	60627341	60627930	OLIG
Peak_26493	chr11	60686426	60687087	GLU
Peak_26498	chr11	60709223	60709529	GLU
Peak_26517	chr11	60888207	60889011	GLU
Peak_26527	chr11	61040586	61041248	MGAS
Peak_26528	chr11	61045178	61045738	MGAS
Peak_26529	chr11	61047460	61048146	GLU
Peak_26536	chr11	61112479	61112824	GLU
Peak_26551	chr11	61273455	61273803	GLU
Peak_26554	chr11	61302717	61303201	GLU
Peak_26565	chr11	61366858	61367111	GLU
Peak_26566	chr11	61367702	61368415	GLU
Peak_26582	chr11	61503727	61504174	GLU
Peak_26584	chr11	61516913	61517818	OLIG
Peak_26585	chr11	61519810	61520173	OLIG
Peak_26586	chr11	61527893	61529188	OLIG
Peak_26600	chr11	61621061	61621661	MGAS
Peak_26619	chr11	61764208	61764954	OLIG
Peak_26636	chr11	62178963	62179440	GLU
Peak_26675	chr11	62557070	62557346	GLU
Peak_26704	chr11	63297486	63297895	OLIG
Peak_26709	chr11	63350407	63351186	OLIG
Peak_26734	chr11	63686752	63687013	OLIG
Peak_26736	chr11	63698686	63698906	GLU
Peak_26753	chr11	63859496	63860510	OLIG
Peak_26793	chr11	64386724	64387080	GLU
Peak_26819	chr11	64643661	64643911	OLIG
Peak_26837	chr11	64918223	64918449	MGAS
Peak_26838	chr11	64972367	64972986	MGAS
Peak_26843	chr11	65058829	65060086	OLIG
Peak_26889	chr11	65378691	65379191	OLIG
Peak_26894	chr11	65407690	65408592	MGAS
Peak_26946	chr11	66309523	66309769	GLU
Peak_26983	chr11	67177423	67178339	OLIG
Peak_26984	chr11	67182551	67183260	OLIG
Peak_27004	chr11	67777515	67778585	MGAS
Peak_27039	chr11	68924445	68925610	OLIG
Peak_27087	chr11	70540306	70540936	MGAS
Peak_27118	chr11	71779892	71780118	GLU
Peak_27140	chr11	72304136	72304336	GLU
Peak_27210	chr11	73672417	73672733	GLU
Peak_27220	chr11	73853990	73854233	GLU
Peak_27278	chr11	75051289	75052186	MGAS
Peak_27279	chr11	75053269	75053780	MGAS
Peak_27291	chr11	75186552	75186898	GABA
Peak_27297	chr11	75265223	75266122	OLIG
Peak_27298	chr11	75269049	75269547	GLU
Peak_27332	chr11	76315333	76315670	GLU
Peak_27334	chr11	76406763	76407138	GLU
Peak_27342	chr11	76547375	76547868	GLU
Peak_27362	chr11	76890073	76890537	MGAS
Peak_27368	chr11	77020813	77021035	GLU
Peak_27415	chr11	78029449	78030413	OLIG
Peak_27416	chr11	78042583	78043477	OLIG
Peak_27418	chr11	78052858	78053391	OLIG
Peak_27460	chr11	78536442	78537180	MGAS
Peak_27535	chr11	79470738	79471533	MGAS
Peak_27572	chr11	80484815	80485495	MGAS
Peak_27576	chr11	80557376	80557983	GLU
Peak_27688	chr11	82700030	82701051	OLIG
Peak_27793	chr11	83974897	83975728	OLIG
Peak_27813	chr11	84271080	84271685	MGAS
Peak_27910	chr11	85829871	85830659	MGAS
Peak_27924	chr11	85943109	85944062	MGAS
Peak_27949	chr11	86281052	86281505	GABA
Peak_27955	chr11	86349226	86349450	GABA
Peak_28020	chr11	87371596	87372710	GLU
Peak_28026	chr11	87452275	87453073	GABA
Peak_28101	chr11	88593352	88594201	MGAS
Peak_28254	chr11	90932898	90933502	GLU
Peak_28309	chr11	91978946	91979539	MGAS
Peak_28359	chr11	92517373	92518348	MGAS
Peak_28412	chr11	93210731	93211331	GABA
Peak_28414	chr11	93218389	93219215	GABA
Peak_28427	chr11	93300415	93301110	MGAS
Peak_28471	chr11	93927570	93928514	GLU
Peak_28565	chr11	94659772	94660486	MGAS
Peak_28570	chr11	94677295	94677654	GLU
Peak_28583	chr11	94815512	94816316	OLIG
Peak_28899	chr11	99230294	99230821	GABA
Peak_28965	chr11	100508460	100508874	GLU
Peak_29065	chr11	101981857	101982600	MGAS
Peak_29181	chr11	103136839	103137717	GLU
Peak_29349	chr11	105488784	105489640	GLU
Peak_29383	chr11	105808237	105808936	MGAS
Peak_29429	chr11	106327235	106328002	GLU
Peak_29435	chr11	106362300	106363153	MGAS
Peak_29603	chr11	108518175	108519348	MGAS
Peak_29605	chr11	108541065	108541745	GABA
Peak_29679	chr11	109514665	109515416	MGAS
Peak_29687	chr11	109643490	109644102	GLU
Peak_29700	chr11	109869585	109870094	MGAS
Peak_29801	chr11	110995417	110995779	GABA
Peak_29819	chr11	111199873	111201069	MGAS
Peak_29830	chr11	111320273	111321472	OLIG
Peak_29916	chr11	112507510	112508297	OLIG
Peak_29932	chr11	112643804	112644460	GLU
Peak_29956	chr11	112885513	112885946	GLU
Peak_30012	chr11	113803499	113803877	GLU
Peak_30056	chr11	114166864	114167259	GLU
Peak_30059	chr11	114388656	114389171	GABA
Peak_30066	chr11	114857901	114858507	GABA
Peak_30086	chr11	115377722	115377928	GLU
Peak_30102	chr11	115982793	115983454	MGAS
Peak_30103	chr11	115984693	115985550	MGAS
Peak_30109	chr11	116134610	116134893	GLU
Peak_30112	chr11	116204278	116204499	GABA
Peak_30121	chr11	116363395	116363937	GLU
Peak_30125	chr11	116451458	116452081	MGAS
Peak_30155	chr11	116916570	116917114	OLIG
Peak_30202	chr11	117548509	117549211	OLIG
Peak_30208	chr11	117588549	117589143	OLIG
Peak_30224	chr11	117759104	117759355	GLU
Peak_30247	chr11	118369037	118369348	GLU
Peak_30254	chr11	118477991	118478825	OLIG
Peak_30255	chr11	118479720	118480504	OLIG
Peak_30290	chr11	118952331	118952843	OLIG
Peak_30298	chr11	119186161	119187113	OLIG
Peak_30300	chr11	119190939	119191284	OLIG
Peak_30343	chr11	119616968	119617260	GLU
Peak_30344	chr11	119626402	119626749	GLU
Peak_30349	chr11	119762025	119763571	OLIG
Peak_30352	chr11	119792285	119792558	GLU
Peak_30358	chr11	119846341	119847151	OLIG
Peak_30365	chr11	119937651	119937929	GLU
Peak_30366	chr11	119959607	119960946	OLIG
Peak_30371	chr11	120051178	120051664	MGAS
Peak_30396	chr11	120547337	120547536	GLU
Peak_30398	chr11	120615128	120615364	MGAS
Peak_30408	chr11	120847899	120848433	GLU
Peak_30413	chr11	121005288	121006083	GLU
Peak_30433	chr11	121345430	121345679	GLU
Peak_30461	chr11	121665175	121666260	MGAS
Peak_30468	chr11	121837860	121838537	MGAS
Peak_30490	chr11	122083781	122084449	OLIG
Peak_30519	chr11	122605113	122605458	GABA
Peak_30524	chr11	122662549	122662988	GABA
Peak_30613	chr11	124030157	124030672	GLU
Peak_30632	chr11	124340135	124341072	GLU
Peak_30663	chr11	124617450	124618704	GLU
Peak_30684	chr11	124942303	124942901	MGAS
Peak_30726	chr11	125278306	125278705	GLU
Peak_30748	chr11	125383452	125383744	GLU
Peak_30767	chr11	125952005	125953046	MGAS
Peak_30795	chr11	126233512	126234353	OLIG
Peak_30813	chr11	126346258	126346798	GABA
Peak_30820	chr11	126413647	126414904	MGAS
Peak_30851	chr11	126760337	126760935	OLIG
Peak_30864	chr11	126848635	126849245	OLIG
Peak_30891	chr11	127819240	127819813	GABA
Peak_30912	chr11	128395858	128396195	OLIG
Peak_30974	chr11	129908146	129908427	GLU
Peak_30990	chr11	130238806	130240264	OLIG
Peak_30993	chr11	130279333	130279913	GLU
Peak_31024	chr11	131148306	131149066	OLIG
Peak_31050	chr11	131462623	131463023	OLIG
Peak_31083	chr11	131948083	131948689	MGAS
Peak_31147	chr11	133430484	133430683	GLU
Peak_31150	chr11	133591010	133591260	GLU
Peak_31170	chr11	133914794	133915264	GLU
Peak_31171	chr11	133917456	133917844	GLU
Peak_31175	chr11	133970053	133970327	GLU
Peak_31194	chr11	134284512	134284951	OLIG
Peak_31199	chr11	134322892	134323132	GLU
Peak_31201	chr11	134368211	134368709	MGAS
Peak_31203	chr11	134443807	134444072	GLU
Peak_31206	chr11	134476798	134476997	GLU
Peak_31208	chr11	134595732	134595961	GLU
Peak_31210	chr11	134781623	134781933	GLU
Peak_31228	chr12	338854	339407	MGAS
Peak_31234	chr12	562465	563306	OLIG
Peak_31250	chr12	810940	811778	OLIG
Peak_31315	chr12	2590992	2591470	GLU
Peak_31323	chr12	2702117	2702405	GLU
Peak_31324	chr12	2718114	2718557	GLU
Peak_31348	chr12	3164002	3164656	GABA
Peak_31364	chr12	3390905	3391334	GABA
Peak_31369	chr12	3415243	3415799	GLU
Peak_31372	chr12	3442763	3443339	GLU
Peak_31376	chr12	3529783	3530367	GLU
Peak_31432	chr12	4889562	4890443	MGAS
Peak_31433	chr12	4905256	4905794	GABA
Peak_31441	chr12	4990825	4991205	GLU
Peak_31473	chr12	6133077	6133441	GLU
Peak_31497	chr12	6445308	6446111	MGAS
Peak_31532	chr12	6750344	6750588	GLU
Peak_31557	chr12	7008955	7009422	MGAS
Peak_31669	chr12	8976113	8977087	MGAS
Peak_31770	chr12	10372749	10373445	GLU
Peak_31879	chr12	11911447	11912055	GABA
Peak_31908	chr12	12099001	12099489	GLU
Peak_31911	chr12	12118200	12118765	GLU
Peak_31952	chr12	12640865	12641636	GLU
Peak_31962	chr12	12759586	12760052	MGAS
Peak_31999	chr12	13099508	13100347	OLIG
Peak_32035	chr12	13418617	13419397	GABA
Peak_32046	chr12	13518805	13519029	GLU
Peak_32050	chr12	13539231	13539811	MGAS
Peak_32074	chr12	13784406	13785284	MGAS
Peak_32128	chr12	14364724	14365657	MGAS
Peak_32498	chr12	18636047	18637322	MGAS
Peak_32602	chr12	19841257	19841940	GLU
Peak_32615	chr12	19931845	19932145	GLU
Peak_32627	chr12	20003138	20003718	GLU
Peak_32699	chr12	20848077	20848693	MGAS
Peak_32700	chr12	20849112	20849900	MGAS
Peak_32872	chr12	22771452	22772379	GLU
Peak_33286	chr12	27031071	27032110	GLU
Peak_33354	chr12	27705896	27706573	OLIG
Peak_33380	chr12	27950093	27950967	GLU
Peak_33492	chr12	29607613	29608833	OLIG
Peak_33620	chr12	31120894	31121721	GABA
Peak_33621	chr12	31121778	31122189	GABA
Peak_33625	chr12	31130061	31130393	GLU
Peak_33646	chr12	31379519	31380058	MGAS
Peak_33833	chr12	34207751	34208400	GLU
Peak_34176	chr12	41135729	41136247	MGAS
Peak_34178	chr12	41162038	41162697	MGAS
Peak_34273	chr12	42355733	42356560	MGAS
Peak_34330	chr12	43034944	43035512	GLU
Peak_34346	chr12	43151333	43151966	GABA
Peak_34537	chr12	45963540	45964115	GLU
Peak_34566	chr12	46388542	46388845	OLIG
Peak_34591	chr12	46761881	46762226	OLIG
Peak_34693	chr12	48171585	48172415	OLIG
Peak_34705	chr12	48276603	48276811	GLU
Peak_34706	chr12	48280352	48280799	GLU
Peak_34709	chr12	48374007	48374328	GLU
Peak_34723	chr12	48573296	48573620	GLU
Peak_34751	chr12	49214143	49214359	GLU
Peak_34760	chr12	49283388	49283797	GLU
Peak_34764	chr12	49340069	49340291	GLU
Peak_34783	chr12	49580952	49581436	OLIG
Peak_34790	chr12	49658651	49658999	MGAS
Peak_34795	chr12	49741215	49741976	OLIG
Peak_34832	chr12	50372742	50373558	OLIG
Peak_34890	chr12	51720353	51721068	MGAS
Peak_34892	chr12	51755930	51756598	OLIG
Peak_34895	chr12	51771250	51771779	GLU
Peak_34906	chr12	51911125	51911516	GLU
Peak_34915	chr12	52143258	52143635	GLU
Peak_34922	chr12	52238311	52238514	GLU
Peak_34931	chr12	52409506	52409926	GLU
Peak_34941	chr12	52455313	52456365	OLIG
Peak_34944	chr12	52480903	52481299	GLU
Peak_34945	chr12	52482195	52482405	GLU
Peak_34955	chr12	52642634	52643364	MGAS
Peak_34965	chr12	52740228	52740916	MGAS
Peak_34969	chr12	52781666	52781900	GLU
Peak_34970	chr12	52783072	52783802	GLU
Peak_34973	chr12	52909654	52909961	GLU
Peak_34974	chr12	52922244	52922877	OLIG
Peak_34979	chr12	53077074	53077433	GLU
Peak_34988	chr12	53444843	53445318	OLIG
Peak_35008	chr12	53718517	53719979	OLIG
Peak_35011	chr12	53764739	53765797	MGAS
Peak_35049	chr12	54248753	54249199	GLU
Peak_35055	chr12	54519554	54520236	MGAS
Peak_35067	chr12	54667828	54668085	GLU
Peak_35097	chr12	54952088	54952496	GLU
Peak_35109	chr12	55048544	55049305	MGAS
Peak_35114	chr12	55153579	55153795	GLU
Peak_35115	chr12	55223830	55224463	GLU
Peak_35119	chr12	55329019	55329516	GLU
Peak_35120	chr12	55334600	55335091	GLU
Peak_35127	chr12	55382178	55382830	OLIG
Peak_35128	chr12	55385068	55385580	GLU
Peak_35153	chr12	56105748	56106435	MGAS
Peak_35167	chr12	56269864	56270141	GLU
Peak_35180	chr12	56472771	56473317	OLIG
Peak_35181	chr12	56473509	56473999	OLIG
Peak_35182	chr12	56475347	56475726	OLIG
Peak_35183	chr12	56476397	56477244	OLIG
Peak_35200	chr12	56752514	56752854	OLIG
Peak_35219	chr12	57233654	57234182	MGAS
Peak_35248	chr12	57589934	57590596	GLU
Peak_35256	chr12	57685718	57686106	GLU
Peak_35275	chr12	57973485	57973775	GLU
Peak_35313	chr12	58287100	58288050	MGAS
Peak_35316	chr12	58296289	58297193	MGAS
Peak_35321	chr12	58420795	58421787	MGAS
Peak_35386	chr12	59715913	59716867	OLIG
Peak_35396	chr12	59973294	59973801	GLU
Peak_35568	chr12	63484345	63485046	GLU
Peak_35572	chr12	63558688	63559298	GLU
Peak_35624	chr12	64449523	64450240	GLU
Peak_35661	chr12	64855306	64855870	GLU
Peak_35666	chr12	64936172	64936532	GLU
Peak_35671	chr12	64965269	64965756	GLU
Peak_35704	chr12	65271154	65271558	GLU
Peak_35713	chr12	65409563	65410454	MGAS
Peak_35734	chr12	65678068	65678653	GLU
Peak_35760	chr12	66033390	66034766	GLU
Peak_35761	chr12	66042870	66043214	GLU
Peak_35821	chr12	67030350	67030998	OLIG
Peak_35834	chr12	67191903	67192380	GLU
Peak_35844	chr12	67271361	67272189	GLU
Peak_35898	chr12	67865572	67866080	GLU
Peak_35903	chr12	67892636	67893267	GLU
Peak_35904	chr12	67910824	67911319	GLU
Peak_35908	chr12	67918983	67919441	GLU
Peak_35943	chr12	68221277	68222337	GLU
Peak_35944	chr12	68246135	68247401	GLU
Peak_35961	chr12	68513120	68514269	GLU
Peak_35967	chr12	68625483	68625907	GLU
Peak_35968	chr12	68628061	68628435	GLU
Peak_35973	chr12	68671455	68672189	GLU
Peak_35974	chr12	68679161	68679905	GLU
Peak_35975	chr12	68685949	68686582	GLU
Peak_35977	chr12	68695769	68696279	GLU
Peak_35985	chr12	68797514	68797829	GLU
Peak_36037	chr12	69491438	69492084	GLU
Peak_36038	chr12	69492989	69493431	GLU
Peak_36060	chr12	69791758	69792153	GLU
Peak_36067	chr12	69853028	69853781	OLIG
Peak_36081	chr12	70017667	70018275	GABA
Peak_36111	chr12	70360118	70360613	GLU
Peak_36136	chr12	70801595	70802395	GLU
Peak_36206	chr12	71596103	71596505	GLU
Peak_36480	chr12	75771950	75772691	GLU
Peak_36493	chr12	75917203	75917790	GLU
Peak_36512	chr12	76129385	76130330	MGAS
Peak_36518	chr12	76176767	76177318	GABA
Peak_36519	chr12	76178307	76178937	GABA
Peak_36522	chr12	76209089	76209545	GABA
Peak_36527	chr12	76262176	76262753	MGAS
Peak_36535	chr12	76347026	76348164	MGAS
Peak_36561	chr12	76600396	76600942	GLU
Peak_36599	chr12	77112845	77113744	MGAS
Peak_36634	chr12	77686564	77687044	MGAS
Peak_36745	chr12	79520732	79521538	GLU
Peak_36799	chr12	80449940	80450516	GLU
Peak_36856	chr12	81471114	81471946	MGAS
Peak_36859	chr12	81489437	81490081	MGAS
Peak_36866	chr12	81639050	81640279	MGAS
Peak_37346	chr12	88847966	88848691	GLU
Peak_37399	chr12	89534292	89534981	GLU
Peak_37484	chr12	90227151	90227875	GLU
Peak_37549	chr12	90737545	90738479	MGAS
Peak_37659	chr12	92227521	92228104	MGAS
Peak_37875	chr12	94362292	94362790	GLU
Peak_37882	chr12	94406270	94406945	GABA
Peak_37889	chr12	94485404	94485867	GLU
Peak_37940	chr12	95009178	95010740	OLIG
Peak_37991	chr12	95539020	95539519	GLU
Peak_38000	chr12	95599306	95600004	MGAS
Peak_38071	chr12	96521024	96521457	GABA
Peak_38107	chr12	96859671	96860238	GLU
Peak_38237	chr12	98836239	98836709	GLU
Peak_38240	chr12	98849657	98849905	GLU
Peak_38278	chr12	99277009	99277433	OLIG
Peak_38356	chr12	100509892	100510148	GLU
Peak_38485	chr12	102059587	102060437	MGAS
Peak_38541	chr12	102750144	102751020	GABA
Peak_38569	chr12	103151188	103151645	GLU
Peak_38630	chr12	103898663	103898979	GLU
Peak_38652	chr12	104166874	104167999	MGAS
Peak_38665	chr12	104333663	104334184	GLU
Peak_38771	chr12	106118234	106119026	MGAS
Peak_38784	chr12	106238037	106238575	GLU
Peak_38786	chr12	106255820	106256373	GLU
Peak_38787	chr12	106258662	106259020	GLU
Peak_38867	chr12	107250539	107250879	GLU
Peak_38888	chr12	107974309	107974721	GABA
Peak_38898	chr12	108056222	108057073	GABA
Peak_38918	chr12	108567865	108568174	GLU
Peak_38921	chr12	108620659	108620946	GLU
Peak_38935	chr12	108712472	108713006	GLU
Peak_38941	chr12	108768496	108769348	GLU
Peak_38994	chr12	109520558	109520787	GLU
Peak_38995	chr12	109520845	109521162	GLU
Peak_39016	chr12	110054981	110055869	OLIG
Peak_39017	chr12	110062574	110063501	OLIG
Peak_39018	chr12	110063817	110064744	OLIG
Peak_39036	chr12	110301287	110302422	OLIG
Peak_39037	chr12	110315675	110316285	OLIG
Peak_39049	chr12	110510871	110512155	OLIG
Peak_39053	chr12	110527497	110527738	GLU
Peak_39059	chr12	110687684	110688086	MGAS
Peak_39062	chr12	110783199	110783563	GLU
Peak_39065	chr12	110816294	110816716	GLU
Peak_39078	chr12	111079324	111079681	GLU
Peak_39080	chr12	111115156	111115412	MGAS
Peak_39083	chr12	111132112	111132489	MGAS
Peak_39094	chr12	111450109	111450308	GLU
Peak_39100	chr12	111716650	111717031	GLU
Peak_39111	chr12	112043755	112044187	GABA
Peak_39128	chr12	112308043	112308443	GLU
Peak_39129	chr12	112322927	112323181	GLU
Peak_39146	chr12	112918462	112919196	GLU
Peak_39164	chr12	113416121	113416407	MGAS
Peak_39166	chr12	113508984	113509979	MGAS
Peak_39198	chr12	113841451	113842031	MGAS
Peak_39219	chr12	114369996	114370531	OLIG
Peak_39224	chr12	114624124	114625074	OLIG
Peak_39231	chr12	115376201	115376925	OLIG
Peak_39244	chr12	115945570	115946368	OLIG
Peak_39259	chr12	116723449	116723973	MGAS
Peak_39260	chr12	116732263	116732911	MGAS
Peak_39269	chr12	116986643	116986844	GABA
Peak_39290	chr12	117500892	117501806	MGAS
Peak_39291	chr12	117524927	117525625	GLU
Peak_39354	chr12	119268145	119268547	GLU
Peak_39376	chr12	119646422	119647001	MGAS
Peak_39378	chr12	119740259	119740965	MGAS
Peak_39379	chr12	119813136	119813949	MGAS
Peak_39407	chr12	120576156	120576561	GLU
Peak_39429	chr12	120912423	120912806	GLU
Peak_39434	chr12	120951756	120952374	OLIG
Peak_39442	chr12	121038662	121038946	GLU
Peak_39460	chr12	121377373	121377668	MGAS
Peak_39472	chr12	121683012	121683225	GLU
Peak_39473	chr12	121695513	121695878	GLU
Peak_39494	chr12	121984987	121985609	MGAS
Peak_39542	chr12	123329230	123330246	OLIG
Peak_39543	chr12	123332435	123332684	OLIG
Peak_39545	chr12	123337510	123337847	OLIG
Peak_39572	chr12	123593671	123594426	MGAS
Peak_39588	chr12	123955926	123956391	GLU
Peak_39591	chr12	123970236	123970582	GLU
Peak_39604	chr12	124424816	124425266	GLU
Peak_39644	chr12	124958919	124960009	OLIG
Peak_39670	chr12	125190307	125190791	GABA
Peak_39671	chr12	125197702	125198616	MGAS
Peak_39680	chr12	125299646	125300191	GABA
Peak_39681	chr12	125313437	125313891	GLU
Peak_39724	chr12	125939311	125940035	MGAS
Peak_39728	chr12	126130309	126130536	GLU
Peak_39742	chr12	127226490	127227555	MGAS
Peak_39745	chr12	127613098	127613633	MGAS
Peak_39750	chr12	127784670	127784875	GLU
Peak_39762	chr12	128378522	128379259	MGAS
Peak_39776	chr12	128893173	128893608	MGAS
Peak_39795	chr12	129314201	129314895	MGAS
Peak_39796	chr12	129325367	129325791	MGAS
Peak_39810	chr12	130456375	130456650	GLU
Peak_39838	chr12	131694219	131694601	GLU
Peak_39839	chr12	131872799	131873500	MGAS
Peak_39843	chr12	132032071	132032490	MGAS
Peak_39846	chr12	132105538	132105930	OLIG
Peak_39847	chr12	132106004	132107317	OLIG
Peak_39890	chr12	133383956	133384207	GLU
Peak_39906	chr13	19284635	19285364	GABA
Peak_39913	chr13	19323601	19324067	GLU
Peak_39981	chr13	20784031	20784687	MGAS
Peak_39982	chr13	20804982	20805622	MGAS
Peak_40011	chr13	21238236	21238972	MGAS
Peak_40012	chr13	21245907	21246449	MGAS
Peak_40014	chr13	21247674	21248500	MGAS
Peak_40090	chr13	22312829	22313270	GABA
Peak_40114	chr13	22628610	22629334	MGAS
Peak_40200	chr13	23916696	23917326	GABA
Peak_40300	chr13	24786508	24787164	MGAS
Peak_40328	chr13	25258780	25259318	GLU
Peak_40330	chr13	25283080	25283651	GLU
Peak_40366	chr13	25751024	25751805	MGAS
Peak_40367	chr13	25752240	25752714	MGAS
Peak_40368	chr13	25766520	25767594	OLIG
Peak_40444	chr13	27014297	27014738	GLU
Peak_40460	chr13	27178676	27179670	MGAS
Peak_40473	chr13	27285458	27285675	GLU
Peak_40480	chr13	27385835	27386186	GLU
Peak_40488	chr13	27429061	27430673	OLIG
Peak_40494	chr13	27473193	27473862	GABA
Peak_40501	chr13	27565410	27566491	OLIG
Peak_40506	chr13	27608693	27609236	GLU
Peak_40523	chr13	27867205	27867737	GLU
Peak_40527	chr13	27895185	27896094	GABA
Peak_40547	chr13	28042961	28043189	GLU
Peak_40548	chr13	28048711	28049536	GLU
Peak_40550	chr13	28068032	28068647	GLU
Peak_40574	chr13	28592276	28592889	GABA
Peak_40579	chr13	28674209	28675185	GABA
Peak_40616	chr13	29336315	29336788	MGAS
Peak_40642	chr13	29979617	29979845	GLU
Peak_40690	chr13	30551387	30551849	GABA
Peak_40693	chr13	30568902	30569382	GABA
Peak_40698	chr13	30650368	30650795	GLU
Peak_40773	chr13	31454101	31454678	GABA
Peak_40781	chr13	31490327	31490815	GABA
Peak_40795	chr13	31606896	31607174	GLU
Peak_40862	chr13	32433724	32434738	MGAS
Peak_40898	chr13	32983567	32984054	MGAS
Peak_40957	chr13	33732790	33733712	GLU
Peak_40982	chr13	33921730	33922464	MGAS
Peak_40986	chr13	33927254	33927838	MGAS
Peak_40989	chr13	33937309	33937914	MGAS
Peak_40994	chr13	34027093	34027638	MGAS
Peak_41005	chr13	34207566	34208608	OLIG
Peak_41006	chr13	34208670	34209119	OLIG
Peak_41034	chr13	34618250	34618567	GLU
Peak_41045	chr13	34831980	34832793	MGAS
Peak_41076	chr13	35166049	35166859	MGAS
Peak_41224	chr13	37234555	37235598	GLU
Peak_41231	chr13	37259940	37260484	GLU
Peak_41362	chr13	38882768	38883376	GLU
Peak_41562	chr13	40809969	40810970	MGAS
Peak_41597	chr13	41057531	41058532	GLU
Peak_41828	chr13	43930900	43931144	GABA
Peak_41830	chr13	43931700	43932169	GABA
Peak_41930	chr13	44849527	44849877	GABA
Peak_41950	chr13	44967281	44967983	GLU
Peak_41980	chr13	45370979	45371741	MGAS
Peak_41981	chr13	45380721	45381440	MGAS
Peak_41987	chr13	45477603	45478184	MGAS
Peak_42019	chr13	45877993	45878477	GLU
Peak_42020	chr13	45881139	45881458	GLU
Peak_42024	chr13	45905178	45905941	GLU
Peak_42058	chr13	46422114	46422313	GABA
Peak_42147	chr13	47253554	47254342	GABA
Peak_42254	chr13	48415002	48416003	GLU
Peak_42542	chr13	51845261	51846215	GLU
Peak_42548	chr13	51899748	51900416	GLU
Peak_42549	chr13	51904816	51905486	GLU
Peak_42560	chr13	52093839	52095050	GLU
Peak_42622	chr13	52573744	52574203	GLU
Peak_42642	chr13	52882822	52883571	GLU
Peak_42656	chr13	53077316	53078020	GLU
Peak_42696	chr13	53506763	53507016	GLU
Peak_42930	chr13	57982999	57984056	OLIG
Peak_43106	chr13	60887104	60887790	GLU
Peak_43212	chr13	62349074	62349638	OLIG
Peak_43375	chr13	65939831	65940477	GLU
Peak_43553	chr13	69387894	69388554	GABA
Peak_43709	chr13	72617304	72617942	GLU
Peak_43766	chr13	73666931	73667348	GABA
Peak_43823	chr13	74492149	74492848	GLU
Peak_43864	chr13	74873659	74874323	MGAS
Peak_43940	chr13	75813939	75814447	GLU
Peak_44017	chr13	76593482	76594139	OLIG
Peak_44031	chr13	76799958	76800472	GABA
Peak_44034	chr13	76824203	76824982	GLU
Peak_44096	chr13	77404615	77405504	GLU
Peak_44116	chr13	77605965	77606370	GLU
Peak_44146	chr13	77963008	77964000	GLU
Peak_44207	chr13	78406419	78408003	MGAS
Peak_44209	chr13	78427459	78428351	MGAS
Peak_44322	chr13	80076853	80077563	GLU
Peak_44342	chr13	80297007	80298266	GLU
Peak_44456	chr13	81049841	81050476	GABA
Peak_44500	chr13	81519380	81519915	MGAS
Peak_44505	chr13	81545114	81545431	GABA
Peak_44724	chr13	85306040	85306716	MGAS
Peak_45090	chr13	92457034	92457739	GLU
Peak_45093	chr13	92468594	92469010	GABA
Peak_45243	chr13	94821755	94822873	MGAS
Peak_45297	chr13	95477552	95478397	MGAS
Peak_45321	chr13	95845870	95846490	MGAS
Peak_45355	chr13	96149394	96150217	MGAS
Peak_45356	chr13	96152869	96153288	MGAS
Peak_45567	chr13	98877497	98878426	MGAS
Peak_45584	chr13	99045862	99046626	MGAS
Peak_45593	chr13	99112763	99113036	GLU
Peak_45642	chr13	99629818	99630757	OLIG
Peak_45668	chr13	99975770	99975989	GLU
Peak_45703	chr13	100544281	100545115	MGAS
Peak_45704	chr13	100548266	100548753	MGAS
Peak_45708	chr13	100601735	100602333	MGAS
Peak_45709	chr13	100609277	100609692	MGAS
Peak_45712	chr13	100620205	100620790	MGAS
Peak_45714	chr13	100623250	100624350	MGAS
Peak_45715	chr13	100632490	100634157	MGAS
Peak_45718	chr13	100752394	100753273	MGAS
Peak_45736	chr13	101201551	101202082	MGAS
Peak_45748	chr13	101310005	101310937	OLIG
Peak_45784	chr13	102126576	102127391	MGAS
Peak_45792	chr13	102352765	102353366	MGAS
Peak_45885	chr13	103749618	103750315	OLIG
Peak_45893	chr13	103856708	103857657	GABA
Peak_45930	chr13	104617909	104618613	GABA
Peak_46018	chr13	106359437	106360097	GLU
Peak_46020	chr13	106377826	106378183	GABA
Peak_46098	chr13	107248474	107249471	GLU
Peak_46248	chr13	109259972	109260879	GABA
Peak_46334	chr13	110352399	110352943	MGAS
Peak_46340	chr13	110376910	110377865	MGAS
Peak_46341	chr13	110386289	110386817	MGAS
Peak_46368	chr13	110775292	110776186	MGAS
Peak_46413	chr13	111188521	111189093	MGAS
Peak_46417	chr13	111213680	111214600	MGAS
Peak_46418	chr13	111235602	111236132	GLU
Peak_46471	chr13	111978487	111978824	GLU
Peak_46472	chr13	111978949	111979210	GLU
Peak_46473	chr13	112030968	112031235	GLU
Peak_46492	chr13	112331990	112332397	MGAS
Peak_46526	chr13	113411121	113411971	OLIG
Peak_46531	chr13	113464645	113464928	GLU
Peak_46704	chr14	20268208	20269700	OLIG
Peak_46743	chr14	20902587	20903394	MGAS
Peak_46786	chr14	21316756	21317802	MGAS
Peak_46809	chr14	21546319	21547050	GLU
Peak_46895	chr14	22868929	22869808	GABA
Peak_46912	chr14	22982882	22983427	MGAS
Peak_46946	chr14	23318462	23319138	MGAS
Peak_46947	chr14	23320150	23320591	MGAS
Peak_46967	chr14	23465984	23466971	GLU
Peak_47165	chr14	25258397	25259316	MGAS
Peak_47187	chr14	25394985	25395695	MGAS
Peak_47191	chr14	25413785	25414435	MGAS
Peak_47202	chr14	25462858	25463315	GABA
Peak_47667	chr14	30756942	30757717	GLU
Peak_47750	chr14	31977287	31977620	GLU
Peak_47775	chr14	32431890	32432668	MGAS
Peak_47782	chr14	32475525	32475996	GLU
Peak_47869	chr14	33292946	33293167	GABA
Peak_47949	chr14	34283114	34283812	GLU
Peak_48056	chr14	35772331	35772995	GLU
Peak_48071	chr14	35895971	35896433	GLU
Peak_48073	chr14	35934783	35935218	GLU
Peak_48095	chr14	36366663	36368049	OLIG
Peak_48108	chr14	36462137	36463156	MGAS
Peak_48215	chr14	38045393	38045757	GLU
Peak_48232	chr14	38347242	38348061	GLU
Peak_48301	chr14	39022779	39023511	GLU
Peak_48372	chr14	39903637	39903940	GLU
Peak_48374	chr14	39911536	39911865	GLU
Peak_48840	chr14	47834080	47835030	OLIG
Peak_48844	chr14	47904603	47905366	MGAS
Peak_48851	chr14	47995647	47996324	GLU
Peak_48978	chr14	50324202	50324423	MGAS
Peak_49018	chr14	50815731	50815973	GLU
Peak_49019	chr14	50824223	50825130	GLU
Peak_49072	chr14	51342396	51342972	GLU
Peak_49093	chr14	51477846	51478078	GABA
Peak_49180	chr14	52276061	52276469	GABA
Peak_49257	chr14	53473828	53474613	GLU
Peak_49289	chr14	53851211	53851993	GLU
Peak_49337	chr14	54632548	54633586	MGAS
Peak_49362	chr14	54913033	54913655	GLU
Peak_49432	chr14	55285192	55285863	GABA
Peak_49492	chr14	55813805	55814061	GLU
Peak_49531	chr14	56264528	56265271	GLU
Peak_49626	chr14	57429867	57430576	GABA
Peak_49664	chr14	58079497	58080611	GABA
Peak_49676	chr14	58249226	58249750	GABA
Peak_49712	chr14	58633573	58634231	GLU
Peak_49757	chr14	59219029	59220088	MGAS
Peak_49775	chr14	59331470	59333012	GLU
Peak_49821	chr14	59816189	59816510	GABA
Peak_49829	chr14	59894920	59895659	GLU
Peak_49927	chr14	61592050	61593192	GABA
Peak_49979	chr14	62010113	62010604	MGAS
Peak_49981	chr14	62012300	62013025	MGAS
Peak_49982	chr14	62019301	62020070	MGAS
Peak_50124	chr14	63699565	63700420	MGAS
Peak_50159	chr14	64116844	64117729	GLU
Peak_50235	chr14	65149723	65150525	OLIG
Peak_50243	chr14	65173352	65173995	OLIG
Peak_50250	chr14	65204274	65205003	MGAS
Peak_50256	chr14	65244736	65245213	GABA
Peak_50299	chr14	65562102	65563060	MGAS
Peak_50310	chr14	65688976	65689942	MGAS
Peak_50345	chr14	66413764	66414047	GLU
Peak_50354	chr14	66505190	66505723	MGAS
Peak_50384	chr14	67116185	67116950	GABA
Peak_50420	chr14	68005825	68006467	OLIG
Peak_50441	chr14	68216355	68216968	GLU
Peak_50492	chr14	69035827	69036934	MGAS
Peak_50514	chr14	69197436	69198358	MGAS
Peak_50519	chr14	69253714	69254344	MGAS
Peak_50520	chr14	69255188	69256737	MGAS
Peak_50521	chr14	69259610	69260428	MGAS
Peak_50529	chr14	69359810	69360067	GLU
Peak_50531	chr14	69365102	69365301	GLU
Peak_50532	chr14	69369225	69369442	GLU
Peak_50535	chr14	69404756	69405043	GLU
Peak_50545	chr14	69481487	69481958	GLU
Peak_50580	chr14	70009082	70009430	GLU
Peak_50601	chr14	70230964	70231262	GLU
Peak_50613	chr14	70430267	70431282	OLIG
Peak_50694	chr14	72183215	72183431	GABA
Peak_50721	chr14	73078941	73079372	GLU
Peak_50735	chr14	73270588	73271514	OLIG
Peak_50745	chr14	73423721	73424662	GABA
Peak_50749	chr14	73609590	73610245	OLIG
Peak_50799	chr14	74670186	74671147	MGAS
Peak_50811	chr14	74992049	74992428	GABA
Peak_50820	chr14	75165722	75166151	GLU
Peak_50847	chr14	75655152	75656052	MGAS
Peak_50850	chr14	75684603	75684886	GLU
Peak_50853	chr14	75701222	75701574	MGAS
Peak_50868	chr14	75796683	75797264	MGAS
Peak_50874	chr14	75809344	75809958	GLU
Peak_50875	chr14	75835071	75835640	GLU
Peak_50931	chr14	76765266	76765727	GLU
Peak_50941	chr14	77234464	77235188	MGAS
Peak_50972	chr14	77419871	77420233	MGAS
Peak_50991	chr14	77529510	77530267	GLU
Peak_51017	chr14	77678155	77678408	GLU
Peak_51019	chr14	77681994	77682764	GLU
Peak_51027	chr14	77750848	77751259	GLU
Peak_51035	chr14	77838569	77839064	MGAS
Peak_51067	chr14	78416749	78417049	GLU
Peak_51069	chr14	78445330	78446293	OLIG
Peak_51078	chr14	78603079	78603429	GLU
Peak_51124	chr14	79099883	79100542	MGAS
Peak_51126	chr14	79108151	79108359	GLU
Peak_51213	chr14	80566949	80567557	MGAS
Peak_51216	chr14	80672819	80673719	MGAS
Peak_51225	chr14	80844452	80845211	MGAS
Peak_51243	chr14	81189695	81190662	MGAS
Peak_51252	chr14	81444496	81445188	GABA
Peak_51285	chr14	81797563	81798574	MGAS
Peak_51287	chr14	81809427	81809989	MGAS
Peak_51295	chr14	81854515	81855287	MGAS
Peak_51695	chr14	87854075	87854530	MGAS
Peak_51723	chr14	88171513	88172227	GLU
Peak_51733	chr14	88336058	88336898	GLU
Peak_51920	chr14	90393392	90393921	MGAS
Peak_51978	chr14	91013200	91013890	GABA
Peak_51992	chr14	91082231	91082666	GLU
Peak_52051	chr14	91569478	91570398	GLU
Peak_52077	chr14	91836470	91836842	GLU
Peak_52143	chr14	93128754	93129217	GABA
Peak_52150	chr14	93175166	93175501	GABA
Peak_52161	chr14	93286554	93286953	GLU
Peak_52163	chr14	93373201	93373680	GLU
Peak_52176	chr14	93449473	93449740	GLU
Peak_52179	chr14	93475666	93476468	OLIG
Peak_52180	chr14	93478297	93478668	OLIG
Peak_52184	chr14	93496152	93496858	GLU
Peak_52213	chr14	93850468	93851236	OLIG
Peak_52217	chr14	93980851	93981173	GLU
Peak_52219	chr14	94000277	94000713	MGAS
Peak_52231	chr14	94210499	94210882	OLIG
Peak_52244	chr14	94446806	94447532	GLU
Peak_52256	chr14	94591639	94591850	GLU
Peak_52267	chr14	94856883	94857233	MGAS
Peak_52271	chr14	94914028	94914431	GLU
Peak_52290	chr14	95402713	95403647	MGAS
Peak_52291	chr14	95437794	95438673	MGAS
Peak_52333	chr14	95961398	95961708	MGAS
Peak_52357	chr14	96431236	96431590	GLU
Peak_52358	chr14	96493663	96494630	GLU
Peak_52386	chr14	96960665	96961038	GLU
Peak_52390	chr14	97049527	97049986	GABA
Peak_52391	chr14	97056122	97056360	GABA
Peak_52395	chr14	97076518	97076896	GLU
Peak_52446	chr14	99059351	99060585	OLIG
Peak_52463	chr14	99598160	99598765	GLU
Peak_52464	chr14	99599662	99600122	GLU
Peak_52465	chr14	99603633	99604044	GLU
Peak_52484	chr14	99927054	99927377	GLU
Peak_52485	chr14	99930323	99930583	GLU
Peak_52510	chr14	100130258	100131048	MGAS
Peak_52511	chr14	100137453	100138532	MGAS
Peak_52545	chr14	100581591	100582576	OLIG
Peak_52568	chr14	101054824	101055280	GLU
Peak_52570	chr14	101072874	101073073	GLU
Peak_52571	chr14	101082322	101082559	MGAS
Peak_52580	chr14	101333529	101334076	GLU
Peak_52587	chr14	101689084	101689967	MGAS
Peak_52591	chr14	101987216	101988172	MGAS
Peak_52593	chr14	102197694	102197893	GLU
Peak_52594	chr14	102205808	102206182	GLU
Peak_52601	chr14	102312338	102312613	GLU
Peak_52602	chr14	102369311	102370059	MGAS
Peak_52616	chr14	102573988	102574213	GLU
Peak_52634	chr14	102810594	102811346	OLIG
Peak_52640	chr14	102881695	102882490	OLIG
Peak_52665	chr14	103417329	103418002	OLIG
Peak_52695	chr14	103970397	103970680	GLU
Peak_52696	chr14	103977617	103977839	GLU
Peak_52702	chr14	104000311	104000680	GLU
Peak_52721	chr14	104178341	104178896	MGAS
Peak_52730	chr14	104241964	104242183	MGAS
Peak_52731	chr14	104248852	104249051	GLU
Peak_52741	chr14	104745523	104746100	MGAS
Peak_52754	chr14	105121759	105122473	GLU
Peak_52757	chr14	105132092	105133143	OLIG
Peak_52759	chr14	105145686	105146053	OLIG
Peak_52762	chr14	105152999	105153547	GLU
Peak_52774	chr14	105215731	105215969	OLIG
Peak_52797	chr14	105585428	105585638	GLU
Peak_52798	chr14	105586402	105586651	GLU
Peak_52799	chr14	105589318	105589905	GLU
Peak_52810	chr14	105779185	105779867	OLIG
Peak_52840	chr14	105965223	105966526	OLIG
Peak_53044	chr15	22783037	22783942	GABA
Peak_53096	chr15	23639936	23641008	GABA
Peak_53097	chr15	23642890	23643334	GABA
Peak_53192	chr15	25919899	25920690	MGAS
Peak_53231	chr15	26487689	26488279	MGAS
Peak_53262	chr15	27091742	27092203	GABA
Peak_53266	chr15	27127165	27127675	GLU
Peak_53300	chr15	27703370	27704187	GABA
Peak_53314	chr15	27947128	27947723	GLU
Peak_53354	chr15	29121205	29122001	MGAS
Peak_53475	chr15	31274403	31275088	MGAS
Peak_53495	chr15	31555930	31556730	MGAS
Peak_53497	chr15	31571922	31573070	OLIG
Peak_53713	chr15	34872369	34873022	GLU
Peak_53754	chr15	35306246	35307159	MGAS
Peak_53773	chr15	35600901	35601623	GABA
Peak_54006	chr15	38928702	38929216	GLU
Peak_54093	chr15	39983064	39983806	MGAS
Peak_54094	chr15	39984795	39985528	MGAS
Peak_54107	chr15	40084881	40085500	GABA
Peak_54163	chr15	40599940	40600395	MGAS
Peak_54189	chr15	40828275	40828633	GABA
Peak_54191	chr15	40845319	40845658	GLU
Peak_54199	chr15	41044019	41044218	GLU
Peak_54207	chr15	41152738	41153302	GLU
Peak_54217	chr15	41268824	41269371	GLU
Peak_54222	chr15	41525619	41526047	GLU
Peak_54230	chr15	41791170	41791760	GLU
Peak_54231	chr15	41799910	41800308	GLU
Peak_54245	chr15	41910711	41911183	GLU
Peak_54254	chr15	42162889	42163112	GLU
Peak_54273	chr15	42696487	42697417	OLIG
Peak_54293	chr15	43232012	43232555	GLU
Peak_54316	chr15	43924069	43924433	GLU
Peak_54381	chr15	45295855	45296383	GLU
Peak_54402	chr15	45618720	45619515	MGAS
Peak_54407	chr15	45678399	45679108	GLU
Peak_54472	chr15	46381804	46382278	GABA
Peak_54564	chr15	47765881	47766606	MGAS
Peak_54829	chr15	51343939	51344597	MGAS
Peak_54843	chr15	51452635	51453073	OLIG
Peak_54958	chr15	52568465	52569196	GLU
Peak_54959	chr15	52570615	52570941	GLU
Peak_54961	chr15	52574198	52574691	GLU
Peak_54971	chr15	52636484	52637170	GLU
Peak_55179	chr15	56135832	56136675	GABA
Peak_55204	chr15	56544539	56544973	GLU
Peak_55220	chr15	56804663	56805316	GLU
Peak_55319	chr15	58020476	58021003	GLU
Peak_55338	chr15	58426650	58427685	GLU
Peak_55342	chr15	58497545	58497835	GLU
Peak_55373	chr15	58811642	58811929	GLU
Peak_55374	chr15	58813637	58814226	GLU
Peak_55428	chr15	59552102	59552853	OLIG
Peak_55459	chr15	59874495	59874772	GLU
Peak_55479	chr15	60642256	60642901	GLU
Peak_55519	chr15	61287205	61287629	GABA
Peak_55564	chr15	62318685	62318961	GABA
Peak_55658	chr15	64165234	64165789	GLU
Peak_55662	chr15	64208354	64209173	GLU
Peak_55675	chr15	64414727	64415825	OLIG
Peak_55750	chr15	65846221	65846546	GLU
Peak_55759	chr15	66124883	66125613	MGAS
Peak_55768	chr15	66389936	66390462	GLU
Peak_55769	chr15	66400970	66401487	GABA
Peak_55770	chr15	66410192	66410447	GLU
Peak_55775	chr15	66618245	66618972	GLU
Peak_55781	chr15	66774881	66775279	GLU
Peak_55786	chr15	66993125	66994024	MGAS
Peak_55787	chr15	66994113	66994778	MGAS
Peak_55788	chr15	67026332	67026878	MGAS
Peak_55793	chr15	67175633	67176254	GLU
Peak_55795	chr15	67228739	67229222	GABA
Peak_55822	chr15	67879783	67880424	GLU
Peak_55829	chr15	68199534	68200344	GLU
Peak_55877	chr15	68972134	68973037	OLIG
Peak_55921	chr15	69899281	69899788	GLU
Peak_55982	chr15	71155628	71156441	OLIG
Peak_56007	chr15	72192177	72192450	GABA
Peak_56038	chr15	73079944	73080193	GLU
Peak_56041	chr15	73182268	73182845	GLU
Peak_56057	chr15	73972363	73972601	GLU
Peak_56079	chr15	74274483	74275309	MGAS
Peak_56106	chr15	74713626	74714334	OLIG
Peak_56116	chr15	74743803	74744061	GLU
Peak_56117	chr15	74744362	74744779	GLU
Peak_56152	chr15	75257093	75257548	GABA
Peak_56178	chr15	75899119	75899657	GLU
Peak_56239	chr15	77846728	77847810	OLIG
Peak_56247	chr15	77904036	77904424	GLU
Peak_56253	chr15	77948651	77948973	GLU
Peak_56254	chr15	77949931	77950344	GLU
Peak_56255	chr15	77952267	77952470	GLU
Peak_56260	chr15	77990326	77990540	GLU
Peak_56265	chr15	78023514	78023806	GLU
Peak_56271	chr15	78073600	78073832	GLU
Peak_56272	chr15	78075963	78076405	GLU
Peak_56286	chr15	78342113	78342810	GLU
Peak_56301	chr15	78508966	78509444	MGAS
Peak_56310	chr15	78608442	78609154	OLIG
Peak_56345	chr15	79375476	79375906	GLU
Peak_56363	chr15	79633709	79634141	GLU
Peak_56369	chr15	79760274	79760804	GABA
Peak_56460	chr15	81194659	81195420	GLU
Peak_56479	chr15	81325603	81326105	GLU
Peak_56524	chr15	82040379	82040834	GLU
Peak_56619	chr15	84625501	84625770	GABA
Peak_56624	chr15	84813680	84813946	GLU
Peak_56648	chr15	85417958	85418859	MGAS
Peak_56748	chr15	86927265	86928163	GABA
Peak_56769	chr15	87406094	87406909	GABA
Peak_56800	chr15	88516485	88517170	GLU
Peak_56805	chr15	88561119	88561346	GABA
Peak_56835	chr15	88818985	88819489	GLU
Peak_56836	chr15	88819947	88820568	GLU
Peak_56837	chr15	88844210	88844492	GLU
Peak_56839	chr15	88845446	88846021	GLU
Peak_56857	chr15	89033254	89033537	GABA
Peak_56858	chr15	89040311	89040889	GLU
Peak_56869	chr15	89192082	89193308	OLIG
Peak_56873	chr15	89224878	89225601	OLIG
Peak_56891	chr15	89497597	89498651	MGAS
Peak_56894	chr15	89569481	89569900	GLU
Peak_56900	chr15	89630691	89630890	GABA
Peak_56921	chr15	89760991	89761450	GLU
Peak_56953	chr15	90033565	90033922	GLU
Peak_56954	chr15	90034054	90034398	GLU
Peak_56979	chr15	90602585	90603269	MGAS
Peak_56988	chr15	90649895	90650396	GLU
Peak_57012	chr15	90858553	90859306	MGAS
Peak_57035	chr15	91126744	91127620	OLIG
Peak_57044	chr15	91292996	91293329	GABA
Peak_57076	chr15	91649543	91650444	GLU
Peak_57077	chr15	91662021	91662287	GLU
Peak_57080	chr15	91671272	91671608	GLU
Peak_57081	chr15	91684018	91684671	GLU
Peak_57082	chr15	91693928	91694244	GLU
Peak_57123	chr15	92452674	92453163	GABA
Peak_57220	chr15	93689331	93690121	MGAS
Peak_57239	chr15	93831828	93832535	MGAS
Peak_57275	chr15	94526770	94527141	GABA
Peak_57349	chr15	96206798	96207670	GABA
Peak_57449	chr15	98610614	98611413	GABA
Peak_57485	chr15	99211848	99212087	GABA
Peak_57544	chr15	99836222	99837024	GABA
Peak_57555	chr15	99954879	99955974	GLU
Peak_57610	chr15	100726804	100727100	GABA
Peak_57614	chr15	100746829	100747733	GABA
Peak_57644	chr15	101401487	101402338	OLIG
Peak_57645	chr15	101403940	101404446	OLIG
Peak_57700	chr15	102020370	102021024	OLIG
Peak_57709	chr15	102063386	102064347	OLIG
Peak_57729	chr15	102230091	102230590	GABA
Peak_57745	chr16	152336	152880	MGAS
Peak_57795	chr16	902803	903469	OLIG
Peak_57799	chr16	962157	963571	OLIG
Peak_57803	chr16	1020681	1021671	OLIG
Peak_57804	chr16	1022533	1022937	OLIG
Peak_57806	chr16	1030873	1031952	OLIG
Peak_57812	chr16	1084730	1085503	OLIG
Peak_57813	chr16	1096186	1097370	OLIG
Peak_57814	chr16	1098458	1098822	OLIG
Peak_57947	chr16	4366971	4367550	MGAS
Peak_57958	chr16	4460748	4461002	OLIG
Peak_57959	chr16	4461593	4462289	OLIG
Peak_57970	chr16	4573723	4574083	MGAS
Peak_57993	chr16	5012665	5013143	OLIG
Peak_58005	chr16	5115700	5116317	MGAS
Peak_58011	chr16	5553953	5554558	MGAS
Peak_58063	chr16	9270518	9271217	OLIG
Peak_58082	chr16	10390991	10391835	MGAS
Peak_58092	chr16	10921914	10922302	MGAS
Peak_58093	chr16	10922531	10923300	MGAS
Peak_58094	chr16	10962337	10962828	MGAS
Peak_58096	chr16	10970566	10971231	MGAS
Peak_58120	chr16	11443444	11444143	MGAS
Peak_58124	chr16	11640759	11642004	OLIG
Peak_58144	chr16	12082929	12083785	OLIG
Peak_58172	chr16	12779720	12780077	MGAS
Peak_58184	chr16	14003575	14004221	MGAS
Peak_58216	chr16	16088054	16088764	MGAS
Peak_58228	chr16	17360381	17361071	MGAS
Peak_58245	chr16	19016647	19017837	OLIG
Peak_58248	chr16	19124910	19125658	MGAS
Peak_58250	chr16	19178962	19180513	MGAS
Peak_58251	chr16	19208455	19208654	MGAS
Peak_58254	chr16	19342108	19342747	MGAS
Peak_58270	chr16	19827346	19827697	MGAS
Peak_58277	chr16	19883447	19884124	OLIG
Peak_58286	chr16	20420621	20421016	MGAS
Peak_58287	chr16	20622688	20623341	MGAS
Peak_58352	chr16	23859162	23859757	GLU
Peak_58356	chr16	24219874	24220744	OLIG
Peak_58366	chr16	24712188	24712738	MGAS
Peak_58369	chr16	24856973	24857491	OLIG
Peak_58370	chr16	24863628	24863879	OLIG
Peak_58391	chr16	26699349	26700084	OLIG
Peak_58411	chr16	27729512	27730746	OLIG
Peak_58446	chr16	29677921	29678425	MGAS
Peak_58469	chr16	30061187	30061638	MGAS
Peak_58546	chr16	31363402	31364102	MGAS
Peak_58548	chr16	31397585	31397840	GLU
Peak_58554	chr16	31488248	31488500	MGAS
Peak_58608	chr16	33401302	33402209	MGAS
Peak_58826	chr16	46919915	46920274	MGAS
Peak_58846	chr16	47526749	47527228	MGAS
Peak_58861	chr16	48010592	48010955	GABA
Peak_58874	chr16	48306735	48307286	MGAS
Peak_58910	chr16	49473751	49474465	GLU
Peak_58919	chr16	49609254	49609692	MGAS
Peak_58921	chr16	49642271	49642489	GLU
Peak_58925	chr16	49676095	49676782	GABA
Peak_58932	chr16	49867058	49867584	MGAS
Peak_58933	chr16	49867690	49868981	MGAS
Peak_58946	chr16	50315817	50316351	MGAS
Peak_58955	chr16	50465114	50465338	GABA
Peak_58962	chr16	50554259	50554903	OLIG
Peak_58974	chr16	50708586	50709241	GABA
Peak_58994	chr16	51170990	51171528	MGAS
Peak_59006	chr16	51422367	51423217	MGAS
Peak_59010	chr16	51475997	51476475	MGAS
Peak_59056	chr16	52738727	52739677	GABA
Peak_59065	chr16	53123588	53124312	MGAS
Peak_59066	chr16	53124368	53125331	MGAS
Peak_59091	chr16	53947000	53947459	GABA
Peak_59096	chr16	54000719	54001515	MGAS
Peak_59098	chr16	54227706	54228879	MGAS
Peak_59100	chr16	54311705	54312171	MGAS
Peak_59121	chr16	55478569	55479110	MGAS
Peak_59166	chr16	56329690	56330536	MGAS
Peak_59192	chr16	56645442	56645789	MGAS
Peak_59207	chr16	56945647	56946187	MGAS
Peak_59223	chr16	57176751	57177727	OLIG
Peak_59237	chr16	57296780	57297424	OLIG
Peak_59238	chr16	57304195	57304979	OLIG
Peak_59240	chr16	57318194	57319030	OLIG
Peak_59241	chr16	57323288	57323792	OLIG
Peak_59244	chr16	57339132	57339834	MGAS
Peak_59251	chr16	57438153	57438601	GLU
Peak_59269	chr16	57657206	57657824	OLIG
Peak_59276	chr16	57674420	57674920	MGAS
Peak_59295	chr16	57863521	57864135	MGAS
Peak_59309	chr16	58143986	58144805	MGAS
Peak_59322	chr16	58459564	58460504	MGAS
Peak_59324	chr16	58460948	58461219	MGAS
Peak_59325	chr16	58497969	58498440	GLU
Peak_59334	chr16	58675848	58676597	MGAS
Peak_59370	chr16	59543687	59544509	MGAS
Peak_59574	chr16	64523257	64524285	MGAS
Peak_59609	chr16	65093000	65094060	OLIG
Peak_59638	chr16	65783432	65783845	GABA
Peak_59693	chr16	66558533	66559313	MGAS
Peak_59746	chr16	67150421	67151124	OLIG
Peak_59769	chr16	67390075	67390610	GABA
Peak_59779	chr16	67490740	67490943	GLU
Peak_59781	chr16	67498489	67498938	MGAS
Peak_59792	chr16	67676102	67676753	MGAS
Peak_59804	chr16	67902176	67902503	GLU
Peak_59806	chr16	67915738	67916780	OLIG
Peak_59810	chr16	67944007	67944529	OLIG
Peak_59854	chr16	68820375	68821311	OLIG
Peak_59862	chr16	69200294	69200495	GLU
Peak_60037	chr16	73160196	73161018	GLU
Peak_60039	chr16	73187858	73188750	MGAS
[truncated: 3,346 more rows]

## Sheet: hg38
PeakID	chr	start	end	cell_type_specificity
Peak_37	chr1	1298732	1299518	OLIG
Peak_46	chr1	1425586	1427539	OLIG
Peak_47	chr1	1430525	1430751	OLIG
Peak_48	chr1	1433173	1433467	OLIG
Peak_50	chr1	1435458	1435838	OLIG
Peak_74	chr1	2087636	2088366	OLIG
Peak_88	chr1	2234246	2234733	MGAS
Peak_108	chr1	2452595	2453012	OLIG
Peak_136	chr1	2966958	2967747	OLIG
Peak_137	chr1	2968503	2969343	OLIG
Peak_177	chr1	3712939	3713502	OLIG
Peak_195	chr1	4398080	4398636	MGAS
Peak_202	chr1	4680829	4681771	OLIG
Peak_256	chr1	6914533	6915173	MGAS
Peak_316	chr1	9069291	9070033	MGAS
Peak_326	chr1	9388057	9389075	OLIG
Peak_351	chr1	9929291	9929823	OLIG
Peak_363	chr1	10128066	10128770	OLIG
Peak_402	chr1	11441040	11441807	MGAS
Peak_432	chr1	12161765	12162204	MGAS
Peak_436	chr1	12184090	12184711	MGAS
Peak_453	chr1	12595765	12596319	MGAS
Peak_454	chr1	12614993	12615557	MGAS
Peak_455	chr1	12617969	12618565	MGAS
Peak_464	chr1	13766649	13766930	GLU
Peak_491	chr1	15042523	15043355	OLIG
Peak_501	chr1	15386114	15386772	MGAS
Peak_525	chr1	16067291	16067611	GABA
Peak_527	chr1	16189764	16190369	MGAS
Peak_574	chr1	17089261	17090236	OLIG
Peak_584	chr1	17233576	17234144	MGAS
Peak_603	chr1	17923709	17924149	GLU
Peak_606	chr1	18046982	18047380	GLU
Peak_607	chr1	18072036	18072669	GLU
Peak_623	chr1	18938737	18939069	OLIG
Peak_628	chr1	18997304	18998103	OLIG
Peak_683	chr1	20480378	20480808	OLIG
Peak_703	chr1	21310817	21311602	OLIG
Peak_721	chr1	21653655	21654286	OLIG
Peak_755	chr1	22806558	22807651	OLIG
Peak_760	chr1	22829968	22830488	MGAS
Peak_817	chr1	24619188	24619741	OLIG
Peak_821	chr1	24704501	24706035	OLIG
Peak_849	chr1	25524891	25525431	GLU
Peak_852	chr1	25563413	25564281	OLIG
Peak_912	chr1	26541817	26542747	MGAS
Peak_914	chr1	26555294	26556303	OLIG
Peak_923	chr1	26783786	26784413	MGAS
Peak_1020	chr1	28855524	28856148	GABA
Peak_1033	chr1	29969730	29970292	GLU
Peak_1056	chr1	30883082	30883599	MGAS
Peak_1057	chr1	30883775	30884190	MGAS
Peak_1075	chr1	31642434	31642807	GLU
Peak_1086	chr1	31736773	31737264	GLU
Peak_1125	chr1	32337893	32338884	OLIG
Peak_1151	chr1	33074257	33075041	OLIG
Peak_1162	chr1	33170752	33171162	OLIG
Peak_1176	chr1	33363353	33363778	OLIG
Peak_1211	chr1	34770675	34771352	GLU
Peak_1253	chr1	36093604	36094461	OLIG
Peak_1261	chr1	36159985	36160571	OLIG
Peak_1282	chr1	36653812	36654473	OLIG
Peak_1310	chr1	37338543	37338985	OLIG
Peak_1345	chr1	38418182	38418846	MGAS
Peak_1351	chr1	38613983	38614654	MGAS
Peak_1358	chr1	38929161	38930019	OLIG
Peak_1391	chr1	39625180	39625949	MGAS
Peak_1452	chr1	40919408	40920212	OLIG
Peak_1483	chr1	41776843	41777864	OLIG
Peak_1530	chr1	43315488	43315909	OLIG
Peak_1543	chr1	43541881	43542656	OLIG
Peak_1545	chr1	43552665	43553405	OLIG
Peak_1564	chr1	43982915	43983294	GLU
Peak_1568	chr1	44012927	44013263	OLIG
Peak_1583	chr1	44404986	44405654	OLIG
Peak_1585	chr1	44500569	44501803	OLIG
Peak_1587	chr1	44507289	44508314	OLIG
Peak_1595	chr1	44576409	44577056	OLIG
Peak_1596	chr1	44592065	44592668	OLIG
Peak_1598	chr1	44595178	44595467	OLIG
Peak_1682	chr1	46528492	46528917	GLU
Peak_1708	chr1	47235186	47236046	MGAS
Peak_1717	chr1	47572496	47573453	MGAS
Peak_1732	chr1	47950876	47951536	OLIG
Peak_1751	chr1	48562779	48563498	MGAS
Peak_1756	chr1	48668421	48668724	GLU
Peak_1764	chr1	48895316	48895955	GABA
Peak_1822	chr1	51523845	51524412	OLIG
Peak_1866	chr1	53281167	53281629	GABA
Peak_1871	chr1	53383068	53383664	GABA
Peak_1872	chr1	53385835	53386373	GABA
Peak_1885	chr1	53892753	53893363	MGAS
Peak_1914	chr1	54309321	54310229	MGAS
Peak_1937	chr1	54581266	54582105	MGAS
Peak_1940	chr1	54649442	54650158	GABA
Peak_1941	chr1	54662659	54663188	GABA
Peak_1948	chr1	54854562	54855009	GLU
Peak_1983	chr1	55648283	55648883	GABA
Peak_2002	chr1	56216177	56216612	GLU
Peak_2030	chr1	56808068	56808851	MGAS
Peak_2054	chr1	57271942	57272867	GLU
Peak_2082	chr1	58059731	58060308	GABA
Peak_2092	chr1	58283050	58283376	GLU
Peak_2096	chr1	58325848	58326763	GABA
Peak_2117	chr1	58720726	58721091	GLU
Peak_2118	chr1	58721146	58721598	GLU
Peak_2128	chr1	58823514	58824028	GABA
Peak_2138	chr1	58886607	58887185	GLU
Peak_2200	chr1	59732030	59732682	GABA
Peak_2222	chr1	59986367	59987420	MGAS
Peak_2315	chr1	61645002	61645910	GLU
Peak_2487	chr1	64687849	64688543	GLU
Peak_2606	chr1	66335845	66336610	MGAS
Peak_2617	chr1	66388831	66389461	MGAS
Peak_2630	chr1	66555928	66556855	MGAS
Peak_2636	chr1	66633542	66634310	GABA
Peak_2682	chr1	67537172	67538306	MGAS
Peak_2729	chr1	68157404	68157971	GABA
Peak_2754	chr1	68347357	68347778	MGAS
Peak_3136	chr1	76140753	76141544	MGAS
Peak_3161	chr1	76390257	76390880	MGAS
Peak_3200	chr1	76855608	76856034	GLU
Peak_3223	chr1	77139152	77139753	GLU
Peak_3254	chr1	77492985	77493336	GLU
Peak_3261	chr1	77605189	77605860	MGAS
Peak_3323	chr1	78687770	78688374	GABA
Peak_3560	chr1	83003458	83004003	GABA
Peak_3583	chr1	83413071	83413917	OLIG
Peak_3614	chr1	83920272	83920858	GLU
Peak_3661	chr1	84525688	84526289	MGAS
Peak_3686	chr1	84764234	84764932	MGAS
Peak_3689	chr1	84774484	84775121	MGAS
Peak_3691	chr1	84781974	84782786	MGAS
Peak_3735	chr1	85407044	85408188	MGAS
Peak_3762	chr1	85578397	85578827	GLU
Peak_3906	chr1	87240722	87241368	MGAS
Peak_3984	chr1	88036444	88037030	MGAS
Peak_4067	chr1	89005367	89006353	MGAS
Peak_4152	chr1	89723625	89724361	GLU
Peak_4186	chr1	89958599	89959379	GLU
Peak_4263	chr1	91453154	91453750	GLU
Peak_4264	chr1	91454360	91454642	GLU
Peak_4340	chr1	92419531	92420007	GLU
Peak_4344	chr1	92592247	92592670	GLU
Peak_4427	chr1	93635514	93636628	MGAS
Peak_4471	chr1	93993093	93993471	GABA
Peak_4529	chr1	94592004	94593086	MGAS
Peak_4553	chr1	94863488	94864566	MGAS
Peak_4596	chr1	95183971	95184397	MGAS
Peak_4617	chr1	95509781	95510463	GLU
Peak_4631	chr1	95710954	95711990	MGAS
Peak_4654	chr1	96206241	96207061	MGAS
Peak_4766	chr1	97936966	97937469	OLIG
Peak_4924	chr1	99843679	99844265	MGAS
Peak_5014	chr1	101081928	101082740	MGAS
Peak_5025	chr1	101203806	101204692	MGAS
Peak_5026	chr1	101205421	101206109	GLU
Peak_5031	chr1	101236013	101237105	MGAS
Peak_5324	chr1	106831069	106831912	GLU
Peak_5417	chr1	108049355	108049994	MGAS
Peak_5419	chr1	108051401	108051940	MGAS
Peak_5422	chr1	108081739	108082519	MGAS
Peak_5456	chr1	108646480	108647464	MGAS
Peak_5472	chr1	108814602	108815188	MGAS
Peak_5489	chr1	108972820	108973433	MGAS
Peak_5502	chr1	109111421	109111814	GLU
Peak_5543	chr1	109327342	109327693	GLU
Peak_5559	chr1	109521402	109521931	GABA
Peak_5607	chr1	109882171	109883270	OLIG
Peak_5617	chr1	109994529	109995196	MGAS
Peak_5623	chr1	110045484	110045828	GLU
Peak_5657	chr1	110302880	110303156	GLU
Peak_5682	chr1	110565175	110566270	OLIG
Peak_5701	chr1	110702191	110703015	GABA
Peak_5718	chr1	110859135	110859973	GLU
Peak_5719	chr1	110861026	110861450	GLU
Peak_5737	chr1	111253789	111254322	OLIG
Peak_5740	chr1	111369059	111369958	GABA
Peak_5757	chr1	111509831	111510309	MGAS
Peak_5758	chr1	111513522	111514141	OLIG
Peak_5763	chr1	111564971	111565629	OLIG
Peak_5781	chr1	111748121	111748420	GLU
Peak_5782	chr1	111750873	111751574	GLU
Peak_5787	chr1	111817483	111818231	GABA
Peak_5804	chr1	111926569	111926989	GABA
Peak_5819	chr1	112030068	112030499	GABA
Peak_5837	chr1	112342512	112343062	GABA
Peak_5888	chr1	113041721	113043007	OLIG
Peak_5947	chr1	113992900	113993487	GLU
Peak_5974	chr1	114330230	114331055	GLU
Peak_5977	chr1	114352806	114353723	GLU
Peak_6029	chr1	115338073	115338464	GABA
Peak_6030	chr1	115340750	115341316	GABA
Peak_6073	chr1	116033133	116033761	OLIG
Peak_6089	chr1	116255371	116256021	GABA
Peak_6126	chr1	116504263	116505109	MGAS
Peak_6218	chr1	117301607	117302428	GABA
Peak_6271	chr1	117921975	117922373	GLU
Peak_6312	chr1	119012473	119013147	GLU
Peak_6352	chr1	119651808	119652217	GLU
Peak_6358	chr1	119713087	119714494	MGAS
Peak_6361	chr1	119732267	119733234	OLIG
Peak_6362	chr1	119735295	119735517	OLIG
Peak_6371	chr1	119795390	119795893	GLU
Peak_6378	chr1	119879249	119879988	MGAS
Peak_6385	chr1	119978140	119979077	MGAS
Peak_6848	chr1	143764507	143765250	MGAS
Peak_6882	chr1	150012612	150013175	OLIG
Peak_6952	chr1	151234507	151234917	GLU
Peak_6967	chr1	151371354	151372220	MGAS
Peak_6970	chr1	151418145	151418496	GLU
Peak_7005	chr1	152047900	152048650	MGAS
Peak_7022	chr1	152681585	152682075	GLU
Peak_7024	chr1	152761554	152762339	GLU
Peak_7036	chr1	153250148	153250558	GLU
Peak_7037	chr1	153255464	153255788	GLU
Peak_7050	chr1	153456372	153456925	GLU
Peak_7051	chr1	153459563	153460103	GLU
Peak_7052	chr1	153466853	153467242	GLU
Peak_7060	chr1	153540822	153541367	GLU
Peak_7066	chr1	153571596	153572113	GLU
Peak_7068	chr1	153577761	153578194	MGAS
Peak_7069	chr1	153592663	153593247	MGAS
Peak_7075	chr1	153631490	153631786	GLU
Peak_7094	chr1	153928987	153929681	OLIG
Peak_7107	chr1	154178009	154178418	GLU
Peak_7148	chr1	154744337	154744975	MGAS
Peak_7173	chr1	155004952	155005494	OLIG
Peak_7197	chr1	155196088	155196652	MGAS
Peak_7245	chr1	155972014	155972506	OLIG
Peak_7246	chr1	155974458	155975247	OLIG
Peak_7260	chr1	156123505	156124146	OLIG
Peak_7267	chr1	156177997	156178416	GLU
Peak_7295	chr1	156430200	156431270	MGAS
Peak_7312	chr1	156509571	156510214	GLU
Peak_7314	chr1	156544733	156545078	GLU
Peak_7315	chr1	156546267	156546573	GLU
Peak_7337	chr1	156667545	156668416	GLU
Peak_7369	chr1	157109895	157110599	GLU
Peak_7370	chr1	157119313	157119834	GLU
Peak_7450	chr1	158819551	158819865	GLU
Peak_7473	chr1	159113810	159114560	MGAS
Peak_7493	chr1	159218829	159219615	GLU
Peak_7518	chr1	159878941	159879665	GLU
Peak_7569	chr1	160166135	160167122	GLU
Peak_7570	chr1	160172847	160173448	GLU
Peak_7572	chr1	160181913	160182580	GLU
Peak_7653	chr1	161193902	161194296	OLIG
Peak_7656	chr1	161200643	161201411	OLIG
Peak_7690	chr1	161532472	161533490	MGAS
Peak_7721	chr1	161877606	161877834	GABA
Peak_7728	chr1	161983647	161984060	GLU
Peak_7730	chr1	161993983	161994769	OLIG
Peak_7825	chr1	162860891	162861566	MGAS
Peak_7833	chr1	162916543	162917645	GLU
Peak_7836	chr1	162929073	162929785	GLU
Peak_7864	chr1	163202765	163203224	GABA
Peak_7866	chr1	163221450	163222076	GABA
Peak_7879	chr1	163399657	163400645	MGAS
Peak_8022	chr1	165375966	165377031	MGAS
Peak_8106	chr1	166184836	166185383	GLU
Peak_8107	chr1	166214159	166214517	GLU
Peak_8177	chr1	167126334	167127189	GLU
Peak_8182	chr1	167168374	167169444	GLU
Peak_8230	chr1	167634977	167635632	GLU
Peak_8272	chr1	168130516	168131235	GLU
Peak_8313	chr1	168437798	168438270	GLU
Peak_8321	chr1	168498152	168498853	GABA
Peak_8324	chr1	168509755	168510079	GABA
Peak_8748	chr1	173539642	173540489	MGAS
Peak_8813	chr1	174657211	174658057	GLU
Peak_8941	chr1	175878315	175879006	MGAS
Peak_8998	chr1	176989696	176990455	MGAS
Peak_9030	chr1	177219421	177220018	GABA
Peak_9042	chr1	177309969	177310886	OLIG
Peak_9067	chr1	177753551	177754236	MGAS
Peak_9090	chr1	177953466	177954116	GLU
Peak_9095	chr1	177995881	177996238	GLU
Peak_9175	chr1	179102196	179102565	GLU
Peak_9196	chr1	179663795	179664259	GLU
Peak_9198	chr1	179757933	179758332	GLU
Peak_9203	chr1	179818757	179819047	GLU
Peak_9280	chr1	181119569	181120051	GLU
Peak_9343	chr1	181989517	181989895	GLU
Peak_9353	chr1	182128845	182129921	MGAS
Peak_9359	chr1	182166786	182167031	GABA
Peak_9372	chr1	182279576	182280493	OLIG
Peak_9373	chr1	182281560	182282046	OLIG
Peak_9457	chr1	183590362	183590979	MGAS
Peak_9497	chr1	183881433	183882180	MGAS
Peak_9523	chr1	184039141	184039516	GLU
Peak_9533	chr1	184150576	184151665	MGAS
Peak_9588	chr1	184655187	184656629	MGAS
Peak_9600	chr1	184792345	184793009	MGAS
Peak_9675	chr1	185572850	185573623	GABA
Peak_9676	chr1	185581915	185582475	GLU
Peak_9778	chr1	186925048	186925595	GLU
Peak_10157	chr1	193533649	193534364	GLU
Peak_10384	chr1	197304521	197305134	MGAS
Peak_10418	chr1	197890899	197891528	MGAS
Peak_10535	chr1	199173043	199173858	GLU
Peak_10659	chr1	200990947	200991894	MGAS
Peak_10661	chr1	201009872	201010780	MGAS
Peak_10669	chr1	201026188	201026665	GLU
Peak_10671	chr1	201028221	201028987	MGAS
Peak_10672	chr1	201036076	201037001	GLU
Peak_10675	chr1	201049578	201050137	GLU
Peak_10705	chr1	201268661	201269046	GLU
Peak_10717	chr1	201447997	201449573	OLIG
Peak_10754	chr1	201666029	201666641	GLU
Peak_10773	chr1	201730356	201731700	OLIG
Peak_10799	chr1	202085108	202086371	OLIG
Peak_10813	chr1	202165513	202165712	GLU
Peak_10819	chr1	202249416	202250430	GLU
Peak_10840	chr1	202702150	202702405	GABA
Peak_10862	chr1	203103254	203103621	GLU
Peak_10867	chr1	203133964	203134648	GLU
Peak_10909	chr1	203476238	203476773	GLU
Peak_10910	chr1	203480113	203480400	GLU
Peak_10912	chr1	203491999	203492413	GLU
Peak_10917	chr1	203544893	203545497	MGAS
Peak_10921	chr1	203597439	203598087	GLU
Peak_10927	chr1	203647940	203648263	GLU
Peak_10940	chr1	204064881	204065918	OLIG
Peak_10950	chr1	204191333	204191951	MGAS
Peak_10952	chr1	204248801	204249386	GLU
Peak_10953	chr1	204250149	204250639	GLU
Peak_10956	chr1	204266918	204267523	OLIG
Peak_10966	chr1	204307427	204307900	GLU
Peak_10978	chr1	204431770	204432173	GLU
Peak_10982	chr1	204466044	204467348	OLIG
Peak_10993	chr1	204670365	204671069	GLU
Peak_11002	chr1	204768184	204768544	GABA
Peak_11011	chr1	204870155	204870913	OLIG
Peak_11034	chr1	205046960	205047352	OLIG
Peak_11035	chr1	205047729	205049001	OLIG
Peak_11056	chr1	205257799	205258068	OLIG
Peak_11069	chr1	205348466	205349374	GABA
Peak_11089	chr1	205518581	205519805	OLIG
Peak_11095	chr1	205569576	205569776	GLU
Peak_11096	chr1	205571631	205572037	GLU
Peak_11097	chr1	205577335	205577748	GLU
Peak_11098	chr1	205588679	205589122	GLU
Peak_11102	chr1	205636725	205637282	GLU
Peak_11106	chr1	205669437	205670393	OLIG
Peak_11107	chr1	205676573	205677111	OLIG
Peak_11125	chr1	205928105	205928901	OLIG
Peak_11172	chr1	206662701	206663223	GLU
Peak_11201	chr1	207015438	207015939	GLU
Peak_11211	chr1	207064485	207065107	MGAS
Peak_11276	chr1	208024824	208025553	MGAS
Peak_11312	chr1	208189498	208190222	GLU
Peak_11336	chr1	208428505	208428988	GLU
Peak_11337	chr1	208431701	208432140	GLU
Peak_11358	chr1	208643017	208643921	GABA
Peak_11383	chr1	209256992	209257367	GLU
Peak_11440	chr1	209787658	209787939	GLU
Peak_11444	chr1	209844923	209845869	MGAS
Peak_11472	chr1	210302317	210302970	MGAS
Peak_11501	chr1	210628628	210628884	GABA
Peak_11511	chr1	210694722	210695393	GABA
Peak_11526	chr1	210796408	210796848	GLU
Peak_11566	chr1	211529273	211529918	GLU
Peak_11639	chr1	212438792	212439143	GLU
Peak_11643	chr1	212459561	212460340	OLIG
Peak_11668	chr1	212637949	212639049	GLU
Peak_11686	chr1	212924640	212925438	GABA
Peak_11716	chr1	213277021	213277350	GABA
Peak_11799	chr1	214370434	214371158	GLU
Peak_11801	chr1	214371992	214372446	GLU
Peak_11978	chr1	216945531	216946403	MGAS
Peak_12037	chr1	217884531	217885452	GLU
Peak_12080	chr1	218366531	218366957	GABA
Peak_12103	chr1	218513254	218513787	GABA
Peak_12135	chr1	218828998	218829662	GLU
Peak_12225	chr1	220013368	220013760	GLU
Peak_12262	chr1	220363134	220363770	GABA
Peak_12370	chr1	221687616	221688503	GABA
Peak_12382	chr1	221783365	221783936	GABA
Peak_12441	chr1	222523713	222524465	GABA
Peak_12502	chr1	223126538	223127313	MGAS
Peak_12523	chr1	223280648	223281319	GLU
Peak_12539	chr1	223385816	223386427	GLU
Peak_12563	chr1	223716214	223716764	GLU
Peak_12569	chr1	223734422	223735156	MGAS
Peak_12589	chr1	223853353	223854075	GABA
Peak_12653	chr1	224765652	224766424	GLU
Peak_12669	chr1	224901227	224901749	GLU
Peak_12710	chr1	225764261	225764757	GABA
Peak_12718	chr1	225816979	225818130	MGAS
Peak_12729	chr1	225877440	225878014	OLIG
Peak_12730	chr1	225879759	225880600	OLIG
Peak_12742	chr1	226034207	226034946	MGAS
Peak_12761	chr1	226417895	226418147	GLU
Peak_12768	chr1	226497940	226499150	MGAS
Peak_12773	chr1	226565325	226565974	GLU
Peak_12774	chr1	226568422	226568717	GLU
Peak_12776	chr1	226577419	226577624	GLU
Peak_12812	chr1	226740096	226740540	GABA
Peak_12815	chr1	226783866	226784390	OLIG
Peak_12817	chr1	226804957	226805397	GLU
Peak_12839	chr1	227453973	227454335	GABA
Peak_12846	chr1	227758181	227758908	GLU
Peak_12855	chr1	227916935	227917426	OLIG
Peak_12888	chr1	228836061	228836962	OLIG
Peak_12897	chr1	228953619	228954237	OLIG
Peak_12903	chr1	229003219	229004395	OLIG
Peak_12907	chr1	229070084	229070667	MGAS
Peak_12921	chr1	229283140	229283809	MGAS
Peak_12922	chr1	229287297	229287740	MGAS
Peak_12938	chr1	229614671	229615145	MGAS
Peak_12976	chr1	230248910	230249257	GLU
Peak_12995	chr1	230399502	230400216	GLU
Peak_13003	chr1	230496269	230496787	GLU
Peak_13013	chr1	230679124	230679414	GLU
Peak_13019	chr1	230701344	230701888	MGAS
Peak_13020	chr1	230706698	230707670	MGAS
Peak_13022	chr1	230708681	230708944	MGAS
Peak_13024	chr1	230728738	230729407	MGAS
Peak_13032	chr1	230809339	230809949	MGAS
Peak_13033	chr1	230820343	230821482	OLIG
Peak_13097	chr1	231949162	231949790	MGAS
Peak_13108	chr1	232357036	232357406	GLU
Peak_13151	chr1	233087105	233087990	MGAS
Peak_13152	chr1	233094418	233095206	MGAS
Peak_13209	chr1	234176159	234176460	GLU
Peak_13233	chr1	234531640	234532166	MGAS
Peak_13238	chr1	234535807	234536223	MGAS
Peak_13271	chr1	234816396	234817363	MGAS
Peak_13291	chr1	235012733	235013501	MGAS
Peak_13338	chr1	235953330	235953780	GABA
Peak_13341	chr1	235979662	235980264	MGAS
Peak_13344	chr1	236051081	236052076	MGAS
Peak_13346	chr1	236063730	236065420	MGAS
Peak_13462	chr1	238390017	238390965	MGAS
Peak_13526	chr1	239960244	239960808	GABA
Peak_13537	chr1	240109869	240110543	MGAS
Peak_13542	chr1	240178296	240178795	MGAS
Peak_13547	chr1	240230667	240231308	MGAS
Peak_13588	chr1	241307752	241308379	MGAS
Peak_13602	chr1	241551854	241552530	MGAS
Peak_13628	chr1	241934859	241935356	MGAS
Peak_13629	chr1	241979751	241980410	GABA
Peak_13654	chr1	242427479	242427901	GABA
Peak_13678	chr1	243287712	243288086	MGAS
Peak_13679	chr1	243312903	243313668	MGAS
Peak_13710	chr1	243737802	243738524	MGAS
Peak_13729	chr1	244064726	244065746	MGAS
Peak_13731	chr1	244087602	244088153	GLU
Peak_13781	chr1	245234378	245235176	MGAS
Peak_13825	chr1	246215537	246215963	MGAS
Peak_13850	chr1	246726812	246727329	OLIG
Peak_13851	chr1	246729997	246730196	GLU
Peak_13870	chr1	247174144	247174479	GABA
Peak_13875	chr1	247272808	247273697	MGAS
Peak_13882	chr1	247363734	247363999	GABA
Peak_13888	chr1	247415465	247416408	MGAS
Peak_13929	chr1	248804973	248805659	MGAS
Peak_13932	chr1	248823515	248823828	GLU
Peak_13976	chr10	627250	627519	OLIG
Peak_13977	chr10	628435	628712	OLIG
Peak_13983	chr10	663721	664686	OLIG
Peak_14002	chr10	1187075	1187780	OLIG
Peak_14032	chr10	1754331	1754946	OLIG
Peak_14053	chr10	2949606	2950559	GABA
Peak_14058	chr10	3048557	3048997	MGAS
Peak_14090	chr10	3399012	3399571	OLIG
Peak_14140	chr10	4266493	4267109	GABA
Peak_14149	chr10	4450911	4451877	GABA
Peak_14160	chr10	4804343	4804876	GABA
Peak_14162	chr10	4812920	4813256	GABA
Peak_14179	chr10	5396517	5397271	MGAS
Peak_14205	chr10	5840342	5841095	OLIG
Peak_14207	chr10	5858410	5859434	OLIG
Peak_14210	chr10	5876309	5876840	GABA
Peak_14256	chr10	6327840	6329033	MGAS
Peak_14258	chr10	6343659	6343993	GABA
Peak_14263	chr10	6399180	6399966	MGAS
Peak_14265	chr10	6410425	6410710	GABA
Peak_14275	chr10	6607514	6608367	OLIG
Peak_14287	chr10	6840119	6840498	GABA
Peak_14301	chr10	6999321	7000298	OLIG
Peak_14307	chr10	7070610	7070947	GABA
Peak_14390	chr10	8530958	8531818	MGAS
Peak_14417	chr10	9651436	9651727	GABA
Peak_14429	chr10	10208972	10209893	GABA
Peak_14451	chr10	10532849	10533285	GABA
Peak_14459	chr10	10642246	10643116	GABA
Peak_14533	chr10	11306101	11306462	GLU
Peak_14551	chr10	11505639	11506216	MGAS
Peak_14571	chr10	11920124	11920401	GABA
Peak_14585	chr10	12299369	12300129	MGAS
Peak_14618	chr10	12787260	12787621	GLU
Peak_14622	chr10	12823363	12823703	GLU
Peak_14627	chr10	12852603	12853060	GLU
Peak_14691	chr10	13885296	13886357	OLIG
Peak_14695	chr10	13915542	13916366	OLIG
Peak_14701	chr10	14015859	14016662	MGAS
Peak_14717	chr10	14276171	14276888	MGAS
Peak_14721	chr10	14348839	14349524	MGAS
Peak_14734	chr10	14481390	14482120	OLIG
Peak_14742	chr10	14560823	14561338	OLIG
Peak_14743	chr10	14571797	14572563	OLIG
Peak_14867	chr10	16259644	16260077	GLU
Peak_14882	chr10	16521645	16522211	GLU
Peak_14911	chr10	16832695	16833127	GLU
Peak_14923	chr10	17025439	17026178	GLU
Peak_14927	chr10	17078945	17079210	GLU
Peak_14937	chr10	17228283	17229441	MGAS
Peak_14980	chr10	18005569	18006730	MGAS
Peak_15131	chr10	20314413	20315003	GLU
Peak_15210	chr10	21260133	21261062	MGAS
Peak_15223	chr10	21406682	21407261	GLU
Peak_15235	chr10	21552845	21553108	GLU
Peak_15254	chr10	22191185	22191490	GLU
Peak_15275	chr10	22505966	22506383	GLU
Peak_15297	chr10	22761467	22762473	OLIG
Peak_15301	chr10	22780235	22781107	MGAS
Peak_15337	chr10	23183195	23183656	GLU
Peak_15369	chr10	23675576	23675963	GLU
Peak_15379	chr10	23883158	23883517	GLU
Peak_15418	chr10	24413649	24414257	GLU
Peak_15419	chr10	24415793	24416122	GLU
Peak_15423	chr10	24438889	24439430	GLU
Peak_15444	chr10	24570824	24571181	GLU
Peak_15472	chr10	24793929	24794538	GLU
Peak_15484	chr10	24857022	24857572	GLU
Peak_15500	chr10	24925673	24926215	MGAS
Peak_15515	chr10	25061159	25061624	GLU
Peak_15597	chr10	26215722	26216803	GABA
Peak_15632	chr10	26650456	26650729	GLU
Peak_15643	chr10	26770035	26770549	GLU
Peak_15662	chr10	26934271	26934574	GLU
Peak_15738	chr10	28263393	28264018	GLU
Peak_15753	chr10	28423083	28423863	GLU
Peak_15778	chr10	28788247	28789334	OLIG
Peak_15786	chr10	28897090	28898451	MGAS
Peak_15860	chr10	29816727	29817141	GLU
Peak_15914	chr10	30445569	30446197	GABA
Peak_15994	chr10	31599778	31600008	GLU
Peak_16168	chr10	34291897	34292735	GABA
Peak_16231	chr10	35191458	35191982	MGAS
Peak_16239	chr10	35214428	35215385	GLU
Peak_16283	chr10	35520319	35521204	GABA
Peak_16370	chr10	36766496	36767574	MGAS
Peak_16767	chr10	43332633	43333360	GLU
Peak_16768	chr10	43340532	43341046	GLU
Peak_16769	chr10	43342445	43342781	GLU
Peak_16775	chr10	43372482	43373676	OLIG
Peak_16789	chr10	43595665	43596380	GLU
Peak_16843	chr10	44354493	44355316	GABA
Peak_16872	chr10	44780288	44780885	MGAS
Peak_16961	chr10	46441596	46442537	GLU
Peak_17001	chr10	47379875	47380369	OLIG
Peak_17028	chr10	47092800	47093332	MGAS
Peak_17074	chr10	48499093	48499464	GLU
Peak_17089	chr10	48597885	48598962	OLIG
Peak_17098	chr10	48698067	48698492	GLU
Peak_17132	chr10	49166082	49167083	GLU
Peak_17150	chr10	49471450	49471956	GLU
Peak_17159	chr10	49568924	49569252	GLU
Peak_17183	chr10	50325377	50325815	GLU
Peak_17643	chr10	58137436	58138572	MGAS
Peak_17727	chr10	59090713	59091739	MGAS
Peak_17762	chr10	59383040	59383450	GABA
Peak_17788	chr10	59586082	59586998	MGAS
Peak_17793	chr10	59648599	59649166	MGAS
Peak_17797	chr10	59697890	59699052	MGAS
Peak_17798	chr10	59709463	59710686	MGAS
Peak_17864	chr10	60236694	60237652	MGAS
Peak_18137	chr10	63115538	63116346	MGAS
Peak_18455	chr10	68148410	68148898	GABA
Peak_18483	chr10	68813487	68814142	MGAS
Peak_18495	chr10	69048049	69048489	MGAS
Peak_18499	chr10	69061374	69062024	MGAS
Peak_18530	chr10	69497238	69497561	OLIG
Peak_18582	chr10	70664156	70665250	OLIG
Peak_18583	chr10	70671933	70673098	OLIG
Peak_18606	chr10	71264412	71264722	GLU
Peak_18624	chr10	71581098	71582311	OLIG
Peak_18635	chr10	71748584	71749255	MGAS
Peak_18660	chr10	71975420	71976152	OLIG
Peak_18662	chr10	71986623	71987454	OLIG
Peak_18664	chr10	71996573	71996954	OLIG
Peak_18665	chr10	71998180	71998490	OLIG
Peak_18670	chr10	72011226	72011909	OLIG
Peak_18701	chr10	72425054	72425577	OLIG
Peak_18853	chr10	77545999	77546519	GLU
Peak_18875	chr10	77889321	77889819	OLIG
Peak_18890	chr10	78263444	78264775	OLIG
Peak_18918	chr10	78856222	78857014	OLIG
Peak_18985	chr10	79409383	79410304	OLIG
Peak_18988	chr10	79437999	79438655	OLIG
Peak_19035	chr10	80498772	80499399	MGAS
Peak_19036	chr10	80499813	80500300	MGAS
Peak_19041	chr10	80526778	80527090	MGAS
Peak_19131	chr10	83881051	83882170	MGAS
Peak_19136	chr10	83989957	83990712	MGAS
Peak_19137	chr10	83995678	83996076	GABA
Peak_19238	chr10	86232427	86233172	GABA
Peak_19271	chr10	86579868	86580769	MGAS
Peak_19277	chr10	86665817	86666982	OLIG
Peak_19300	chr10	86953774	86954840	MGAS
Peak_19348	chr10	88012644	88013148	GABA
Peak_19410	chr10	88971867	88972093	GLU
Peak_19497	chr10	89814329	89814872	GABA
Peak_19509	chr10	89985391	89985913	GLU
Peak_19584	chr10	91072974	91074065	GLU
Peak_19627	chr10	91574675	91575622	MGAS
Peak_19640	chr10	91782895	91783249	GLU
Peak_19715	chr10	93177947	93178862	GLU
Peak_19757	chr10	93638904	93639341	GLU
Peak_19758	chr10	93639840	93640055	GLU
Peak_19841	chr10	94991471	94992249	GLU
Peak_19922	chr10	95683396	95683878	GLU
Peak_19960	chr10	96356821	96357856	OLIG
Peak_20000	chr10	96864316	96864721	GLU
Peak_20031	chr10	97169967	97170264	GLU
Peak_20062	chr10	97419002	97419490	GLU
Peak_20079	chr10	97549911	97550471	OLIG
Peak_20130	chr10	97968671	97969134	GABA
Peak_20173	chr10	98485524	98486634	GLU
Peak_20179	chr10	98610342	98611396	GLU
Peak_20223	chr10	99761260	99761841	GLU
Peak_20228	chr10	99834865	99835137	GLU
Peak_20236	chr10	100144975	100145359	GLU
Peak_20261	chr10	100812062	100812464	GLU
Peak_20262	chr10	100858416	100859048	GLU
Peak_20274	chr10	101008423	101009187	OLIG
Peak_20275	chr10	101012569	101013412	OLIG
Peak_20413	chr10	103458840	103459210	GLU
Peak_20423	chr10	103580577	103580840	GABA
Peak_20433	chr10	103626009	103626594	MGAS
Peak_20440	chr10	103651706	103652363	MGAS
Peak_20451	chr10	103699468	103700286	OLIG
Peak_20454	chr10	103716051	103716841	OLIG
Peak_20458	chr10	103781291	103782002	GABA
Peak_20468	chr10	103881521	103881914	GABA
Peak_20523	chr10	104559718	104560510	GLU
Peak_20584	chr10	105356409	105357367	MGAS
Peak_20611	chr10	105743619	105744108	MGAS
Peak_20621	chr10	105834735	105835073	GLU
Peak_20624	chr10	105841823	105842149	GLU
Peak_20634	chr10	106043869	106044550	GLU
Peak_20744	chr10	107547952	107548953	GLU
Peak_20859	chr10	109876127	109876926	GLU
Peak_20869	chr10	109946632	109947198	GLU
Peak_20895	chr10	110214299	110214695	MGAS
Peak_20906	chr10	110322254	110322735	GABA
Peak_20924	chr10	110546073	110546605	GLU
Peak_20993	chr10	111481502	111482085	GABA
Peak_20995	chr10	111508376	111509034	GLU
Peak_20997	chr10	111526186	111526715	GABA
Peak_21098	chr10	112945679	112946488	GLU
Peak_21122	chr10	113176234	113176759	GLU
Peak_21127	chr10	113188560	113188874	GLU
Peak_21130	chr10	113273130	113274225	MGAS
Peak_21152	chr10	113646148	113647109	MGAS
Peak_21161	chr10	113754782	113755299	GLU
Peak_21162	chr10	113780557	113781263	OLIG
Peak_21176	chr10	113952999	113953786	MGAS
Peak_21183	chr10	114017174	114017962	GLU
Peak_21271	chr10	115069309	115069639	GLU
Peak_21285	chr10	116007540	116008226	GLU
Peak_21287	chr10	116097185	116097949	OLIG
Peak_21289	chr10	116163161	116163794	MGAS
Peak_21319	chr10	116752962	116753385	OLIG
Peak_21366	chr10	117448555	117449364	MGAS
Peak_21369	chr10	117541351	117541639	MGAS
Peak_21370	chr10	117542125	117542878	MGAS
Peak_21371	chr10	117551893	117552732	MGAS
Peak_21373	chr10	117631579	117632403	MGAS
Peak_21396	chr10	118271882	118272684	MGAS
Peak_21407	chr10	118570374	118571607	MGAS
Peak_21435	chr10	119006866	119007634	GLU
Peak_21475	chr10	119633865	119634558	MGAS
Peak_21493	chr10	119867250	119867823	GLU
Peak_21502	chr10	120336116	120336859	GABA
Peak_21579	chr10	121617109	121617822	OLIG
Peak_21595	chr10	121942849	121943455	GLU
Peak_21645	chr10	122733991	122734304	GLU
Peak_21664	chr10	123559038	123559743	OLIG
Peak_21678	chr10	123963130	123963524	GLU
Peak_21692	chr10	124354664	124355361	GABA
Peak_21693	chr10	124372697	124373268	GABA
Peak_21724	chr10	124671421	124672739	OLIG
Peak_21728	chr10	124701322	124701876	MGAS
Peak_21732	chr10	124709669	124710148	GLU
Peak_21737	chr10	124724350	124725521	OLIG
Peak_21796	chr10	125788181	125788623	GABA
Peak_21864	chr10	127880523	127881200	MGAS
Peak_21903	chr10	128734114	128734429	GLU
Peak_21934	chr10	130919432	130919896	GABA
Peak_21947	chr10	131743096	131743823	GLU
Peak_21979	chr10	132335165	132335807	MGAS
Peak_21986	chr10	132464046	132465021	MGAS
Peak_22006	chr10	132735647	132736422	OLIG
Peak_22007	chr10	132738264	132739146	OLIG
Peak_22008	chr10	132762218	132762682	GLU
Peak_22010	chr10	132774578	132775584	OLIG
Peak_22011	chr10	132785950	132786600	OLIG
Peak_22064	chr11	353306	353831	MGAS
Peak_22078	chr11	503078	503634	OLIG
Peak_22094	chr11	729231	730199	OLIG
Peak_22121	chr11	996740	997052	GLU
Peak_22134	chr11	1299746	1300116	GLU
Peak_22154	chr11	1541149	1542083	OLIG
Peak_22184	chr11	1894484	1894792	GLU
Peak_22208	chr11	2561813	2562828	OLIG
Peak_22213	chr11	2693163	2693955	MGAS
Peak_22215	chr11	2728514	2729377	OLIG
Peak_22217	chr11	2732484	2732899	OLIG
Peak_22243	chr11	3125857	3126154	GLU
Peak_22244	chr11	3130646	3131043	GLU
Peak_22259	chr11	3586694	3587052	GLU
Peak_22273	chr11	3826503	3827749	OLIG
Peak_22285	chr11	3940684	3941036	GLU
Peak_22374	chr11	5151712	5152347	GLU
Peak_22410	chr11	5787274	5787573	GLU
Peak_22424	chr11	6067342	6068625	GLU
Peak_22435	chr11	6219221	6219799	GLU
Peak_22452	chr11	6351887	6352415	GLU
Peak_22454	chr11	6356932	6358009	GLU
Peak_22458	chr11	6395162	6396219	GLU
Peak_22462	chr11	6410994	6412109	OLIG
Peak_22471	chr11	6498063	6498714	GLU
Peak_22481	chr11	6571136	6571472	GLU
Peak_22482	chr11	6571963	6572628	GLU
Peak_22526	chr11	7123651	7124416	GLU
Peak_22529	chr11	7158456	7159020	GLU
Peak_22536	chr11	7292631	7293515	GLU
Peak_22545	chr11	7337704	7338237	GLU
Peak_22548	chr11	7348730	7348989	GLU
Peak_22594	chr11	7758969	7759523	GLU
Peak_22597	chr11	7855613	7855915	GLU
Peak_22598	chr11	7871924	7872254	GLU
Peak_22605	chr11	7947685	7948237	GLU
Peak_22609	chr11	7991704	7992025	GLU
Peak_22620	chr11	8056305	8056545	GLU
Peak_22623	chr11	8060576	8061440	GLU
Peak_22627	chr11	8072105	8072743	GLU
Peak_22645	chr11	8202522	8202943	GLU
Peak_22650	chr11	8221036	8221364	GLU
Peak_22651	chr11	8223175	8223470	GLU
Peak_22662	chr11	8282836	8283973	MGAS
Peak_22681	chr11	8604207	8604671	GLU
Peak_22694	chr11	8711980	8712453	GLU
Peak_22730	chr11	9132118	9132989	GLU
Peak_22827	chr11	10640439	10640826	GLU
Peak_22835	chr11	10715577	10716183	MGAS
Peak_22852	chr11	10972079	10972423	GLU
Peak_22854	chr11	10975089	10975473	GLU
Peak_22855	chr11	10976230	10976446	GLU
Peak_22856	chr11	11010588	11011230	GABA
Peak_22871	chr11	11171891	11172991	GLU
Peak_22893	chr11	11445392	11446070	GLU
Peak_22916	chr11	11581841	11582896	OLIG
Peak_22922	chr11	11640905	11641961	MGAS
Peak_22931	chr11	11722241	11722963	GABA
Peak_22962	chr11	12060651	12061150	GLU
Peak_22980	chr11	12138340	12138801	GLU
Peak_22983	chr11	12149730	12150234	GLU
Peak_22984	chr11	12150574	12151273	GLU
Peak_22992	chr11	12215934	12216919	GLU
Peak_23005	chr11	12286984	12287454	GLU
Peak_23007	chr11	12290535	12290868	GLU
Peak_23038	chr11	12798655	12798978	GLU
Peak_23053	chr11	12905350	12905885	GLU
Peak_23056	chr11	12963113	12963443	GLU
Peak_23059	chr11	13009041	13009553	MGAS
Peak_23066	chr11	13111037	13111557	GLU
Peak_23076	chr11	13233082	13233872	GLU
Peak_23093	chr11	13348376	13348960	GLU
Peak_23094	chr11	13349639	13349878	GLU
Peak_23149	chr11	14081598	14082615	GLU
Peak_23172	chr11	14364183	14364812	GLU
Peak_23176	chr11	14396246	14396731	GLU
Peak_23177	chr11	14411783	14411986	GLU
Peak_23189	chr11	14546707	14547177	GLU
Peak_23219	chr11	15119452	15119655	GLU
Peak_23220	chr11	15119826	15120187	GLU
Peak_23221	chr11	15123747	15124275	GLU
Peak_23224	chr11	15191875	15192675	GLU
Peak_23225	chr11	15197392	15198668	GLU
Peak_23227	chr11	15210183	15210908	GLU
Peak_23238	chr11	15418813	15419378	GLU
Peak_23243	chr11	15509236	15509440	GLU
Peak_23245	chr11	15569542	15570319	GLU
Peak_23288	chr11	15979390	15979860	GLU
Peak_23338	chr11	16871227	16871982	GLU
Peak_23370	chr11	17368146	17368927	GLU
Peak_23383	chr11	17436469	17436926	GLU
Peak_23384	chr11	17443560	17444234	GLU
Peak_23386	chr11	17473035	17473782	GLU
Peak_23391	chr11	17519548	17519927	OLIG
Peak_23399	chr11	17569520	17570571	GLU
Peak_23495	chr11	18772190	18772676	GLU
Peak_23506	chr11	19079448	19080403	MGAS
Peak_23516	chr11	19218112	19219116	MGAS
Peak_23543	chr11	19474463	19475842	OLIG
Peak_23567	chr11	19636780	19637205	GABA
Peak_23575	chr11	19666901	19667759	OLIG
Peak_23588	chr11	19719741	19720524	MGAS
Peak_23632	chr11	19988523	19989191	MGAS
Peak_23633	chr11	20000238	20001035	MGAS
Peak_23656	chr11	20105331	20105770	GLU
Peak_23774	chr11	21484889	21485971	GLU
Peak_23817	chr11	22163411	22163974	GLU
Peak_23832	chr11	22337500	22338481	GLU
Peak_23833	chr11	22340855	22341075	GLU
Peak_24145	chr11	27039995	27042028	MGAS
Peak_24166	chr11	27248282	27249533	MGAS
Peak_24219	chr11	27718300	27719285	GLU
Peak_24220	chr11	27719420	27719793	GLU
Peak_24221	chr11	27720336	27720572	GLU
Peak_24222	chr11	27761036	27761939	GLU
Peak_24363	chr11	29780796	29781817	GLU
Peak_24407	chr11	30321048	30321665	GLU
Peak_24435	chr11	30561956	30562708	GLU
Peak_24521	chr11	31768752	31769413	MGAS
Peak_24530	chr11	31811033	31811760	MGAS
Peak_24532	chr11	31813561	31813847	MGAS
Peak_24533	chr11	31814020	31814435	MGAS
Peak_24534	chr11	31817862	31818303	MGAS
Peak_24558	chr11	32088242	32089167	GLU
Peak_24591	chr11	32733792	32734030	GLU
Peak_24663	chr11	33582608	33582992	GLU
Peak_24672	chr11	33634922	33635645	GLU
Peak_24703	chr11	33891164	33892171	MGAS
Peak_24717	chr11	34028407	34028913	MGAS
Peak_24781	chr11	34635540	34636114	GLU
Peak_24794	chr11	34755582	34756116	GLU
Peak_24807	chr11	34863476	34864010	GABA
Peak_24877	chr11	35463035	35463821	MGAS
Peak_24890	chr11	35548844	35550190	GABA
Peak_24952	chr11	36080939	36081962	GLU
Peak_24982	chr11	36243541	36244121	GLU
Peak_24991	chr11	36295568	36296720	OLIG
Peak_25170	chr11	39345625	39346609	GLU
Peak_25180	chr11	39462394	39463066	MGAS
Peak_25233	chr11	40215442	40216154	MGAS
Peak_25347	chr11	41982274	41982896	GLU
Peak_25426	chr11	43267846	43268779	MGAS
Peak_25449	chr11	43580774	43581074	GLU
Peak_25462	chr11	43869033	43869315	GLU
Peak_25463	chr11	43870912	43871548	GLU
Peak_25480	chr11	44001513	44001781	GLU
Peak_25508	chr11	44593039	44593700	OLIG
Peak_25516	chr11	44634251	44635121	OLIG
Peak_25518	chr11	44702463	44702878	GLU
Peak_25519	chr11	44709881	44710355	GLU
Peak_25528	chr11	44893079	44893819	MGAS
Peak_25545	chr11	45078429	45078825	GLU
Peak_25566	chr11	45235223	45235513	GLU
Peak_25582	chr11	45421635	45422243	MGAS
Peak_25583	chr11	45423275	45423974	MGAS
Peak_25586	chr11	45449001	45449623	GLU
Peak_25591	chr11	45654272	45654926	MGAS
Peak_25621	chr11	45901672	45902145	OLIG
Peak_25639	chr11	46198518	46199395	GLU
Peak_25654	chr11	46353654	46353976	GLU
Peak_25686	chr11	46696139	46696667	OLIG
Peak_25701	chr11	46930048	46930400	GLU
Peak_25713	chr11	47134372	47134862	MGAS
Peak_25735	chr11	47306292	47307222	GLU
Peak_25761	chr11	47529838	47530531	GLU
Peak_25811	chr11	48078333	48079087	GLU
Peak_25935	chr11	49190223	49190802	OLIG
Peak_26039	chr11	54607449	54607925	GLU
Peak_26119	chr11	55780251	55780696	GLU
Peak_26163	chr11	56876653	56877651	GLU
Peak_26181	chr11	57163096	57163664	GLU
Peak_26194	chr11	57230671	57231322	MGAS
Peak_26218	chr11	57363703	57364355	GLU
Peak_26219	chr11	57364944	57365249	GLU
Peak_26233	chr11	57464697	57465176	GLU
Peak_26274	chr11	57885213	57886199	GLU
Peak_26275	chr11	57888224	57888867	GLU
Peak_26277	chr11	57903719	57904328	GLU
Peak_26302	chr11	58157623	58158231	GLU
Peak_26306	chr11	58180201	58180845	GLU
Peak_26307	chr11	58198274	58198763	GLU
Peak_26393	chr11	59347077	59347681	GLU
Peak_26399	chr11	59416462	59417112	GLU
Peak_26400	chr11	59418113	59418633	GLU
Peak_26412	chr11	59600127	59600938	GLU
Peak_26435	chr11	59971610	59971945	GLU
Peak_26482	chr11	60859868	60860457	OLIG
Peak_26493	chr11	60918954	60919615	GLU
Peak_26498	chr11	60941751	60942057	GLU
Peak_26517	chr11	61120735	61121539	GLU
Peak_26527	chr11	61273114	61273776	MGAS
Peak_26528	chr11	61277706	61278266	MGAS
Peak_26529	chr11	61279988	61280674	GLU
Peak_26536	chr11	61345007	61345352	GLU
Peak_26551	chr11	61505983	61506331	GLU
Peak_26554	chr11	61535245	61535729	GLU
Peak_26565	chr11	61599386	61599639	GLU
Peak_26566	chr11	61600230	61600943	GLU
Peak_26582	chr11	61736255	61736702	GLU
Peak_26584	chr11	61749441	61750346	OLIG
Peak_26585	chr11	61752338	61752701	OLIG
Peak_26586	chr11	61760421	61761716	OLIG
Peak_26600	chr11	61853589	61854189	MGAS
Peak_26619	chr11	61996736	61997482	OLIG
Peak_26636	chr11	62411491	62411968	GLU
Peak_26675	chr11	62789598	62789874	GLU
Peak_26704	chr11	63530014	63530423	OLIG
Peak_26709	chr11	63582935	63583714	OLIG
Peak_26734	chr11	63919280	63919541	OLIG
Peak_26753	chr11	64092024	64093038	OLIG
Peak_26793	chr11	64619252	64619608	GLU
Peak_26838	chr11	65204896	65205515	MGAS
Peak_26843	chr11	65291358	65292615	OLIG
Peak_26889	chr11	65611220	65611720	OLIG
Peak_26894	chr11	65640219	65641121	MGAS
Peak_26983	chr11	67409952	67410868	OLIG
Peak_26984	chr11	67415080	67415789	OLIG
Peak_27004	chr11	68010045	68011115	MGAS
Peak_27039	chr11	69156977	69158142	OLIG
Peak_27087	chr11	70694201	70694831	MGAS
Peak_27278	chr11	75340245	75341142	MGAS
Peak_27279	chr11	75342225	75342736	MGAS
Peak_27291	chr11	75475507	75475853	GABA
Peak_27297	chr11	75554178	75555077	OLIG
Peak_27298	chr11	75558004	75558502	GLU
Peak_27332	chr11	76604289	76604626	GLU
Peak_27334	chr11	76695719	76696094	GLU
Peak_27342	chr11	76836331	76836824	GLU
Peak_27362	chr11	77179027	77179491	MGAS
Peak_27415	chr11	78318403	78319367	OLIG
Peak_27416	chr11	78331537	78332431	OLIG
Peak_27418	chr11	78341812	78342345	OLIG
Peak_27460	chr11	78825397	78826135	MGAS
Peak_27535	chr11	79759694	79760489	MGAS
Peak_27572	chr11	80773772	80774452	MGAS
Peak_27576	chr11	80846333	80846940	GLU
Peak_27688	chr11	82988988	82990009	OLIG
Peak_27793	chr11	84263854	84264685	OLIG
Peak_27813	chr11	84560037	84560642	MGAS
Peak_27910	chr11	86118829	86119617	MGAS
Peak_27924	chr11	86232067	86233020	MGAS
Peak_27949	chr11	86570010	86570463	GABA
Peak_27955	chr11	86638184	86638408	GABA
Peak_28020	chr11	87660704	87661818	GLU
Peak_28026	chr11	87741383	87742181	GABA
Peak_28101	chr11	88860184	88861033	MGAS
Peak_28254	chr11	91199730	91200334	GLU
Peak_28309	chr11	92245780	92246373	MGAS
Peak_28359	chr11	92784207	92785182	MGAS
Peak_28412	chr11	93477565	93478165	GABA
Peak_28414	chr11	93485223	93486049	GABA
Peak_28427	chr11	93567249	93567944	MGAS
Peak_28471	chr11	94194404	94195348	GLU
Peak_28565	chr11	94926607	94927321	MGAS
Peak_28570	chr11	94944130	94944489	GLU
Peak_28583	chr11	95082348	95083152	OLIG
Peak_28899	chr11	99359563	99360090	GABA
Peak_28965	chr11	100637729	100638143	GLU
Peak_29065	chr11	102111126	102111869	MGAS
Peak_29181	chr11	103266110	103266988	GLU
Peak_29349	chr11	105618057	105618913	GLU
Peak_29383	chr11	105937511	105938210	MGAS
Peak_29429	chr11	106456508	106457275	GLU
Peak_29435	chr11	106491573	106492426	MGAS
Peak_29603	chr11	108647448	108648621	MGAS
Peak_29605	chr11	108670338	108671018	GABA
Peak_29679	chr11	109643939	109644690	MGAS
Peak_29687	chr11	109772764	109773376	GLU
Peak_29700	chr11	109998859	109999368	MGAS
Peak_29801	chr11	111124693	111125055	GABA
Peak_29819	chr11	111329148	111330344	MGAS
Peak_29830	chr11	111449548	111450747	OLIG
Peak_29916	chr11	112636787	112637574	OLIG
Peak_29932	chr11	112773081	112773737	GLU
Peak_29956	chr11	113014791	113015224	GLU
Peak_30056	chr11	114296142	114296537	GLU
Peak_30059	chr11	114517934	114518449	GABA
Peak_30066	chr11	114987181	114987787	GABA
Peak_30102	chr11	116112076	116112737	MGAS
Peak_30103	chr11	116113976	116114833	MGAS
Peak_30121	chr11	116492678	116493220	GLU
Peak_30125	chr11	116580741	116581364	MGAS
Peak_30155	chr11	117045854	117046398	OLIG
Peak_30202	chr11	117677794	117678496	OLIG
Peak_30208	chr11	117717834	117718428	OLIG
Peak_30254	chr11	118607276	118608110	OLIG
Peak_30255	chr11	118609005	118609789	OLIG
Peak_30290	chr11	119081621	119082133	OLIG
Peak_30298	chr11	119315451	119316403	OLIG
Peak_30300	chr11	119320229	119320574	OLIG
Peak_30343	chr11	119746258	119746550	GLU
Peak_30344	chr11	119755693	119756040	GLU
Peak_30349	chr11	119891316	119892862	OLIG
Peak_30352	chr11	119921576	119921849	GLU
Peak_30358	chr11	119975632	119976442	OLIG
Peak_30365	chr11	120066942	120067220	GLU
Peak_30366	chr11	120088898	120090237	OLIG
Peak_30371	chr11	120180470	120180956	MGAS
Peak_30408	chr11	120977190	120977724	GLU
Peak_30413	chr11	121134579	121135374	GLU
Peak_30433	chr11	121474721	121474970	GLU
Peak_30461	chr11	121794467	121795552	MGAS
Peak_30468	chr11	121967152	121967829	MGAS
Peak_30490	chr11	122213073	122213741	OLIG
Peak_30519	chr11	122734405	122734750	GABA
Peak_30524	chr11	122791841	122792280	GABA
Peak_30613	chr11	124159450	124159965	GLU
Peak_30632	chr11	124470239	124471176	GLU
Peak_30663	chr11	124747554	124748808	GLU
Peak_30684	chr11	125072407	125073005	MGAS
Peak_30726	chr11	125408410	125408809	GLU
Peak_30748	chr11	125513556	125513848	GLU
Peak_30767	chr11	126082110	126083151	MGAS
Peak_30795	chr11	126363617	126364458	OLIG
Peak_30813	chr11	126476363	126476903	GABA
Peak_30820	chr11	126543752	126545009	MGAS
Peak_30851	chr11	126890441	126891039	OLIG
Peak_30864	chr11	126978739	126979349	OLIG
Peak_30891	chr11	127949345	127949918	GABA
Peak_30912	chr11	128525963	128526300	OLIG
Peak_30990	chr11	130368911	130370369	OLIG
Peak_30993	chr11	130409438	130410018	GLU
Peak_31024	chr11	131278411	131279171	OLIG
Peak_31050	chr11	131592729	131593129	OLIG
Peak_31083	chr11	132078189	132078795	MGAS
Peak_31150	chr11	133721115	133721365	GLU
Peak_31170	chr11	134044899	134045369	GLU
Peak_31171	chr11	134047561	134047949	GLU
Peak_31194	chr11	134414618	134415057	OLIG
Peak_31201	chr11	134498317	134498815	MGAS
Peak_31203	chr11	134573913	134574178	GLU
Peak_31210	chr11	134911729	134912039	GLU
Peak_31228	chr12	229688	230241	MGAS
Peak_31234	chr12	453299	454140	OLIG
Peak_31250	chr12	701774	702612	OLIG
Peak_31315	chr12	2481826	2482304	GLU
Peak_31324	chr12	2608948	2609391	GLU
Peak_31348	chr12	3054836	3055490	GABA
Peak_31364	chr12	3281739	3282168	GABA
Peak_31369	chr12	3306077	3306633	GLU
Peak_31372	chr12	3333597	3334173	GLU
Peak_31376	chr12	3420617	3421201	GLU
Peak_31432	chr12	4780396	4781277	MGAS
Peak_31433	chr12	4796090	4796628	GABA
Peak_31441	chr12	4881659	4882039	GLU
Peak_31473	chr12	6023911	6024275	GLU
Peak_31497	chr12	6336142	6336945	MGAS
Peak_31532	chr12	6641178	6641422	GLU
Peak_31557	chr12	6899791	6900258	MGAS
Peak_31669	chr12	8823517	8824491	MGAS
Peak_31770	chr12	10220150	10220846	GLU
Peak_31879	chr12	11758513	11759121	GABA
Peak_31908	chr12	11946067	11946555	GLU
Peak_31911	chr12	11965266	11965831	GLU
Peak_31952	chr12	12487931	12488702	GLU
Peak_31962	chr12	12606652	12607118	MGAS
Peak_31999	chr12	12946574	12947413	OLIG
Peak_32035	chr12	13265683	13266463	GABA
Peak_32046	chr12	13365871	13366095	GLU
Peak_32050	chr12	13386297	13386877	MGAS
Peak_32074	chr12	13631472	13632350	MGAS
Peak_32128	chr12	14211790	14212723	MGAS
Peak_32498	chr12	18483113	18484388	MGAS
Peak_32602	chr12	19688323	19689006	GLU
Peak_32615	chr12	19778911	19779211	GLU
Peak_32627	chr12	19850204	19850784	GLU
Peak_32699	chr12	20695143	20695759	MGAS
Peak_32700	chr12	20696178	20696966	MGAS
Peak_32872	chr12	22618518	22619445	GLU
Peak_33286	chr12	26878138	26879177	GLU
Peak_33354	chr12	27552963	27553640	OLIG
Peak_33380	chr12	27797160	27798034	GLU
Peak_33492	chr12	29454680	29455900	OLIG
Peak_33620	chr12	30967959	30968786	GABA
Peak_33621	chr12	30968843	30969254	GABA
Peak_33625	chr12	30977126	30977458	GLU
Peak_33646	chr12	31226585	31227124	MGAS
Peak_33833	chr12	34054816	34055465	GLU
Peak_34176	chr12	40741927	40742445	MGAS
Peak_34178	chr12	40768236	40768895	MGAS
Peak_34273	chr12	41961931	41962758	MGAS
Peak_34330	chr12	42641142	42641710	GLU
Peak_34346	chr12	42757531	42758164	GABA
Peak_34537	chr12	45569757	45570332	GLU
Peak_34566	chr12	45994759	45995062	OLIG
Peak_34591	chr12	46368098	46368443	OLIG
Peak_34693	chr12	47777802	47778632	OLIG
Peak_34705	chr12	47882820	47883028	GLU
Peak_34706	chr12	47886569	47887016	GLU
Peak_34709	chr12	47980224	47980545	GLU
Peak_34723	chr12	48179513	48179837	GLU
Peak_34751	chr12	48820360	48820576	GLU
Peak_34760	chr12	48889605	48890014	GLU
Peak_34783	chr12	49187169	49187653	OLIG
Peak_34795	chr12	49347432	49348193	OLIG
Peak_34832	chr12	49978959	49979775	OLIG
Peak_34890	chr12	51326569	51327284	MGAS
Peak_34892	chr12	51362146	51362814	OLIG
Peak_34895	chr12	51377466	51377995	GLU
Peak_34906	chr12	51517341	51517732	GLU
Peak_34931	chr12	52015722	52016142	GLU
Peak_34941	chr12	52061529	52062581	OLIG
Peak_34944	chr12	52087119	52087515	GLU
Peak_34955	chr12	52248850	52249580	MGAS
Peak_34965	chr12	52346444	52347132	MGAS
Peak_34970	chr12	52389288	52390018	GLU
Peak_34973	chr12	52515870	52516177	GLU
Peak_34974	chr12	52528460	52529093	OLIG
Peak_34979	chr12	52683290	52683649	GLU
Peak_34988	chr12	53051059	53051534	OLIG
Peak_35008	chr12	53324733	53326195	OLIG
Peak_35011	chr12	53370955	53372013	MGAS
Peak_35049	chr12	53854969	53855415	GLU
Peak_35055	chr12	54125770	54126452	MGAS
Peak_35067	chr12	54274044	54274301	GLU
Peak_35097	chr12	54558304	54558712	GLU
Peak_35109	chr12	54654760	54655521	MGAS
Peak_35114	chr12	54759795	54760011	GLU
Peak_35115	chr12	54830046	54830679	GLU
Peak_35119	chr12	54935235	54935732	GLU
Peak_35120	chr12	54940816	54941307	GLU
Peak_35127	chr12	54988394	54989046	OLIG
Peak_35128	chr12	54991284	54991796	GLU
Peak_35153	chr12	55711964	55712651	MGAS
Peak_35167	chr12	55876080	55876357	GLU
Peak_35180	chr12	56078987	56079533	OLIG
Peak_35181	chr12	56079725	56080215	OLIG
Peak_35182	chr12	56081563	56081942	OLIG
Peak_35183	chr12	56082613	56083460	OLIG
Peak_35200	chr12	56358730	56359070	OLIG
Peak_35219	chr12	56839870	56840398	MGAS
Peak_35248	chr12	57196151	57196813	GLU
Peak_35256	chr12	57291935	57292323	GLU
Peak_35275	chr12	57579702	57579992	GLU
Peak_35313	chr12	57893317	57894267	MGAS
Peak_35316	chr12	57902506	57903410	MGAS
Peak_35321	chr12	58027012	58028004	MGAS
Peak_35386	chr12	59322132	59323086	OLIG
Peak_35396	chr12	59579513	59580020	GLU
Peak_35568	chr12	63090565	63091266	GLU
Peak_35572	chr12	63164908	63165518	GLU
Peak_35624	chr12	64055743	64056460	GLU
Peak_35661	chr12	64461526	64462090	GLU
Peak_35666	chr12	64542392	64542752	GLU
Peak_35671	chr12	64571489	64571976	GLU
Peak_35704	chr12	64877374	64877778	GLU
Peak_35713	chr12	65015783	65016674	MGAS
Peak_35734	chr12	65284288	65284873	GLU
Peak_35760	chr12	65639610	65640986	GLU
Peak_35761	chr12	65649090	65649434	GLU
Peak_35821	chr12	66636570	66637218	OLIG
Peak_35834	chr12	66798123	66798600	GLU
Peak_35844	chr12	66877581	66878409	GLU
Peak_35898	chr12	67471792	67472300	GLU
Peak_35903	chr12	67498856	67499487	GLU
Peak_35904	chr12	67517044	67517539	GLU
Peak_35908	chr12	67525203	67525661	GLU
Peak_35943	chr12	67827497	67828557	GLU
Peak_35944	chr12	67852355	67853621	GLU
Peak_35961	chr12	68119340	68120489	GLU
Peak_35967	chr12	68231703	68232127	GLU
Peak_35968	chr12	68234281	68234655	GLU
Peak_35973	chr12	68277675	68278409	GLU
Peak_35974	chr12	68285381	68286125	GLU
Peak_35975	chr12	68292169	68292802	GLU
Peak_35977	chr12	68301989	68302499	GLU
Peak_35985	chr12	68403734	68404049	GLU
Peak_36037	chr12	69097658	69098304	GLU
Peak_36038	chr12	69099209	69099651	GLU
Peak_36060	chr12	69397978	69398373	GLU
Peak_36067	chr12	69459248	69460001	OLIG
Peak_36081	chr12	69623887	69624495	GABA
Peak_36111	chr12	69966338	69966833	GLU
Peak_36136	chr12	70407815	70408615	GLU
Peak_36206	chr12	71202323	71202725	GLU
Peak_36480	chr12	75378170	75378911	GLU
Peak_36493	chr12	75523423	75524010	GLU
Peak_36512	chr12	75735605	75736550	MGAS
Peak_36518	chr12	75782987	75783538	GABA
Peak_36519	chr12	75784527	75785157	GABA
Peak_36522	chr12	75815309	75815765	GABA
Peak_36527	chr12	75868396	75868973	MGAS
Peak_36535	chr12	75953246	75954384	MGAS
Peak_36561	chr12	76206616	76207162	GLU
Peak_36599	chr12	76719065	76719964	MGAS
Peak_36634	chr12	77292784	77293264	MGAS
Peak_36745	chr12	79126952	79127758	GLU
Peak_36799	chr12	80056160	80056736	GLU
Peak_36856	chr12	81077335	81078167	MGAS
Peak_36859	chr12	81095658	81096302	MGAS
Peak_36866	chr12	81245271	81246500	MGAS
Peak_37346	chr12	88454189	88454914	GLU
Peak_37399	chr12	89140515	89141204	GLU
Peak_37484	chr12	89833374	89834098	GLU
Peak_37549	chr12	90343768	90344702	MGAS
Peak_37659	chr12	91833745	91834328	MGAS
Peak_37875	chr12	93968516	93969014	GLU
Peak_37882	chr12	94012494	94013169	GABA
Peak_37889	chr12	94091628	94092091	GLU
Peak_37940	chr12	94615402	94616964	OLIG
Peak_37991	chr12	95145244	95145743	GLU
Peak_38000	chr12	95205530	95206228	MGAS
Peak_38071	chr12	96127246	96127679	GABA
Peak_38107	chr12	96465893	96466460	GLU
Peak_38237	chr12	98442461	98442931	GLU
Peak_38240	chr12	98455879	98456127	GLU
Peak_38278	chr12	98883231	98883655	OLIG
Peak_38356	chr12	100116114	100116370	GLU
Peak_38485	chr12	101665809	101666659	MGAS
Peak_38541	chr12	102356366	102357242	GABA
Peak_38569	chr12	102757410	102757867	GLU
Peak_38630	chr12	103504885	103505201	GLU
Peak_38652	chr12	103773096	103774221	MGAS
Peak_38665	chr12	103939885	103940406	GLU
Peak_38771	chr12	105724456	105725248	MGAS
Peak_38784	chr12	105844259	105844797	GLU
Peak_38786	chr12	105862042	105862595	GLU
Peak_38787	chr12	105864884	105865242	GLU
Peak_38867	chr12	106856761	106857101	GLU
Peak_38888	chr12	107580532	107580944	GABA
Peak_38898	chr12	107662445	107663296	GABA
Peak_38918	chr12	108174088	108174397	GLU
Peak_38921	chr12	108226882	108227169	GLU
Peak_38935	chr12	108318695	108319229	GLU
Peak_38941	chr12	108374719	108375571	GLU
Peak_39016	chr12	109617176	109618064	OLIG
Peak_39017	chr12	109624769	109625696	OLIG
Peak_39018	chr12	109626012	109626939	OLIG
Peak_39036	chr12	109863482	109864617	OLIG
Peak_39037	chr12	109877870	109878480	OLIG
Peak_39049	chr12	110073066	110074350	OLIG
Peak_39053	chr12	110089692	110089933	GLU
Peak_39059	chr12	110249879	110250281	MGAS
Peak_39062	chr12	110345394	110345758	GLU
Peak_39065	chr12	110378489	110378911	GLU
Peak_39078	chr12	110641519	110641876	GLU
Peak_39083	chr12	110694307	110694684	MGAS
Peak_39100	chr12	111278846	111279227	GLU
Peak_39111	chr12	111605951	111606383	GABA
Peak_39128	chr12	111870239	111870639	GLU
Peak_39146	chr12	112480658	112481392	GLU
Peak_39166	chr12	113071179	113072174	MGAS
Peak_39198	chr12	113403646	113404226	MGAS
Peak_39219	chr12	113932191	113932726	OLIG
Peak_39224	chr12	114186319	114187269	OLIG
Peak_39231	chr12	114938396	114939120	OLIG
Peak_39244	chr12	115507765	115508563	OLIG
Peak_39259	chr12	116285644	116286168	MGAS
Peak_39260	chr12	116294458	116295106	MGAS
Peak_39290	chr12	117063087	117064001	MGAS
Peak_39291	chr12	117087122	117087820	GLU
Peak_39354	chr12	118830340	118830742	GLU
Peak_39376	chr12	119208617	119209196	MGAS
Peak_39378	chr12	119302454	119303160	MGAS
Peak_39379	chr12	119375331	119376144	MGAS
Peak_39407	chr12	120138352	120138757	GLU
Peak_39429	chr12	120474620	120475003	GLU
Peak_39434	chr12	120513953	120514571	OLIG
Peak_39442	chr12	120600859	120601143	GLU
Peak_39494	chr12	121547082	121547704	MGAS
Peak_39542	chr12	122844683	122845699	OLIG
Peak_39545	chr12	122852963	122853300	OLIG
Peak_39572	chr12	123109124	123109879	MGAS
Peak_39588	chr12	123471379	123471844	GLU
Peak_39591	chr12	123485689	123486035	GLU
Peak_39604	chr12	123940269	123940719	GLU
Peak_39644	chr12	124474373	124475463	OLIG
Peak_39670	chr12	124705761	124706245	GABA
Peak_39671	chr12	124713156	124714070	MGAS
Peak_39680	chr12	124815100	124815645	GABA
Peak_39681	chr12	124828891	124829345	GLU
Peak_39724	chr12	125454765	125455489	MGAS
Peak_39728	chr12	125645763	125645990	GLU
Peak_39742	chr12	126741944	126743009	MGAS
Peak_39745	chr12	127128553	127129088	MGAS
Peak_39762	chr12	127893977	127894714	MGAS
Peak_39776	chr12	128408628	128409063	MGAS
Peak_39795	chr12	128829656	128830350	MGAS
Peak_39838	chr12	131209674	131210056	GLU
Peak_39839	chr12	131388254	131388955	MGAS
Peak_39846	chr12	131620993	131621385	OLIG
Peak_39847	chr12	131621459	131622772	OLIG
Peak_39906	chr13	18710495	18711224	GABA
Peak_39913	chr13	18749461	18749927	GLU
Peak_39981	chr13	20209892	20210548	MGAS
Peak_39982	chr13	20230843	20231483	MGAS
Peak_40011	chr13	20664097	20664833	MGAS
Peak_40012	chr13	20671768	20672310	MGAS
Peak_40014	chr13	20673535	20674361	MGAS
Peak_40090	chr13	21738690	21739131	GABA
Peak_40114	chr13	22054471	22055195	MGAS
Peak_40200	chr13	23342557	23343187	GABA
Peak_40300	chr13	24212370	24213026	MGAS
Peak_40328	chr13	24684642	24685180	GLU
Peak_40330	chr13	24708942	24709513	GLU
Peak_40366	chr13	25176886	25177667	MGAS
Peak_40367	chr13	25178102	25178576	MGAS
Peak_40368	chr13	25192382	25193456	OLIG
Peak_40444	chr13	26440160	26440601	GLU
Peak_40460	chr13	26604539	26605533	MGAS
Peak_40473	chr13	26711321	26711538	GLU
Peak_40480	chr13	26811698	26812049	GLU
Peak_40488	chr13	26854924	26856536	OLIG
Peak_40494	chr13	26899056	26899725	GABA
Peak_40501	chr13	26991273	26992354	OLIG
Peak_40506	chr13	27034556	27035099	GLU
Peak_40523	chr13	27293068	27293600	GLU
Peak_40527	chr13	27321048	27321957	GABA
Peak_40547	chr13	27468824	27469052	GLU
Peak_40548	chr13	27474574	27475399	GLU
Peak_40550	chr13	27493895	27494510	GLU
Peak_40574	chr13	28018139	28018752	GABA
Peak_40579	chr13	28100072	28101048	GABA
Peak_40616	chr13	28762178	28762651	MGAS
Peak_40642	chr13	29405480	29405708	GLU
Peak_40690	chr13	29977250	29977712	GABA
Peak_40693	chr13	29994765	29995245	GABA
Peak_40698	chr13	30076231	30076658	GLU
Peak_40773	chr13	30879964	30880541	GABA
Peak_40781	chr13	30916190	30916678	GABA
Peak_40795	chr13	31032759	31033037	GLU
Peak_40862	chr13	31859587	31860601	MGAS
Peak_40898	chr13	32409430	32409917	MGAS
Peak_40957	chr13	33158653	33159575	GLU
Peak_40982	chr13	33347593	33348327	MGAS
Peak_40986	chr13	33353117	33353701	MGAS
Peak_40989	chr13	33363172	33363777	MGAS
Peak_40994	chr13	33452956	33453501	MGAS
Peak_41005	chr13	33633429	33634471	OLIG
Peak_41006	chr13	33634533	33634982	OLIG
Peak_41034	chr13	34044113	34044430	GLU
Peak_41045	chr13	34257843	34258656	MGAS
Peak_41076	chr13	34591912	34592722	MGAS
Peak_41224	chr13	36660418	36661461	GLU
Peak_41231	chr13	36685803	36686347	GLU
Peak_41362	chr13	38308631	38309239	GLU
Peak_41562	chr13	40235832	40236833	MGAS
Peak_41597	chr13	40483394	40484395	GLU
Peak_41828	chr13	43356764	43357008	GABA
Peak_41830	chr13	43357564	43358033	GABA
Peak_41930	chr13	44275391	44275741	GABA
Peak_41950	chr13	44393145	44393847	GLU
Peak_41980	chr13	44796843	44797605	MGAS
Peak_41981	chr13	44806585	44807304	MGAS
Peak_41987	chr13	44903468	44904049	MGAS
Peak_42019	chr13	45303858	45304342	GLU
Peak_42020	chr13	45307004	45307323	GLU
Peak_42024	chr13	45331043	45331806	GLU
Peak_42058	chr13	45847979	45848178	GABA
Peak_42147	chr13	46679419	46680207	GABA
Peak_42254	chr13	47840867	47841868	GLU
Peak_42542	chr13	51271125	51272079	GLU
Peak_42548	chr13	51325612	51326280	GLU
Peak_42549	chr13	51330680	51331350	GLU
Peak_42560	chr13	51519703	51520914	GLU
Peak_42622	chr13	51999608	52000067	GLU
Peak_42642	chr13	52308687	52309436	GLU
Peak_42656	chr13	52503181	52503885	GLU
Peak_42696	chr13	52932628	52932881	GLU
Peak_42930	chr13	57408865	57409922	OLIG
Peak_43106	chr13	60312970	60313656	GLU
Peak_43212	chr13	61774941	61775505	OLIG
Peak_43375	chr13	65365699	65366345	GLU
Peak_43553	chr13	68813762	68814422	GABA
Peak_43709	chr13	72043166	72043804	GLU
Peak_43766	chr13	73092793	73093210	GABA
Peak_43823	chr13	73918012	73918711	GLU
Peak_43864	chr13	74299522	74300186	MGAS
Peak_43940	chr13	75239803	75240311	GLU
Peak_44017	chr13	76019346	76020003	OLIG
Peak_44031	chr13	76225822	76226336	GABA
Peak_44034	chr13	76250067	76250846	GLU
Peak_44096	chr13	76830480	76831369	GLU
Peak_44116	chr13	77031830	77032235	GLU
Peak_44146	chr13	77388873	77389865	GLU
Peak_44207	chr13	77832284	77833868	MGAS
Peak_44209	chr13	77853324	77854216	MGAS
Peak_44322	chr13	79502718	79503428	GLU
Peak_44342	chr13	79722872	79724131	GLU
Peak_44456	chr13	80475706	80476341	GABA
Peak_44500	chr13	80945245	80945780	MGAS
Peak_44505	chr13	80970979	80971296	GABA
Peak_44724	chr13	84731905	84732581	MGAS
Peak_45090	chr13	91804780	91805485	GLU
Peak_45093	chr13	91816340	91816756	GABA
Peak_45243	chr13	94169501	94170619	MGAS
Peak_45297	chr13	94825298	94826143	MGAS
Peak_45321	chr13	95193616	95194236	MGAS
Peak_45355	chr13	95497140	95497963	MGAS
Peak_45356	chr13	95500615	95501034	MGAS
Peak_45567	chr13	98225243	98226172	MGAS
Peak_45584	chr13	98393608	98394372	MGAS
Peak_45593	chr13	98460509	98460782	GLU
Peak_45642	chr13	98977564	98978503	OLIG
Peak_45668	chr13	99323516	99323735	GLU
Peak_45703	chr13	99892027	99892861	MGAS
Peak_45704	chr13	99896012	99896499	MGAS
Peak_45708	chr13	99949481	99950079	MGAS
Peak_45709	chr13	99957023	99957438	MGAS
Peak_45712	chr13	99967951	99968536	MGAS
Peak_45714	chr13	99970996	99972096	MGAS
Peak_45715	chr13	99980236	99981903	MGAS
Peak_45718	chr13	100100140	100101019	MGAS
Peak_45736	chr13	100549297	100549828	MGAS
Peak_45748	chr13	100657751	100658683	OLIG
Peak_45784	chr13	101474225	101475040	MGAS
Peak_45792	chr13	101700415	101701016	MGAS
Peak_45885	chr13	103097268	103097965	OLIG
Peak_45893	chr13	103204358	103205307	GABA
Peak_45930	chr13	103965559	103966263	GABA
Peak_46018	chr13	105707088	105707748	GLU
Peak_46020	chr13	105725477	105725834	GABA
Peak_46098	chr13	106596126	106597123	GLU
Peak_46248	chr13	108607624	108608531	GABA
Peak_46334	chr13	109700052	109700596	MGAS
Peak_46340	chr13	109724563	109725518	MGAS
Peak_46341	chr13	109733942	109734470	MGAS
Peak_46368	chr13	110122945	110123839	MGAS
Peak_46413	chr13	110536174	110536746	MGAS
Peak_46417	chr13	110561333	110562253	MGAS
Peak_46418	chr13	110583255	110583785	GLU
Peak_46471	chr13	111326140	111326477	GLU
Peak_46492	chr13	111679643	111680050	MGAS
Peak_46526	chr13	112756807	112757657	OLIG
Peak_46531	chr13	112810331	112810614	GLU
Peak_46704	chr14	19800049	19801541	OLIG
Peak_46743	chr14	20434428	20435235	MGAS
Peak_46786	chr14	20848597	20849643	MGAS
Peak_46809	chr14	21078160	21078891	GLU
Peak_46895	chr14	22400528	22401407	GABA
Peak_46912	chr14	22513900	22514445	MGAS
Peak_46946	chr14	22849253	22849929	MGAS
Peak_46947	chr14	22850941	22851382	MGAS
Peak_46967	chr14	22996775	22997762	GLU
Peak_47165	chr14	24789191	24790110	MGAS
Peak_47187	chr14	24925779	24926489	MGAS
Peak_47191	chr14	24944579	24945229	MGAS
Peak_47202	chr14	24993652	24994109	GABA
Peak_47667	chr14	30287736	30288511	GLU
Peak_47750	chr14	31508081	31508414	GLU
Peak_47775	chr14	31962684	31963462	MGAS
Peak_47782	chr14	32006319	32006790	GLU
Peak_47869	chr14	32823740	32823961	GABA
Peak_47949	chr14	33813908	33814606	GLU
Peak_48056	chr14	35303125	35303789	GLU
Peak_48071	chr14	35426765	35427227	GLU
Peak_48073	chr14	35465577	35466012	GLU
Peak_48095	chr14	35897457	35898843	OLIG
Peak_48108	chr14	35992931	35993950	MGAS
Peak_48215	chr14	37576188	37576552	GLU
Peak_48232	chr14	37878037	37878856	GLU
Peak_48301	chr14	38553575	38554307	GLU
Peak_48372	chr14	39434433	39434736	GLU
Peak_48374	chr14	39442332	39442661	GLU
Peak_48840	chr14	47364877	47365827	OLIG
Peak_48844	chr14	47435400	47436163	MGAS
Peak_48851	chr14	47526444	47527121	GLU
Peak_48978	chr14	49857484	49857705	MGAS
Peak_49019	chr14	50357505	50358412	GLU
Peak_49072	chr14	50875678	50876254	GLU
Peak_49093	chr14	51011128	51011360	GABA
Peak_49180	chr14	51809343	51809751	GABA
Peak_49257	chr14	53007110	53007895	GLU
Peak_49289	chr14	53384493	53385275	GLU
Peak_49337	chr14	54165830	54166868	MGAS
Peak_49362	chr14	54446315	54446937	GLU
Peak_49432	chr14	54818474	54819145	GABA
Peak_49492	chr14	55347087	55347343	GLU
Peak_49531	chr14	55797810	55798553	GLU
Peak_49626	chr14	56963149	56963858	GABA
Peak_49664	chr14	57612779	57613893	GABA
Peak_49676	chr14	57782508	57783032	GABA
Peak_49712	chr14	58166855	58167513	GLU
Peak_49757	chr14	58752311	58753370	MGAS
Peak_49775	chr14	58864752	58866294	GLU
Peak_49821	chr14	59349471	59349792	GABA
Peak_49829	chr14	59428202	59428941	GLU
Peak_49927	chr14	61125332	61126474	GABA
Peak_49979	chr14	61543395	61543886	MGAS
Peak_49981	chr14	61545582	61546307	MGAS
Peak_49982	chr14	61552583	61553352	MGAS
Peak_50124	chr14	63232847	63233702	MGAS
Peak_50159	chr14	63650126	63651011	GLU
Peak_50235	chr14	64683005	64683807	OLIG
Peak_50243	chr14	64706634	64707277	OLIG
Peak_50250	chr14	64737556	64738285	MGAS
Peak_50256	chr14	64778018	64778495	GABA
Peak_50299	chr14	65095384	65096342	MGAS
Peak_50310	chr14	65222258	65223224	MGAS
Peak_50345	chr14	65947046	65947329	GLU
Peak_50354	chr14	66038472	66039005	MGAS
Peak_50384	chr14	66649467	66650232	GABA
Peak_50420	chr14	67539108	67539750	OLIG
Peak_50441	chr14	67749638	67750251	GLU
Peak_50492	chr14	68569110	68570217	MGAS
Peak_50514	chr14	68730719	68731641	MGAS
Peak_50519	chr14	68786997	68787627	MGAS
Peak_50520	chr14	68788471	68790020	MGAS
Peak_50521	chr14	68792893	68793711	MGAS
Peak_50529	chr14	68893093	68893350	GLU
Peak_50535	chr14	68938039	68938326	GLU
Peak_50545	chr14	69014770	69015241	GLU
Peak_50580	chr14	69542365	69542713	GLU
Peak_50601	chr14	69764247	69764545	GLU
Peak_50613	chr14	69963550	69964565	OLIG
Peak_50694	chr14	71716498	71716714	GABA
Peak_50721	chr14	72612233	72612664	GLU
Peak_50735	chr14	72803880	72804806	OLIG
Peak_50745	chr14	72957013	72957954	GABA
Peak_50749	chr14	73142882	73143537	OLIG
Peak_50799	chr14	74203483	74204444	MGAS
Peak_50811	chr14	74525346	74525725	GABA
Peak_50847	chr14	75188449	75189349	MGAS
Peak_50850	chr14	75217900	75218183	GLU
Peak_50868	chr14	75329980	75330561	MGAS
Peak_50874	chr14	75342641	75343255	GLU
Peak_50875	chr14	75368368	75368937	GLU
Peak_50931	chr14	76298923	76299384	GLU
Peak_50941	chr14	76768121	76768845	MGAS
Peak_50972	chr14	76953528	76953890	MGAS
Peak_50991	chr14	77063167	77063924	GLU
Peak_51019	chr14	77215651	77216421	GLU
Peak_51027	chr14	77284505	77284916	GLU
Peak_51035	chr14	77372226	77372721	MGAS
Peak_51067	chr14	77950406	77950706	GLU
Peak_51069	chr14	77978987	77979950	OLIG
Peak_51078	chr14	78136736	78137086	GLU
Peak_51124	chr14	78633540	78634199	MGAS
Peak_51126	chr14	78641808	78642016	GLU
Peak_51213	chr14	80100606	80101214	MGAS
Peak_51216	chr14	80206476	80207376	MGAS
Peak_51225	chr14	80378109	80378868	MGAS
Peak_51243	chr14	80723351	80724318	MGAS
Peak_51252	chr14	80978152	80978844	GABA
Peak_51285	chr14	81331219	81332230	MGAS
Peak_51287	chr14	81343083	81343645	MGAS
Peak_51295	chr14	81388171	81388943	MGAS
Peak_51695	chr14	87387731	87388186	MGAS
Peak_51723	chr14	87705169	87705883	GLU
Peak_51733	chr14	87869714	87870554	GLU
Peak_51920	chr14	89927048	89927577	MGAS
Peak_51978	chr14	90546856	90547546	GABA
Peak_51992	chr14	90615887	90616322	GLU
Peak_52051	chr14	91103134	91104054	GLU
Peak_52077	chr14	91370126	91370498	GLU
Peak_52143	chr14	92662409	92662872	GABA
Peak_52150	chr14	92708821	92709156	GABA
Peak_52161	chr14	92820209	92820608	GLU
Peak_52176	chr14	92983128	92983395	GLU
Peak_52179	chr14	93009321	93010123	OLIG
Peak_52180	chr14	93011952	93012323	OLIG
Peak_52184	chr14	93029807	93030513	GLU
Peak_52213	chr14	93384122	93384890	OLIG
Peak_52217	chr14	93514505	93514827	GLU
Peak_52219	chr14	93533931	93534367	MGAS
Peak_52231	chr14	93744153	93744536	OLIG
Peak_52244	chr14	93980460	93981186	GLU
Peak_52267	chr14	94390546	94390896	MGAS
Peak_52271	chr14	94447691	94448094	GLU
Peak_52290	chr14	94936376	94937310	MGAS
Peak_52291	chr14	94971457	94972336	MGAS
Peak_52333	chr14	95495061	95495371	MGAS
Peak_52357	chr14	95964899	95965253	GLU
Peak_52358	chr14	96027326	96028293	GLU
Peak_52386	chr14	96494328	96494701	GLU
Peak_52390	chr14	96583190	96583649	GABA
Peak_52391	chr14	96589785	96590023	GABA
Peak_52395	chr14	96610181	96610559	GLU
Peak_52446	chr14	98593014	98594248	OLIG
Peak_52463	chr14	99131823	99132428	GLU
Peak_52464	chr14	99133325	99133785	GLU
Peak_52465	chr14	99137296	99137707	GLU
Peak_52484	chr14	99460717	99461040	GLU
Peak_52485	chr14	99463986	99464246	GLU
Peak_52510	chr14	99663921	99664711	MGAS
Peak_52511	chr14	99671116	99672195	MGAS
Peak_52545	chr14	100115254	100116239	OLIG
Peak_52568	chr14	100588487	100588943	GLU
Peak_52580	chr14	100867192	100867739	GLU
Peak_52587	chr14	101222747	101223630	MGAS
Peak_52591	chr14	101520879	101521835	MGAS
Peak_52601	chr14	101846001	101846276	GLU
Peak_52602	chr14	101902974	101903722	MGAS
Peak_52634	chr14	102344257	102345009	OLIG
Peak_52640	chr14	102415358	102416153	OLIG
Peak_52665	chr14	102950992	102951665	OLIG
Peak_52695	chr14	103504060	103504343	GLU
Peak_52702	chr14	103533974	103534343	GLU
Peak_52721	chr14	103712004	103712559	MGAS
Peak_52741	chr14	104279186	104279763	MGAS
Peak_52754	chr14	104655422	104656136	GLU
Peak_52757	chr14	104665755	104666806	OLIG
Peak_52759	chr14	104679349	104679716	OLIG
Peak_52762	chr14	104686662	104687210	GLU
Peak_52774	chr14	104749394	104749632	OLIG
Peak_52799	chr14	105122981	105123568	GLU
Peak_52810	chr14	105312848	105313530	OLIG
Peak_52840	chr14	105498886	105500189	OLIG
Peak_53044	chr15	23089126	23090031	GABA
Peak_53096	chr15	23394789	23395861	GABA
Peak_53097	chr15	23397743	23398187	GABA
Peak_53192	chr15	25674752	25675543	MGAS
Peak_53231	chr15	26242542	26243132	MGAS
Peak_53262	chr15	26846595	26847056	GABA
Peak_53266	chr15	26882018	26882528	GLU
Peak_53300	chr15	27458224	27459041	GABA
Peak_53314	chr15	27701982	27702577	GLU
Peak_53354	chr15	28876059	28876855	MGAS
Peak_53475	chr15	30982200	30982885	MGAS
Peak_53495	chr15	31263727	31264527	MGAS
Peak_53497	chr15	31279719	31280867	OLIG
Peak_53713	chr15	34580168	34580821	GLU
Peak_53754	chr15	35014045	35014958	MGAS
Peak_53773	chr15	35308700	35309422	GABA
Peak_54006	chr15	38636501	38637015	GLU
Peak_54093	chr15	39690863	39691605	MGAS
Peak_54094	chr15	39692594	39693327	MGAS
Peak_54107	chr15	39792680	39793299	GABA
Peak_54163	chr15	40307739	40308194	MGAS
Peak_54191	chr15	40553120	40553459	GLU
Peak_54207	chr15	40860540	40861104	GLU
Peak_54217	chr15	40976626	40977173	GLU
Peak_54222	chr15	41233421	41233849	GLU
Peak_54230	chr15	41498972	41499562	GLU
Peak_54231	chr15	41507712	41508110	GLU
Peak_54245	chr15	41618513	41618985	GLU
Peak_54273	chr15	42404289	42405219	OLIG
Peak_54293	chr15	42939814	42940357	GLU
Peak_54381	chr15	45003657	45004185	GLU
Peak_54402	chr15	45326522	45327317	MGAS
Peak_54407	chr15	45386201	45386910	GLU
Peak_54472	chr15	46089606	46090080	GABA
Peak_54564	chr15	47473684	47474409	MGAS
Peak_54829	chr15	51051742	51052400	MGAS
Peak_54843	chr15	51160438	51160876	OLIG
Peak_54958	chr15	52276268	52276999	GLU
Peak_54959	chr15	52278418	52278744	GLU
Peak_54961	chr15	52282001	52282494	GLU
Peak_54971	chr15	52344287	52344973	GLU
Peak_55179	chr15	55843634	55844477	GABA
Peak_55204	chr15	56252341	56252775	GLU
Peak_55220	chr15	56512465	56513118	GLU
Peak_55319	chr15	57728278	57728805	GLU
Peak_55338	chr15	58134451	58135486	GLU
Peak_55342	chr15	58205346	58205636	GLU
Peak_55373	chr15	58519443	58519730	GLU
Peak_55374	chr15	58521438	58522027	GLU
Peak_55428	chr15	59259903	59260654	OLIG
Peak_55459	chr15	59582296	59582573	GLU
Peak_55479	chr15	60350057	60350702	GLU
Peak_55519	chr15	60995006	60995430	GABA
Peak_55658	chr15	63873035	63873590	GLU
Peak_55662	chr15	63916155	63916974	GLU
Peak_55675	chr15	64122528	64123626	OLIG
Peak_55750	chr15	65553883	65554208	GLU
Peak_55759	chr15	65832545	65833275	MGAS
Peak_55768	chr15	66097598	66098124	GLU
Peak_55769	chr15	66108632	66109149	GABA
Peak_55775	chr15	66325907	66326634	GLU
Peak_55781	chr15	66482543	66482941	GLU
Peak_55786	chr15	66700787	66701686	MGAS
Peak_55787	chr15	66701775	66702440	MGAS
Peak_55788	chr15	66733994	66734540	MGAS
Peak_55793	chr15	66883295	66883916	GLU
Peak_55795	chr15	66936401	66936884	GABA
Peak_55822	chr15	67587445	67588086	GLU
Peak_55829	chr15	67907196	67908006	GLU
Peak_55877	chr15	68679795	68680698	OLIG
Peak_55921	chr15	69606942	69607449	GLU
Peak_55982	chr15	70863289	70864102	OLIG
Peak_56007	chr15	71899836	71900109	GABA
Peak_56038	chr15	72787603	72787852	GLU
Peak_56041	chr15	72889927	72890504	GLU
Peak_56079	chr15	73982142	73982968	MGAS
Peak_56106	chr15	74421285	74421993	OLIG
Peak_56117	chr15	74452021	74452438	GLU
Peak_56152	chr15	74964752	74965207	GABA
Peak_56178	chr15	75606778	75607316	GLU
Peak_56239	chr15	77554386	77555468	OLIG
Peak_56247	chr15	77611694	77612082	GLU
Peak_56253	chr15	77656309	77656631	GLU
Peak_56254	chr15	77657589	77658002	GLU
Peak_56255	chr15	77659925	77660128	GLU
Peak_56265	chr15	77731172	77731464	GLU
Peak_56272	chr15	77783621	77784063	GLU
Peak_56286	chr15	78049771	78050468	GLU
Peak_56301	chr15	78216624	78217102	MGAS
Peak_56310	chr15	78316100	78316812	OLIG
Peak_56345	chr15	79083134	79083564	GLU
Peak_56363	chr15	79341367	79341799	GLU
Peak_56369	chr15	79467932	79468462	GABA
Peak_56460	chr15	80902318	80903079	GLU
Peak_56479	chr15	81033262	81033764	GLU
Peak_56524	chr15	81748038	81748493	GLU
Peak_56648	chr15	84874727	84875628	MGAS
Peak_56748	chr15	86384034	86384932	GABA
Peak_56769	chr15	86862863	86863678	GABA
Peak_56800	chr15	87973254	87973939	GLU
Peak_56805	chr15	88017888	88018115	GABA
Peak_56835	chr15	88275754	88276258	GLU
Peak_56836	chr15	88276716	88277337	GLU
Peak_56839	chr15	88302215	88302790	GLU
Peak_56858	chr15	88497080	88497658	GLU
Peak_56869	chr15	88648851	88650077	OLIG
Peak_56873	chr15	88681647	88682370	OLIG
Peak_56891	chr15	88954366	88955420	MGAS
Peak_56894	chr15	89026250	89026669	GLU
Peak_56900	chr15	89087460	89087659	GABA
Peak_56921	chr15	89217760	89218219	GLU
Peak_56953	chr15	89490334	89490691	GLU
Peak_56954	chr15	89490823	89491167	GLU
Peak_56979	chr15	90059353	90060037	MGAS
Peak_56988	chr15	90106663	90107164	GLU
Peak_57012	chr15	90315321	90316074	MGAS
Peak_57035	chr15	90583512	90584388	OLIG
Peak_57044	chr15	90749766	90750099	GABA
Peak_57076	chr15	91106313	91107214	GLU
Peak_57077	chr15	91118791	91119057	GLU
Peak_57080	chr15	91128042	91128378	GLU
Peak_57081	chr15	91140788	91141441	GLU
Peak_57082	chr15	91150698	91151014	GLU
Peak_57123	chr15	91909444	91909933	GABA
Peak_57220	chr15	93146102	93146892	MGAS
Peak_57239	chr15	93288599	93289306	MGAS
Peak_57275	chr15	93983541	93983912	GABA
Peak_57349	chr15	95663569	95664441	GABA
Peak_57449	chr15	98067385	98068184	GABA
Peak_57544	chr15	99296017	99296819	GABA
Peak_57555	chr15	99414674	99415769	GLU
Peak_57610	chr15	100186599	100186895	GABA
Peak_57614	chr15	100206624	100207528	GABA
Peak_57644	chr15	100861282	100862133	OLIG
Peak_57645	chr15	100863735	100864241	OLIG
Peak_57700	chr15	101480165	101480819	OLIG
Peak_57709	chr15	101523183	101524144	OLIG
Peak_57729	chr15	101689888	101690387	GABA
Peak_57745	chr16	102338	102882	MGAS
Peak_57795	chr16	852803	853469	OLIG
Peak_57799	chr16	912157	913571	OLIG
Peak_57803	chr16	970681	971671	OLIG
Peak_57804	chr16	972533	972937	OLIG
Peak_57806	chr16	980873	981952	OLIG
Peak_57812	chr16	1034730	1035503	OLIG
Peak_57813	chr16	1046186	1047370	OLIG
Peak_57814	chr16	1048458	1048822	OLIG
Peak_57947	chr16	4316970	4317549	MGAS
Peak_57959	chr16	4411592	4412288	OLIG
Peak_57970	chr16	4523722	4524082	MGAS
Peak_57993	chr16	4962664	4963142	OLIG
Peak_58005	chr16	5065699	5066316	MGAS
Peak_58011	chr16	5503952	5504557	MGAS
Peak_58063	chr16	9176661	9177360	OLIG
Peak_58082	chr16	10297134	10297978	MGAS
Peak_58092	chr16	10828057	10828445	MGAS
Peak_58093	chr16	10828674	10829443	MGAS
Peak_58094	chr16	10868480	10868971	MGAS
Peak_58096	chr16	10876709	10877374	MGAS
Peak_58120	chr16	11349587	11350286	MGAS
Peak_58124	chr16	11546903	11548148	OLIG
Peak_58144	chr16	11989072	11989928	OLIG
Peak_58184	chr16	13909718	13910364	MGAS
Peak_58216	chr16	15994197	15994907	MGAS
Peak_58228	chr16	17266524	17267214	MGAS
Peak_58245	chr16	19005325	19006515	OLIG
Peak_58248	chr16	19113588	19114336	MGAS
Peak_58250	chr16	19167640	19169191	MGAS
Peak_58254	chr16	19330786	19331425	MGAS
Peak_58270	chr16	19816024	19816375	MGAS
Peak_58277	chr16	19872125	19872802	OLIG
Peak_58286	chr16	20409299	20409694	MGAS
Peak_58287	chr16	20611366	20612019	MGAS
Peak_58352	chr16	23847841	23848436	GLU
Peak_58356	chr16	24208553	24209423	OLIG
Peak_58366	chr16	24700867	24701417	MGAS
Peak_58369	chr16	24845652	24846170	OLIG
Peak_58391	chr16	26688028	26688763	OLIG
Peak_58411	chr16	27718191	27719425	OLIG
Peak_58446	chr16	29666600	29667104	MGAS
Peak_58469	chr16	30049866	30050317	MGAS
Peak_58546	chr16	31352081	31352781	MGAS
Peak_58608	chr16	33598835	33599742	MGAS
Peak_58826	chr16	46886003	46886362	MGAS
Peak_58846	chr16	47492838	47493317	MGAS
Peak_58861	chr16	47976681	47977044	GABA
Peak_58874	chr16	48272824	48273375	MGAS
Peak_58910	chr16	49439840	49440554	GLU
Peak_58919	chr16	49575343	49575781	MGAS
Peak_58925	chr16	49642184	49642871	GABA
Peak_58932	chr16	49833147	49833673	MGAS
Peak_58933	chr16	49833779	49835070	MGAS
Peak_58946	chr16	50281906	50282440	MGAS
Peak_58962	chr16	50520348	50520992	OLIG
Peak_58974	chr16	50674675	50675330	GABA
Peak_58994	chr16	51137079	51137617	MGAS
Peak_59006	chr16	51388456	51389306	MGAS
Peak_59010	chr16	51442086	51442564	MGAS
Peak_59056	chr16	52704815	52705765	GABA
Peak_59065	chr16	53089676	53090400	MGAS
Peak_59066	chr16	53090456	53091419	MGAS
Peak_59091	chr16	53913088	53913547	GABA
Peak_59096	chr16	53966807	53967603	MGAS
Peak_59098	chr16	54193794	54194967	MGAS
Peak_59100	chr16	54277793	54278259	MGAS
Peak_59121	chr16	55444657	55445198	MGAS
Peak_59166	chr16	56295778	56296624	MGAS
Peak_59192	chr16	56611530	56611877	MGAS
Peak_59207	chr16	56911735	56912275	MGAS
Peak_59223	chr16	57142839	57143815	OLIG
Peak_59237	chr16	57262868	57263512	OLIG
Peak_59238	chr16	57270283	57271067	OLIG
Peak_59240	chr16	57284282	57285118	OLIG
Peak_59241	chr16	57289376	57289880	OLIG
Peak_59244	chr16	57305220	57305922	MGAS
Peak_59251	chr16	57404241	57404689	GLU
Peak_59269	chr16	57623294	57623912	OLIG
Peak_59276	chr16	57640508	57641008	MGAS
Peak_59295	chr16	57829617	57830231	MGAS
Peak_59309	chr16	58110082	58110901	MGAS
Peak_59322	chr16	58425660	58426600	MGAS
Peak_59324	chr16	58427044	58427315	MGAS
Peak_59325	chr16	58464065	58464536	GLU
Peak_59334	chr16	58641944	58642693	MGAS
Peak_59370	chr16	59509783	59510605	MGAS
Peak_59574	chr16	64489354	64490382	MGAS
Peak_59609	chr16	65059097	65060157	OLIG
Peak_59638	chr16	65749529	65749942	GABA
Peak_59693	chr16	66524630	66525410	MGAS
Peak_59746	chr16	67116518	67117221	OLIG
Peak_59769	chr16	67356172	67356707	GABA
Peak_59781	chr16	67464586	67465035	MGAS
Peak_59792	chr16	67642199	67642850	MGAS
Peak_59806	chr16	67881835	67882877	OLIG
Peak_59810	chr16	67910104	67910626	OLIG
Peak_59854	chr16	68786472	68787408	OLIG
Peak_60037	chr16	73126297	73127119	GLU
Peak_60039	chr16	73153959	73154851	MGAS
Peak_60054	chr16	73717379	73718065	MGAS
Peak_60057	chr16	73912288	73912734	GLU
Peak_60090	chr16	74724261	74725478	OLIG
Peak_60092	chr16	74747849	74749147	OLIG
Peak_60093	chr16	74774156	74775511	OLIG
Peak_60121	chr16	75247189	75247575	OLIG
Peak_60159	chr16	75553043	75553295	MGAS
Peak_60245	chr16	77271757	77272403	MGAS
Peak_60353	chr16	79509073	79509823	MGAS
Peak_60365	chr16	79610830	79611189	GABA
Peak_60366	chr16	79634112	79634964	GABA
Peak_60368	chr16	79652700	79653069	GABA
Peak_60370	chr16	79690673	79691543	GABA
Peak_60372	chr16	79758986	79759464	GLU
Peak_60410	chr16	80739437	80739948	GLU
Peak_60416	chr16	80934433	80934910	GLU
Peak_60435	chr16	81273239	81274001	MGAS
Peak_60436	chr16	81276296	81276804	MGAS
Peak_60437	chr16	81307657	81308147	GABA
Peak_60460	chr16	81612417	81613186	MGAS
Peak_60461	chr16	81615884	81616442	GLU
Peak_60464	chr16	81625741	81626243	MGAS
Peak_60475	chr16	81734793	81735342	GLU
Peak_60496	chr16	82264573	82265214	MGAS
Peak_60500	chr16	82329681	82330181	MGAS
Peak_60515	chr16	82663769	82664580	GLU
Peak_60524	chr16	82993937	82994365	GABA
Peak_60537	chr16	83408801	83409208	GABA
Peak_60578	chr16	84302677	84303458	MGAS
Peak_60582	chr16	84386055	84386434	GLU
Peak_60583	chr16	84391198	84391996	MGAS
Peak_60590	chr16	84548496	84549471	MGAS
Peak_60623	chr16	84933688	84934346	MGAS
Peak_60644	chr16	85149685	85150147	MGAS
Peak_60645	chr16	85151581	85151956	MGAS
Peak_60648	chr16	85206657	85207373	MGAS
Peak_60663	chr16	85321769	85322452	MGAS
Peak_60669	chr16	85418778	85419274	GLU
Peak_60684	chr16	85639641	85639995	GLU
Peak_60695	chr16	85829536	85830109	MGAS
Peak_60702	chr16	86029302	86029785	MGAS
Peak_60703	chr16	86032746	86033580	MGAS
Peak_60784	chr16	88976881	88977409	MGAS
Peak_60810	chr16	89557222	89557786	OLIG
Peak_60821	chr16	89723707	89724379	OLIG
Peak_60879	chr17	1154533	1155119	MGAS
Peak_60881	chr17	1169547	1170108	MGAS
Peak_60886	chr17	1197318	1198619	MGAS
Peak_60954	chr17	2940080	2940750	MGAS
Peak_60998	chr17	4533513	4534838	OLIG
Peak_61039	chr17	5446563	5447411	OLIG
Peak_61047	chr17	5912956	5913725	OLIG
Peak_61052	chr17	6084107	6084979	OLIG
Peak_61061	chr17	6712148	6712631	MGAS
Peak_61107	chr17	7667585	7668446	MGAS
Peak_61178	chr17	9474913	9475764	OLIG
Peak_61182	chr17	9637153	9637656	GLU
Peak_61203	chr17	10036409	10037305	OLIG
Peak_61228	chr17	10842456	10843099	MGAS
Peak_61243	chr17	11245273	11246242	MGAS
Peak_61247	chr17	11366389	11366856	GLU
Peak_61255	chr17	11551503	11551782	GLU
Peak_61256	chr17	11553137	11553458	GLU
Peak_61265	chr17	11851538	11851784	GLU
Peak_61271	chr17	12000735	12001270	GABA
Peak_61278	chr17	12250087	12250627	MGAS
Peak_61310	chr17	13374648	13375327	MGAS
Peak_61311	chr17	13421563	13422220	MGAS
Peak_61312	chr17	13510068	13510502	GABA
Peak_61313	chr17	13520882	13521665	MGAS
Peak_61323	chr17	13931007	13931611	MGAS
Peak_61344	chr17	15231750	15232529	OLIG
Peak_61352	chr17	15266551	15267024	GLU
Peak_61382	chr17	15966219	15967062	MGAS
Peak_61451	chr17	17440161	17440950	MGAS
Peak_61456	chr17	17491598	17491991	GLU
Peak_61509	chr17	18230270	18231074	OLIG
Peak_61538	chr17	19305936	19306828	OLIG
Peak_61543	chr17	19364596	19364885	GLU
Peak_61565	chr17	19876449	19877134	MGAS
Peak_61705	chr17	27152981	27153399	GLU
Peak_61723	chr17	27438563	27439029	GLU
Peak_61741	chr17	27632711	27633249	MGAS
Peak_61744	chr17	27649879	27650392	MGAS
Peak_61751	chr17	27898323	27898683	GLU
Peak_61754	chr17	27993199	27993967	OLIG
Peak_61786	chr17	28745029	28745767	OLIG
Peak_61822	chr17	29212448	29213372	OLIG
Peak_61860	chr17	30344215	30344627	OLIG
Peak_61887	chr17	31416194	31417010	OLIG
Peak_61900	chr17	31580831	31581792	MGAS
Peak_61918	chr17	32323879	32324577	MGAS
Peak_61939	chr17	32927209	32928269	OLIG
Peak_61955	chr17	34024380	34024797	MGAS
Peak_61977	chr17	35022502	35023162	OLIG
Peak_62036	chr17	38428874	38429384	OLIG
Peak_62037	chr17	38431342	38432204	OLIG
Peak_62040	chr17	38454044	38454975	OLIG
Peak_62139	chr17	40311990	40312615	MGAS
Peak_62176	chr17	41967192	41968099	OLIG
Peak_62177	chr17	41974753	41975718	OLIG
Peak_62238	chr17	43036183	43036674	OLIG
Peak_62309	chr17	44911468	44913082	MGAS
Peak_62310	chr17	44915456	44915698	MGAS
Peak_62338	chr17	45410298	45411089	MGAS
Peak_62406	chr17	47707267	47707798	OLIG
Peak_62416	chr17	47983875	47984273	GLU
Peak_62437	chr17	49218031	49218445	MGAS
Peak_62458	chr17	49616585	49616936	GLU
Peak_62516	chr17	50904354	50905148	MGAS
Peak_62525	chr17	50954281	50954558	GABA
Peak_62543	chr17	51371652	51372512	OLIG
Peak_62557	chr17	51644235	51644824	GLU
Peak_62576	chr17	52491915	52492809	GABA
Peak_62578	chr17	52762428	52762719	GLU
Peak_62707	chr17	57271749	57272248	MGAS
Peak_62752	chr17	57869900	57870194	GABA
Peak_62760	chr17	57906704	57907615	OLIG
Peak_62785	chr17	58332406	58332823	MGAS
Peak_62786	chr17	58337958	58338396	MGAS
Peak_62796	chr17	58527758	58528304	OLIG
Peak_62802	chr17	58555087	58555657	OLIG
Peak_62813	chr17	59165980	59166482	MGAS
Peak_62848	chr17	60156747	60157087	GLU
Peak_62878	chr17	61219461	61219895	GABA
Peak_62915	chr17	63181770	63182194	GLU
Peak_62991	chr17	65692528	65692871	GLU
Peak_63021	chr17	66743349	66743861	GLU
Peak_63023	chr17	66782531	66782919	GABA
Peak_63039	chr17	67004281	67004579	GLU
Peak_63040	chr17	67020168	67020574	GABA
Peak_63111	chr17	68565898	68566382	GLU
Peak_63115	chr17	68595819	68596094	GLU
Peak_63128	chr17	68804941	68805550	GLU
Peak_63303	chr17	72942613	72942972	GLU
Peak_63310	chr17	73013251	73013719	GABA
Peak_63327	chr17	73267589	73268032	OLIG
Peak_63334	chr17	73347294	73347883	MGAS
Peak_63349	chr17	73719348	73720462	OLIG
Peak_63355	chr17	73831731	73832051	GLU
Peak_63364	chr17	74097673	74098113	GLU
Peak_63378	chr17	74244549	74246119	OLIG
Peak_63387	chr17	74337110	74338338	OLIG
Peak_63393	chr17	74373618	74374333	OLIG
Peak_63403	chr17	74532174	74532624	MGAS
Peak_63422	chr17	74822656	74823529	MGAS
Peak_63424	chr17	74837065	74837369	GLU
Peak_63472	chr17	75507656	75508480	OLIG
Peak_63483	chr17	75632760	75633985	OLIG
Peak_63484	chr17	75645929	75646599	OLIG
Peak_63487	chr17	75661224	75661978	OLIG
Peak_63492	chr17	75697859	75698272	OLIG
Peak_63536	chr17	76501091	76501959	MGAS
Peak_63589	chr17	77942101	77943101	OLIG
Peak_63600	chr17	78114689	78115456	OLIG
Peak_63605	chr17	78144235	78144657	MGAS
Peak_63619	chr17	78237447	78237947	OLIG
Peak_63621	chr17	78241432	78242035	OLIG
Peak_63635	chr17	78432241	78432796	OLIG
Peak_63637	chr17	78458555	78459378	OLIG
Peak_63661	chr17	78896459	78896948	OLIG
Peak_63735	chr17	81128697	81129531	OLIG
[truncated: 2,926 more rows]
